# Supplementary material for: Automated model-predictive design of synthetic promoters to control transcriptional profiles in bacteria
Source: Nat Commun. 2022 Sep 2;13:5159. doi: 10.1038/s41467-022-32829-5 (PMC9440211; doi:10.1038/s41467-022-32829-5)
Supplement: Supplementary file 5 — Supplementary Data 1 [file 41467_2022_32829_MOESM5_ESM.xlsx]

## Sheet: La Fleur et al (Fig 1d, S1)
ID	DNA1 [counts]	DNA2 [counts]	DNA3 [counts]	RNA1 [counts]	RNA2 [counts]	RNA3 [counts]	TX1 [au]	TX2 [au]	TX3 [au]	Txave [au]	Txstddev [au]	UP	h35	spacs	h10	disc	ITR	high quality	Observed log(TX/Txref)	Predicted log(TX/Txref)	dG10	dG35	dGDisc	dGITR	dGEXT10	dGSPAC	dGUP
0	8263	7261	5173	16341	10320	13506	2.25807	1.5238	1.54554	1.7758	0.485979	TTTTCTATCTACGTAC	TTGACA	CTATTTCCTATTTCTCT	TATAAT	CCCCGCGG	CTCTACCTTAGTTTGTACGTT	Yes	-3.38633	-3.84483	-1.78152	-1.47722	-0.106428	-0.0211117	0.191352	-0.0924	0.400862
1	5600	4886	3264	10986	7250	10800	2.24	1.59085	1.95871	1.92985	0.772697	TTTTCTATCTACGTAC	TTGACA	CTATTTCCTATTTCTCT	TATAAT	CGCGGCGG	CTCTACCTTAGTTTGTACGTT	Yes	-3.50314	-3.90528	-1.78152	-1.47722	-0.166884	-0.0211117	0.191352	-0.0924	0.400862
2	7898	6790	4752	19572	32204	30585	2.82953	5.08491	3.81003	3.90816	1.62151	TTTTCTATCTACGTAC	TTGACA	CTATTTCCTATTTCTCT	TATAAT	CGCGCCCG	CTCTACCTTAGTTTGTACGTT	Yes	-4.20721	-3.90528	-1.78152	-1.47722	-0.166884	-0.0211117	0.191352	-0.0924	0.400862
3	10651	9875	6466	15734	16246	18908	1.68673	1.76381	1.73104	1.72719	0.646181	TTTTCTATCTACGTAC	TTGACA	CTATTTCCTATTTCTCT	TATAAT	GCGGCGGC	CTCTACCTTAGTTTGTACGTT	Yes	-3.39244	-3.87781	-1.78152	-1.47722	-0.139409	-0.0211117	0.191352	-0.0924	0.400862
4	12188	10793	6965	28609	21796	26803	2.6802	2.1651	2.27803	2.37444	0.796153	TTTTCTATCTACGTAC	TTGACA	CTATTTCCTATTTCTCT	TATAAT	CGGGGGGC	CTCTACCTTAGTTTGTACGTT	Yes	-3.6989	-3.67238	-1.78152	-1.47722	0.0660146	-0.0211117	0.191352	-0.0924	0.400862
5	2930	2485	1585	8956	6148	8468	3.49014	2.65247	3.16263	3.10175	1.23798	TTTTCTATCTACGTAC	TTGACA	CTATTTCCTATTTCTCT	TATAAT	ATTAAGTA	CTCTACCTTAGTTTGTACGTT	Yes	-3.97925	-3.76681	-1.78152	-1.47722	-0.0284064	-0.0211117	0.191352	-0.0924	0.400862
6	9701	8682	5887	5681	6890	7640	0.668659	0.85083	0.768238	0.762576	0.299005	TTTTCTATCTACGTAC	TTGACA	CTATTTCCTATTTCTCT	TATAAT	AATAATCA	CTCTACCTTAGTTTGTACGTT	Yes	-2.57763	-3.74326	-1.78152	-1.47722	-0.00485752	-0.0211117	0.191352	-0.0924	0.400862
7	2473	2244	1398	6671	5374	7669	3.08009	2.56755	3.24734	2.96499	1.3912	TTTTCTATCTACGTAC	TTGACA	CTATTTCCTATTTCTCT	TATAAT	AAGTTTTA	CTCTACCTTAGTTTGTACGTT	Yes	-3.95172	-3.64351	-1.78152	-1.47722	0.0948877	-0.0211117	0.191352	-0.0924	0.400862
8	14082	11982	8475	33689	38902	47046	2.73162	3.48086	3.28609	3.16619	1.3341	TTTTCTATCTACGTAC	TTGACA	CTATTTCCTATTTCTCT	TATAAT	ATTATGAT	CTCTACCTTAGTTTGTACGTT	Yes	-4.00798	-3.76681	-1.78152	-1.47722	-0.0284064	-0.0211117	0.191352	-0.0924	0.400862
9	5150	4512	2893	5843	6706	8294	1.29546	1.59345	1.69712	1.52868	0.747661	TTTTCTATCTACGTAC	TTGACA	CTATTTCCTATTTCTCT	TATAAT	TAAACTAA	CTCTACCTTAGTTTGTACGTT	Yes	-3.29546	-3.67719	-1.78152	-1.47722	0.0702537	-0.0301596	0.191352	-0.0924	0.400862
10	2785	2416	1566	1182	1480	1494	0.484606	0.656762	0.564748	0.568706	0.219208	TTTTCTATCTACGTAC	TTGACA	CTATTTCCTATTTCTCT	TATAAT	ACCAGCG	CTCTACCTTAGTTTGTACGTT	No	-2.28159	-3.85286	-1.78152	-1.47722	-0.114464	-0.0211117	0.191352	-0.0924	0.400862
11	9381	8485	5827	27385	13904	19425	3.33319	1.75684	1.97339	2.35447	0.721452	TTTTCTATCTACGTAC	TTGACA	CTATTTCCTATTTCTCT	TATAAT	GGGCATG	CTCTACCTTAGTTTGTACGTT	Yes	-3.65872	-3.65794	-1.78152	-1.47722	0.0804624	-0.0211117	0.191352	-0.0924	0.400862
12	8767	8086	5376	16844	13400	17012	2.19377	1.7767	1.87324	1.9479	0.657178	TTTTCTATCTACGTAC	TTGACA	CTATTTCCTATTTCTCT	TATAAT	GGCTGAG	CTCTACCTTAGTTTGTACGTT	Yes	-3.50143	-3.72622	-1.78152	-1.47722	0.0121782	-0.0211117	0.191352	-0.0924	0.400862
13	7463	6554	4641	21131	22108	24339	3.23298	3.61648	3.10447	3.31798	1.0337	TTTTCTATCTACGTAC	TTGACA	CTATTTCCTATTTCTCT	TATAAT	GTGGCAG	CTCTACCTTAGTTTGTACGTT	Yes	-4.03084	-3.7145	-1.78152	-1.47722	0.0239006	-0.0211117	0.191352	-0.0924	0.400862
14	5395	4725	3240	15991	12717	16114	3.38439	2.88553	2.94411	3.07135	1.01761	TTTTCTATCTACGTAC	TTGACA	CTATTTCCTATTTCTCT	TATAAT	CCACAGC	CTCTACCTTAGTTTGTACGTT	Yes	-3.95652	-3.80943	-1.78152	-1.47722	-0.0710272	-0.0211117	0.191352	-0.0924	0.400862
15	6399	5772	4004	21498	19080	21506	3.83604	3.54401	3.17952	3.51986	0.961224	TTTTCTATCTACGTAC	TTGACA	CTATTTCCTATTTCTCT	TATAAT	ATTGTTGT	CTCTACCTTAGTTTGTACGTT	Yes	-4.08087	-3.76681	-1.78152	-1.47722	-0.0284064	-0.0211117	0.191352	-0.0924	0.400862
16	4045	3715	2457	11652	12783	13865	3.28911	3.68907	3.3405	3.43956	1.19232	TTTTCTATCTACGTAC	TTGACA	CTATTTCCTATTTCTCT	TATAAT	TTAAAAGC	CTCTACCTTAGTTTGTACGTT	Yes	-4.07489	-3.64599	-1.78152	-1.47722	0.0924138	-0.0211117	0.191352	-0.0924	0.400862
17	5994	5291	3371	20864	16725	21519	3.97445	3.389	3.77885	3.7141	1.44964	TTTTCTATCTACGTAC	TTGACA	CTATTTCCTATTTCTCT	TATAAT	AATTTAGC	CTCTACCTTAGTTTGTACGTT	Yes	-4.15984	-3.74326	-1.78152	-1.47722	-0.00485752	-0.0211117	0.191352	-0.0924	0.400862
18	3007	2488	1619	6801	5020	7397	2.58247	2.1632	2.70461	2.48343	1.14945	TTTTCTATCTACGTAC	TTGACA	CTATTTCCTATTTCTCT	TATAAT	GATAAGAA	CTCTACCTTAGTTTGTACGTT	Yes	-3.77316	-3.68066	-1.78152	-1.47722	0.0667882	-0.0301596	0.191352	-0.0924	0.400862
19	10884	9257	6456	20694	22257	26780	2.17096	2.57774	2.45552	2.40141	0.962725	TTTTCTATCTACGTAC	TTGACA	CTATTTCCTATTTCTCT	TATAAT	TGATATGT	CTCTACCTTAGTTTGTACGTT	Yes	-3.72755	-3.63059	-1.78152	-1.47722	0.107809	-0.0211117	0.191352	-0.0924	0.400862
20	15270	13758	8796	41767	25891	36554	3.12314	2.01761	2.46006	2.5336	0.937878	TTTTCTATCTACGTAC	TTGACA	CTATTTCCTATTTCTCT	TATAAT	GAAATTT	CTCTACCTTAGTTTGTACGTT	Yes	-3.7646	-3.58637	-1.78152	-1.47722	0.152032	-0.0211117	0.191352	-0.0924	0.400862
21	7575	6560	4539	20934	25943	29443	3.15549	4.23994	3.83988	3.7451	1.55246	TTTTCTATCTACGTAC	TTGACA	CTATTTCCTATTTCTCT	TATAAT	GATTTAT	CTCTACCTTAGTTTGTACGTT	Yes	-4.17353	-3.67161	-1.78152	-1.47722	0.0667882	-0.0211117	0.191352	-0.0924	0.400862
22	12309	10767	7007	24166	27322	32721	2.24171	2.72058	2.76433	2.57554	1.16433	TTTTCTATCTACGTAC	TTGACA	CTATTTCCTATTTCTCT	TATAAT	ATACATT	CTCTACCTTAGTTTGTACGTT	Yes	-3.80894	-3.7986	-1.78152	-1.47722	-0.0602029	-0.0211117	0.191352	-0.0924	0.400862
23	7024	5861	3834	23050	23568	27841	3.74699	4.31116	4.29862	4.11893	1.72845	TTTTCTATCTACGTAC	TTGACA	CTATTTCCTATTTCTCT	TATAAT	AAAACTT	CTCTACCTTAGTTTGTACGTT	Yes	-4.27152	-3.78328	-1.78152	-1.47722	-0.0448785	-0.0211117	0.191352	-0.0924	0.400862
24	822	737	526	1072	1656	1876	1.48909	2.409	2.11127	2.00312	0.927882	TTTTCTATCTACGTAC	TTGACA	CTATTTCCTATTTCTCT	TATAAT	AGTAAAT	CTCTACCTTAGTTTGTACGTT	No	-3.55551	-3.83062	-1.78152	-1.47722	-0.092222	-0.0211117	0.191352	-0.0924	0.400862
25	7699	7160	4678	27019	17611	24134	4.00711	2.63703	3.05397	3.2327	1.11106	TTTTCTATCTACGTAC	TTGACA	CTATTTCCTATTTCTCT	TATAAT	ACGCGGG	CTCTACCTTAGTTTGTACGTT	Yes	-4.00241	-3.75879	-1.78152	-1.47722	-0.0203892	-0.0211117	0.191352	-0.0924	0.400862
26	37754	33756	22123	158816	128390	158153	4.80317	4.07778	4.23184	4.37093	1.4911	TTTTCTATCTACGTAC	TTGACA	CTATTTCCTATTTCTCT	TATAAT	GTCCGCC	CTCTACCTTAGTTTGTACGTT	Yes	-4.31153	-3.67122	-1.78152	-1.47722	0.0671762	-0.0211117	0.191352	-0.0924	0.400862
27	9746	8396	5673	17203	21498	25536	2.01546	2.74517	2.66463	2.47509	1.14921	TTTTCTATCTACGTAC	TTGACA	CTATTTCCTATTTCTCT	TATAAT	CGGACCC	CTCTACCTTAGTTTGTACGTT	Yes	-3.77075	-3.67238	-1.78152	-1.47722	0.0660146	-0.0211117	0.191352	-0.0924	0.400862
28	9024	8002	5558	37737	36616	41119	4.77491	4.90587	4.37946	4.68674	1.43238	TTTTCTATCTACGTAC	TTGACA	CTATTTCCTATTTCTCT	TATAAT	CGCAGGC	CTCTACCTTAGTTTGTACGTT	Yes	-4.37522	-3.90528	-1.78152	-1.47722	-0.166884	-0.0211117	0.191352	-0.0924	0.400862
29	6649	5672	4046	23176	29580	31015	3.97996	5.5912	4.53777	4.70298	1.7149	TTTTCTATCTACGTAC	TTGACA	CTATTTCCTATTTCTCT	TATAAT	TGCCGCG	CTCTACCTTAGTTTGTACGTT	Yes	-4.38817	-3.80236	-1.78152	-1.47722	-0.0639637	-0.0211117	0.191352	-0.0924	0.400862
30	16769	14547	9935	49651	60848	70304	3.38078	4.48452	4.18898	4.0181	1.72573	TTTTCTATCTACGTAC	TTGACA	CTATTTCCTATTTCTCT	TATAAT	TGAATA	CTCTACCTTAGTTTGTACGTT	Yes	-4.2476	-3.63059	-1.78152	-1.47722	0.107809	-0.0211117	0.191352	-0.0924	0.400862
31	5488	4776	2985	13410	8439	12755	2.79005	1.89439	2.52949	2.40464	1.05858	TTTTCTATCTACGTAC	TTGACA	CTATTTCCTATTTCTCT	TATAAT	ACTAAA	CTCTACCTTAGTTTGTACGTT	Yes	-3.73106	-3.85772	-1.78152	-1.47722	-0.119319	-0.0211117	0.191352	-0.0924	0.400862
32	22631	19451	13627	48833	50863	55562	2.4638	2.80352	2.41365	2.56032	0.818693	TTTTCTATCTACGTAC	TTGACA	CTATTTCCTATTTCTCT	TATAAT	TTTAGA	CTCTACCTTAGTTTGTACGTT	Yes	-3.77337	-3.58672	-1.78152	-1.47722	0.151684	-0.0211117	0.191352	-0.0924	0.400862
33	11587	10717	6755	13608	15128	18072	1.34097	1.51339	1.58372	1.47936	0.658799	TTTTCTATCTACGTAC	TTGACA	CTATTTCCTATTTCTCT	TATAAT	ATGATA	CTCTACCTTAGTTTGTACGTT	Yes	-3.25333	-3.53554	-1.78152	-1.47722	0.202863	-0.0211117	0.191352	-0.0924	0.400862
34	21882	18449	13404	69101	77314	85096	3.60574	4.49292	3.75812	3.95226	1.3293	TTTTCTATCTACGTAC	TTGACA	CTATTTCCTATTTCTCT	TATAAT	GTTTTT	CTCTACCTTAGTTTGTACGTT	Yes	-4.21013	-3.57568	-1.78152	-1.47722	0.162714	-0.0211117	0.191352	-0.0924	0.400862
35	16346	14290	9745	40068	38254	47516	2.79887	2.87004	2.88638	2.85177	1.0937	TTTTCTATCTACGTAC	TTGACA	CTATTTCCTATTTCTCT	TATAAT	AGGGTGT	CTCTACCTTAGTTTGTACGTT	Yes	-3.89594	-3.7256	-1.78152	-1.47722	0.0127952	-0.0211117	0.191352	-0.0924	0.400862
36	14015	11747	8069	52379	45956	55056	4.26737	4.19429	4.03907	4.16691	1.41526	TTTTCTATCTACGTAC	TTGACA	CTATTTCCTATTTCTCT	TATAAT	GCCACTT	CTCTACCTTAGTTTGTACGTT	Yes	-4.2652	-3.83325	-1.78152	-1.47722	-0.0948519	-0.0211117	0.191352	-0.0924	0.400862
37	20454	17823	11902	79013	77819	83846	4.4108	4.6811	4.17022	4.42071	1.39646	TTTTCTATCTACGTAC	TTGACA	CTATTTCCTATTTCTCT	TATAAT	TTGGGAC	CTCTACCTTAGTTTGTACGTT	Yes	-4.31908	-3.78623	-1.78152	-1.47722	-0.0478279	-0.0211117	0.191352	-0.0924	0.400862
38	14153	12917	8420	48347	40904	47241	3.90048	3.39506	3.32126	3.53893	1.09802	TTTTCTATCTACGTAC	TTGACA	CTATTTCCTATTTCTCT	TATAAT	AGCTTCC	CTCTACCTTAGTTTGTACGTT	Yes	-4.09382	-3.57252	-1.78152	-1.47722	0.16588	-0.0211117	0.191352	-0.0924	0.400862
39	11509	10311	7265	23668	29192	32435	2.34812	3.03533	2.64286	2.67544	1.00371	TTTTCTATCTACGTAC	TTGACA	CTATTTCCTATTTCTCT	TATAAT	TTCCGCT	CTCTACCTTAGTTTGTACGTT	Yes	-3.82855	-3.69808	-1.78152	-1.47722	0.0403155	-0.0211117	0.191352	-0.0924	0.400862
40	10982	9669	6283	36025	22230	32021	3.74558	2.46491	3.01692	3.0758	1.15884	TTTTCTATCTACGTAC	TTGACA	CTATTTCCTATTTCTCT	TATAAT	GTGGCTCG	CTCTACCTTAGTTTGTACGTT	Yes	-3.96093	-3.7145	-1.78152	-1.47722	0.0239006	-0.0211117	0.191352	-0.0924	0.400862
41	25575	22882	15277	99182	74373	97540	4.42806	3.48469	3.77956	3.89744	1.35411	TTTTCTATCTACGTAC	TTGACA	CTATTTCCTATTTCTCT	TATAAT	GCACCCTC	CTCTACCTTAGTTTGTACGTT	Yes	-4.1966	-3.91354	-1.78152	-1.47722	-0.175138	-0.0211117	0.191352	-0.0924	0.400862
42	6704	5971	4084	9131	8191	9612	1.55518	1.47073	1.39323	1.47305	0.465135	TTTTCTATCTACGTAC	TTGACA	CTATTTCCTATTTCTCT	TATAAT	GAGTGGGG	CTCTACCTTAGTTTGTACGTT	Yes	-3.21971	-3.5341	-1.78152	-1.47722	0.204301	-0.0211117	0.191352	-0.0924	0.400862
43	17635	15776	10127	81695	61332	78785	5.28952	4.16806	4.60531	4.68763	1.68679	TTTTCTATCTACGTAC	TTGACA	CTATTTCCTATTTCTCT	TATAAT	CCACGCTC	CTCTACCTTAGTTTGTACGTT	Yes	-4.3841	-3.80943	-1.78152	-1.47722	-0.0710272	-0.0211117	0.191352	-0.0924	0.400862
44	2739	2479	1658	4097	4348	4851	1.70793	1.88043	1.73198	1.77345	0.622261	TTTTCTATCTACGTAC	TTGACA	CTATTTCCTATTTCTCT	TATAAT	CTCCTCGC	CTCTACCTTAGTTTGTACGTT	Yes	-3.41354	-3.71346	-1.78152	-1.47722	0.0249421	-0.0211117	0.191352	-0.0924	0.400862
45	11129	9559	6277	30780	44629	46076	3.15798	5.00551	4.34529	4.16959	1.87638	TTTTCTATCTACGTAC	TTGACA	CTATTTCCTATTTCTCT	TATAAT	AATCTTG	CTCTACCTTAGTTTGTACGTT	Yes	-4.28588	-3.74326	-1.78152	-1.47722	-0.00485752	-0.0211117	0.191352	-0.0924	0.400862
46	12769	11157	7725	32267	30338	34855	2.88535	2.9153	2.67093	2.82386	0.893882	TTTTCTATCTACGTAC	TTGACA	CTATTTCCTATTTCTCT	TATAAT	TTACACT	CTCTACCTTAGTTTGTACGTT	Yes	-3.87104	-3.64599	-1.78152	-1.47722	0.0924138	-0.0211117	0.191352	-0.0924	0.400862
47	7980	6968	4726	23023	25643	28105	3.29424	3.94552	3.52035	3.5867	1.29722	TTTTCTATCTACGTAC	TTGACA	CTATTTCCTATTTCTCT	TATAAT	TCAAAGA	CTCTACCTTAGTTTGTACGTT	Yes	-4.11964	-3.84458	-1.78152	-1.47722	-0.106186	-0.0211117	0.191352	-0.0924	0.400862
48	9499	8769	5603	18420	25398	28173	2.21416	3.10522	2.97652	2.7653	1.29113	TTTTCTATCTACGTAC	TTGACA	CTATTTCCTATTTCTCT	TATAAT	AAATCTC	CTCTACCTTAGTTTGTACGTT	Yes	-3.8818	-3.78328	-1.78152	-1.47722	-0.0448785	-0.0211117	0.191352	-0.0924	0.400862
49	6032	5024	3360	19252	20858	23879	3.64428	4.45109	4.20701	4.10079	1.66612	TTTTCTATCTACGTAC	TTGACA	CTATTTCCTATTTCTCT	TATAAT	TAGACTA	CTCTACCTTAGTTTGTACGTT	Yes	-4.26365	-3.73821	-1.78152	-1.47722	0.000184861	-0.0211117	0.191352	-0.0924	0.400862
50	15619	13667	9073	21348	21445	25995	1.56063	1.68227	1.69604	1.64631	0.663777	TTTTCTATCTACGTAC	TTGACA	CTATTTCCTATTTCTCT	TATAAT	ATTATGGG	CTCTACCTTAGTTTGTACGTT	Yes	-3.35097	-3.76681	-1.78152	-1.47722	-0.0284064	-0.0211117	0.191352	-0.0924	0.400862
51	11400	9352	6852	36125	22491	30385	3.61826	2.57838	2.62505	2.94057	0.836949	TTTTCTATCTACGTAC	TTGACA	CTATTTCCTATTTCTCT	TATAAT	TCCTTAGT	CTCTACCTTAGTTTGTACGTT	Yes	-3.89635	-3.88797	-1.78152	-1.47722	-0.149573	-0.0211117	0.191352	-0.0924	0.400862
52	12695	11004	7254	30226	38457	44228	2.7186	3.74687	3.60924	3.35823	1.55713	TTTTCTATCTACGTAC	TTGACA	CTATTTCCTATTTCTCT	TATAAT	CACCATAT	CTCTACCTTAGTTTGTACGTT	Yes	-4.07558	-3.87936	-1.78152	-1.47722	-0.140964	-0.0211117	0.191352	-0.0924	0.400862
53	7324	6833	4402	16844	15465	18449	2.62599	2.42651	2.48096	2.51115	0.900266	TTTTCTATCTACGTAC	TTGACA	CTATTTCCTATTTCTCT	TATAAT	GACATCAT	CTCTACCTTAGTTTGTACGTT	Yes	-3.76247	-3.75728	-1.78152	-1.47722	-0.0188818	-0.0211117	0.191352	-0.0924	0.400862
54	2098	1826	1128	6393	3949	5366	3.47933	2.31862	2.81603	2.87133	1.07689	TTTTCTATCTACGTAC	TTGACA	CTATTTCCTATTTCTCT	TATAAT	AACAAGCA	CTCTACCTTAGTTTGTACGTT	Yes	-3.89221	-3.70046	-1.78152	-1.47722	0.0379405	-0.0211117	0.191352	-0.0924	0.400862
55	20444	18384	12894	28740	25761	31057	1.60516	1.50233	1.42583	1.51111	0.473816	TTTTCTATCTACGTAC	TTGACA	CTATTTCCTATTTCTCT	TATAAT	GCGGTCCC	CTCTACCTTAGTTTGTACGTT	Yes	-3.24461	-3.87781	-1.78152	-1.47722	-0.139409	-0.0211117	0.191352	-0.0924	0.400862
56	3212	2793	1975	7891	9466	10273	2.80513	3.63362	3.07912	3.17262	1.13959	TTTTCTATCTACGTAC	TTGACA	CTATTTCCTATTTCTCT	TATAAT	GCGCCGTC	CTCTACCTTAGTTTGTACGTT	Yes	-3.99514	-3.87781	-1.78152	-1.47722	-0.139409	-0.0211117	0.191352	-0.0924	0.400862
57	14126	12852	7928	22163	15155	20925	1.79146	1.26424	1.56242	1.53937	0.61733	TTTTCTATCTACGTAC	TTGACA	CTATTTCCTATTTCTCT	TATAAT	ACCCCCCC	CTCTACCTTAGTTTGTACGTT	Yes	-3.27703	-3.85286	-1.78152	-1.47722	-0.114464	-0.0211117	0.191352	-0.0924	0.400862
58	9815	8558	5989	12754	16550	17553	1.48372	2.07333	1.73498	1.76401	0.671491	TTTTCTATCTACGTAC	TTGACA	CTATTTCCTATTTCTCT	TATAAT	CCGACCGG	CTCTACCTTAGTTTGTACGTT	Yes	-3.41169	-3.84737	-1.78152	-1.47722	-0.108969	-0.0211117	0.191352	-0.0924	0.400862
59	12882	11572	7124	44874	33735	41472	3.97748	3.12547	3.4461	3.51635	1.25765	TTTTCTATCTACGTAC	TTGACA	CTATTTCCTATTTCTCT	TATAAT	GACCCCGG	CTCTACCTTAGTTTGTACGTT	Yes	-4.09603	-3.75728	-1.78152	-1.47722	-0.0188818	-0.0211117	0.191352	-0.0924	0.400862
60	5135	4504	3080	14803	14533	17950	3.29159	3.4594	3.44993	3.4003	1.31482	TTTTCTATCTACGTAC	TTGACA	CTATTTCCTATTTCTCT	TATAAT	CCTCACGT	CTCTACCTTAGTTTGTACGTT	Yes	-4.07261	-3.89297	-1.78152	-1.47722	-0.154571	-0.0211117	0.191352	-0.0924	0.400862
61	11046	9662	6737	8950	16817	15070	0.925155	1.86606	1.32417	1.37179	0.59134	TTTTCTATCTACGTAC	TTGACA	CTATTTCCTATTTCTCT	TATAAT	CCACTGGT	CTCTACCTTAGTTTGTACGTT	Yes	-3.15899	-3.80943	-1.78152	-1.47722	-0.0710272	-0.0211117	0.191352	-0.0924	0.400862
62	18440	16510	11278	53368	56998	66703	3.30458	3.70131	3.50114	3.50235	1.31215	TTTTCTATCTACGTAC	TTGACA	CTATTTCCTATTTCTCT	TATAAT	GGGGTTGA	CTCTACCTTAGTTTGTACGTT	Yes	-4.09936	-3.65794	-1.78152	-1.47722	0.0804624	-0.0211117	0.191352	-0.0924	0.400862
63	7478	5874	4105	18597	12479	17217	2.83958	2.27766	2.48279	2.53334	0.902453	TTTTCTATCTACGTAC	TTGACA	CTATTTCCTATTTCTCT	TATAAT	GGCTCGAT	CTCTACCTTAGTTTGTACGTT	Yes	-3.76832	-3.72622	-1.78152	-1.47722	0.0121782	-0.0211117	0.191352	-0.0924	0.400862
64	5975	5405	3769	16728	10642	14173	3.19671	2.11092	2.22603	2.51122	0.732017	TTTTCTATCTACGTAC	TTGACA	CTATTTCCTATTTCTCT	TATAAT	CCGATCGA	CTCTACCTTAGTTTGTACGTT	Yes	-3.73641	-3.84737	-1.78152	-1.47722	-0.108969	-0.0211117	0.191352	-0.0924	0.400862
65	4421	3813	2523	11619	15772	17000	3.00085	4.43469	3.98867	3.80807	1.69753	TTTTCTATCTACGTAC	TTGACA	CTATTTCCTATTTCTCT	TATAAT	TATAATTA	CTCTACCTTAGTTTGTACGTT	Yes	-4.19582	-3.88259	-1.78152	-1.47722	-0.144194	-0.0211117	0.191352	-0.0924	0.400862
66	5058	4682	3150	14555	10566	14611	3.28572	2.41948	2.74578	2.81699	1.00876	TTTTCTATCTACGTAC	TTGACA	CTATTTCCTATTTCTCT	TATAAT	TATAAATA	CTCTACCTTAGTTTGTACGTT	Yes	-3.87254	-3.88259	-1.78152	-1.47722	-0.144194	-0.0211117	0.191352	-0.0924	0.400862
67	2901	2672	1730	5711	5681	6725	2.24782	2.27946	2.30114	2.27614	0.86972	TTTTCTATCTACGTAC	TTGACA	CTATTTCCTATTTCTCT	TATAAT	AAAAAATA	CTCTACCTTAGTTTGTACGTT	Yes	-3.67013	-3.78328	-1.78152	-1.47722	-0.0448785	-0.0211117	0.191352	-0.0924	0.400862
68	6918	6098	3878	12489	18164	18889	2.06131	3.1935	2.88335	2.71272	1.26291	TTTTCTATCTACGTAC	TTGACA	CTATTTCCTATTTCTCT	TATAAT	ATTAAATA	CTCTACCTTAGTTTGTACGTT	Yes	-3.86039	-3.76681	-1.78152	-1.47722	-0.0284064	-0.0211117	0.191352	-0.0924	0.400862
69	12358	10706	7130	26637	15371	22843	2.46113	1.53928	1.89653	1.96565	0.725948	TTTTCTATCTACGTAC	TTGACA	CTATTTCCTATTTCTCT	TATAAT	TATAATTT	CTCTACCTTAGTTTGTACGTT	Yes	-3.50912	-3.88259	-1.78152	-1.47722	-0.144194	-0.0211117	0.191352	-0.0924	0.400862
70	9732	8845	6051	29095	26434	31186	3.4136	3.20412	3.05091	3.22287	1.02048	TTTTCTATCTACGTAC	TTGACA	CTATTTCCTATTTCTCT	TATAAT	AGAAAC	CTCTACCTTAGTTTGTACGTT	Yes	-4.00277	-3.61463	-1.78152	-1.47722	0.12377	-0.0211117	0.191352	-0.0924	0.400862
71	13014	10887	7493	20237	25731	30801	1.77555	2.53391	2.43335	2.2476	1.06653	TTTTCTATCTACGTAC	TTGACA	CTATTTCCTATTTCTCT	TATAAT	AAGGTT	CTCTACCTTAGTTTGTACGTT	Yes	-3.67601	-3.64351	-1.78152	-1.47722	0.0948877	-0.0211117	0.191352	-0.0924	0.400862
72	10016	8773	5981	6494	13840	12834	0.740312	1.69134	1.27024	1.23396	0.617217	TTTTCTATCTACGTAC	TTGACA	CTATTTCCTATTTCTCT	TATAAT	AGAATG	CTCTACCTTAGTTTGTACGTT	Yes	-3.0681	-3.61463	-1.78152	-1.47722	0.12377	-0.0211117	0.191352	-0.0924	0.400862
73	10123	9032	6013	15446	15063	17382	1.74222	1.78801	1.71122	1.74715	0.61272	TTTTCTATCTACGTAC	TTGACA	CTATTTCCTATTTCTCT	TATAAT	TGATAG	CTCTACCTTAGTTTGTACGTT	Yes	-3.39865	-3.63059	-1.78152	-1.47722	0.107809	-0.0211117	0.191352	-0.0924	0.400862
74	6696	5707	3947	21870	13267	18156	3.72932	2.49235	2.72301	2.98156	0.933464	TTTTCTATCTACGTAC	TTGACA	CTATTTCCTATTTCTCT	TATAAT	TAGAGT	CTCTACCTTAGTTTGTACGTT	Yes	-3.91442	-3.73821	-1.78152	-1.47722	0.000184861	-0.0211117	0.191352	-0.0924	0.400862
75	17890	15608	10496	64891	58880	74259	4.14163	4.04449	4.18814	4.12475	1.59217	TTTTCTATCTACGTAC	TTGACA	CTATTTCCTATTTCTCT	TATAAT	CCAGGG	CTCTACCTTAGTTTGTACGTT	Yes	-4.26534	-3.80943	-1.78152	-1.47722	-0.0710272	-0.0211117	0.191352	-0.0924	0.400862
76	8057	7350	4703	31057	20693	27931	4.40132	3.01842	3.51567	3.64513	1.29878	TTTTCTATCTACGTAC	TTGACA	CTATTTCCTATTTCTCT	TATAAT	CGCGAG	CTCTACCTTAGTTTGTACGTT	Yes	-4.12735	-3.90528	-1.78152	-1.47722	-0.166884	-0.0211117	0.191352	-0.0924	0.400862
77	6498	5793	3570	26025	27496	29412	4.57307	5.08873	4.877	4.84627	1.84597	TTTTCTATCTACGTAC	TTGACA	CTATTTCCTATTTCTCT	TATAAT	CCCTCG	CTCTACCTTAGTTTGTACGTT	Yes	-4.42557	-3.84483	-1.78152	-1.47722	-0.106428	-0.0211117	0.191352	-0.0924	0.400862
78	2105	1843	1124	8052	5789	8395	4.36765	3.36761	4.42131	4.05219	1.89954	TTTTCTATCTACGTAC	TTGACA	CTATTTCCTATTTCTCT	TATAAT	GTCGGC	CTCTACCTTAGTTTGTACGTT	Yes	-4.2626	-3.67122	-1.78152	-1.47722	0.0671762	-0.0211117	0.191352	-0.0924	0.400862
79	9818	8583	5753	27562	26958	33495	3.20542	3.36738	3.44653	3.33977	1.3495	TTTTCTATCTACGTAC	TTGACA	CTATTTCCTATTTCTCT	TATAAT	GCCGAC	CTCTACCTTAGTTTGTACGTT	Yes	-4.05852	-3.83325	-1.78152	-1.47722	-0.0948519	-0.0211117	0.191352	-0.0924	0.400862
80	4676	4081	2836	13817	10802	13548	3.37393	2.83779	2.82791	3.01321	0.940065	TTTTCTATCTACGTAC	TTGACA	CTATTTCCTATTTCTCT	TATAAT	TTGCACT	CTCTACCTTAGTTTGTACGTT	Yes	-3.93272	-3.78623	-1.78152	-1.47722	-0.0478279	-0.0211117	0.191352	-0.0924	0.400862
81	13771	12127	8120	22254	23713	30843	1.84518	2.09641	2.24852	2.06337	0.95886	TTTTCTATCTACGTAC	TTGACA	CTATTTCCTATTTCTCT	TATAAT	GGTTACA	CTCTACCTTAGTTTGTACGTT	Yes	-3.59033	-3.74782	-1.78152	-1.47722	-0.00942011	-0.0211117	0.191352	-0.0924	0.400862
82	47014	39013	26616	151589	185841	209478	3.6816	5.10711	4.65899	4.48257	1.93239	TTTTCTATCTACGTAC	TTGACA	CTATTTCCTATTTCTCT	TATAAT	TGTGAAC	CTCTACCTTAGTTTGTACGTT	Yes	-4.35663	-3.76836	-1.78152	-1.47722	-0.0299655	-0.0211117	0.191352	-0.0924	0.400862
83	9599	8380	5743	26915	23075	27333	3.20159	2.95217	2.81738	2.99038	0.93389	TTTTCTATCTACGTAC	TTGACA	CTATTTCCTATTTCTCT	TATAAT	TATACGC	CTCTACCTTAGTTTGTACGTT	Yes	-3.92672	-3.88259	-1.78152	-1.47722	-0.144194	-0.0211117	0.191352	-0.0924	0.400862
84	2404	1637	1265	7353	5086	7262	3.49242	3.33097	3.3983	3.40723	1.25312	TTTTCTATCTACGTAC	TTGACA	CTATTTCCTATTTCTCT	TATAAT	GTTGTTG	CTCTACCTTAGTTTGTACGTT	Yes	-4.07001	-3.57568	-1.78152	-1.47722	0.162714	-0.0211117	0.191352	-0.0924	0.400862
85	9754	8669	5869	23513	29567	31847	2.75247	3.65663	3.21219	3.2071	1.25421	TTTTCTATCTACGTAC	TTGACA	CTATTTCCTATTTCTCT	TATAAT	ACTCTTGC	CTCTACCTTAGTTTGTACGTT	Yes	-4.01309	-3.85772	-1.78152	-1.47722	-0.119319	-0.0211117	0.191352	-0.0924	0.400862
86	30512	26171	18665	43262	42279	48315	1.61895	1.732	1.53232	1.62776	0.511678	TTTTCTATCTACGTAC	TTGACA	CTATTTCCTATTTCTCT	TATAAT	ACTATGCC	CTCTACCTTAGTTTGTACGTT	Yes	-3.31961	-3.85772	-1.78152	-1.47722	-0.119319	-0.0211117	0.191352	-0.0924	0.400862
87	6628	6079	3934	23090	15168	20417	3.97776	2.6751	3.07223	3.24169	1.11305	TTTTCTATCTACGTAC	TTGACA	CTATTTCCTATTTCTCT	TATAAT	GATTCAGC	CTCTACCTTAGTTTGTACGTT	Yes	-4.00606	-3.67161	-1.78152	-1.47722	0.0667882	-0.0211117	0.191352	-0.0924	0.400862
88	4790	4071	2937	16557	15178	16693	3.94678	3.99721	3.36455	3.76951	0.992043	TTTTCTATCTACGTAC	TTGACA	CTATTTCCTATTTCTCT	TATAAT	CAAAGGCA	CTCTACCTTAGTTTGTACGTT	Yes	-4.14773	-3.64344	-1.78152	-1.47722	0.0949575	-0.0211117	0.191352	-0.0924	0.400862
89	8193	7000	4943	20572	21909	24626	2.86702	3.35558	2.94917	3.05726	1.04985	TTTTCTATCTACGTAC	TTGACA	CTATTTCCTATTTCTCT	TATAAT	AGTGGGTT	CTCTACCTTAGTTTGTACGTT	Yes	-3.95594	-3.83062	-1.78152	-1.47722	-0.092222	-0.0211117	0.191352	-0.0924	0.400862
90	17618	15270	10196	68985	50082	60663	4.4709	3.5163	3.52201	3.8364	1.13873	TTTTCTATCTACGTAC	TTGACA	CTATTTCCTATTTCTCT	TATAAT	TCAGGC	CTCTACCTTAGTTTGTACGTT	Yes	-4.16899	-3.84458	-1.78152	-1.47722	-0.106186	-0.0211117	0.191352	-0.0924	0.400862
91	7757	6611	4527	21078	17963	22585	3.10265	2.9131	2.95329	2.98968	1.07091	TTTTCTATCTACGTAC	TTGACA	CTATTTCCTATTTCTCT	TATAAT	ACACCC	CTCTACCTTAGTTTGTACGTT	Yes	-3.93699	-3.71408	-1.78152	-1.47722	0.0243159	-0.0211117	0.191352	-0.0924	0.400862
92	6969	6271	4261	24490	22656	25203	4.0125	3.87338	3.50136	3.79575	1.10916	TTTTCTATCTACGTAC	TTGACA	CTATTTCCTATTTCTCT	TATAAT	TCCCAG	CTCTACCTTAGTTTGTACGTT	Yes	-4.1611	-3.88797	-1.78152	-1.47722	-0.149573	-0.0211117	0.191352	-0.0924	0.400862
93	9973	8736	5998	35554	35394	38772	4.07061	4.34371	3.82655	4.08029	1.26765	TTTTCTATCTACGTAC	TTGACA	CTATTTCCTATTTCTCT	TATAAT	TCCACG	CTCTACCTTAGTTTGTACGTT	Yes	-4.23774	-3.88797	-1.78152	-1.47722	-0.149573	-0.0211117	0.191352	-0.0924	0.400862
94	13317	11963	8060	45791	47139	51400	3.92618	4.22458	3.77506	3.97528	1.28345	TTTTCTATCTACGTAC	TTGACA	CTATTTCCTATTTCTCT	TATAAT	GCAACG	CTCTACCTTAGTTTGTACGTT	Yes	-4.21442	-3.91354	-1.78152	-1.47722	-0.175138	-0.0211117	0.191352	-0.0924	0.400862
95	7671	6816	4482	15725	15091	17127	2.34064	2.37373	2.26207	2.32548	0.799154	TTTTCTATCTACGTAC	TTGACA	CTATTTCCTATTTCTCT	TATAAT	AAAGGGC	CTCTACCTTAGTTTGTACGTT	Yes	-3.68298	-3.78328	-1.78152	-1.47722	-0.0448785	-0.0211117	0.191352	-0.0924	0.400862
96	13301	11894	7489	32516	33611	41180	2.79132	3.02968	3.25506	3.02535	1.3588	TTTTCTATCTACGTAC	TTGACA	CTATTTCCTATTTCTCT	TATAAT	AAACGCC	CTCTACCTTAGTTTGTACGTT	Yes	-3.96963	-3.78328	-1.78152	-1.47722	-0.0448785	-0.0211117	0.191352	-0.0924	0.400862
97	4737	4167	2685	14074	9636	12537	3.39243	2.47923	2.76405	2.87857	0.992877	TTTTCTATCTACGTAC	TTGACA	CTATTTCCTATTTCTCT	TATAAT	AAATGGG	CTCTACCTTAGTTTGTACGTT	Yes	-3.89079	-3.78328	-1.78152	-1.47722	-0.0448785	-0.0211117	0.191352	-0.0924	0.400862
98	7305	6564	4269	16766	20716	22103	2.62063	3.38361	3.06494	3.02306	1.20813	TTTTCTATCTACGTAC	TTGACA	CTATTTCCTATTTCTCT	TATAAT	AAACAGG	CTCTACCTTAGTTTGTACGTT	Yes	-3.9565	-3.78328	-1.78152	-1.47722	-0.0448785	-0.0211117	0.191352	-0.0924	0.400862
99	25186	21167	14716	65063	73243	86512	2.94966	3.7098	3.48003	3.37983	1.39357	TTTTCTATCTACGTAC	TTGACA	CTATTTCCTATTTCTCT	TATAAT	AAATGTC	CTCTACCTTAGTTTGTACGTT	Yes	-4.07135	-3.78328	-1.78152	-1.47722	-0.0448785	-0.0211117	0.191352	-0.0924	0.400862
100	5049	4591	3073	9153	10658	12782	2.06993	2.48892	2.46225	2.34037	1.00794	TTTTCTATCTACGTAC	TTGACA	CTATTTCCTATTTCTCT	TATAAT	AAACTTC	CTCTACCTTAGTTTGTACGTT	Yes	-3.70845	-3.78328	-1.78152	-1.47722	-0.0448785	-0.0211117	0.191352	-0.0924	0.400862
101	14382	12652	8328	43570	44382	51074	3.45911	3.76089	3.63041	3.61681	1.36421	TTTTCTATCTACGTAC	TTGACA	CTATTTCCTATTTCTCT	TATAAT	AAAGATT	CTCTACCTTAGTTTGTACGTT	Yes	-4.13219	-3.78328	-1.78152	-1.47722	-0.0448785	-0.0211117	0.191352	-0.0924	0.400862
102	11509	9947	6800	34720	33709	41640	3.4446	3.63327	3.62492	3.56759	1.38519	TTTTCTATCTACGTAC	TTGACA	CTATTTCCTATTTCTCT	TATAAT	AAAAAGT	CTCTACCTTAGTTTGTACGTT	Yes	-4.121	-3.78328	-1.78152	-1.47722	-0.0448785	-0.0211117	0.191352	-0.0924	0.400862
103	10818	9189	5987	31159	33228	39623	3.28877	3.87685	3.91773	3.69445	1.61678	TTTTCTATCTACGTAC	TTGACA	CTATTTCCTATTTCTCT	TATAAT	AAAAATT	CTCTACCTTAGTTTGTACGTT	Yes	-4.16666	-3.78328	-1.78152	-1.47722	-0.0448785	-0.0211117	0.191352	-0.0924	0.400862
104	9521	8469	5370	26430	21105	25728	3.16965	2.67175	2.83614	2.89252	1.02343	TTTTCTATCTACGTAC	TTGACA	CTATTTCCTATTTCTCT	TATAAT	AAAATTA	CTCTACCTTAGTTTGTACGTT	Yes	-3.90141	-3.78328	-1.78152	-1.47722	-0.0448785	-0.0211117	0.191352	-0.0924	0.400862
105	18975	16846	11329	44603	38520	49315	2.68398	2.45151	2.57682	2.57077	0.959372	TTTTCTATCTACGTAC	TTGACA	CTATTTCCTATTTCTCT	TATAAT	AATGGGC	CTCTACCTTAGTTTGTACGTT	Yes	-3.78908	-3.74326	-1.78152	-1.47722	-0.00485752	-0.0211117	0.191352	-0.0924	0.400862
106	15520	14187	9715	55761	47092	56420	4.10238	3.55877	3.43785	3.69966	1.11407	TTTTCTATCTACGTAC	TTGACA	CTATTTCCTATTTCTCT	TATAAT	AATCGCC	CTCTACCTTAGTTTGTACGTT	Yes	-4.1361	-3.74326	-1.78152	-1.47722	-0.00485752	-0.0211117	0.191352	-0.0924	0.400862
107	13615	11817	7613	19270	19221	26857	1.61607	1.74386	2.08832	1.81609	0.949949	TTTTCTATCTACGTAC	TTGACA	CTATTTCCTATTTCTCT	TATAAT	AATTGGG	CTCTACCTTAGTTTGTACGTT	Yes	-3.47541	-3.74326	-1.78152	-1.47722	-0.00485752	-0.0211117	0.191352	-0.0924	0.400862
108	7231	6601	4222	20655	15046	20530	3.26155	2.44374	2.8785	2.86126	1.1071	TTTTCTATCTACGTAC	TTGACA	CTATTTCCTATTTCTCT	TATAAT	AATCAGG	CTCTACCTTAGTTTGTACGTT	Yes	-3.89537	-3.74326	-1.78152	-1.47722	-0.00485752	-0.0211117	0.191352	-0.0924	0.400862
109	5306	4947	3208	11688	11782	13129	2.51518	2.55341	2.42267	2.49709	0.851835	TTTTCTATCTACGTAC	TTGACA	CTATTTCCTATTTCTCT	TATAAT	AATTGTC	CTCTACCTTAGTTTGTACGTT	Yes	-3.75362	-3.74326	-1.78152	-1.47722	-0.00485752	-0.0211117	0.191352	-0.0924	0.400862
110	9893	8878	5799	21975	28412	31354	2.53628	3.43107	3.20063	3.056	1.33228	TTTTCTATCTACGTAC	TTGACA	CTATTTCCTATTTCTCT	TATAAT	AATCTTC	CTCTACCTTAGTTTGTACGTT	Yes	-3.97511	-3.74326	-1.78152	-1.47722	-0.00485752	-0.0211117	0.191352	-0.0924	0.400862
111	8603	7501	5214	20865	19382	25391	2.76927	2.77027	2.88274	2.80743	1.11682	TTTTCTATCTACGTAC	TTGACA	CTATTTCCTATTTCTCT	TATAAT	AATGATT	CTCTACCTTAGTTTGTACGTT	Yes	-3.88335	-3.74326	-1.78152	-1.47722	-0.00485752	-0.0211117	0.191352	-0.0924	0.400862
112	5360	4928	3217	17806	14943	20118	3.79313	3.25095	3.70194	3.58201	1.4551	TTTTCTATCTACGTAC	TTGACA	CTATTTCCTATTTCTCT	TATAAT	AATAAGT	CTCTACCTTAGTTTGTACGTT	Yes	-4.12727	-3.74326	-1.78152	-1.47722	-0.00485752	-0.0211117	0.191352	-0.0924	0.400862
113	4438	3815	2649	13373	11768	13316	3.44063	3.30713	2.97569	3.24115	0.93281	TTTTCTATCTACGTAC	TTGACA	CTATTTCCTATTTCTCT	TATAAT	AATAATT	CTCTACCTTAGTTTGTACGTT	Yes	-4.00211	-3.74326	-1.78152	-1.47722	-0.00485752	-0.0211117	0.191352	-0.0924	0.400862
114	3078	2884	1870	10287	14276	14521	3.81607	5.30707	4.59675	4.5733	1.82802	TTTTCTATCTACGTAC	TTGACA	CTATTTCCTATTTCTCT	TATAAT	AATATTA	CTCTACCTTAGTTTGTACGTT	Yes	-4.36911	-3.74326	-1.78152	-1.47722	-0.00485752	-0.0211117	0.191352	-0.0924	0.400862
115	10162	8885	5651	19430	23242	28462	2.18318	2.80453	2.98151	2.65641	1.33827	TTTTCTATCTACGTAC	TTGACA	CTATTTCCTATTTCTCT	TATAAT	AAGGGGC	CTCTACCTTAGTTTGTACGTT	Yes	-3.851	-3.64351	-1.78152	-1.47722	0.0948877	-0.0211117	0.191352	-0.0924	0.400862
116	5801	4946	3441	15818	14703	19225	3.11347	3.1871	3.30733	3.20263	1.29428	TTTTCTATCTACGTAC	TTGACA	CTATTTCCTATTTCTCT	TATAAT	AAGCGCC	CTCTACCTTAGTTTGTACGTT	Yes	-4.01655	-3.64351	-1.78152	-1.47722	0.0948877	-0.0211117	0.191352	-0.0924	0.400862
117	13148	11501	7727	16796	23010	25741	1.45862	2.14499	1.97202	1.85854	0.850614	TTTTCTATCTACGTAC	TTGACA	CTATTTCCTATTTCTCT	TATAAT	AAGTGGG	CTCTACCTTAGTTTGTACGTT	Yes	-3.48144	-3.64351	-1.78152	-1.47722	0.0948877	-0.0211117	0.191352	-0.0924	0.400862
118	8268	7376	4873	9327	12771	13917	1.28807	1.8563	1.69062	1.61166	0.716011	TTTTCTATCTACGTAC	TTGACA	CTATTTCCTATTTCTCT	TATAAT	AAGCAGG	CTCTACCTTAGTTTGTACGTT	Yes	-3.33611	-3.64351	-1.78152	-1.47722	0.0948877	-0.0211117	0.191352	-0.0924	0.400862
119	12762	10968	7625	28058	24093	29439	2.51035	2.35509	2.28549	2.38364	0.78406	TTTTCTATCTACGTAC	TTGACA	CTATTTCCTATTTCTCT	TATAAT	AAGTGTC	CTCTACCTTAGTTTGTACGTT	Yes	-3.70389	-3.64351	-1.78152	-1.47722	0.0948877	-0.0211117	0.191352	-0.0924	0.400862
120	8037	6818	4586	20601	14576	21232	2.92679	2.29205	2.74065	2.65316	1.08836	TTTTCTATCTACGTAC	TTGACA	CTATTTCCTATTTCTCT	TATAAT	AAGGATT	CTCTACCTTAGTTTGTACGTT	Yes	-3.82627	-3.64351	-1.78152	-1.47722	0.0948877	-0.0211117	0.191352	-0.0924	0.400862
121	6684	5700	3861	14061	14356	17865	2.40202	2.70024	2.73905	2.61377	1.10479	TTTTCTATCTACGTAC	TTGACA	CTATTTCCTATTTCTCT	TATAAT	AAGAAGT	CTCTACCTTAGTTTGTACGTT	Yes	-3.81749	-3.64351	-1.78152	-1.47722	0.0948877	-0.0211117	0.191352	-0.0924	0.400862
122	6196	5409	3304	18801	19212	22601	3.4647	3.80802	4.04934	3.77402	1.68554	TTTTCTATCTACGTAC	TTGACA	CTATTTCCTATTTCTCT	TATAAT	AAGATTA	CTCTACCTTAGTTTGTACGTT	Yes	-4.19019	-3.64351	-1.78152	-1.47722	0.0948877	-0.0211117	0.191352	-0.0924	0.400862
123	9060	7727	4761	23603	26455	30778	2.97465	3.67063	3.82682	3.4907	1.66039	TTTTCTATCTACGTAC	TTGACA	CTATTTCCTATTTCTCT	TATAAT	AACGGGC	CTCTACCTTAGTTTGTACGTT	Yes	-4.11815	-3.70046	-1.78152	-1.47722	0.0379405	-0.0211117	0.191352	-0.0924	0.400862
124	7066	6567	4440	24559	18188	22607	3.96857	2.96935	3.01409	3.31734	0.971937	TTTTCTATCTACGTAC	TTGACA	CTATTTCCTATTTCTCT	TATAAT	AACCGCC	CTCTACCTTAGTTTGTACGTT	Yes	-4.02101	-3.70046	-1.78152	-1.47722	0.0379405	-0.0211117	0.191352	-0.0924	0.400862
125	3850	3465	2162	8926	8811	11252	2.64724	2.72625	3.08085	2.81811	1.31078	TTTTCTATCTACGTAC	TTGACA	CTATTTCCTATTTCTCT	TATAAT	AACTGGG	CTCTACCTTAGTTTGTACGTT	Yes	-3.90208	-3.70046	-1.78152	-1.47722	0.0379405	-0.0211117	0.191352	-0.0924	0.400862
126	7504	6612	4224	20296	16666	22342	3.08826	2.70235	3.13108	2.9739	1.26403	TTTTCTATCTACGTAC	TTGACA	CTATTTCCTATTTCTCT	TATAAT	AACCAGG	CTCTACCTTAGTTTGTACGTT	Yes	-3.9457	-3.70046	-1.78152	-1.47722	0.0379405	-0.0211117	0.191352	-0.0924	0.400862
127	10017	8916	5867	17786	23615	27408	2.02739	2.83963	2.7654	2.54414	1.21295	TTTTCTATCTACGTAC	TTGACA	CTATTTCCTATTTCTCT	TATAAT	AACTGTC	CTCTACCTTAGTTTGTACGTT	Yes	-3.80075	-3.70046	-1.78152	-1.47722	0.0379405	-0.0211117	0.191352	-0.0924	0.400862
128	12828	11354	7621	45067	42842	54739	4.0114	4.04543	4.25188	4.1029	1.67187	TTTTCTATCTACGTAC	TTGACA	CTATTTCCTATTTCTCT	TATAAT	AACCTTC	CTCTACCTTAGTTTGTACGTT	Yes	-4.26496	-3.70046	-1.78152	-1.47722	0.0379405	-0.0211117	0.191352	-0.0924	0.400862
129	5412	4788	3112	17742	10808	15655	3.74319	2.42011	2.9779	3.04706	1.14521	TTTTCTATCTACGTAC	TTGACA	CTATTTCCTATTTCTCT	TATAAT	AACGATT	CTCTACCTTAGTTTGTACGTT	Yes	-3.95059	-3.70046	-1.78152	-1.47722	0.0379405	-0.0211117	0.191352	-0.0924	0.400862
130	17253	15198	9882	48485	44695	51736	3.20878	3.15294	3.09916	3.15363	1.11371	TTTTCTATCTACGTAC	TTGACA	CTATTTCCTATTTCTCT	TATAAT	AACAAGT	CTCTACCTTAGTTTGTACGTT	Yes	-3.9896	-3.70046	-1.78152	-1.47722	0.0379405	-0.0211117	0.191352	-0.0924	0.400862
131	4129	3420	2535	1679	3084	3096	0.464304	0.966789	0.722968	0.71802	0.335151	TTTTCTATCTACGTAC	TTGACA	CTATTTCCTATTTCTCT	TATAAT	AACAATT	CTCTACCTTAGTTTGTACGTT	Yes	-2.52104	-3.70046	-1.78152	-1.47722	0.0379405	-0.0211117	0.191352	-0.0924	0.400862
132	12536	11387	7174	35591	34549	42188	3.24174	3.25289	3.48116	3.32526	1.39014	TTTTCTATCTACGTAC	TTGACA	CTATTTCCTATTTCTCT	TATAAT	AACATTA	CTCTACCTTAGTTTGTACGTT	Yes	-4.05712	-3.70046	-1.78152	-1.47722	0.0379405	-0.0211117	0.191352	-0.0924	0.400862
133	13187	11580	7627	40356	31489	39121	3.49429	2.91537	3.03635	3.14867	1.06485	TTTTCTATCTACGTAC	TTGACA	CTATTTCCTATTTCTCT	TATAAT	ATAGGGC	CTCTACCTTAGTTTGTACGTT	Yes	-3.98251	-3.7986	-1.78152	-1.47722	-0.0602029	-0.0211117	0.191352	-0.0924	0.400862
134	3129	2835	1954	10715	8937	11048	3.91006	3.37973	3.347	3.5456	1.12069	TTTTCTATCTACGTAC	TTGACA	CTATTTCCTATTTCTCT	TATAAT	ATACGCC	CTCTACCTTAGTTTGTACGTT	Yes	-4.0969	-3.7986	-1.78152	-1.47722	-0.0602029	-0.0211117	0.191352	-0.0924	0.400862
135	4632	4163	2805	5331	6038	7524	1.31413	1.555	1.58786	1.48566	0.662717	TTTTCTATCTACGTAC	TTGACA	CTATTTCCTATTTCTCT	TATAAT	ATATGGG	CTCTACCTTAGTTTGTACGTT	Yes	-3.25756	-3.7986	-1.78152	-1.47722	-0.0602029	-0.0211117	0.191352	-0.0924	0.400862
136	997	871	534	3333	2485	3151	3.81713	3.0588	3.49304	3.45632	1.33627	TTTTCTATCTACGTAC	TTGACA	CTATTTCCTATTTCTCT	TATAAT	ATACAGG	CTCTACCTTAGTTTGTACGTT	Yes	-4.08588	-3.7986	-1.78152	-1.47722	-0.0602029	-0.0211117	0.191352	-0.0924	0.400862
137	13575	11791	8068	46416	36631	51605	3.90413	3.33075	3.78636	3.67375	1.48255	TTTTCTATCTACGTAC	TTGACA	CTATTTCCTATTTCTCT	TATAAT	ATATGTC	CTCTACCTTAGTTTGTACGTT	Yes	-4.15189	-3.7986	-1.78152	-1.47722	-0.0602029	-0.0211117	0.191352	-0.0924	0.400862
138	8353	7076	4817	18084	17763	21835	2.472	2.69136	2.68332	2.61556	1.04442	TTTTCTATCTACGTAC	TTGACA	CTATTTCCTATTTCTCT	TATAAT	ATACTTC	CTCTACCTTAGTTTGTACGTT	Yes	-3.81303	-3.7986	-1.78152	-1.47722	-0.0602029	-0.0211117	0.191352	-0.0924	0.400862
139	6521	5776	3790	19217	16434	20772	3.36487	3.05042	3.24441	3.2199	1.21913	TTTTCTATCTACGTAC	TTGACA	CTATTTCCTATTTCTCT	TATAAT	ATAGATT	CTCTACCTTAGTTTGTACGTT	Yes	-4.01534	-3.7986	-1.78152	-1.47722	-0.0602029	-0.0211117	0.191352	-0.0924	0.400862
140	6489	5971	3810	14270	12149	16146	2.51098	2.18141	2.50863	2.40034	1.00206	TTTTCTATCTACGTAC	TTGACA	CTATTTCCTATTTCTCT	TATAAT	ATAAAGT	CTCTACCTTAGTTTGTACGTT	Yes	-3.72966	-3.7986	-1.78152	-1.47722	-0.0602029	-0.0211117	0.191352	-0.0924	0.400862
141	2541	2358	1564	7769	7085	8707	3.49106	3.22136	3.29555	3.33599	1.19571	TTTTCTATCTACGTAC	TTGACA	CTATTTCCTATTTCTCT	TATAAT	ATAAATT	CTCTACCTTAGTTTGTACGTT	Yes	-4.04646	-3.7986	-1.78152	-1.47722	-0.0602029	-0.0211117	0.191352	-0.0924	0.400862
142	7541	6516	4258	10978	13504	16058	1.66223	2.2219	2.23245	2.03886	0.979098	TTTTCTATCTACGTAC	TTGACA	CTATTTCCTATTTCTCT	TATAAT	ATAATTA	CTCTACCTTAGTTTGTACGTT	Yes	-3.58074	-3.7986	-1.78152	-1.47722	-0.0602029	-0.0211117	0.191352	-0.0924	0.400862
143	30871	27395	17976	94860	71552	95230	3.50856	2.80023	3.13601	3.14827	1.17263	TTTTCTATCTACGTAC	TTGACA	CTATTTCCTATTTCTCT	TATAAT	ATTGGGC	CTCTACCTTAGTTTGTACGTT	Yes	-3.98922	-3.76681	-1.78152	-1.47722	-0.0284064	-0.0211117	0.191352	-0.0924	0.400862
144	26240	22497	16209	53381	67946	72934	2.32284	3.23804	2.66361	2.7415	1.01314	TTTTCTATCTACGTAC	TTGACA	CTATTTCCTATTTCTCT	TATAAT	ATTCGCC	CTCTACCTTAGTTTGTACGTT	Yes	-3.84992	-3.76681	-1.78152	-1.47722	-0.0284064	-0.0211117	0.191352	-0.0924	0.400862
145	8429	7485	5065	26342	19905	25184	3.56837	2.85111	2.94335	3.12094	0.998758	TTTTCTATCTACGTAC	TTGACA	CTATTTCCTATTTCTCT	TATAAT	ATTTGGG	CTCTACCTTAGTTTGTACGTT	Yes	-3.96846	-3.76681	-1.78152	-1.47722	-0.0284064	-0.0211117	0.191352	-0.0924	0.400862
146	11358	9601	6426	31453	31241	39400	3.16196	3.48861	3.62954	3.4267	1.48392	TTTTCTATCTACGTAC	TTGACA	CTATTTCCTATTTCTCT	TATAAT	ATTCAGG	CTCTACCTTAGTTTGTACGTT	Yes	-4.09064	-3.76681	-1.78152	-1.47722	-0.0284064	-0.0211117	0.191352	-0.0924	0.400862
147	7646	6582	4657	20830	29626	31337	3.11065	4.82568	3.98334	3.97322	1.63837	TTTTCTATCTACGTAC	TTGACA	CTATTTCCTATTTCTCT	TATAAT	ATTTGTC	CTCTACCTTAGTTTGTACGTT	Yes	-4.22873	-3.76681	-1.78152	-1.47722	-0.0284064	-0.0211117	0.191352	-0.0924	0.400862
148	5808	4979	3519	2733	5636	4748	0.537291	1.21359	0.798707	0.849863	0.373684	TTTTCTATCTACGTAC	TTGACA	CTATTTCCTATTTCTCT	TATAAT	ATTCTTC	CTCTACCTTAGTTTGTACGTT	Yes	-2.67534	-3.76681	-1.78152	-1.47722	-0.0284064	-0.0211117	0.191352	-0.0924	0.400862
149	8704	7270	4846	17724	20802	24276	2.32509	3.06771	2.96545	2.78608	1.25322	TTTTCTATCTACGTAC	TTGACA	CTATTTCCTATTTCTCT	TATAAT	ATTGATT	CTCTACCTTAGTTTGTACGTT	Yes	-3.8862	-3.76681	-1.78152	-1.47722	-0.0284064	-0.0211117	0.191352	-0.0924	0.400862
150	13328	11694	7764	44055	44797	52870	3.77422	4.10704	4.03107	3.97078	1.54305	TTTTCTATCTACGTAC	TTGACA	CTATTTCCTATTTCTCT	TATAAT	ATTAAGT	CTCTACCTTAGTTTGTACGTT	Yes	-4.22812	-3.76681	-1.78152	-1.47722	-0.0284064	-0.0211117	0.191352	-0.0924	0.400862
151	11889	10393	7489	30553	31765	36510	2.9343	3.27681	2.88592	3.03234	0.992136	TTTTCTATCTACGTAC	TTGACA	CTATTTCCTATTTCTCT	TATAAT	ATTAATT	CTCTACCTTAGTTTGTACGTT	Yes	-3.94445	-3.76681	-1.78152	-1.47722	-0.0284064	-0.0211117	0.191352	-0.0924	0.400862
152	16063	14356	9474	53484	42440	55495	3.80184	3.16946	3.4675	3.4796	1.28875	TTTTCTATCTACGTAC	TTGACA	CTATTTCCTATTTCTCT	TATAAT	ATTATTA	CTCTACCTTAGTTTGTACGTT	Yes	-4.08973	-3.76681	-1.78152	-1.47722	-0.0284064	-0.0211117	0.191352	-0.0924	0.400862
153	3335	2894	1927	6648	7367	8237	2.2761	2.7292	2.53037	2.51189	0.971685	TTTTCTATCTACGTAC	TTGACA	CTATTTCCTATTTCTCT	TATAAT	ATGGGGC	CTCTACCTTAGTTTGTACGTT	Yes	-3.76923	-3.53554	-1.78152	-1.47722	0.202863	-0.0211117	0.191352	-0.0924	0.400862
154	12549	11554	8101	11894	9968	11766	1.08222	0.924952	0.859778	0.95565	0.260255	TTTTCTATCTACGTAC	TTGACA	CTATTTCCTATTTCTCT	TATAAT	ATGCGCC	CTCTACCTTAGTTTGTACGTT	Yes	-2.77557	-3.53554	-1.78152	-1.47722	0.202863	-0.0211117	0.191352	-0.0924	0.400862
155	5849	5139	3601	13290	8256	12612	2.59442	1.7224	2.07328	2.13003	0.785321	TTTTCTATCTACGTAC	TTGACA	CTATTTCCTATTTCTCT	TATAAT	ATGTGGG	CTCTACCTTAGTTTGTACGTT	Yes	-3.59186	-3.53554	-1.78152	-1.47722	0.202863	-0.0211117	0.191352	-0.0924	0.400862
156	10857	9260	6467	34870	36965	42208	3.66724	4.2798	3.86356	3.93687	1.41509	TTTTCTATCTACGTAC	TTGACA	CTATTTCCTATTTCTCT	TATAAT	ATGCAGG	CTCTACCTTAGTTTGTACGTT	Yes	-4.21255	-3.53554	-1.78152	-1.47722	0.202863	-0.0211117	0.191352	-0.0924	0.400862
157	17826	15155	10832	10763	20438	19929	0.689408	1.44586	1.08911	1.07479	0.508141	TTTTCTATCTACGTAC	TTGACA	CTATTTCCTATTTCTCT	TATAAT	ATGTGTC	CTCTACCTTAGTTTGTACGTT	Yes	-2.92589	-3.53554	-1.78152	-1.47722	0.202863	-0.0211117	0.191352	-0.0924	0.400862
158	7878	6471	4644	16942	21951	24026	2.45553	3.63686	3.06257	3.05165	1.24068	TTTTCTATCTACGTAC	TTGACA	CTATTTCCTATTTCTCT	TATAAT	ATGCTTC	CTCTACCTTAGTTTGTACGTT	Yes	-3.96471	-3.53554	-1.78152	-1.47722	0.202863	-0.0211117	0.191352	-0.0924	0.400862
159	5019	4491	3113	16564	15869	17177	3.76829	3.78835	3.26636	3.60767	0.994961	TTTTCTATCTACGTAC	TTGACA	CTATTTCCTATTTCTCT	TATAAT	ATGGATT	CTCTACCTTAGTTTGTACGTT	Yes	-4.10673	-3.53554	-1.78152	-1.47722	0.202863	-0.0211117	0.191352	-0.0924	0.400862
160	16501	14776	9636	49940	43741	57041	3.45569	3.17377	3.50418	3.37788	1.37969	TTTTCTATCTACGTAC	TTGACA	CTATTTCCTATTTCTCT	TATAAT	ATGAAGT	CTCTACCTTAGTTTGTACGTT	Yes	-4.07001	-3.53554	-1.78152	-1.47722	0.202863	-0.0211117	0.191352	-0.0924	0.400862
161	11439	9747	6752	28256	31488	35861	2.82046	3.46352	3.14403	3.14267	1.20086	TTTTCTATCTACGTAC	TTGACA	CTATTTCCTATTTCTCT	TATAAT	ATGATTA	CTCTACCTTAGTTTGTACGTT	Yes	-3.99191	-3.53554	-1.78152	-1.47722	0.202863	-0.0211117	0.191352	-0.0924	0.400862
162	8220	6931	4911	20561	22162	23235	2.85607	3.42812	2.80072	3.0283	0.931501	TTTTCTATCTACGTAC	TTGACA	CTATTTCCTATTTCTCT	TATAAT	ATCGGGC	CTCTACCTTAGTTTGTACGTT	Yes	-3.93763	-3.57938	-1.78152	-1.47722	0.159016	-0.0211117	0.191352	-0.0924	0.400862
163	5110	4824	3123	15382	14532	16414	3.43707	3.22969	3.11128	3.25935	1.05809	TTTTCTATCTACGTAC	TTGACA	CTATTTCCTATTTCTCT	TATAAT	ATCCGCC	CTCTACCTTAGTTTGTACGTT	Yes	-4.01583	-3.57938	-1.78152	-1.47722	0.159016	-0.0211117	0.191352	-0.0924	0.400862
164	15570	14222	9644	37528	24236	35936	2.7521	1.82702	2.20581	2.26164	0.837953	TTTTCTATCTACGTAC	TTGACA	CTATTTCCTATTTCTCT	TATAAT	ATCTGGG	CTCTACCTTAGTTTGTACGTT	Yes	-3.65226	-3.57938	-1.78152	-1.47722	0.159016	-0.0211117	0.191352	-0.0924	0.400862
165	7442	6793	4499	21059	17132	22124	3.23106	2.70389	2.91101	2.94865	1.06417	TTTTCTATCTACGTAC	TTGACA	CTATTTCCTATTTCTCT	TATAAT	ATCCAGG	CTCTACCTTAGTTTGTACGTT	Yes	-3.9221	-3.57938	-1.78152	-1.47722	0.159016	-0.0211117	0.191352	-0.0924	0.400862
166	14653	12569	8734	38382	40407	48294	2.99087	3.44667	3.27323	3.23692	1.25522	TTTTCTATCTACGTAC	TTGACA	CTATTTCCTATTTCTCT	TATAAT	ATCTGTC	CTCTACCTTAGTTTGTACGTT	Yes	-4.02336	-3.57938	-1.78152	-1.47722	0.159016	-0.0211117	0.191352	-0.0924	0.400862
167	9165	8133	5572	14929	17131	19742	1.85992	2.25827	2.09738	2.07186	0.813504	TTTTCTATCTACGTAC	TTGACA	CTATTTCCTATTTCTCT	TATAAT	ATCCTTC	CTCTACCTTAGTTTGTACGTT	Yes	-3.57784	-3.57938	-1.78152	-1.47722	0.159016	-0.0211117	0.191352	-0.0924	0.400862
168	6090	5509	3515	20278	13546	17515	3.80193	2.63622	2.94972	3.12929	1.04681	TTTTCTATCTACGTAC	TTGACA	CTATTTCCTATTTCTCT	TATAAT	ATCGATT	CTCTACCTTAGTTTGTACGTT	Yes	-3.96985	-3.57938	-1.78152	-1.47722	0.159016	-0.0211117	0.191352	-0.0924	0.400862
169	1795	1484	1065	631	846	857	0.401385	0.611195	0.476351	0.496311	0.185042	TTTTCTATCTACGTAC	TTGACA	CTATTTCCTATTTCTCT	TATAAT	ATCAAGT	CTCTACCTTAGTTTGTACGTT	Yes	-2.13893	-3.57938	-1.78152	-1.47722	0.159016	-0.0211117	0.191352	-0.0924	0.400862
170	5098	4469	2882	16338	12526	16612	3.65928	3.00501	3.41212	3.3588	1.31149	TTTTCTATCTACGTAC	TTGACA	CTATTTCCTATTTCTCT	TATAAT	ATCAATT	CTCTACCTTAGTTTGTACGTT	Yes	-4.05864	-3.57938	-1.78152	-1.47722	0.159016	-0.0211117	0.191352	-0.0924	0.400862
171	4648	4073	2650	12532	11199	13613	3.07858	2.94787	3.04091	3.02246	1.13822	TTTTCTATCTACGTAC	TTGACA	CTATTTCCTATTTCTCT	TATAAT	ATCATTA	CTCTACCTTAGTTTGTACGTT	Yes	-3.95217	-3.57938	-1.78152	-1.47722	0.159016	-0.0211117	0.191352	-0.0924	0.400862
172	11925	10182	7102	30916	28788	36187	2.9602	3.03125	3.01626	3.00257	1.12856	TTTTCTATCTACGTAC	TTGACA	CTATTTCCTATTTCTCT	TATAAT	AGAGGGC	CTCTACCTTAGTTTGTACGTT	Yes	-3.94576	-3.61463	-1.78152	-1.47722	0.12377	-0.0211117	0.191352	-0.0924	0.400862
173	3454	2867	1983	10685	7581	10925	3.53223	2.83493	3.26133	3.2095	1.25817	TTTTCTATCTACGTAC	TTGACA	CTATTTCCTATTTCTCT	TATAAT	AGACGCC	CTCTACCTTAGTTTGTACGTT	Yes	-4.01305	-3.61463	-1.78152	-1.47722	0.12377	-0.0211117	0.191352	-0.0924	0.400862
174	13293	12201	8384	34170	26346	31899	2.93507	2.31506	2.25228	2.5008	0.699188	TTTTCTATCTACGTAC	TTGACA	CTATTTCCTATTTCTCT	TATAAT	AGATGGG	CTCTACCTTAGTTTGTACGTT	Yes	-3.73707	-3.61463	-1.78152	-1.47722	0.12377	-0.0211117	0.191352	-0.0924	0.400862
175	12001	10722	7119	37370	34435	40299	3.55551	3.44324	3.35098	3.44991	1.17825	TTTTCTATCTACGTAC	TTGACA	CTATTTCCTATTTCTCT	TATAAT	AGACAGG	CTCTACCTTAGTTTGTACGTT	Yes	-4.0767	-3.61463	-1.78152	-1.47722	0.12377	-0.0211117	0.191352	-0.0924	0.400862
176	11408	9640	6607	29599	37357	42245	2.96254	4.15469	3.78501	3.63408	1.57831	TTTTCTATCTACGTAC	TTGACA	CTATTTCCTATTTCTCT	TATAAT	AGATGTC	CTCTACCTTAGTTTGTACGTT	Yes	-4.14735	-3.61463	-1.78152	-1.47722	0.12377	-0.0211117	0.191352	-0.0924	0.400862
177	19910	17574	11483	15446	19772	22584	0.885812	1.20621	1.16424	1.08542	0.49986	TTTTCTATCTACGTAC	TTGACA	CTATTTCCTATTTCTCT	TATAAT	AGACTTC	CTCTACCTTAGTTTGTACGTT	Yes	-2.94557	-3.61463	-1.78152	-1.47722	0.12377	-0.0211117	0.191352	-0.0924	0.400862
178	6414	5381	3597	10358	11489	15164	1.84393	2.28909	2.49557	2.20953	1.12368	TTTTCTATCTACGTAC	TTGACA	CTATTTCCTATTTCTCT	TATAAT	AGAGATT	CTCTACCTTAGTTTGTACGTT	Yes	-3.66809	-3.61463	-1.78152	-1.47722	0.12377	-0.0211117	0.191352	-0.0924	0.400862
179	7258	6673	4197	18559	10076	14824	2.91967	1.61886	2.09085	2.2098	0.825686	TTTTCTATCTACGTAC	TTGACA	CTATTTCCTATTTCTCT	TATAAT	AGAAAGT	CTCTACCTTAGTTTGTACGTT	Yes	-3.62096	-3.61463	-1.78152	-1.47722	0.12377	-0.0211117	0.191352	-0.0924	0.400862
180	6678	5509	3476	18944	18806	23051	3.23908	3.65988	3.9256	3.60819	1.66955	TTTTCTATCTACGTAC	TTGACA	CTATTTCCTATTTCTCT	TATAAT	AGAAATT	CTCTACCTTAGTTTGTACGTT	Yes	-4.14877	-3.61463	-1.78152	-1.47722	0.12377	-0.0211117	0.191352	-0.0924	0.400862
181	6697	5830	3845	12716	12573	16363	2.16804	2.31214	2.5192	2.33313	1.05554	TTTTCTATCTACGTAC	TTGACA	CTATTTCCTATTTCTCT	TATAAT	AGAATTA	CTCTACCTTAGTTTGTACGTT	Yes	-3.71052	-3.61463	-1.78152	-1.47722	0.12377	-0.0211117	0.191352	-0.0924	0.400862
182	9286	7982	5340	30180	26636	32787	3.71097	3.57767	3.6346	3.64108	1.34225	TTTTCTATCTACGTAC	TTGACA	CTATTTCCTATTTCTCT	TATAAT	AGTGGGC	CTCTACCTTAGTTTGTACGTT	Yes	-4.13666	-3.83062	-1.78152	-1.47722	-0.092222	-0.0211117	0.191352	-0.0924	0.400862
183	51737	46376	31015	197492	184471	205993	4.35858	4.2646	3.93167	4.18495	1.29531	TTTTCTATCTACGTAC	TTGACA	CTATTTCCTATTTCTCT	TATAAT	AGTCGCC	CTCTACCTTAGTTTGTACGTT	Yes	-4.26271	-3.83062	-1.78152	-1.47722	-0.092222	-0.0211117	0.191352	-0.0924	0.400862
184	12745	11396	8102	23831	32455	31848	2.13501	3.05332	2.32695	2.50509	0.841783	TTTTCTATCTACGTAC	TTGACA	CTATTTCCTATTTCTCT	TATAAT	AGTTGGG	CTCTACCTTAGTTTGTACGTT	Yes	-3.75034	-3.83062	-1.78152	-1.47722	-0.092222	-0.0211117	0.191352	-0.0924	0.400862
185	8840	7661	5238	29210	21340	27176	3.77291	2.98643	3.07126	3.27686	1.03233	TTTTCTATCTACGTAC	TTGACA	CTATTTCCTATTTCTCT	TATAAT	AGTCAGG	CTCTACCTTAGTTTGTACGTT	Yes	-4.0158	-3.83062	-1.78152	-1.47722	-0.092222	-0.0211117	0.191352	-0.0924	0.400862
186	6549	6031	3859	15933	11239	16568	2.77792	1.99794	2.54151	2.43912	1.03759	TTTTCTATCTACGTAC	TTGACA	CTATTTCCTATTTCTCT	TATAAT	AGTTGTC	CTCTACCTTAGTTTGTACGTT	Yes	-3.74351	-3.83062	-1.78152	-1.47722	-0.092222	-0.0211117	0.191352	-0.0924	0.400862
187	13994	11897	7848	49263	55589	66897	4.01953	5.0095	5.04596	4.69167	2.13958	TTTTCTATCTACGTAC	TTGACA	CTATTTCCTATTTCTCT	TATAAT	AGTCTTC	CTCTACCTTAGTTTGTACGTT	Yes	-4.40936	-3.83062	-1.78152	-1.47722	-0.092222	-0.0211117	0.191352	-0.0924	0.400862
188	13690	11592	7972	39007	33165	41539	3.25339	3.06736	3.0845	3.13508	1.11038	TTTTCTATCTACGTAC	TTGACA	CTATTTCCTATTTCTCT	TATAAT	AGTGATT	CTCTACCTTAGTTTGTACGTT	Yes	-3.98362	-3.83062	-1.78152	-1.47722	-0.092222	-0.0211117	0.191352	-0.0924	0.400862
189	9503	8631	5531	21978	18851	23260	2.64073	2.34162	2.48944	2.4906	0.924015	TTTTCTATCTACGTAC	TTGACA	CTATTTCCTATTTCTCT	TATAAT	AGTAAGT	CTCTACCTTAGTTTGTACGTT	Yes	-3.75652	-3.83062	-1.78152	-1.47722	-0.092222	-0.0211117	0.191352	-0.0924	0.400862
190	14180	12123	7965	38089	31445	38416	3.06704	2.7809	2.85511	2.90102	1.02983	TTTTCTATCTACGTAC	TTGACA	CTATTTCCTATTTCTCT	TATAAT	AGTAATT	CTCTACCTTAGTTTGTACGTT	Yes	-3.90578	-3.83062	-1.78152	-1.47722	-0.092222	-0.0211117	0.191352	-0.0924	0.400862
191	5588	4670	3174	17357	17798	20812	3.54662	4.08599	3.88153	3.83805	1.48869	TTTTCTATCTACGTAC	TTGACA	CTATTTCCTATTTCTCT	TATAAT	AGTATTA	CTCTACCTTAGTTTGTACGTT	Yes	-4.19372	-3.83062	-1.78152	-1.47722	-0.092222	-0.0211117	0.191352	-0.0924	0.400862
192	6671	5781	3719	19653	22651	25394	3.36383	4.20076	4.04204	3.86888	1.64938	TTTTCTATCTACGTAC	TTGACA	CTATTTCCTATTTCTCT	TATAAT	AGGGGGC	CTCTACCTTAGTTTGTACGTT	Yes	-4.20978	-3.7256	-1.78152	-1.47722	0.0127952	-0.0211117	0.191352	-0.0924	0.400862
193	5493	4574	3319	13337	17494	18749	2.77233	4.1005	3.34401	3.40561	1.31882	TTTTCTATCTACGTAC	TTGACA	CTATTTCCTATTTCTCT	TATAAT	AGGCGCC	CTCTACCTTAGTTTGTACGTT	Yes	-4.06962	-3.7256	-1.78152	-1.47722	0.0127952	-0.0211117	0.191352	-0.0924	0.400862
194	11464	9954	6530	18537	18161	23106	1.84629	1.95607	2.09463	1.96567	0.861052	TTTTCTATCTACGTAC	TTGACA	CTATTTCCTATTTCTCT	TATAAT	AGGTGGG	CTCTACCTTAGTTTGTACGTT	Yes	-3.53598	-3.7256	-1.78152	-1.47722	0.0127952	-0.0211117	0.191352	-0.0924	0.400862
195	8669	7725	5185	22236	14534	21549	2.92876	2.01711	2.46022	2.4687	0.952917	TTTTCTATCTACGTAC	TTGACA	CTATTTCCTATTTCTCT	TATAAT	AGGCAGG	CTCTACCTTAGTTTGTACGTT	Yes	-3.74499	-3.7256	-1.78152	-1.47722	0.0127952	-0.0211117	0.191352	-0.0924	0.400862
196	6798	5492	4025	12488	18849	21511	2.09753	3.6796	3.16367	2.98027	1.43381	TTTTCTATCTACGTAC	TTGACA	CTATTTCCTATTTCTCT	TATAAT	AGGTGTC	CTCTACCTTAGTTTGTACGTT	Yes	-3.95506	-3.7256	-1.78152	-1.47722	0.0127952	-0.0211117	0.191352	-0.0924	0.400862
197	11319	10092	6293	45002	25064	38197	4.53963	2.66266	3.59309	3.59846	1.47092	TTTTCTATCTACGTAC	TTGACA	CTATTTCCTATTTCTCT	TATAAT	AGGCTTC	CTCTACCTTAGTTTGTACGTT	Yes	-4.12099	-3.7256	-1.78152	-1.47722	0.0127952	-0.0211117	0.191352	-0.0924	0.400862
198	7919	6535	4493	19676	20180	24462	2.83702	3.31069	3.22294	3.12355	1.27704	TTTTCTATCTACGTAC	TTGACA	CTATTTCCTATTTCTCT	TATAAT	AGGGATT	CTCTACCTTAGTTTGTACGTT	Yes	-3.99239	-3.7256	-1.78152	-1.47722	0.0127952	-0.0211117	0.191352	-0.0924	0.400862
199	9519	8456	5792	17189	21241	24542	2.06184	2.69311	2.50829	2.42108	1.02129	TTTTCTATCTACGTAC	TTGACA	CTATTTCCTATTTCTCT	TATAAT	AGGAAGT	CTCTACCTTAGTTTGTACGTT	Yes	-3.73945	-3.7256	-1.78152	-1.47722	0.0127952	-0.0211117	0.191352	-0.0924	0.400862
200	9596	8180	5589	26969	23517	30544	3.20901	3.08228	3.2351	3.17546	1.23646	TTTTCTATCTACGTAC	TTGACA	CTATTTCCTATTTCTCT	TATAAT	AGGATTA	CTCTACCTTAGTTTGTACGTT	Yes	-4.00442	-3.7256	-1.78152	-1.47722	0.0127952	-0.0211117	0.191352	-0.0924	0.400862
201	6221	5595	3741	12938	10260	12960	2.37467	1.96603	2.05075	2.13049	0.717728	TTTTCTATCTACGTAC	TTGACA	CTATTTCCTATTTCTCT	TATAAT	AGCGGGC	CTCTACCTTAGTTTGTACGTT	Yes	-3.59142	-3.57252	-1.78152	-1.47722	0.16588	-0.0211117	0.191352	-0.0924	0.400862
202	10050	8962	5743	34573	35464	40955	3.92797	4.24254	4.22148	4.13066	1.63188	TTTTCTATCTACGTAC	TTGACA	CTATTTCCTATTTCTCT	TATAAT	AGCCGCC	CTCTACCTTAGTTTGTACGTT	Yes	-4.26906	-3.57252	-1.78152	-1.47722	0.16588	-0.0211117	0.191352	-0.0924	0.400862
203	2952	2608	1791	6898	6219	7877	2.66811	2.55656	2.60352	2.6094	0.960661	TTTTCTATCTACGTAC	TTGACA	CTATTTCCTATTTCTCT	TATAAT	AGCTGGG	CTCTACCTTAGTTTGTACGTT	Yes	-3.80335	-3.57252	-1.78152	-1.47722	0.16588	-0.0211117	0.191352	-0.0924	0.400862
204	2479	2252	1446	6033	3777	5198	2.77878	1.79813	2.12796	2.23496	0.788632	TTTTCTATCTACGTAC	TTGACA	CTATTTCCTATTTCTCT	TATAAT	AGCCAGG	CTCTACCTTAGTTTGTACGTT	Yes	-3.63488	-3.57252	-1.78152	-1.47722	0.16588	-0.0211117	0.191352	-0.0924	0.400862
205	38210	32418	23497	125166	133729	152050	3.7403	4.42265	3.83063	3.99786	1.35132	TTTTCTATCTACGTAC	TTGACA	CTATTTCCTATTTCTCT	TATAAT	AGCTGTC	CTCTACCTTAGTTTGTACGTT	Yes	-4.22281	-3.57252	-1.78152	-1.47722	0.16588	-0.0211117	0.191352	-0.0924	0.400862
206	4696	4145	2859	8520	6102	8853	2.07161	1.57831	1.83304	1.82765	0.699196	TTTTCTATCTACGTAC	TTGACA	CTATTTCCTATTTCTCT	TATAAT	AGCCTTC	CTCTACCTTAGTTTGTACGTT	Yes	-3.44658	-3.57252	-1.78152	-1.47722	0.16588	-0.0211117	0.191352	-0.0924	0.400862
207	7734	6621	4556	18724	17263	21651	2.76434	2.79535	2.81313	2.79094	1.05776	TTTTCTATCTACGTAC	TTGACA	CTATTTCCTATTTCTCT	TATAAT	AGCGATT	CTCTACCTTAGTTTGTACGTT	Yes	-3.87333	-3.57252	-1.78152	-1.47722	0.16588	-0.0211117	0.191352	-0.0924	0.400862
208	4629	4178	2912	2082	4067	3453	0.513559	1.04364	0.701942	0.753046	0.309304	TTTTCTATCTACGTAC	TTGACA	CTATTTCCTATTTCTCT	TATAAT	AGCAAGT	CTCTACCTTAGTTTGTACGTT	Yes	-2.5519	-3.57252	-1.78152	-1.47722	0.16588	-0.0211117	0.191352	-0.0924	0.400862
209	6030	5273	3630	5236	9102	9826	0.991469	1.85064	1.60238	1.4815	0.751149	TTTTCTATCTACGTAC	TTGACA	CTATTTCCTATTTCTCT	TATAAT	AGCAATT	CTCTACCTTAGTTTGTACGTT	Yes	-3.2609	-3.57252	-1.78152	-1.47722	0.16588	-0.0211117	0.191352	-0.0924	0.400862
210	14477	12815	8326	45352	45802	53182	3.57696	3.83186	3.78115	3.72999	1.44158	TTTTCTATCTACGTAC	TTGACA	CTATTTCCTATTTCTCT	TATAAT	AGCATTA	CTCTACCTTAGTTTGTACGTT	Yes	-4.16511	-3.57252	-1.78152	-1.47722	0.16588	-0.0211117	0.191352	-0.0924	0.400862
211	5792	5127	3218	7795	10892	12044	1.53668	2.27765	2.21555	2.00996	0.998333	TTTTCTATCTACGTAC	TTGACA	CTATTTCCTATTTCTCT	TATAAT	ACAGGGC	CTCTACCTTAGTTTGTACGTT	Yes	-3.56882	-3.71408	-1.78152	-1.47722	0.0243159	-0.0211117	0.191352	-0.0924	0.400862
212	16320	14634	10565	33874	49925	47660	2.36997	3.65762	2.67043	2.89934	0.995853	TTTTCTATCTACGTAC	TTGACA	CTATTTCCTATTTCTCT	TATAAT	ACACGCC	CTCTACCTTAGTTTGTACGTT	Yes	-3.89536	-3.71408	-1.78152	-1.47722	0.0243159	-0.0211117	0.191352	-0.0924	0.400862
213	4939	4607	3034	9587	8832	11528	2.21636	2.05534	2.24923	2.17365	0.881827	TTTTCTATCTACGTAC	TTGACA	CTATTTCCTATTTCTCT	TATAAT	ACATGGG	CTCTACCTTAGTTTGTACGTT	Yes	-3.62866	-3.71408	-1.78152	-1.47722	0.0243159	-0.0211117	0.191352	-0.0924	0.400862
214	3220	2810	1870	12677	9421	12629	4.49529	3.59446	3.99782	4.02919	1.48472	TTTTCTATCTACGTAC	TTGACA	CTATTTCCTATTTCTCT	TATAAT	ACACAGG	CTCTACCTTAGTTTGTACGTT	Yes	-4.23507	-3.71408	-1.78152	-1.47722	0.0243159	-0.0211117	0.191352	-0.0924	0.400862
215	15533	13737	9184	54683	44784	50894	4.0197	3.49522	3.28043	3.59845	1.0197	TTTTCTATCTACGTAC	TTGACA	CTATTTCCTATTTCTCT	TATAAT	ACATGTC	CTCTACCTTAGTTTGTACGTT	Yes	-4.10434	-3.71408	-1.78152	-1.47722	0.0243159	-0.0211117	0.191352	-0.0924	0.400862
216	13732	11992	7871	44846	39554	53829	3.72895	3.53624	4.04839	3.7712	1.67675	TTTTCTATCTACGTAC	TTGACA	CTATTTCCTATTTCTCT	TATAAT	ACACTTC	CTCTACCTTAGTTTGTACGTT	Yes	-4.18842	-3.71408	-1.78152	-1.47722	0.0243159	-0.0211117	0.191352	-0.0924	0.400862
217	15034	13313	8597	27917	30010	36450	2.12027	2.41676	2.50984	2.34896	1.04238	TTTTCTATCTACGTAC	TTGACA	CTATTTCCTATTTCTCT	TATAAT	ACAGATT	CTCTACCTTAGTTTGTACGTT	Yes	-3.71532	-3.71408	-1.78152	-1.47722	0.0243159	-0.0211117	0.191352	-0.0924	0.400862
218	7345	6188	4071	21516	22025	25381	3.34477	3.81601	3.69066	3.61714	1.43289	TTTTCTATCTACGTAC	TTGACA	CTATTTCCTATTTCTCT	TATAAT	ACAAAGT	CTCTACCTTAGTTTGTACGTT	Yes	-4.13637	-3.71408	-1.78152	-1.47722	0.0243159	-0.0211117	0.191352	-0.0924	0.400862
219	2845	2600	1766	3130	2910	3772	1.2562	1.19995	1.26438	1.24018	0.483816	TTTTCTATCTACGTAC	TTGACA	CTATTTCCTATTTCTCT	TATAAT	ACAAATT	CTCTACCTTAGTTTGTACGTT	Yes	-3.06434	-3.71408	-1.78152	-1.47722	0.0243159	-0.0211117	0.191352	-0.0924	0.400862
220	13602	11545	7186	24316	30623	36246	2.0412	2.84379	2.98586	2.62362	1.37722	TTTTCTATCTACGTAC	TTGACA	CTATTTCCTATTTCTCT	TATAAT	ACAATTA	CTCTACCTTAGTTTGTACGTT	Yes	-3.84256	-3.71408	-1.78152	-1.47722	0.0243159	-0.0211117	0.191352	-0.0924	0.400862
221	9829	8769	5789	37767	26555	35482	4.38732	3.24668	3.62828	3.7541	1.31267	TTTTCTATCTACGTAC	TTGACA	CTATTTCCTATTTCTCT	TATAAT	ACTGGGC	CTCTACCTTAGTTTGTACGTT	Yes	-4.15788	-3.85772	-1.78152	-1.47722	-0.119319	-0.0211117	0.191352	-0.0924	0.400862
222	15149	13139	8770	53704	62223	67313	4.0478	5.07729	4.54355	4.55622	1.73585	TTTTCTATCTACGTAC	TTGACA	CTATTTCCTATTTCTCT	TATAAT	ACTCGCC	CTCTACCTTAGTTTGTACGTT	Yes	-4.36279	-3.85772	-1.78152	-1.47722	-0.119319	-0.0211117	0.191352	-0.0924	0.400862
223	12321	10741	7252	34658	28872	38473	3.21184	2.88188	3.14047	3.07806	1.20537	TTTTCTATCTACGTAC	TTGACA	CTATTTCCTATTTCTCT	TATAAT	ACTTGGG	CTCTACCTTAGTTTGTACGTT	Yes	-3.97305	-3.85772	-1.78152	-1.47722	-0.119319	-0.0211117	0.191352	-0.0924	0.400862
224	9965	8851	5662	33329	23114	32322	3.81893	2.79979	3.37928	3.33267	1.32154	TTTTCTATCTACGTAC	TTGACA	CTATTTCCTATTTCTCT	TATAAT	ACTCAGG	CTCTACCTTAGTTTGTACGTT	Yes	-4.0495	-3.85772	-1.78152	-1.47722	-0.119319	-0.0211117	0.191352	-0.0924	0.400862
225	12564	10791	7308	15838	16065	20679	1.43936	1.59611	1.67505	1.57017	0.692178	TTTTCTATCTACGTAC	TTGACA	CTATTTCCTATTTCTCT	TATAAT	ACTTGTC	CTCTACCTTAGTTTGTACGTT	Yes	-3.31194	-3.85772	-1.78152	-1.47722	-0.119319	-0.0211117	0.191352	-0.0924	0.400862
226	5035	4787	3082	19468	17335	19816	4.41488	3.88243	3.80609	4.03447	1.27	TTTTCTATCTACGTAC	TTGACA	CTATTTCCTATTTCTCT	TATAAT	ACTCTTC	CTCTACCTTAGTTTGTACGTT	Yes	-4.22608	-3.85772	-1.78152	-1.47722	-0.119319	-0.0211117	0.191352	-0.0924	0.400862
227	4739	4107	2829	13217	14362	16745	3.18451	3.74916	3.50387	3.47918	1.34019	TTTTCTATCTACGTAC	TTGACA	CTATTTCCTATTTCTCT	TATAAT	ACTGATT	CTCTACCTTAGTTTGTACGTT	Yes	-4.09479	-3.85772	-1.78152	-1.47722	-0.119319	-0.0211117	0.191352	-0.0924	0.400862
228	7798	6312	4370	27208	17228	24841	3.98391	2.92625	3.36499	3.42505	1.25295	TTTTCTATCTACGTAC	TTGACA	CTATTTCCTATTTCTCT	TATAAT	ACTAAGT	CTCTACCTTAGTTTGTACGTT	Yes	-4.06973	-3.85772	-1.78152	-1.47722	-0.119319	-0.0211117	0.191352	-0.0924	0.400862
229	11209	9984	6330	29664	35186	40211	3.02176	3.77841	3.76043	3.5202	1.58127	TTTTCTATCTACGTAC	TTGACA	CTATTTCCTATTTCTCT	TATAAT	ACTAATT	CTCTACCTTAGTTTGTACGTT	Yes	-4.12052	-3.85772	-1.78152	-1.47722	-0.119319	-0.0211117	0.191352	-0.0924	0.400862
230	7630	6687	4292	26170	27391	31605	3.9163	4.39157	4.35905	4.22231	1.71903	TTTTCTATCTACGTAC	TTGACA	CTATTTCCTATTTCTCT	TATAAT	ACTATTA	CTCTACCTTAGTTTGTACGTT	Yes	-4.29361	-3.85772	-1.78152	-1.47722	-0.119319	-0.0211117	0.191352	-0.0924	0.400862
231	12155	10828	6918	29575	29734	35349	2.77822	2.94407	3.02477	2.91569	1.19484	TTTTCTATCTACGTAC	TTGACA	CTATTTCCTATTTCTCT	TATAAT	ACGGGGC	CTCTACCTTAGTTTGTACGTT	Yes	-3.92401	-3.75879	-1.78152	-1.47722	-0.0203892	-0.0211117	0.191352	-0.0924	0.400862
232	17095	14341	10579	13515	21633	21293	0.9027	1.61726	1.19148	1.23715	0.501486	TTTTCTATCTACGTAC	TTGACA	CTATTTCCTATTTCTCT	TATAAT	ACGCGCC	CTCTACCTTAGTTTGTACGTT	Yes	-3.0543	-3.75879	-1.78152	-1.47722	-0.0203892	-0.0211117	0.191352	-0.0924	0.400862
233	6605	5764	4171	11531	16240	17914	1.99338	3.02068	2.54243	2.51883	1.04505	TTTTCTATCTACGTAC	TTGACA	CTATTTCCTATTTCTCT	TATAAT	ACGTGGG	CTCTACCTTAGTTTGTACGTT	Yes	-3.77428	-3.75879	-1.78152	-1.47722	-0.0203892	-0.0211117	0.191352	-0.0924	0.400862
234	18166	15997	10837	63548	60372	71410	3.99429	4.04613	3.90073	3.98038	1.39679	TTTTCTATCTACGTAC	TTGACA	CTATTTCCTATTTCTCT	TATAAT	ACGCAGG	CTCTACCTTAGTTTGTACGTT	Yes	-4.22206	-3.75879	-1.78152	-1.47722	-0.0203892	-0.0211117	0.191352	-0.0924	0.400862
235	6310	5349	4026	21014	18085	22016	3.80256	3.62484	3.23714	3.55485	0.996207	TTTTCTATCTACGTAC	TTGACA	CTATTTCCTATTTCTCT	TATAAT	ACGTGTC	CTCTACCTTAGTTTGTACGTT	Yes	-4.09271	-3.75879	-1.78152	-1.47722	-0.0203892	-0.0211117	0.191352	-0.0924	0.400862
236	21050	18593	13268	76553	73015	82933	4.15247	4.21023	3.70014	4.02095	1.16979	TTTTCTATCTACGTAC	TTGACA	CTATTTCCTATTTCTCT	TATAAT	ACGCTTC	CTCTACCTTAGTTTGTACGTT	Yes	-4.21865	-3.75879	-1.78152	-1.47722	-0.0203892	-0.0211117	0.191352	-0.0924	0.400862
237	12070	10464	6811	39780	38214	43811	3.76317	3.91533	3.80775	3.82875	1.40222	TTTTCTATCTACGTAC	TTGACA	CTATTTCCTATTTCTCT	TATAAT	ACGGATT	CTCTACCTTAGTTTGTACGTT	Yes	-4.18671	-3.75879	-1.78152	-1.47722	-0.0203892	-0.0211117	0.191352	-0.0924	0.400862
238	20930	19017	12175	56634	47557	60080	3.08962	2.68112	2.92117	2.8973	1.10221	TTTTCTATCTACGTAC	TTGACA	CTATTTCCTATTTCTCT	TATAAT	ACGAAGT	CTCTACCTTAGTTTGTACGTT	Yes	-3.90956	-3.75879	-1.78152	-1.47722	-0.0203892	-0.0211117	0.191352	-0.0924	0.400862
239	6764	5980	3838	18095	16503	20060	3.05458	2.95873	3.09401	3.03577	1.18337	TTTTCTATCTACGTAC	TTGACA	CTATTTCCTATTTCTCT	TATAAT	ACGATTA	CTCTACCTTAGTTTGTACGTT	Yes	-3.95959	-3.75879	-1.78152	-1.47722	-0.0203892	-0.0211117	0.191352	-0.0924	0.400862
240	8067	7082	4722	25205	16069	21261	3.56756	2.43263	2.66535	2.88851	0.920126	TTTTCTATCTACGTAC	TTGACA	CTATTTCCTATTTCTCT	TATAAT	ACCGGGC	CTCTACCTTAGTTTGTACGTT	Yes	-3.88507	-3.85286	-1.78152	-1.47722	-0.114464	-0.0211117	0.191352	-0.0924	0.400862
241	5538	4528	2925	13501	17886	19530	2.78362	4.23497	3.95251	3.65703	1.7541	TTTTCTATCTACGTAC	TTGACA	CTATTTCCTATTTCTCT	TATAAT	ACCCGCC	CTCTACCTTAGTTTGTACGTT	Yes	-4.16287	-3.85286	-1.78152	-1.47722	-0.114464	-0.0211117	0.191352	-0.0924	0.400862
242	10779	9225	6121	33641	29262	36781	3.56358	3.4008	3.55711	3.50716	1.34955	TTTTCTATCTACGTAC	TTGACA	CTATTTCCTATTTCTCT	TATAAT	ACCTGGG	CTCTACCTTAGTTTGTACGTT	Yes	-4.1027	-3.85286	-1.78152	-1.47722	-0.114464	-0.0211117	0.191352	-0.0924	0.400862
243	19290	17540	11429	59664	63780	72429	3.53164	3.89851	3.75146	3.7272	1.41877	TTTTCTATCTACGTAC	TTGACA	CTATTTCCTATTTCTCT	TATAAT	ACCCAGG	CTCTACCTTAGTTTGTACGTT	Yes	-4.163	-3.85286	-1.78152	-1.47722	-0.114464	-0.0211117	0.191352	-0.0924	0.400862
244	19014	15975	10998	61376	61979	74849	3.68571	4.15956	4.02873	3.958	1.55586	TTTTCTATCTACGTAC	TTGACA	CTATTTCCTATTTCTCT	TATAAT	ACCTGTC	CTCTACCTTAGTTTGTACGTT	Yes	-4.22579	-3.85286	-1.78152	-1.47722	-0.114464	-0.0211117	0.191352	-0.0924	0.400862
245	16525	14989	9911	66072	55902	63643	4.56533	3.99851	3.80128	4.12171	1.21061	TTTTCTATCTACGTAC	TTGACA	CTATTTCCTATTTCTCT	TATAAT	ACCCTTC	CTCTACCTTAGTTTGTACGTT	Yes	-4.2426	-3.85286	-1.78152	-1.47722	-0.114464	-0.0211117	0.191352	-0.0924	0.400862
246	13271	11459	7819	45952	33762	45558	3.95364	3.15882	3.44913	3.52053	1.25392	TTTTCTATCTACGTAC	TTGACA	CTATTTCCTATTTCTCT	TATAAT	ACCGATT	CTCTACCTTAGTTTGTACGTT	Yes	-4.09728	-3.85286	-1.78152	-1.47722	-0.114464	-0.0211117	0.191352	-0.0924	0.400862
247	7383	6392	4343	17256	36762	35447	2.66873	6.16603	4.83154	4.55543	2.38962	TTTTCTATCTACGTAC	TTGACA	CTATTTCCTATTTCTCT	TATAAT	ACCAAGT	CTCTACCTTAGTTTGTACGTT	Yes	-4.38106	-3.85286	-1.78152	-1.47722	-0.114464	-0.0211117	0.191352	-0.0924	0.400862
248	7990	7180	4632	25826	23883	26375	3.69069	3.56622	3.3707	3.54253	1.13898	TTTTCTATCTACGTAC	TTGACA	CTATTTCCTATTTCTCT	TATAAT	ACCAATT	CTCTACCTTAGTTTGTACGTT	Yes	-4.09869	-3.85286	-1.78152	-1.47722	-0.114464	-0.0211117	0.191352	-0.0924	0.400862
249	7287	6051	4007	23306	14028	18959	3.65187	2.48549	2.80087	2.97941	0.997131	TTTTCTATCTACGTAC	TTGACA	CTATTTCCTATTTCTCT	TATAAT	ACCATTA	CTCTACCTTAGTTTGTACGTT	Yes	-3.92003	-3.85286	-1.78152	-1.47722	-0.114464	-0.0211117	0.191352	-0.0924	0.400862
250	2703	2410	1611	8582	7946	8747	3.62526	3.53488	3.2141	3.45808	1.03523	TTTTCTATCTACGTAC	TTGACA	CTATTTCCTATTTCTCT	TATAAT	TAAGGGC	CTCTACCTTAGTTTGTACGTT	Yes	-4.06962	-3.66815	-1.78152	-1.47722	0.0702537	-0.0211117	0.191352	-0.0924	0.400862
251	18007	16237	10902	65305	35849	47664	4.14097	2.36709	2.5881	3.03205	0.897667	TTTTCTATCTACGTAC	TTGACA	CTATTTCCTATTTCTCT	TATAAT	TAACGCC	CTCTACCTTAGTTTGTACGTT	Yes	-3.91597	-3.66815	-1.78152	-1.47722	0.0702537	-0.0211117	0.191352	-0.0924	0.400862
252	10610	9518	6514	27842	20884	28492	2.99628	2.3524	2.58923	2.64597	0.942712	TTTTCTATCTACGTAC	TTGACA	CTATTTCCTATTTCTCT	TATAAT	TAATGGG	CTCTACCTTAGTTTGTACGTT	Yes	-3.8113	-3.66815	-1.78152	-1.47722	0.0702537	-0.0211117	0.191352	-0.0924	0.400862
253	7201	6340	4317	22005	13990	20261	3.48919	2.36577	2.77827	2.87774	1.03205	TTTTCTATCTACGTAC	TTGACA	CTATTTCCTATTTCTCT	TATAAT	TAACAGG	CTCTACCTTAGTTTGTACGTT	Yes	-3.89109	-3.66815	-1.78152	-1.47722	0.0702537	-0.0211117	0.191352	-0.0924	0.400862
254	10294	9171	6258	31145	21284	28677	3.45462	2.48817	2.71265	2.88515	0.944913	TTTTCTATCTACGTAC	TTGACA	CTATTTCCTATTTCTCT	TATAAT	TAATGTC	CTCTACCTTAGTTTGTACGTT	Yes	-3.88838	-3.66815	-1.78152	-1.47722	0.0702537	-0.0211117	0.191352	-0.0924	0.400862
255	14264	12569	8548	51202	31729	45178	4.09866	2.70644	3.12866	3.31126	1.13686	TTTTCTATCTACGTAC	TTGACA	CTATTTCCTATTTCTCT	TATAAT	TAACTTC	CTCTACCTTAGTTTGTACGTT	Yes	-4.02648	-3.66815	-1.78152	-1.47722	0.0702537	-0.0211117	0.191352	-0.0924	0.400862
256	6995	6100	4287	22168	12535	17582	3.61856	2.20312	2.42779	2.74982	0.836508	TTTTCTATCTACGTAC	TTGACA	CTATTTCCTATTTCTCT	TATAAT	TAAGATT	CTCTACCTTAGTTTGTACGTT	Yes	-3.82567	-3.66815	-1.78152	-1.47722	0.0702537	-0.0211117	0.191352	-0.0924	0.400862
257	6294	5472	3546	17303	10660	15555	3.139	2.0886	2.59673	2.60811	1.01486	TTTTCTATCTACGTAC	TTGACA	CTATTTCCTATTTCTCT	TATAAT	TAAAAGT	CTCTACCTTAGTTTGTACGTT	Yes	-3.79944	-3.66815	-1.78152	-1.47722	0.0702537	-0.0211117	0.191352	-0.0924	0.400862
258	10178	8888	5859	16659	18249	25000	1.86889	2.2013	2.52588	2.19869	1.15431	TTTTCTATCTACGTAC	TTGACA	CTATTTCCTATTTCTCT	TATAAT	TAAAATT	CTCTACCTTAGTTTGTACGTT	Yes	-3.66698	-3.66815	-1.78152	-1.47722	0.0702537	-0.0211117	0.191352	-0.0924	0.400862
259	24556	22051	14782	92013	61304	82212	4.27847	2.9806	3.29229	3.51712	1.15299	TTTTCTATCTACGTAC	TTGACA	CTATTTCCTATTTCTCT	TATAAT	TAAATTA	CTCTACCTTAGTTTGTACGTT	Yes	-4.08522	-3.66815	-1.78152	-1.47722	0.0702537	-0.0211117	0.191352	-0.0924	0.400862
260	10409	8982	5915	33915	31823	37790	3.72031	3.79849	3.78197	3.76693	1.41346	TTTTCTATCTACGTAC	TTGACA	CTATTTCCTATTTCTCT	TATAAT	TATGGGC	CTCTACCTTAGTTTGTACGTT	Yes	-4.1724	-3.88259	-1.78152	-1.47722	-0.144194	-0.0211117	0.191352	-0.0924	0.400862
261	12916	11389	7818	49641	29645	43222	4.38843	2.79067	3.27269	3.48393	1.19895	TTTTCTATCTACGTAC	TTGACA	CTATTTCCTATTTCTCT	TATAAT	TATCGCC	CTCTACCTTAGTTTGTACGTT	Yes	-4.07575	-3.88259	-1.78152	-1.47722	-0.144194	-0.0211117	0.191352	-0.0924	0.400862
262	7137	6098	3982	23631	20231	23416	3.78062	3.55691	3.48103	3.60619	1.20968	TTTTCTATCTACGTAC	TTGACA	CTATTTCCTATTTCTCT	TATAAT	TATTGGG	CTCTACCTTAGTTTGTACGTT	Yes	-4.1194	-3.88259	-1.78152	-1.47722	-0.144194	-0.0211117	0.191352	-0.0924	0.400862
263	13394	11900	7896	39013	33355	42991	3.3258	3.00509	3.22305	3.18464	1.22026	TTTTCTATCTACGTAC	TTGACA	CTATTTCCTATTTCTCT	TATAAT	TATCAGG	CTCTACCTTAGTTTGTACGTT	Yes	-4.0053	-3.88259	-1.78152	-1.47722	-0.144194	-0.0211117	0.191352	-0.0924	0.400862
264	6142	5320	3688	18772	17588	20902	3.48977	3.54444	3.355	3.46307	1.17652	TTTTCTATCTACGTAC	TTGACA	CTATTTCCTATTTCTCT	TATAAT	TATTGTC	CTCTACCTTAGTTTGTACGTT	Yes	-4.08034	-3.88259	-1.78152	-1.47722	-0.144194	-0.0211117	0.191352	-0.0924	0.400862
265	2568	2316	1548	4532	5679	6053	2.01508	2.62892	2.31471	2.31957	0.894507	TTTTCTATCTACGTAC	TTGACA	CTATTTCCTATTTCTCT	TATAAT	TATCTTC	CTCTACCTTAGTTTGTACGTT	No	-3.68814	-3.88259	-1.78152	-1.47722	-0.144194	-0.0211117	0.191352	-0.0924	0.400862
266	6498	5255	3963	15624	18384	21674	2.74542	3.75069	3.23751	3.24454	1.26809	TTTTCTATCTACGTAC	TTGACA	CTATTTCCTATTTCTCT	TATAAT	TATGATT	CTCTACCTTAGTTTGTACGTT	Yes	-4.02409	-3.88259	-1.78152	-1.47722	-0.144194	-0.0211117	0.191352	-0.0924	0.400862
267	24754	21809	14603	74902	75967	90950	3.45497	3.7345	3.68686	3.62545	1.41415	TTTTCTATCTACGTAC	TTGACA	CTATTTCCTATTTCTCT	TATAAT	TATAAGT	CTCTACCTTAGTTTGTACGTT	Yes	-4.13748	-3.88259	-1.78152	-1.47722	-0.144194	-0.0211117	0.191352	-0.0924	0.400862
268	6877	6047	4307	15948	16974	20448	2.64791	3.00945	2.81043	2.8226	1.04892	TTTTCTATCTACGTAC	TTGACA	CTATTTCCTATTTCTCT	TATAAT	TATAATT	CTCTACCTTAGTTTGTACGTT	Yes	-3.88281	-3.88259	-1.78152	-1.47722	-0.144194	-0.0211117	0.191352	-0.0924	0.400862
269	12386	10872	6990	41638	39772	47359	3.83845	3.92203	4.01071	3.92373	1.54403	TTTTCTATCTACGTAC	TTGACA	CTATTTCCTATTTCTCT	TATAAT	TATATTA	CTCTACCTTAGTTTGTACGTT	Yes	-4.21726	-3.88259	-1.78152	-1.47722	-0.144194	-0.0211117	0.191352	-0.0924	0.400862
270	5101	4656	3192	11155	10367	13571	2.49696	2.38717	2.51678	2.46697	0.964092	TTTTCTATCTACGTAC	TTGACA	CTATTTCCTATTTCTCT	TATAAT	TAGGGGC	CTCTACCTTAGTTTGTACGTT	Yes	-3.75223	-3.73821	-1.78152	-1.47722	0.000184861	-0.0211117	0.191352	-0.0924	0.400862
271	13446	10887	8168	58990	59348	64699	5.00936	5.84442	4.68898	5.18092	1.48025	TTTTCTATCTACGTAC	TTGACA	CTATTTCCTATTTCTCT	TATAAT	TAGCGCC	CTCTACCTTAGTTTGTACGTT	Yes	-4.46986	-3.73821	-1.78152	-1.47722	0.000184861	-0.0211117	0.191352	-0.0924	0.400862
272	6296	5447	3830	3070	4751	5003	0.556763	0.935128	0.773264	0.755052	0.334418	TTTTCTATCTACGTAC	TTGACA	CTATTTCCTATTTCTCT	TATAAT	TAGTGGG	CTCTACCTTAGTTTGTACGTT	Yes	-2.57356	-3.73821	-1.78152	-1.47722	0.000184861	-0.0211117	0.191352	-0.0924	0.400862
273	10185	9308	5910	27151	22704	27589	3.04384	2.61511	2.76341	2.80745	1.00163	TTTTCTATCTACGTAC	TTGACA	CTATTTCCTATTTCTCT	TATAAT	TAGCAGG	CTCTACCTTAGTTTGTACGTT	Yes	-3.87258	-3.73821	-1.78152	-1.47722	0.000184861	-0.0211117	0.191352	-0.0924	0.400862
274	10371	8618	6360	35190	45546	48120	3.87432	5.66614	4.47883	4.6731	1.70606	TTTTCTATCTACGTAC	TTGACA	CTATTTCCTATTTCTCT	TATAAT	TAGTGTC	CTCTACCTTAGTTTGTACGTT	Yes	-4.38067	-3.73821	-1.78152	-1.47722	0.000184861	-0.0211117	0.191352	-0.0924	0.400862
275	9284	8283	5393	21258	29685	31598	2.61447	3.84231	3.46837	3.30838	1.47541	TTTTCTATCTACGTAC	TTGACA	CTATTTCCTATTTCTCT	TATAAT	TAGCTTC	CTCTACCTTAGTTTGTACGTT	Yes	-4.05532	-3.73821	-1.78152	-1.47722	0.000184861	-0.0211117	0.191352	-0.0924	0.400862
276	8578	7545	5095	25990	23700	30634	3.45953	3.36769	3.55923	3.46215	1.38058	TTTTCTATCTACGTAC	TTGACA	CTATTTCCTATTTCTCT	TATAAT	TAGGATT	CTCTACCTTAGTTTGTACGTT	Yes	-4.09303	-3.73821	-1.78152	-1.47722	0.000184861	-0.0211117	0.191352	-0.0924	0.400862
277	7911	7412	4705	15709	17990	20016	2.26733	2.60219	2.51834	2.46262	0.982004	TTTTCTATCTACGTAC	TTGACA	CTATTTCCTATTTCTCT	TATAAT	TAGAAGT	CTCTACCTTAGTTTGTACGTT	Yes	-3.75247	-3.73821	-1.78152	-1.47722	0.000184861	-0.0211117	0.191352	-0.0924	0.400862
278	4735	4010	2724	8052	8511	10976	1.94169	2.27551	2.38525	2.20082	1.01313	TTTTCTATCTACGTAC	TTGACA	CTATTTCCTATTTCTCT	TATAAT	TAGATTA	CTCTACCTTAGTTTGTACGTT	Yes	-3.65375	-3.73821	-1.78152	-1.47722	0.000184861	-0.0211117	0.191352	-0.0924	0.400862
279	12451	10472	7190	27102	35250	36315	2.48539	3.60888	2.98988	3.02805	1.17913	TTTTCTATCTACGTAC	TTGACA	CTATTTCCTATTTCTCT	TATAAT	TACGGGC	CTCTACCTTAGTTTGTACGTT	Yes	-3.95319	-3.69192	-1.78152	-1.47722	0.0464787	-0.0211117	0.191352	-0.0924	0.400862
280	4627	4226	2840	13401	9295	12101	3.307	2.35811	2.52231	2.72914	0.856174	TTTTCTATCTACGTAC	TTGACA	CTATTTCCTATTTCTCT	TATAAT	TACCGCC	CTCTACCTTAGTTTGTACGTT	Yes	-3.82903	-3.69192	-1.78152	-1.47722	0.0464787	-0.0211117	0.191352	-0.0924	0.400862
281	6590	5676	3817	16784	7830	12510	2.90808	1.47898	1.94013	2.10907	0.781646	TTTTCTATCTACGTAC	TTGACA	CTATTTCCTATTTCTCT	TATAAT	TACTGGG	CTCTACCTTAGTTTGTACGTT	Yes	-3.56755	-3.69192	-1.78152	-1.47722	0.0464787	-0.0211117	0.191352	-0.0924	0.400862
282	4076	3541	2386	12558	7195	11137	3.5179	2.17845	2.76308	2.81981	1.08347	TTTTCTATCTACGTAC	TTGACA	CTATTTCCTATTTCTCT	TATAAT	TACCAGG	CTCTACCTTAGTTTGTACGTT	Yes	-3.87333	-3.69192	-1.78152	-1.47722	0.0464787	-0.0211117	0.191352	-0.0924	0.400862
283	6561	5521	3715	10243	12324	14544	1.7826	2.39319	2.31751	2.16443	0.99006	TTTTCTATCTACGTAC	TTGACA	CTATTTCCTATTTCTCT	TATAAT	TACTGTC	CTCTACCTTAGTTTGTACGTT	Yes	-3.63524	-3.69192	-1.78152	-1.47722	0.0464787	-0.0211117	0.191352	-0.0924	0.400862
284	16567	14544	9701	50142	46157	58834	3.45585	3.40249	3.59011	3.48282	1.39882	TTTTCTATCTACGTAC	TTGACA	CTATTTCCTATTTCTCT	TATAAT	TACCTTC	CTCTACCTTAGTTTGTACGTT	Yes	-4.09969	-3.69192	-1.78152	-1.47722	0.0464787	-0.0211117	0.191352	-0.0924	0.400862
285	9210	7776	5302	25547	18856	28216	3.16721	2.59978	3.1503	2.97243	1.29123	TTTTCTATCTACGTAC	TTGACA	CTATTTCCTATTTCTCT	TATAAT	TACGATT	CTCTACCTTAGTTTGTACGTT	Yes	-3.94627	-3.69192	-1.78152	-1.47722	0.0464787	-0.0211117	0.191352	-0.0924	0.400862
286	9022	7941	5256	24412	19368	24988	3.08956	2.61489	2.81431	2.83959	1.03425	TTTTCTATCTACGTAC	TTGACA	CTATTTCCTATTTCTCT	TATAAT	TACAAGT	CTCTACCTTAGTTTGTACGTT	Yes	-3.88537	-3.69192	-1.78152	-1.47722	0.0464787	-0.0211117	0.191352	-0.0924	0.400862
287	8970	8046	5237	28282	13878	21477	3.6001	1.84923	2.42766	2.62566	0.976648	TTTTCTATCTACGTAC	TTGACA	CTATTTCCTATTTCTCT	TATAAT	TACAATT	CTCTACCTTAGTTTGTACGTT	Yes	-3.78781	-3.69192	-1.78152	-1.47722	0.0464787	-0.0211117	0.191352	-0.0924	0.400862
288	9695	8539	5691	20383	28853	31086	2.40058	3.62266	3.2335	3.08558	1.38479	TTTTCTATCTACGTAC	TTGACA	CTATTTCCTATTTCTCT	TATAAT	TACATTA	CTCTACCTTAGTTTGTACGTT	Yes	-3.9857	-3.69192	-1.78152	-1.47722	0.0464787	-0.0211117	0.191352	-0.0924	0.400862
289	12897	11464	7831	32642	19704	27538	2.88991	1.84273	2.08167	2.27144	0.735071	TTTTCTATCTACGTAC	TTGACA	CTATTTCCTATTTCTCT	TATAAT	TTAGGGC	CTCTACCTTAGTTTGTACGTT	Yes	-3.64273	-3.64599	-1.78152	-1.47722	0.0924138	-0.0211117	0.191352	-0.0924	0.400862
290	6942	5961	4321	13056	18660	21073	2.14745	3.35611	2.88694	2.79683	1.22877	TTTTCTATCTACGTAC	TTGACA	CTATTTCCTATTTCTCT	TATAAT	TTACGCC	CTCTACCTTAGTTTGTACGTT	Yes	-3.88426	-3.64599	-1.78152	-1.47722	0.0924138	-0.0211117	0.191352	-0.0924	0.400862
291	9111	8018	5652	19679	18762	22707	2.46623	2.50874	2.37823	2.45107	0.836475	TTTTCTATCTACGTAC	TTGACA	CTATTTCCTATTTCTCT	TATAAT	TTATGGG	CTCTACCTTAGTTTGTACGTT	Yes	-3.73505	-3.64599	-1.78152	-1.47722	0.0924138	-0.0211117	0.191352	-0.0924	0.400862
292	11051	9632	6418	12474	16558	17229	1.28885	1.84304	1.58912	1.57367	0.641243	TTTTCTATCTACGTAC	TTGACA	CTATTTCCTATTTCTCT	TATAAT	TTACAGG	CTCTACCTTAGTTTGTACGTT	Yes	-3.30355	-3.64599	-1.78152	-1.47722	0.0924138	-0.0211117	0.191352	-0.0924	0.400862
293	13698	12248	8472	46552	43292	53558	3.88041	3.78953	3.74227	3.80407	1.34712	TTTTCTATCTACGTAC	TTGACA	CTATTTCCTATTTCTCT	TATAAT	TTATGTC	CTCTACCTTAGTTTGTACGTT	Yes	-4.1773	-3.64599	-1.78152	-1.47722	0.0924138	-0.0211117	0.191352	-0.0924	0.400862
294	18485	16485	11177	23010	29847	34362	1.42133	1.94113	1.81991	1.72746	0.764819	TTTTCTATCTACGTAC	TTGACA	CTATTTCCTATTTCTCT	TATAAT	TTACTTC	CTCTACCTTAGTTTGTACGTT	Yes	-3.40609	-3.64599	-1.78152	-1.47722	0.0924138	-0.0211117	0.191352	-0.0924	0.400862
295	25395	22242	15553	69027	73316	75825	3.10361	3.53401	2.88599	3.17454	0.911693	TTTTCTATCTACGTAC	TTGACA	CTATTTCCTATTTCTCT	TATAAT	TTAGATT	CTCTACCTTAGTTTGTACGTT	Yes	-3.98076	-3.64599	-1.78152	-1.47722	0.0924138	-0.0211117	0.191352	-0.0924	0.400862
296	16846	14910	10233	41612	38750	45634	2.82045	2.78636	2.63987	2.74889	0.908957	TTTTCTATCTACGTAC	TTGACA	CTATTTCCTATTTCTCT	TATAAT	TTAAAGT	CTCTACCTTAGTTTGTACGTT	Yes	-3.84723	-3.64599	-1.78152	-1.47722	0.0924138	-0.0211117	0.191352	-0.0924	0.400862
297	6265	5324	3621	6043	5535	6550	1.10136	1.11461	1.0708	1.09559	0.381559	TTTTCTATCTACGTAC	TTGACA	CTATTTCCTATTTCTCT	TATAAT	TTAAATT	CTCTACCTTAGTTTGTACGTT	No	-2.93138	-3.64599	-1.78152	-1.47722	0.0924138	-0.0211117	0.191352	-0.0924	0.400862
298	18778	16455	11035	42264	34672	44184	2.56991	2.25904	2.37022	2.39972	0.862351	TTTTCTATCTACGTAC	TTGACA	CTATTTCCTATTTCTCT	TATAAT	TTAATTA	CTCTACCTTAGTTTGTACGTT	Yes	-3.71661	-3.64599	-1.78152	-1.47722	0.0924138	-0.0211117	0.191352	-0.0924	0.400862
299	8462	7297	5070	25600	24658	29438	3.45433	3.6229	3.43713	3.50479	1.23604	TTTTCTATCTACGTAC	TTGACA	CTATTTCCTATTTCTCT	TATAAT	TTTGGGC	CTCTACCTTAGTTTGTACGTT	Yes	-4.09526	-3.58672	-1.78152	-1.47722	0.151684	-0.0211117	0.191352	-0.0924	0.400862
300	29483	24637	17752	36494	48413	54410	1.41334	2.10677	1.81438	1.77816	0.75111	TTTTCTATCTACGTAC	TTGACA	CTATTTCCTATTTCTCT	TATAAT	TTTCGCC	CTCTACCTTAGTTTGTACGTT	Yes	-3.42837	-3.58672	-1.78152	-1.47722	0.151684	-0.0211117	0.191352	-0.0924	0.400862
301	31754	27218	19217	115375	81465	100401	4.14868	3.20891	3.09278	3.48346	0.938183	TTTTCTATCTACGTAC	TTGACA	CTATTTCCTATTTCTCT	TATAAT	TTTTGGG	CTCTACCTTAGTTTGTACGTT	Yes	-4.06536	-3.58672	-1.78152	-1.47722	0.151684	-0.0211117	0.191352	-0.0924	0.400862
302	10606	8939	6708	10046	10783	11968	1.08153	1.29328	1.05615	1.14365	0.349842	TTTTCTATCTACGTAC	TTGACA	CTATTTCCTATTTCTCT	TATAAT	TTTCAGG	CTCTACCTTAGTTTGTACGTT	Yes	-2.96352	-3.58672	-1.78152	-1.47722	0.151684	-0.0211117	0.191352	-0.0924	0.400862
303	26914	23090	16506	96961	99074	109587	4.11354	4.60023	3.93019	4.21465	1.29999	TTTTCTATCTACGTAC	TTGACA	CTATTTCCTATTTCTCT	TATAAT	TTTTGTC	CTCTACCTTAGTTTGTACGTT	Yes	-4.26934	-3.58672	-1.78152	-1.47722	0.151684	-0.0211117	0.191352	-0.0924	0.400862
304	19937	17094	11352	62910	53809	69515	3.60294	3.37485	3.62495	3.53425	1.401	TTTTCTATCTACGTAC	TTGACA	CTATTTCCTATTTCTCT	TATAAT	TTTCTTC	CTCTACCTTAGTTTGTACGTT	Yes	-4.1128	-3.58672	-1.78152	-1.47722	0.151684	-0.0211117	0.191352	-0.0924	0.400862
305	25707	22019	15598	45697	51170	61874	2.02971	2.4915	2.3482	2.2898	0.930354	TTTTCTATCTACGTAC	TTGACA	CTATTTCCTATTTCTCT	TATAAT	TTTGATT	CTCTACCTTAGTTTGTACGTT	Yes	-3.68088	-3.58672	-1.78152	-1.47722	0.151684	-0.0211117	0.191352	-0.0924	0.400862
306	12412	10576	7672	21342	20854	24525	1.96332	2.11403	1.89233	1.98989	0.645168	TTTTCTATCTACGTAC	TTGACA	CTATTTCCTATTTCTCT	TATAAT	TTTAAGT	CTCTACCTTAGTTTGTACGTT	Yes	-3.52272	-3.58672	-1.78152	-1.47722	0.151684	-0.0211117	0.191352	-0.0924	0.400862
307	19648	17181	12230	81999	71041	89352	4.76526	4.43306	4.32488	4.50774	1.48587	TTTTCTATCTACGTAC	TTGACA	CTATTTCCTATTTCTCT	TATAAT	TTTAATT	CTCTACCTTAGTTTGTACGTT	Yes	-4.34112	-3.58672	-1.78152	-1.47722	0.151684	-0.0211117	0.191352	-0.0924	0.400862
308	6961	6368	4080	26277	16101	22804	4.31023	2.71077	3.30862	3.44321	1.25671	TTTTCTATCTACGTAC	TTGACA	CTATTTCCTATTTCTCT	TATAAT	TTTATTA	CTCTACCTTAGTTTGTACGTT	Yes	-4.06885	-3.58672	-1.78152	-1.47722	0.151684	-0.0211117	0.191352	-0.0924	0.400862
309	15820	13487	9467	47463	43390	48139	3.42567	3.44919	3.0101	3.29499	0.935813	TTTTCTATCTACGTAC	TTGACA	CTATTTCCTATTTCTCT	TATAAT	TTGGGGC	CTCTACCTTAGTTTGTACGTT	Yes	-4.01795	-3.78623	-1.78152	-1.47722	-0.0478279	-0.0211117	0.191352	-0.0924	0.400862
310	8716	7589	5535	19630	24507	26932	2.57158	3.46217	2.88036	2.97137	1.07825	TTTTCTATCTACGTAC	TTGACA	CTATTTCCTATTTCTCT	TATAAT	TTGCGCC	CTCTACCTTAGTTTGTACGTT	Yes	-3.92966	-3.78623	-1.78152	-1.47722	-0.0478279	-0.0211117	0.191352	-0.0924	0.400862
311	12273	10542	7515	37835	31716	38641	3.51998	3.22551	3.0438	3.26309	0.988618	TTTTCTATCTACGTAC	TTGACA	CTATTTCCTATTTCTCT	TATAAT	TTGTGGG	CTCTACCTTAGTTTGTACGTT	Yes	-4.01181	-3.78623	-1.78152	-1.47722	-0.0478279	-0.0211117	0.191352	-0.0924	0.400862
312	7705	6945	4992	24482	21154	23862	3.62803	3.2656	2.82962	3.24109	0.788308	TTTTCTATCTACGTAC	TTGACA	CTATTTCCTATTTCTCT	TATAAT	TTGCAGG	CTCTACCTTAGTTTGTACGTT	Yes	-3.99114	-3.78623	-1.78152	-1.47722	-0.0478279	-0.0211117	0.191352	-0.0924	0.400862
313	14896	12493	9007	48556	49920	56560	3.72194	4.28402	3.71728	3.90775	1.28569	TTTTCTATCTACGTAC	TTGACA	CTATTTCCTATTTCTCT	TATAAT	TTGTGTC	CTCTACCTTAGTTTGTACGTT	Yes	-4.19822	-3.78623	-1.78152	-1.47722	-0.0478279	-0.0211117	0.191352	-0.0924	0.400862
314	28092	25448	18009	112142	82956	104552	4.55808	3.49492	3.43668	3.82989	1.07009	TTTTCTATCTACGTAC	TTGACA	CTATTTCCTATTTCTCT	TATAAT	TTGCTTC	CTCTACCTTAGTTTGTACGTT	Yes	-4.16229	-3.78623	-1.78152	-1.47722	-0.0478279	-0.0211117	0.191352	-0.0924	0.400862
315	20332	17922	12306	32003	26201	35343	1.79724	1.56738	1.70013	1.68825	0.639934	TTTTCTATCTACGTAC	TTGACA	CTATTTCCTATTTCTCT	TATAAT	TTGGATT	CTCTACCTTAGTTTGTACGTT	Yes	-3.36924	-3.78623	-1.78152	-1.47722	-0.0478279	-0.0211117	0.191352	-0.0924	0.400862
316	35428	29892	20865	50792	64564	72092	1.63699	2.31568	2.04534	1.99934	0.836099	TTTTCTATCTACGTAC	TTGACA	CTATTTCCTATTTCTCT	TATAAT	TTGAAGT	CTCTACCTTAGTTTGTACGTT	Yes	-3.54579	-3.78623	-1.78152	-1.47722	-0.0478279	-0.0211117	0.191352	-0.0924	0.400862
317	12247	10772	7546	30304	22219	29373	2.82532	2.21142	2.30424	2.44699	0.783795	TTTTCTATCTACGTAC	TTGACA	CTATTTCCTATTTCTCT	TATAAT	TTGATTA	CTCTACCTTAGTTTGTACGTT	Yes	-3.72469	-3.78623	-1.78152	-1.47722	-0.0478279	-0.0211117	0.191352	-0.0924	0.400862
318	19047	16636	11683	50285	59675	63943	3.01445	3.8458	3.23992	3.36673	1.1776	TTTTCTATCTACGTAC	TTGACA	CTATTTCCTATTTCTCT	TATAAT	TTCGGGC	CTCTACCTTAGTTTGTACGTT	Yes	-4.05256	-3.69808	-1.78152	-1.47722	0.0403155	-0.0211117	0.191352	-0.0924	0.400862
319	45930	37820	27020	174885	156765	179473	4.34763	4.44397	3.93197	4.24119	1.26424	TTTTCTATCTACGTAC	TTGACA	CTATTTCCTATTTCTCT	TATAAT	TTCCGCC	CTCTACCTTAGTTTGTACGTT	Yes	-4.27361	-3.69808	-1.78152	-1.47722	0.0403155	-0.0211117	0.191352	-0.0924	0.400862
320	11364	9657	6481	17797	23145	25907	1.78818	2.56956	2.36631	2.24135	1.00903	TTTTCTATCTACGTAC	TTGACA	CTATTTCCTATTTCTCT	TATAAT	TTCTGGG	CTCTACCTTAGTTTGTACGTT	Yes	-3.66739	-3.69808	-1.78152	-1.47722	0.0403155	-0.0211117	0.191352	-0.0924	0.400862
321	25314	22266	14859	88812	87814	98281	4.00597	4.22829	3.9154	4.04989	1.37302	TTTTCTATCTACGTAC	TTGACA	CTATTTCCTATTTCTCT	TATAAT	TTCCAGG	CTCTACCTTAGTTTGTACGTT	Yes	-4.23674	-3.69808	-1.78152	-1.47722	0.0403155	-0.0211117	0.191352	-0.0924	0.400862
322	12483	11276	8373	50810	47933	50811	4.64758	4.55746	3.5923	4.26578	0.902372	TTTTCTATCTACGTAC	TTGACA	CTATTTCCTATTTCTCT	TATAAT	TTCTGTC	CTCTACCTTAGTTTGTACGTT	Yes	-4.25945	-3.69808	-1.78152	-1.47722	0.0403155	-0.0211117	0.191352	-0.0924	0.400862
323	7017	6353	4269	20463	14139	17882	3.32977	2.38607	2.47963	2.73182	0.813142	TTTTCTATCTACGTAC	TTGACA	CTATTTCCTATTTCTCT	TATAAT	TTCCTTC	CTCTACCTTAGTTTGTACGTT	Yes	-3.82624	-3.69808	-1.78152	-1.47722	0.0403155	-0.0211117	0.191352	-0.0924	0.400862
324	5142	4272	3155	4255	7860	6996	0.944853	1.97258	1.31264	1.41003	0.586836	TTTTCTATCTACGTAC	TTGACA	CTATTTCCTATTTCTCT	TATAAT	TTCGATT	CTCTACCTTAGTTTGTACGTT	Yes	-3.17907	-3.69808	-1.78152	-1.47722	0.0403155	-0.0211117	0.191352	-0.0924	0.400862
325	5201	4603	3275	10440	14353	14488	2.29198	3.34307	2.61875	2.75126	0.987604	TTTTCTATCTACGTAC	TTGACA	CTATTTCCTATTTCTCT	TATAAT	TTCAAGT	CTCTACCTTAGTTTGTACGTT	Yes	-3.84941	-3.69808	-1.78152	-1.47722	0.0403155	-0.0211117	0.191352	-0.0924	0.400862
326	6746	5959	3991	15852	10923	14601	2.68308	1.96522	2.16569	2.27133	0.768254	TTTTCTATCTACGTAC	TTGACA	CTATTTCCTATTTCTCT	TATAAT	TTCAATT	CTCTACCTTAGTTTGTACGTT	Yes	-3.65235	-3.69808	-1.78152	-1.47722	0.0403155	-0.0211117	0.191352	-0.0924	0.400862
327	11402	10112	7105	32896	31990	39657	3.29427	3.39172	3.30409	3.33003	1.21084	TTTTCTATCTACGTAC	TTGACA	CTATTTCCTATTTCTCT	TATAAT	TTCATTA	CTCTACCTTAGTTTGTACGTT	Yes	-4.04655	-3.69808	-1.78152	-1.47722	0.0403155	-0.0211117	0.191352	-0.0924	0.400862
328	12467	10265	7429	27344	30425	35388	2.50436	3.17772	2.81982	2.83397	1.07693	TTTTCTATCTACGTAC	TTGACA	CTATTTCCTATTTCTCT	TATAAT	TGAGGGC	CTCTACCTTAGTTTGTACGTT	Yes	-3.88757	-3.63059	-1.78152	-1.47722	0.107809	-0.0211117	0.191352	-0.0924	0.400862
329	7860	6654	4833	8831	16435	16207	1.28287	2.64807	1.9851	1.97202	0.916856	TTTTCTATCTACGTAC	TTGACA	CTATTTCCTATTTCTCT	TATAAT	TGACGCC	CTCTACCTTAGTTTGTACGTT	Yes	-3.53123	-3.63059	-1.78152	-1.47722	0.107809	-0.0211117	0.191352	-0.0924	0.400862
330	10217	8948	5725	26996	23705	33062	3.01698	2.84025	3.41861	3.09195	1.47517	TTTTCTATCTACGTAC	TTGACA	CTATTTCCTATTTCTCT	TATAAT	TGATGGG	CTCTACCTTAGTTTGTACGTT	Yes	-3.99686	-3.63059	-1.78152	-1.47722	0.107809	-0.0211117	0.191352	-0.0924	0.400862
331	9236	8388	5631	17487	16342	20275	2.16186	2.08877	2.13143	2.12735	0.792182	TTTTCTATCTACGTAC	TTGACA	CTATTTCCTATTTCTCT	TATAAT	TGACAGG	CTCTACCTTAGTTTGTACGTT	Yes	-3.60011	-3.63059	-1.78152	-1.47722	0.107809	-0.0211117	0.191352	-0.0924	0.400862
332	9768	8299	5738	27943	19019	26737	3.26636	2.457	2.75834	2.82723	1.00924	TTTTCTATCTACGTAC	TTGACA	CTATTTCCTATTTCTCT	TATAAT	TGATGTC	CTCTACCTTAGTTTGTACGTT	Yes	-3.87655	-3.63059	-1.78152	-1.47722	0.107809	-0.0211117	0.191352	-0.0924	0.400862
333	12025	10356	7075	22468	18215	26498	2.13342	1.88573	2.21709	2.07875	0.911681	TTTTCTATCTACGTAC	TTGACA	CTATTTCCTATTTCTCT	TATAAT	TGACTTC	CTCTACCTTAGTTTGTACGTT	Yes	-3.59071	-3.63059	-1.78152	-1.47722	0.107809	-0.0211117	0.191352	-0.0924	0.400862
334	9258	8243	5494	26306	16783	22888	3.2444	2.18287	2.46613	2.63113	0.878124	TTTTCTATCTACGTAC	TTGACA	CTATTTCCTATTTCTCT	TATAAT	TGAGATT	CTCTACCTTAGTTTGTACGTT	Yes	-3.79498	-3.63059	-1.78152	-1.47722	0.107809	-0.0211117	0.191352	-0.0924	0.400862
335	8312	7158	4640	18711	15620	21915	2.57033	2.33955	2.79589	2.56859	1.18188	TTTTCTATCTACGTAC	TTGACA	CTATTTCCTATTTCTCT	TATAAT	TGAAAGT	CTCTACCTTAGTTTGTACGTT	Yes	-3.80738	-3.63059	-1.78152	-1.47722	0.107809	-0.0211117	0.191352	-0.0924	0.400862
336	11006	9717	6518	25639	22904	28755	2.65992	2.5271	2.61153	2.59952	0.975072	TTTTCTATCTACGTAC	TTGACA	CTATTTCCTATTTCTCT	TATAAT	TGAAATT	CTCTACCTTAGTTTGTACGTT	Yes	-3.80103	-3.63059	-1.78152	-1.47722	0.107809	-0.0211117	0.191352	-0.0924	0.400862
337	5037	4341	2988	9783	10870	12616	2.21767	2.68462	2.49941	2.46723	0.96989	TTTTCTATCTACGTAC	TTGACA	CTATTTCCTATTTCTCT	TATAAT	TGAATTA	CTCTACCTTAGTTTGTACGTT	Yes	-3.75263	-3.63059	-1.78152	-1.47722	0.107809	-0.0211117	0.191352	-0.0924	0.400862
338	26081	23052	16518	93666	62050	80085	4.10067	2.88587	2.87005	3.28553	0.884452	TTTTCTATCTACGTAC	TTGACA	CTATTTCCTATTTCTCT	TATAAT	TGTGGGC	CTCTACCTTAGTTTGTACGTT	Yes	-4.00271	-3.76836	-1.78152	-1.47722	-0.0299655	-0.0211117	0.191352	-0.0924	0.400862
339	15940	13747	9184	55581	54753	61956	3.98139	4.27015	3.99344	4.08166	1.43386	TTTTCTATCTACGTAC	TTGACA	CTATTTCCTATTTCTCT	TATAAT	TGTCGCC	CTCTACCTTAGTTTGTACGTT	Yes	-4.2473	-3.76836	-1.78152	-1.47722	-0.0299655	-0.0211117	0.191352	-0.0924	0.400862
340	16016	13783	9611	48313	29742	41193	3.44434	2.3135	2.53718	2.76501	0.874193	TTTTCTATCTACGTAC	TTGACA	CTATTTCCTATTTCTCT	TATAAT	TGTTGGG	CTCTACCTTAGTTTGTACGTT	Yes	-3.84006	-3.76836	-1.78152	-1.47722	-0.0299655	-0.0211117	0.191352	-0.0924	0.400862
341	11937	9908	6851	27234	32562	39165	2.60503	3.52345	3.38408	3.17085	1.44209	TTTTCTATCTACGTAC	TTGACA	CTATTTCCTATTTCTCT	TATAAT	TGTCAGG	CTCTACCTTAGTTTGTACGTT	Yes	-4.01638	-3.76836	-1.78152	-1.47722	-0.0299655	-0.0211117	0.191352	-0.0924	0.400862
342	25470	21784	15616	65403	46351	65297	2.93201	2.28121	2.47525	2.56282	0.88285	TTTTCTATCTACGTAC	TTGACA	CTATTTCCTATTTCTCT	TATAAT	TGTTGTC	CTCTACCTTAGTTTGTACGTT	Yes	-3.77641	-3.76836	-1.78152	-1.47722	-0.0299655	-0.0211117	0.191352	-0.0924	0.400862
343	15484	13489	9557	52757	32694	44143	3.89039	2.59855	2.73424	3.0744	0.897786	TTTTCTATCTACGTAC	TTGACA	CTATTTCCTATTTCTCT	TATAAT	TGTCTTC	CTCTACCTTAGTTTGTACGTT	Yes	-3.93953	-3.76836	-1.78152	-1.47722	-0.0299655	-0.0211117	0.191352	-0.0924	0.400862
344	14313	11966	8625	7569	10613	11280	0.603816	0.950895	0.774188	0.776299	0.318372	TTTTCTATCTACGTAC	TTGACA	CTATTTCCTATTTCTCT	TATAAT	TGTGATT	CTCTACCTTAGTTTGTACGTT	Yes	-2.59489	-3.76836	-1.78152	-1.47722	-0.0299655	-0.0211117	0.191352	-0.0924	0.400862
345	13349	11515	8143	10017	18981	18463	0.856812	1.76725	1.34219	1.32208	0.622775	TTTTCTATCTACGTAC	TTGACA	CTATTTCCTATTTCTCT	TATAAT	TGTAAGT	CTCTACCTTAGTTTGTACGTT	Yes	-3.13327	-3.76836	-1.78152	-1.47722	-0.0299655	-0.0211117	0.191352	-0.0924	0.400862
346	7245	6009	4334	11305	15465	19346	1.78168	2.75925	2.6424	2.39444	1.20319	TTTTCTATCTACGTAC	TTGACA	CTATTTCCTATTTCTCT	TATAAT	TGTAATT	CTCTACCTTAGTTTGTACGTT	Yes	-3.74445	-3.76836	-1.78152	-1.47722	-0.0299655	-0.0211117	0.191352	-0.0924	0.400862
347	11591	9927	7330	17691	17100	20680	1.74272	1.84681	1.6701	1.75321	0.569868	TTTTCTATCTACGTAC	TTGACA	CTATTTCCTATTTCTCT	TATAAT	TGTATTA	CTCTACCTTAGTTTGTACGTT	Yes	-3.39632	-3.76836	-1.78152	-1.47722	-0.0299655	-0.0211117	0.191352	-0.0924	0.400862
348	9820	8394	5941	28422	22890	27327	3.30476	2.92361	2.72288	2.98375	0.846156	TTTTCTATCTACGTAC	TTGACA	CTATTTCCTATTTCTCT	TATAAT	TGGGGGC	CTCTACCTTAGTTTGTACGTT	Yes	-3.91738	-3.55344	-1.78152	-1.47722	0.184963	-0.0211117	0.191352	-0.0924	0.400862
349	17405	15232	10755	72864	47375	59229	4.78009	3.33454	3.26002	3.79155	0.980221	TTTTCTATCTACGTAC	TTGACA	CTATTTCCTATTTCTCT	TATAAT	TGGCGCC	CTCTACCTTAGTTTGTACGTT	Yes	-4.14268	-3.55344	-1.78152	-1.47722	0.184963	-0.0211117	0.191352	-0.0924	0.400862
350	12414	10648	7356	4171	8728	8445	0.383641	0.8788	0.679601	0.647347	0.333534	TTTTCTATCTACGTAC	TTGACA	CTATTTCCTATTTCTCT	TATAAT	TGGTGGG	CTCTACCTTAGTTTGTACGTT	Yes	-2.42746	-3.55344	-1.78152	-1.47722	0.184963	-0.0211117	0.191352	-0.0924	0.400862
351	4297	3795	2594	5704	6794	7725	1.51569	1.91936	1.76289	1.73265	0.695178	TTTTCTATCTACGTAC	TTGACA	CTATTTCCTATTTCTCT	TATAAT	TGGCAGG	CTCTACCTTAGTTTGTACGTT	Yes	-3.40053	-3.55344	-1.78152	-1.47722	0.184963	-0.0211117	0.191352	-0.0924	0.400862
352	26502	23590	15999	68683	59835	71577	2.95915	2.71939	2.64836	2.77563	0.900573	TTTTCTATCTACGTAC	TTGACA	CTATTTCCTATTTCTCT	TATAAT	TGGTGTC	CTCTACCTTAGTTTGTACGTT	Yes	-3.8549	-3.55344	-1.78152	-1.47722	0.184963	-0.0211117	0.191352	-0.0924	0.400862
353	19106	16305	11478	60585	65257	76898	3.6207	4.29091	3.96593	3.95918	1.5062	TTTTCTATCTACGTAC	TTGACA	CTATTTCCTATTTCTCT	TATAAT	TGGCTTC	CTCTACCTTAGTTTGTACGTT	Yes	-4.22287	-3.55344	-1.78152	-1.47722	0.184963	-0.0211117	0.191352	-0.0924	0.400862
354	4808	4143	2898	13653	10876	15098	3.24235	2.81448	3.08402	3.04695	1.17114	TTTTCTATCTACGTAC	TTGACA	CTATTTCCTATTTCTCT	TATAAT	TGGGATT	CTCTACCTTAGTTTGTACGTT	Yes	-3.96081	-3.55344	-1.78152	-1.47722	0.184963	-0.0211117	0.191352	-0.0924	0.400862
355	4920	4304	3014	7808	12649	12401	1.81205	3.15085	2.43562	2.46617	1.03267	TTTTCTATCTACGTAC	TTGACA	CTATTTCCTATTTCTCT	TATAAT	TGGAAGT	CTCTACCTTAGTTTGTACGTT	Yes	-3.74938	-3.55344	-1.78152	-1.47722	0.184963	-0.0211117	0.191352	-0.0924	0.400862
356	7019	6047	4045	9787	12224	14640	1.5921	2.16729	2.14249	1.96729	0.936691	TTTTCTATCTACGTAC	TTGACA	CTATTTCCTATTTCTCT	TATAAT	TGGATTA	CTCTACCTTAGTTTGTACGTT	Yes	-3.54386	-3.55344	-1.78152	-1.47722	0.184963	-0.0211117	0.191352	-0.0924	0.400862
357	19595	16825	11375	81418	80751	86633	4.7443	5.1456	4.50846	4.79945	1.50287	TTTTCTATCTACGTAC	TTGACA	CTATTTCCTATTTCTCT	TATAAT	TGCGGGC	CTCTACCTTAGTTTGTACGTT	Yes	-4.40057	-3.80236	-1.78152	-1.47722	-0.0639637	-0.0211117	0.191352	-0.0924	0.400862
358	19297	16871	11153	47650	56180	62039	2.81948	3.57013	3.29283	3.22748	1.30355	TTTTCTATCTACGTAC	TTGACA	CTATTTCCTATTTCTCT	TATAAT	TGCCGCC	CTCTACCTTAGTTTGTACGTT	Yes	-4.0232	-3.80236	-1.78152	-1.47722	-0.0639637	-0.0211117	0.191352	-0.0924	0.400862
359	8316	7467	5293	25005	15767	22073	3.43328	2.26384	2.46863	2.72192	0.842819	TTTTCTATCTACGTAC	TTGACA	CTATTTCCTATTTCTCT	TATAAT	TGCTGGG	CTCTACCTTAGTTTGTACGTT	Yes	-3.82173	-3.80236	-1.78152	-1.47722	-0.0639637	-0.0211117	0.191352	-0.0924	0.400862
360	6894	6023	4133	13744	13132	15567	2.27635	2.33755	2.22965	2.28118	0.795408	TTTTCTATCTACGTAC	TTGACA	CTATTTCCTATTTCTCT	TATAAT	TGCCAGG	CTCTACCTTAGTTTGTACGTT	Yes	-3.66491	-3.80236	-1.78152	-1.47722	-0.0639637	-0.0211117	0.191352	-0.0924	0.400862
361	8782	7930	5623	28579	20682	27289	3.71578	2.79616	2.87287	3.12827	0.943634	TTTTCTATCTACGTAC	TTGACA	CTATTTCCTATTTCTCT	TATAAT	TGCTGTC	CTCTACCTTAGTTTGTACGTT	Yes	-3.96463	-3.80236	-1.78152	-1.47722	-0.0639637	-0.0211117	0.191352	-0.0924	0.400862
362	7685	6939	4614	33471	20397	28698	4.97303	3.15147	3.68189	3.93546	1.34334	TTTTCTATCTACGTAC	TTGACA	CTATTTCCTATTTCTCT	TATAAT	TGCCTTC	CTCTACCTTAGTTTGTACGTT	Yes	-4.19671	-3.80236	-1.78152	-1.47722	-0.0639637	-0.0211117	0.191352	-0.0924	0.400862
363	10286	9062	6613	33732	21826	26940	3.74449	2.58222	2.41154	2.91275	0.680085	TTTTCTATCTACGTAC	TTGACA	CTATTTCCTATTTCTCT	TATAAT	TGCGATT	CTCTACCTTAGTTTGTACGTT	Yes	-3.87141	-3.80236	-1.78152	-1.47722	-0.0639637	-0.0211117	0.191352	-0.0924	0.400862
364	25186	21818	15103	62658	64215	72397	2.84063	3.15548	2.83762	2.94457	0.997084	TTTTCTATCTACGTAC	TTGACA	CTATTTCCTATTTCTCT	TATAAT	TGCAAGT	CTCTACCTTAGTTTGTACGTT	Yes	-3.91773	-3.80236	-1.78152	-1.47722	-0.0639637	-0.0211117	0.191352	-0.0924	0.400862
365	5554	4791	3426	10285	12507	13731	2.11444	2.79879	2.37253	2.42858	0.892988	TTTTCTATCTACGTAC	TTGACA	CTATTTCCTATTTCTCT	TATAAT	TGCAATT	CTCTACCTTAGTTTGTACGTT	Yes	-3.7295	-3.80236	-1.78152	-1.47722	-0.0639637	-0.0211117	0.191352	-0.0924	0.400862
366	17245	15227	10789	44228	40197	46865	2.9284	2.83024	2.57136	2.77667	0.821528	TTTTCTATCTACGTAC	TTGACA	CTATTTCCTATTTCTCT	TATAAT	TGCATTA	CTCTACCTTAGTTTGTACGTT	Yes	-3.8493	-3.80236	-1.78152	-1.47722	-0.0639637	-0.0211117	0.191352	-0.0924	0.400862
367	6501	5916	4020	7851	11529	12453	1.37893	2.08933	1.83377	1.76734	0.777596	TTTTCTATCTACGTAC	TTGACA	CTATTTCCTATTTCTCT	TATAAT	TCAGGGC	CTCTACCTTAGTTTGTACGTT	Yes	-3.42619	-3.84458	-1.78152	-1.47722	-0.106186	-0.0211117	0.191352	-0.0924	0.400862
368	14952	13078	9188	60707	73781	79362	4.63592	6.04848	5.11314	5.26585	1.89824	TTTTCTATCTACGTAC	TTGACA	CTATTTCCTATTTCTCT	TATAAT	TCACGCC	CTCTACCTTAGTTTGTACGTT	Yes	-4.50199	-3.84458	-1.78152	-1.47722	-0.106186	-0.0211117	0.191352	-0.0924	0.400862
369	19696	16923	11366	59967	50897	59529	3.47641	3.22447	3.1004	3.26709	1.04256	TTTTCTATCTACGTAC	TTGACA	CTATTTCCTATTTCTCT	TATAAT	TCATGGG	CTCTACCTTAGTTTGTACGTT	Yes	-4.01683	-3.84458	-1.78152	-1.47722	-0.106186	-0.0211117	0.191352	-0.0924	0.400862
370	8388	7276	4679	17475	18319	22163	2.37879	2.69931	2.80396	2.62735	1.16203	TTTTCTATCTACGTAC	TTGACA	CTATTTCCTATTTCTCT	TATAAT	TCACAGG	CTCTACCTTAGTTTGTACGTT	Yes	-3.82701	-3.84458	-1.78152	-1.47722	-0.106186	-0.0211117	0.191352	-0.0924	0.400862
371	10995	9658	6254	45991	31547	39676	4.77611	3.50198	3.75549	4.01119	1.29026	TTTTCTATCTACGTAC	TTGACA	CTATTTCCTATTTCTCT	TATAAT	TCATGTC	CTCTACCTTAGTTTGTACGTT	Yes	-4.21713	-3.84458	-1.78152	-1.47722	-0.106186	-0.0211117	0.191352	-0.0924	0.400862
372	14419	12453	8619	35336	40623	47707	2.7982	3.49737	3.27658	3.19072	1.30549	TTTTCTATCTACGTAC	TTGACA	CTATTTCCTATTTCTCT	TATAAT	TCACTTC	CTCTACCTTAGTTTGTACGTT	Yes	-4.01312	-3.84458	-1.78152	-1.47722	-0.106186	-0.0211117	0.191352	-0.0924	0.400862
373	14721	12832	8512	47595	34181	41719	3.69165	2.85584	2.90134	3.14961	0.949439	TTTTCTATCTACGTAC	TTGACA	CTATTTCCTATTTCTCT	TATAAT	TCAGATT	CTCTACCTTAGTTTGTACGTT	Yes	-3.97231	-3.84458	-1.78152	-1.47722	-0.106186	-0.0211117	0.191352	-0.0924	0.400862
374	9572	8766	5688	20739	20938	25099	2.4739	2.56081	2.61212	2.54894	1.01053	TTTTCTATCTACGTAC	TTGACA	CTATTTCCTATTTCTCT	TATAAT	TCAAAGT	CTCTACCTTAGTTTGTACGTT	Yes	-3.78658	-3.84458	-1.78152	-1.47722	-0.106186	-0.0211117	0.191352	-0.0924	0.400862
375	8874	7592	5019	26209	28023	34570	3.37231	3.95733	4.07735	3.80233	1.70757	TTTTCTATCTACGTAC	TTGACA	CTATTTCCTATTTCTCT	TATAAT	TCAAATT	CTCTACCTTAGTTTGTACGTT	Yes	-4.19803	-3.84458	-1.78152	-1.47722	-0.106186	-0.0211117	0.191352	-0.0924	0.400862
376	6669	6097	3890	24456	21536	26830	4.18718	3.78697	4.08289	4.01901	1.55543	TTTTCTATCTACGTAC	TTGACA	CTATTTCCTATTTCTCT	TATAAT	TCAATTA	CTCTACCTTAGTTTGTACGTT	Yes	-4.23887	-3.84458	-1.78152	-1.47722	-0.106186	-0.0211117	0.191352	-0.0924	0.400862
377	12476	10420	7483	17004	28536	28689	1.55622	2.93609	2.26953	2.25395	1.01092	TTTTCTATCTACGTAC	TTGACA	CTATTTCCTATTTCTCT	TATAAT	TCTGGGC	CTCTACCTTAGTTTGTACGTT	Yes	-3.66427	-3.90435	-1.78152	-1.47722	-0.165948	-0.0211117	0.191352	-0.0924	0.400862
378	6598	6032	4115	26731	23127	28105	4.62594	4.11056	4.04306	4.25985	1.36392	TTTTCTATCTACGTAC	TTGACA	CTATTTCCTATTTCTCT	TATAAT	TCTCGCC	CTCTACCTTAGTTTGTACGTT	Yes	-4.28183	-3.90435	-1.78152	-1.47722	-0.165948	-0.0211117	0.191352	-0.0924	0.400862
379	15614	13492	9943	56707	51181	57169	4.14686	4.06702	3.40361	3.87249	0.962541	TTTTCTATCTACGTAC	TTGACA	CTATTTCCTATTTCTCT	TATAAT	TCTTGGG	CTCTACCTTAGTTTGTACGTT	Yes	-4.17125	-3.90435	-1.78152	-1.47722	-0.165948	-0.0211117	0.191352	-0.0924	0.400862
380	15134	13235	9253	55756	46413	54991	4.20663	3.75975	3.51808	3.82815	1.10901	TTTTCTATCTACGTAC	TTGACA	CTATTTCCTATTTCTCT	TATAAT	TCTCAGG	CTCTACCTTAGTTTGTACGTT	Yes	-4.16815	-3.90435	-1.78152	-1.47722	-0.165948	-0.0211117	0.191352	-0.0924	0.400862
381	19058	16593	11659	88735	79185	98150	5.31636	5.11636	4.98339	5.13871	1.74685	TTTTCTATCTACGTAC	TTGACA	CTATTTCCTATTTCTCT	TATAAT	TCTTGTC	CTCTACCTTAGTTTGTACGTT	Yes	-4.47476	-3.90435	-1.78152	-1.47722	-0.165948	-0.0211117	0.191352	-0.0924	0.400862
382	22952	19336	13892	73396	84530	102671	3.65131	4.68692	4.37501	4.23775	1.76611	TTTTCTATCTACGTAC	TTGACA	CTATTTCCTATTTCTCT	TATAAT	TCTCTTC	CTCTACCTTAGTTTGTACGTT	Yes	-4.29833	-3.90435	-1.78152	-1.47722	-0.165948	-0.0211117	0.191352	-0.0924	0.400862
383	6952	6083	4060	24437	16959	21383	4.01361	2.989	3.11773	3.37345	1.04038	TTTTCTATCTACGTAC	TTGACA	CTATTTCCTATTTCTCT	TATAAT	TCTGATT	CTCTACCTTAGTTTGTACGTT	Yes	-4.04134	-3.90435	-1.78152	-1.47722	-0.165948	-0.0211117	0.191352	-0.0924	0.400862
384	2149	1959	1329	4435	5425	5750	2.35643	2.96899	2.56117	2.62886	0.945353	TTTTCTATCTACGTAC	TTGACA	CTATTTCCTATTTCTCT	TATAAT	TCTAAGT	CTCTACCTTAGTTTGTACGTT	Yes	-3.80774	-3.90435	-1.78152	-1.47722	-0.165948	-0.0211117	0.191352	-0.0924	0.400862
385	3623	3003	2192	2304	4759	4295	0.726124	1.69904	1.1599	1.19502	0.556991	TTTTCTATCTACGTAC	TTGACA	CTATTTCCTATTTCTCT	TATAAT	TCTAATT	CTCTACCTTAGTTTGTACGTT	Yes	-3.02327	-3.90435	-1.78152	-1.47722	-0.165948	-0.0211117	0.191352	-0.0924	0.400862
386	6262	5213	3618	17587	24301	25570	3.20683	4.99781	4.18368	4.12944	1.74357	TTTTCTATCTACGTAC	TTGACA	CTATTTCCTATTTCTCT	TATAAT	TCTATTA	CTCTACCTTAGTTTGTACGTT	Yes	-4.26968	-3.90435	-1.78152	-1.47722	-0.165948	-0.0211117	0.191352	-0.0924	0.400862
387	18319	16048	11589	36314	51761	53051	2.26344	3.458	2.70984	2.81043	1.05988	TTTTCTATCTACGTAC	TTGACA	CTATTTCCTATTTCTCT	TATAAT	TCGGGGC	CTCTACCTTAGTTTGTACGTT	Yes	-3.87383	-3.86073	-1.78152	-1.47722	-0.122328	-0.0211117	0.191352	-0.0924	0.400862
388	10320	8715	6278	50694	49988	55076	5.60885	6.14953	5.19323	5.65053	1.6602	TTTTCTATCTACGTAC	TTGACA	CTATTTCCTATTTCTCT	TATAAT	TCGCGCC	CTCTACCTTAGTTTGTACGTT	Yes	-4.55929	-3.86073	-1.78152	-1.47722	-0.122328	-0.0211117	0.191352	-0.0924	0.400862
389	7302	5892	4240	22511	13806	18312	3.52006	2.51217	2.55662	2.86295	0.815012	TTTTCTATCTACGTAC	TTGACA	CTATTTCCTATTTCTCT	TATAAT	TCGTGGG	CTCTACCTTAGTTTGTACGTT	Yes	-3.86968	-3.86073	-1.78152	-1.47722	-0.122328	-0.0211117	0.191352	-0.0924	0.400862
390	40496	35333	23970	148654	193402	193626	4.19142	5.86846	4.7818	4.94723	1.80904	TTTTCTATCTACGTAC	TTGACA	CTATTTCCTATTTCTCT	TATAAT	TCGCAGG	CTCTACCTTAGTTTGTACGTT	Yes	-4.43915	-3.86073	-1.78152	-1.47722	-0.122328	-0.0211117	0.191352	-0.0924	0.400862
391	11755	10223	7402	47752	46304	51464	4.63837	4.85605	4.11577	4.53673	1.2669	TTTTCTATCTACGTAC	TTGACA	CTATTTCCTATTTCTCT	TATAAT	TCGTGTC	CTCTACCTTAGTTTGTACGTT	Yes	-4.33664	-3.86073	-1.78152	-1.47722	-0.122328	-0.0211117	0.191352	-0.0924	0.400862
392	8990	7899	5698	30653	23875	30122	3.89323	3.24052	3.12937	3.42104	0.988669	TTTTCTATCTACGTAC	TTGACA	CTATTTCCTATTTCTCT	TATAAT	TCGCTTC	CTCTACCTTAGTTTGTACGTT	Yes	-4.05412	-3.86073	-1.78152	-1.47722	-0.122328	-0.0211117	0.191352	-0.0924	0.400862
393	19882	17749	12015	64142	50376	61624	3.68366	3.04294	3.03614	3.25425	1.00101	TTTTCTATCTACGTAC	TTGACA	CTATTTCCTATTTCTCT	TATAAT	TCGGATT	CTCTACCTTAGTTTGTACGTT	Yes	-4.00826	-3.86073	-1.78152	-1.47722	-0.122328	-0.0211117	0.191352	-0.0924	0.400862
394	14596	12796	8647	27134	36505	40940	2.12264	3.05859	2.80271	2.66132	1.19246	TTTTCTATCTACGTAC	TTGACA	CTATTTCCTATTTCTCT	TATAAT	TCGAAGT	CTCTACCTTAGTTTGTACGTT	Yes	-3.83858	-3.86073	-1.78152	-1.47722	-0.122328	-0.0211117	0.191352	-0.0924	0.400862
395	12286	10757	7527	21039	14757	20997	1.95529	1.47079	1.65132	1.69247	0.604252	TTTTCTATCTACGTAC	TTGACA	CTATTTCCTATTTCTCT	TATAAT	TCGATTA	CTCTACCTTAGTTTGTACGTT	Yes	-3.36345	-3.86073	-1.78152	-1.47722	-0.122328	-0.0211117	0.191352	-0.0924	0.400862
396	14565	12271	8941	54033	62853	64823	4.2359	5.49148	4.2918	4.67306	1.45513	TTTTCTATCTACGTAC	TTGACA	CTATTTCCTATTTCTCT	TATAAT	TCCGGGC	CTCTACCTTAGTTTGTACGTT	Yes	-4.37064	-3.88797	-1.78152	-1.47722	-0.149573	-0.0211117	0.191352	-0.0924	0.400862
397	14066	12381	8725	46351	48139	54904	3.76257	4.16855	3.72507	3.8854	1.29608	TTTTCTATCTACGTAC	TTGACA	CTATTTCCTATTTCTCT	TATAAT	TCCCGCC	CTCTACCTTAGTTTGTACGTT	Yes	-4.19386	-3.88797	-1.78152	-1.47722	-0.149573	-0.0211117	0.191352	-0.0924	0.400862
398	12504	10925	7556	37145	32067	39391	3.39194	3.14688	3.08604	3.20829	1.06561	TTTTCTATCTACGTAC	TTGACA	CTATTTCCTATTTCTCT	TATAAT	TCCTGGG	CTCTACCTTAGTTTGTACGTT	Yes	-4.0016	-3.88797	-1.78152	-1.47722	-0.149573	-0.0211117	0.191352	-0.0924	0.400862
399	13312	12172	8043	37927	24006	35048	3.25313	2.11447	2.57953	2.64905	0.985129	TTTTCTATCTACGTAC	TTGACA	CTATTTCCTATTTCTCT	TATAAT	TCCCAGG	CTCTACCTTAGTTTGTACGTT	Yes	-3.80985	-3.88797	-1.78152	-1.47722	-0.149573	-0.0211117	0.191352	-0.0924	0.400862
400	5040	4475	3003	16960	16458	18225	3.84231	3.94301	3.5926	3.79264	1.20767	TTTTCTATCTACGTAC	TTGACA	CTATTTCCTATTTCTCT	TATAAT	TCCTGTC	CTCTACCTTAGTTTGTACGTT	Yes	-4.16645	-3.88797	-1.78152	-1.47722	-0.149573	-0.0211117	0.191352	-0.0924	0.400862
401	11543	10176	7034	34905	34653	40727	3.45275	3.65096	3.42749	3.5104	1.22399	TTTTCTATCTACGTAC	TTGACA	CTATTTCCTATTTCTCT	TATAAT	TCCCTTC	CTCTACCTTAGTTTGTACGTT	Yes	-4.09596	-3.88797	-1.78152	-1.47722	-0.149573	-0.0211117	0.191352	-0.0924	0.400862
402	25399	21788	14313	98965	105513	120299	4.44899	5.19197	4.97539	4.87212	1.9411	TTTTCTATCTACGTAC	TTGACA	CTATTTCCTATTTCTCT	TATAAT	TCCGATT	CTCTACCTTAGTTTGTACGTT	Yes	-4.43459	-3.88797	-1.78152	-1.47722	-0.149573	-0.0211117	0.191352	-0.0924	0.400862
403	13298	11582	7935	47093	29593	38590	4.04359	2.73936	2.87888	3.22061	0.945625	TTTTCTATCTACGTAC	TTGACA	CTATTTCCTATTTCTCT	TATAAT	TCCAAGT	CTCTACCTTAGTTTGTACGTT	Yes	-3.98717	-3.88797	-1.78152	-1.47722	-0.149573	-0.0211117	0.191352	-0.0924	0.400862
404	11025	9908	6794	21489	27879	31734	2.22553	3.01672	2.765	2.66908	1.13551	TTTTCTATCTACGTAC	TTGACA	CTATTTCCTATTTCTCT	TATAAT	TCCAATT	CTCTACCTTAGTTTGTACGTT	Yes	-3.83724	-3.88797	-1.78152	-1.47722	-0.149573	-0.0211117	0.191352	-0.0924	0.400862
405	7570	6558	4611	19866	13862	18954	2.99648	2.2662	2.43334	2.56534	0.847031	TTTTCTATCTACGTAC	TTGACA	CTATTTCCTATTTCTCT	TATAAT	TCCATTA	CTCTACCTTAGTTTGTACGTT	Yes	-3.77321	-3.88797	-1.78152	-1.47722	-0.149573	-0.0211117	0.191352	-0.0924	0.400862
406	11596	10283	7117	16228	17203	21365	1.59791	1.79361	1.77706	1.72286	0.699932	TTTTCTATCTACGTAC	TTGACA	CTATTTCCTATTTCTCT	TATAAT	GAAGGGC	CTCTACCTTAGTTTGTACGTT	Yes	-3.39702	-3.58637	-1.78152	-1.47722	0.152032	-0.0211117	0.191352	-0.0924	0.400862
407	7229	6497	4074	24785	18352	24194	3.91478	3.0284	3.51547	3.48622	1.34833	TTTTCTATCTACGTAC	TTGACA	CTATTTCCTATTTCTCT	TATAAT	GAACGCC	CTCTACCTTAGTTTGTACGTT	Yes	-4.09371	-3.58637	-1.78152	-1.47722	0.152032	-0.0211117	0.191352	-0.0924	0.400862
408	7139	6424	3954	15843	17331	20450	2.53394	2.89242	3.06163	2.82933	1.29397	TTTTCTATCTACGTAC	TTGACA	CTATTTCCTATTTCTCT	TATAAT	GAATGGG	CTCTACCTTAGTTTGTACGTT	Yes	-3.90439	-3.58637	-1.78152	-1.47722	0.152032	-0.0211117	0.191352	-0.0924	0.400862
409	5732	5067	3324	17923	20979	22664	3.57027	4.43892	4.03619	4.01513	1.55726	TTTTCTATCTACGTAC	TTGACA	CTATTTCCTATTTCTCT	TATAAT	GAACAGG	CTCTACCTTAGTTTGTACGTT	Yes	-4.23808	-3.58637	-1.78152	-1.47722	0.152032	-0.0211117	0.191352	-0.0924	0.400862
410	13640	11899	8231	21376	20502	28147	1.78941	1.84726	2.0243	1.88699	0.838949	TTTTCTATCTACGTAC	TTGACA	CTATTTCCTATTTCTCT	TATAAT	GAATGTC	CTCTACCTTAGTTTGTACGTT	Yes	-3.49651	-3.58637	-1.78152	-1.47722	0.152032	-0.0211117	0.191352	-0.0924	0.400862
411	17640	15571	10385	37638	44337	49076	2.43627	3.05276	2.79743	2.76215	1.09319	TTTTCTATCTACGTAC	TTGACA	CTATTTCCTATTTCTCT	TATAAT	GAACTTC	CTCTACCTTAGTTTGTACGTT	Yes	-3.86576	-3.58637	-1.78152	-1.47722	0.152032	-0.0211117	0.191352	-0.0924	0.400862
412	17264	15321	9990	48316	42622	54844	3.19555	2.98257	3.24982	3.14265	1.27262	TTTTCTATCTACGTAC	TTGACA	CTATTTCCTATTTCTCT	TATAAT	GAAGATT	CTCTACCTTAGTTTGTACGTT	Yes	-3.99722	-3.58637	-1.78152	-1.47722	0.152032	-0.0211117	0.191352	-0.0924	0.400862
413	6826	6019	3986	19038	16055	20289	3.18458	2.85976	3.01314	3.01916	1.11449	TTTTCTATCTACGTAC	TTGACA	CTATTTCCTATTTCTCT	TATAAT	GAAAAGT	CTCTACCTTAGTTTGTACGTT	Yes	-3.94873	-3.58637	-1.78152	-1.47722	0.152032	-0.0211117	0.191352	-0.0924	0.400862
414	8634	7450	5047	18459	24139	26583	2.44114	3.47381	3.11793	3.01096	1.29593	TTTTCTATCTACGTAC	TTGACA	CTATTTCCTATTTCTCT	TATAAT	GAAAATT	CTCTACCTTAGTTTGTACGTT	Yes	-3.95805	-3.58637	-1.78152	-1.47722	0.152032	-0.0211117	0.191352	-0.0924	0.400862
415	2188	2224	1383	1312	1681	2004	0.684673	0.810357	0.857772	0.784267	0.369137	TTTTCTATCTACGTAC	TTGACA	CTATTTCCTATTTCTCT	TATAAT	GAAATTA	CTCTACCTTAGTTTGTACGTT	Yes	-2.62417	-3.58637	-1.78152	-1.47722	0.152032	-0.0211117	0.191352	-0.0924	0.400862
416	9924	8863	5626	30593	22562	32221	3.51991	2.72923	3.39028	3.21314	1.39059	TTTTCTATCTACGTAC	TTGACA	CTATTTCCTATTTCTCT	TATAAT	GATGGGC	CTCTACCTTAGTTTGTACGTT	Yes	-4.02264	-3.67161	-1.78152	-1.47722	0.0667882	-0.0211117	0.191352	-0.0924	0.400862
417	9349	7946	5184	32201	29854	35465	3.93279	4.02807	4.04978	4.00355	1.53293	TTTTCTATCTACGTAC	TTGACA	CTATTTCCTATTTCTCT	TATAAT	GATCGCC	CTCTACCTTAGTTTGTACGTT	Yes	-4.23504	-3.67161	-1.78152	-1.47722	0.0667882	-0.0211117	0.191352	-0.0924	0.400862
418	11626	9806	7069	18922	24248	29268	1.85838	2.65111	2.45093	2.32014	1.04399	TTTTCTATCTACGTAC	TTGACA	CTATTTCCTATTTCTCT	TATAAT	GATTGGG	CTCTACCTTAGTTTGTACGTT	Yes	-3.70202	-3.67161	-1.78152	-1.47722	0.0667882	-0.0211117	0.191352	-0.0924	0.400862
419	9213	8662	5699	29722	18183	23485	3.68361	2.25056	2.43943	2.7912	0.827179	TTTTCTATCTACGTAC	TTGACA	CTATTTCCTATTTCTCT	TATAAT	GATCAGG	CTCTACCTTAGTTTGTACGTT	Yes	-3.83855	-3.67161	-1.78152	-1.47722	0.0667882	-0.0211117	0.191352	-0.0924	0.400862
420	9272	7883	5579	29157	19391	27316	3.59059	2.63725	2.89839	3.04208	1.02593	TTTTCTATCTACGTAC	TTGACA	CTATTTCCTATTTCTCT	TATAAT	GATTGTC	CTCTACCTTAGTTTGTACGTT	Yes	-3.94438	-3.67161	-1.78152	-1.47722	0.0667882	-0.0211117	0.191352	-0.0924	0.400862
421	9038	8016	5463	33949	35877	40405	4.28895	4.79846	4.37825	4.48855	1.57393	TTTTCTATCTACGTAC	TTGACA	CTATTTCCTATTTCTCT	TATAAT	GATCTTC	CTCTACCTTAGTTTGTACGTT	Yes	-4.34201	-3.67161	-1.78152	-1.47722	0.0667882	-0.0211117	0.191352	-0.0924	0.400862
422	15725	13790	9000	38512	26780	34895	2.79642	2.08204	2.29518	2.39121	0.819339	TTTTCTATCTACGTAC	TTGACA	CTATTTCCTATTTCTCT	TATAAT	GATGATT	CTCTACCTTAGTTTGTACGTT	Yes	-3.70537	-3.67161	-1.78152	-1.47722	0.0667882	-0.0211117	0.191352	-0.0924	0.400862
423	7259	6377	3841	15499	15405	19953	2.43794	2.58993	3.07511	2.70099	1.38094	TTTTCTATCTACGTAC	TTGACA	CTATTTCCTATTTCTCT	TATAAT	GATAAGT	CTCTACCTTAGTTTGTACGTT	Yes	-3.86976	-3.67161	-1.78152	-1.47722	0.0667882	-0.0211117	0.191352	-0.0924	0.400862
424	2924	2653	1795	6311	6013	8179	2.46444	2.42995	2.69732	2.53057	1.10591	TTTTCTATCTACGTAC	TTGACA	CTATTTCCTATTTCTCT	TATAAT	GATAATT	CTCTACCTTAGTTTGTACGTT	Yes	-3.78809	-3.67161	-1.78152	-1.47722	0.0667882	-0.0211117	0.191352	-0.0924	0.400862
425	4061	3752	2737	1306	2562	2596	0.367204	0.732082	0.561469	0.553585	0.256916	TTTTCTATCTACGTAC	TTGACA	CTATTTCCTATTTCTCT	TATAAT	GATATTA	CTCTACCTTAGTTTGTACGTT	Yes	-2.26226	-3.67161	-1.78152	-1.47722	0.0667882	-0.0211117	0.191352	-0.0924	0.400862
426	10871	9381	6464	21386	23553	28076	2.24624	2.69179	2.57117	2.50306	1.01656	TTTTCTATCTACGTAC	TTGACA	CTATTTCCTATTTCTCT	TATAAT	GAGGGGC	CTCTACCTTAGTTTGTACGTT	Yes	-3.77012	-3.5341	-1.78152	-1.47722	0.204301	-0.0211117	0.191352	-0.0924	0.400862
427	9067	7878	5569	14400	21744	23196	1.81341	2.95915	2.46565	2.41274	1.0535	TTTTCTATCTACGTAC	TTGACA	CTATTTCCTATTTCTCT	TATAAT	GAGCGCC	CTCTACCTTAGTTTGTACGTT	Yes	-3.73459	-3.5341	-1.78152	-1.47722	0.204301	-0.0211117	0.191352	-0.0924	0.400862
428	8530	7339	5017	20408	18520	22590	2.73179	2.7055	2.66544	2.70091	0.965359	TTTTCTATCTACGTAC	TTGACA	CTATTTCCTATTTCTCT	TATAAT	GAGTGGG	CTCTACCTTAGTTTGTACGTT	Yes	-3.83564	-3.5341	-1.78152	-1.47722	0.204301	-0.0211117	0.191352	-0.0924	0.400862
429	5664	5219	3345	10838	14101	15346	2.18485	2.89672	2.71578	2.59912	1.12199	TTTTCTATCTACGTAC	TTGACA	CTATTTCCTATTTCTCT	TATAAT	GAGCAGG	CTCTACCTTAGTTTGTACGTT	Yes	-3.81248	-3.5341	-1.78152	-1.47722	0.204301	-0.0211117	0.191352	-0.0924	0.400862
430	2862	2463	1787	1202	1749	1963	0.479547	0.761323	0.650267	0.630379	0.277964	TTTTCTATCTACGTAC	TTGACA	CTATTTCCTATTTCTCT	TATAAT	GAGTGTC	CTCTACCTTAGTTTGTACGTT	Yes	-2.39431	-3.5341	-1.78152	-1.47722	0.204301	-0.0211117	0.191352	-0.0924	0.400862
431	8561	7464	5167	22032	21889	26576	2.9385	3.14411	3.04472	3.04244	1.13631	TTTTCTATCTACGTAC	TTGACA	CTATTTCCTATTTCTCT	TATAAT	GAGCTTC	CTCTACCTTAGTTTGTACGTT	Yes	-3.95846	-3.5341	-1.78152	-1.47722	0.204301	-0.0211117	0.191352	-0.0924	0.400862
432	18458	16696	11261	59037	52845	59071	3.65205	3.3934	3.10523	3.38356	0.972997	TTTTCTATCTACGTAC	TTGACA	CTATTTCCTATTTCTCT	TATAAT	GAGGATT	CTCTACCTTAGTTTGTACGTT	Yes	-4.04474	-3.5341	-1.78152	-1.47722	0.204301	-0.0211117	0.191352	-0.0924	0.400862
433	28298	24006	15863	74643	67191	90554	3.01183	3.00078	3.37924	3.13062	1.41111	TTTTCTATCTACGTAC	TTGACA	CTATTTCCTATTTCTCT	TATAAT	GAGAAGT	CTCTACCTTAGTTTGTACGTT	Yes	-4.00395	-3.5341	-1.78152	-1.47722	0.204301	-0.0211117	0.191352	-0.0924	0.400862
434	13297	11819	7790	47395	43546	53257	4.06982	3.95013	4.04702	4.02232	1.51505	TTTTCTATCTACGTAC	TTGACA	CTATTTCCTATTTCTCT	TATAAT	GAGATTA	CTCTACCTTAGTTTGTACGTT	Yes	-4.23807	-3.5341	-1.78152	-1.47722	0.204301	-0.0211117	0.191352	-0.0924	0.400862
435	9023	8243	5155	13727	18100	20633	1.73709	2.35416	2.36935	2.15353	1.04751	TTTTCTATCTACGTAC	TTGACA	CTATTTCCTATTTCTCT	TATAAT	GACGGGC	CTCTACCTTAGTTTGTACGTT	Yes	-3.63671	-3.75728	-1.78152	-1.47722	-0.0188818	-0.0211117	0.191352	-0.0924	0.400862
436	48226	44372	29552	185593	135794	173851	4.39417	3.28107	3.48246	3.71923	1.18916	TTTTCTATCTACGTAC	TTGACA	CTATTTCCTATTTCTCT	TATAAT	GACCGCC	CTCTACCTTAGTTTGTACGTT	Yes	-4.14173	-3.75728	-1.78152	-1.47722	-0.0188818	-0.0211117	0.191352	-0.0924	0.400862
437	17826	16155	10770	50664	53169	64325	3.24521	3.52854	3.53558	3.43644	1.38209	TTTTCTATCTACGTAC	TTGACA	CTATTTCCTATTTCTCT	TATAAT	GACTGGG	CTCTACCTTAGTTTGTACGTT	Yes	-4.08664	-3.75728	-1.78152	-1.47722	-0.0188818	-0.0211117	0.191352	-0.0924	0.400862
438	5214	4990	3250	13256	9688	12821	2.90294	2.0815	2.33526	2.4399	0.839442	TTTTCTATCTACGTAC	TTGACA	CTATTTCCTATTTCTCT	TATAAT	GACCAGG	CTCTACCTTAGTTTGTACGTT	Yes	-3.72459	-3.75728	-1.78152	-1.47722	-0.0188818	-0.0211117	0.191352	-0.0924	0.400862
439	10078	8965	6067	33335	28810	36361	3.77679	3.44537	3.54779	3.58998	1.28873	TTTTCTATCTACGTAC	TTGACA	CTATTTCCTATTTCTCT	TATAAT	GACTGTC	CTCTACCTTAGTTTGTACGTT	Yes	-4.11983	-3.75728	-1.78152	-1.47722	-0.0188818	-0.0211117	0.191352	-0.0924	0.400862
440	7362	6375	4265	12433	12685	15814	1.92831	2.13331	2.19492	2.08551	0.889372	TTTTCTATCTACGTAC	TTGACA	CTATTTCCTATTTCTCT	TATAAT	GACCTTC	CTCTACCTTAGTTTGTACGTT	Yes	-3.59259	-3.75728	-1.78152	-1.47722	-0.0188818	-0.0211117	0.191352	-0.0924	0.400862
441	7320	6611	4637	14031	14165	17005	2.18864	2.29717	2.17088	2.2189	0.777421	TTTTCTATCTACGTAC	TTGACA	CTATTTCCTATTTCTCT	TATAAT	GACGATT	CTCTACCTTAGTTTGTACGTT	Yes	-3.63762	-3.75728	-1.78152	-1.47722	-0.0188818	-0.0211117	0.191352	-0.0924	0.400862
442	15277	13958	8461	37875	25336	35587	2.83081	1.94607	2.48981	2.42223	1.00769	TTTTCTATCTACGTAC	TTGACA	CTATTTCCTATTTCTCT	TATAAT	GACAAGT	CTCTACCTTAGTTTGTACGTT	Yes	-3.73305	-3.75728	-1.78152	-1.47722	-0.0188818	-0.0211117	0.191352	-0.0924	0.400862
443	7501	6870	4387	20775	18539	23849	3.16241	2.89316	3.21809	3.09122	1.27416	TTTTCTATCTACGTAC	TTGACA	CTATTTCCTATTTCTCT	TATAAT	GACAATT	CTCTACCTTAGTTTGTACGTT	Yes	-3.98211	-3.75728	-1.78152	-1.47722	-0.0188818	-0.0211117	0.191352	-0.0924	0.400862
444	10858	9741	6460	45364	37862	48273	4.77044	4.16719	4.42352	4.45372	1.62607	TTTTCTATCTACGTAC	TTGACA	CTATTTCCTATTTCTCT	TATAAT	GACATTA	CTCTACCTTAGTTTGTACGTT	Yes	-4.33619	-3.75728	-1.78152	-1.47722	-0.0188818	-0.0211117	0.191352	-0.0924	0.400862
445	13609	12035	7887	41459	36131	43997	3.47848	3.21868	3.30223	3.33313	1.20416	TTTTCTATCTACGTAC	TTGACA	CTATTTCCTATTTCTCT	TATAAT	GTAGGGC	CTCTACCTTAGTTTGTACGTT	Yes	-4.04627	-3.55543	-1.78152	-1.47722	0.182967	-0.0211117	0.191352	-0.0924	0.400862
446	10076	8954	6390	5719	10300	10138	0.64808	1.23329	0.939177	0.940181	0.417418	TTTTCTATCTACGTAC	TTGACA	CTATTTCCTATTTCTCT	TATAAT	GTACGCC	CTCTACCTTAGTTTGTACGTT	Yes	-2.78821	-3.55543	-1.78152	-1.47722	0.182967	-0.0211117	0.191352	-0.0924	0.400862
447	13800	12478	8522	40581	32176	39356	3.35769	2.76459	2.73379	2.95202	0.888499	TTTTCTATCTACGTAC	TTGACA	CTATTTCCTATTTCTCT	TATAAT	GTATGGG	CTCTACCTTAGTTTGTACGTT	Yes	-3.90918	-3.55543	-1.78152	-1.47722	0.182967	-0.0211117	0.191352	-0.0924	0.400862
448	5086	4574	3068	16586	18348	21043	3.72359	4.30067	4.06021	4.02816	1.54973	TTTTCTATCTACGTAC	TTGACA	CTATTTCCTATTTCTCT	TATAAT	GTACAGG	CTCTACCTTAGTTTGTACGTT	Yes	-4.24134	-3.55543	-1.78152	-1.47722	0.182967	-0.0211117	0.191352	-0.0924	0.400862
449	6891	6145	4219	24513	13525	20762	4.06173	2.35971	2.9131	3.11151	1.11048	TTTTCTATCTACGTAC	TTGACA	CTATTTCCTATTTCTCT	TATAAT	GTATGTC	CTCTACCTTAGTTTGTACGTT	Yes	-3.96125	-3.55543	-1.78152	-1.47722	0.182967	-0.0211117	0.191352	-0.0924	0.400862
450	11951	10294	6802	21985	31578	32649	2.10048	3.28885	2.84138	2.74357	1.21438	TTTTCTATCTACGTAC	TTGACA	CTATTTCCTATTTCTCT	TATAAT	GTACTTC	CTCTACCTTAGTTTGTACGTT	Yes	-3.8658	-3.55543	-1.78152	-1.47722	0.182967	-0.0211117	0.191352	-0.0924	0.400862
451	6660	5490	3816	17700	9860	14804	3.03456	1.92552	2.2965	2.41886	0.854795	TTTTCTATCTACGTAC	TTGACA	CTATTTCCTATTTCTCT	TATAAT	GTAGATT	CTCTACCTTAGTTTGTACGTT	Yes	-3.71318	-3.55543	-1.78152	-1.47722	0.182967	-0.0211117	0.191352	-0.0924	0.400862
452	10242	8930	6297	4183	6233	6630	0.466337	0.748323	0.62327	0.612643	0.263552	TTTTCTATCTACGTAC	TTGACA	CTATTTCCTATTTCTCT	TATAAT	GTAAAGT	CTCTACCTTAGTTTGTACGTT	Yes	-2.36272	-3.55543	-1.78152	-1.47722	0.182967	-0.0211117	0.191352	-0.0924	0.400862
453	3793	3488	2171	12620	7793	11099	3.79903	2.39536	3.02636	3.07359	1.18628	TTTTCTATCTACGTAC	TTGACA	CTATTTCCTATTTCTCT	TATAAT	GTAAATT	CTCTACCTTAGTTTGTACGTT	Yes	-3.96073	-3.55543	-1.78152	-1.47722	0.182967	-0.0211117	0.191352	-0.0924	0.400862
454	5969	5211	3426	18651	17030	20988	3.56777	3.50378	3.62644	3.566	1.38233	TTTTCTATCTACGTAC	TTGACA	CTATTTCCTATTTCTCT	TATAAT	GTAATTA	CTCTACCTTAGTTTGTACGTT	Yes	-4.12017	-3.55543	-1.78152	-1.47722	0.182967	-0.0211117	0.191352	-0.0924	0.400862
455	19661	17446	12123	43971	36311	45481	2.55363	2.23144	2.22083	2.3353	0.753487	TTTTCTATCTACGTAC	TTGACA	CTATTTCCTATTTCTCT	TATAAT	GTTGGGC	CTCTACCTTAGTTTGTACGTT	Yes	-3.68102	-3.57568	-1.78152	-1.47722	0.162714	-0.0211117	0.191352	-0.0924	0.400862
456	18616	16464	11160	66954	60324	69537	4.10664	3.92824	3.68848	3.90779	1.22626	TTTTCTATCTACGTAC	TTGACA	CTATTTCCTATTTCTCT	TATAAT	GTTCGCC	CTCTACCTTAGTTTGTACGTT	Yes	-4.195	-3.57568	-1.78152	-1.47722	0.162714	-0.0211117	0.191352	-0.0924	0.400862
457	7475	6634	4527	13320	16444	18787	2.03465	2.65751	2.45665	2.38294	0.99366	TTTTCTATCTACGTAC	TTGACA	CTATTTCCTATTTCTCT	TATAAT	GTTTGGG	CTCTACCTTAGTTTGTACGTT	Yes	-3.72244	-3.57568	-1.78152	-1.47722	0.162714	-0.0211117	0.191352	-0.0924	0.400862
458	11218	10304	6949	36991	32271	37951	3.76511	3.35776	3.23294	3.45193	1.06125	TTTTCTATCTACGTAC	TTGACA	CTATTTCCTATTTCTCT	TATAAT	GTTCAGG	CTCTACCTTAGTTTGTACGTT	Yes	-4.0687	-3.57568	-1.78152	-1.47722	0.162714	-0.0211117	0.191352	-0.0924	0.400862
459	7170	6201	4357	23812	17585	24291	3.79204	3.04035	3.3003	3.37757	1.19352	TTTTCTATCTACGTAC	TTGACA	CTATTTCCTATTTCTCT	TATAAT	GTTTGTC	CTCTACCTTAGTTTGTACGTT	Yes	-4.05527	-3.57568	-1.78152	-1.47722	0.162714	-0.0211117	0.191352	-0.0924	0.400862
460	26102	22742	15645	63565	75733	88629	2.78062	3.57026	3.35349	3.23479	1.36153	TTTTCTATCTACGTAC	TTGACA	CTATTTCCTATTTCTCT	TATAAT	GTTCTTC	CTCTACCTTAGTTTGTACGTT	Yes	-4.02921	-3.57568	-1.78152	-1.47722	0.162714	-0.0211117	0.191352	-0.0924	0.400862
461	18370	15575	10887	62202	52474	71453	3.86627	3.6121	3.88516	3.78784	1.5017	TTTTCTATCTACGTAC	TTGACA	CTATTTCCTATTTCTCT	TATAAT	GTTGATT	CTCTACCTTAGTTTGTACGTT	Yes	-4.18208	-3.57568	-1.78152	-1.47722	0.162714	-0.0211117	0.191352	-0.0924	0.400862
462	6211	5035	3557	14997	12596	15809	2.75702	2.68211	2.63098	2.69003	0.937044	TTTTCTATCTACGTAC	TTGACA	CTATTTCCTATTTCTCT	TATAAT	GTTAAGT	CTCTACCTTAGTTTGTACGTT	Yes	-3.82947	-3.57568	-1.78152	-1.47722	0.162714	-0.0211117	0.191352	-0.0924	0.400862
463	17577	15243	10557	45001	40570	52426	2.9233	2.8535	2.9397	2.9055	1.11098	TTTTCTATCTACGTAC	TTGACA	CTATTTCCTATTTCTCT	TATAAT	GTTAATT	CTCTACCTTAGTTTGTACGTT	Yes	-3.91413	-3.57568	-1.78152	-1.47722	0.162714	-0.0211117	0.191352	-0.0924	0.400862
464	11667	10525	6718	7328	10461	11949	0.717171	1.0656	1.0529	0.945224	0.479979	TTTTCTATCTACGTAC	TTGACA	CTATTTCCTATTTCTCT	TATAAT	GTTATTA	CTCTACCTTAGTTTGTACGTT	Yes	-2.81691	-3.57568	-1.78152	-1.47722	0.162714	-0.0211117	0.191352	-0.0924	0.400862
465	15035	12724	8616	43689	34850	42634	3.31792	2.93645	2.92918	3.06118	1.00446	TTTTCTATCTACGTAC	TTGACA	CTATTTCCTATTTCTCT	TATAAT	GTGGGGC	CTCTACCTTAGTTTGTACGTT	Yes	-3.95313	-3.7145	-1.78152	-1.47722	0.0239006	-0.0211117	0.191352	-0.0924	0.400862
466	10516	8960	6413	37865	40944	46049	4.11135	4.8992	4.25065	4.4204	1.51185	TTTTCTATCTACGTAC	TTGACA	CTATTTCCTATTTCTCT	TATAAT	GTGCGCC	CTCTACCTTAGTTTGTACGTT	Yes	-4.32412	-3.7145	-1.78152	-1.47722	0.0239006	-0.0211117	0.191352	-0.0924	0.400862
467	13341	11454	7769	39645	32277	41668	3.3931	3.0212	3.17493	3.19641	1.16538	TTTTCTATCTACGTAC	TTGACA	CTATTTCCTATTTCTCT	TATAAT	GTGTGGG	CTCTACCTTAGTTTGTACGTT	Yes	-4.00465	-3.7145	-1.78152	-1.47722	0.0239006	-0.0211117	0.191352	-0.0924	0.400862
468	17569	15164	9968	67462	47059	60586	4.38439	3.32715	3.59799	3.76984	1.26495	TTTTCTATCTACGTAC	TTGACA	CTATTTCCTATTTCTCT	TATAAT	GTGCAGG	CTCTACCTTAGTTTGTACGTT	Yes	-4.15952	-3.7145	-1.78152	-1.47722	0.0239006	-0.0211117	0.191352	-0.0924	0.400862
469	18020	15354	10259	36054	42406	48507	2.28452	2.96107	2.79895	2.68152	1.14915	TTTTCTATCTACGTAC	TTGACA	CTATTTCCTATTTCTCT	TATAAT	GTGTGTC	CTCTACCTTAGTTTGTACGTT	Yes	-3.84327	-3.7145	-1.78152	-1.47722	0.0239006	-0.0211117	0.191352	-0.0924	0.400862
470	25258	21849	14873	105777	110589	127478	4.78177	5.42655	5.07379	5.09404	1.89424	TTTTCTATCTACGTAC	TTGACA	CTATTTCCTATTTCTCT	TATAAT	GTGCTTC	CTCTACCTTAGTTTGTACGTT	Yes	-4.47329	-3.7145	-1.78152	-1.47722	0.0239006	-0.0211117	0.191352	-0.0924	0.400862
471	8167	6994	5140	14652	10547	13669	2.04848	1.61676	1.57424	1.74649	0.489457	TTTTCTATCTACGTAC	TTGACA	CTATTTCCTATTTCTCT	TATAAT	GTGGATT	CTCTACCTTAGTTTGTACGTT	Yes	-3.37824	-3.7145	-1.78152	-1.47722	0.0239006	-0.0211117	0.191352	-0.0924	0.400862
472	13036	11674	8058	31841	28915	36300	2.78894	2.6555	2.66671	2.70372	0.964186	TTTTCTATCTACGTAC	TTGACA	CTATTTCCTATTTCTCT	TATAAT	GTGAAGT	CTCTACCTTAGTTTGTACGTT	Yes	-3.83623	-3.7145	-1.78152	-1.47722	0.0239006	-0.0211117	0.191352	-0.0924	0.400862
473	6587	6002	4137	11151	9049	12555	1.93296	1.6164	1.7965	1.78195	0.680461	TTTTCTATCTACGTAC	TTGACA	CTATTTCCTATTTCTCT	TATAAT	GTGATTA	CTCTACCTTAGTTTGTACGTT	Yes	-3.42318	-3.7145	-1.78152	-1.47722	0.0239006	-0.0211117	0.191352	-0.0924	0.400862
474	18994	17448	11819	68670	46419	59272	4.12807	2.85229	2.96869	3.31635	0.966941	TTTTCTATCTACGTAC	TTGACA	CTATTTCCTATTTCTCT	TATAAT	GTCGGGC	CTCTACCTTAGTTTGTACGTT	Yes	-4.01692	-3.67122	-1.78152	-1.47722	0.0671762	-0.0211117	0.191352	-0.0924	0.400862
476	8405	7388	5155	12396	14942	16645	1.68399	2.16833	1.9114	1.92124	0.732738	TTTTCTATCTACGTAC	TTGACA	CTATTTCCTATTTCTCT	TATAAT	GTCTGGG	CTCTACCTTAGTTTGTACGTT	Yes	-3.49895	-3.67122	-1.78152	-1.47722	0.0671762	-0.0211117	0.191352	-0.0924	0.400862
477	7212	6596	4312	12305	12773	15413	1.94815	2.07614	2.11595	2.04674	0.831756	TTTTCTATCTACGTAC	TTGACA	CTATTTCCTATTTCTCT	TATAAT	GTCCAGG	CTCTACCTTAGTTTGTACGTT	Yes	-3.56939	-3.67122	-1.78152	-1.47722	0.0671762	-0.0211117	0.191352	-0.0924	0.400862
478	6681	5728	3909	20184	19248	23391	3.44955	3.60268	3.54225	3.53149	1.32397	TTTTCTATCTACGTAC	TTGACA	CTATTTCCTATTTCTCT	TATAAT	GTCTGTC	CTCTACCTTAGTTTGTACGTT	Yes	-4.10784	-3.67122	-1.78152	-1.47722	0.0671762	-0.0211117	0.191352	-0.0924	0.400862
479	13496	12214	8078	36284	30529	38504	3.06978	2.67977	2.82162	2.85706	1.02704	TTTTCTATCTACGTAC	TTGACA	CTATTTCCTATTTCTCT	TATAAT	GTCCTTC	CTCTACCTTAGTTTGTACGTT	Yes	-3.89097	-3.67122	-1.78152	-1.47722	0.0671762	-0.0211117	0.191352	-0.0924	0.400862
480	22331	19405	13447	68141	71160	79505	3.48415	3.93157	3.49998	3.63857	1.22956	TTTTCTATCTACGTAC	TTGACA	CTATTTCCTATTTCTCT	TATAAT	GTCGATT	CTCTACCTTAGTTTGTACGTT	Yes	-4.12909	-3.67122	-1.78152	-1.47722	0.0671762	-0.0211117	0.191352	-0.0924	0.400862
481	18575	16004	10724	48724	43234	58142	2.9951	2.89628	3.20944	3.0336	1.30119	TTTTCTATCTACGTAC	TTGACA	CTATTTCCTATTTCTCT	TATAAT	GTCAAGT	CTCTACCTTAGTTTGTACGTT	Yes	-3.96749	-3.67122	-1.78152	-1.47722	0.0671762	-0.0211117	0.191352	-0.0924	0.400862
482	12461	10825	7270	16107	10463	15493	1.47591	1.03627	1.26153	1.2579	0.490521	TTTTCTATCTACGTAC	TTGACA	CTATTTCCTATTTCTCT	TATAAT	GTCAATT	CTCTACCTTAGTTTGTACGTT	Yes	-3.07232	-3.67122	-1.78152	-1.47722	0.0671762	-0.0211117	0.191352	-0.0924	0.400862
483	7858	6834	4493	13548	17330	19974	1.96861	2.71874	2.63163	2.43966	1.14078	TTTTCTATCTACGTAC	TTGACA	CTATTTCCTATTTCTCT	TATAAT	GTCATTA	CTCTACCTTAGTTTGTACGTT	Yes	-3.7569	-3.67122	-1.78152	-1.47722	0.0671762	-0.0211117	0.191352	-0.0924	0.400862
484	12986	10868	7653	41782	27300	33231	3.67376	2.69312	2.57044	2.97911	0.753705	TTTTCTATCTACGTAC	TTGACA	CTATTTCCTATTTCTCT	TATAAT	GGAGGGC	CTCTACCTTAGTTTGTACGTT	Yes	-3.90266	-3.77311	-1.78152	-1.47722	-0.03471	-0.0211117	0.191352	-0.0924	0.400862
485	10104	9458	6325	37737	25198	31449	4.26453	2.85634	2.94335	3.35474	0.943045	TTTTCTATCTACGTAC	TTGACA	CTATTTCCTATTTCTCT	TATAAT	GGACGCC	CTCTACCTTAGTTTGTACGTT	Yes	-4.02403	-3.77311	-1.78152	-1.47722	-0.03471	-0.0211117	0.191352	-0.0924	0.400862
486	5054	4075	2933	13295	9284	12023	3.00365	2.44259	2.42659	2.62428	0.788584	TTTTCTATCTACGTAC	TTGACA	CTATTTCCTATTTCTCT	TATAAT	GGATGGG	CTCTACCTTAGTTTGTACGTT	Yes	-3.79106	-3.77311	-1.78152	-1.47722	-0.03471	-0.0211117	0.191352	-0.0924	0.400862
487	15991	14294	9382	39765	30909	40250	2.83937	2.31833	2.53961	2.56577	0.935999	TTTTCTATCTACGTAC	TTGACA	CTATTTCCTATTTCTCT	TATAAT	GGACAGG	CTCTACCTTAGTTTGTACGTT	Yes	-3.78339	-3.77311	-1.78152	-1.47722	-0.03471	-0.0211117	0.191352	-0.0924	0.400862
488	6856	5992	4064	15541	14057	18545	2.58824	2.51515	2.70128	2.60156	1.06439	TTTTCTATCTACGTAC	TTGACA	CTATTTCCTATTTCTCT	TATAAT	GGATGTC	CTCTACCTTAGTTTGTACGTT	Yes	-3.80953	-3.77311	-1.78152	-1.47722	-0.03471	-0.0211117	0.191352	-0.0924	0.400862
489	6805	5990	4072	15974	13139	16139	2.68029	2.35168	2.3462	2.45939	0.800542	TTTTCTATCTACGTAC	TTGACA	CTATTTCCTATTTCTCT	TATAAT	GGACTTC	CTCTACCTTAGTTTGTACGTT	Yes	-3.73351	-3.77311	-1.78152	-1.47722	-0.03471	-0.0211117	0.191352	-0.0924	0.400862
490	7799	6720	4413	21927	18440	26591	3.21024	2.94195	3.56695	3.23971	1.53129	TTTTCTATCTACGTAC	TTGACA	CTATTTCCTATTTCTCT	TATAAT	GGAGATT	CTCTACCTTAGTTTGTACGTT	Yes	-4.04232	-3.77311	-1.78152	-1.47722	-0.03471	-0.0211117	0.191352	-0.0924	0.400862
491	8427	7423	4635	21891	11952	17642	2.96612	1.72625	2.25317	2.31518	0.898076	TTTTCTATCTACGTAC	TTGACA	CTATTTCCTATTTCTCT	TATAAT	GGAAAGT	CTCTACCTTAGTTTGTACGTT	Yes	-3.67414	-3.77311	-1.78152	-1.47722	-0.03471	-0.0211117	0.191352	-0.0924	0.400862
492	4249	3528	2580	5837	9043	10065	1.56855	2.74807	2.30935	2.20866	1.03241	TTTTCTATCTACGTAC	TTGACA	CTATTTCCTATTTCTCT	TATAAT	GGAAATT	CTCTACCTTAGTTTGTACGTT	Yes	-3.65194	-3.77311	-1.78152	-1.47722	-0.03471	-0.0211117	0.191352	-0.0924	0.400862
493	13271	11703	7935	35034	37510	43123	3.01427	3.43632	3.21705	3.22255	1.20645	TTTTCTATCTACGTAC	TTGACA	CTATTTCCTATTTCTCT	TATAAT	GGAATTA	CTCTACCTTAGTTTGTACGTT	Yes	-4.01593	-3.77311	-1.78152	-1.47722	-0.03471	-0.0211117	0.191352	-0.0924	0.400862
494	21686	18966	12652	33781	55207	60810	1.77865	3.12077	2.84519	2.58154	1.33239	TTTTCTATCTACGTAC	TTGACA	CTATTTCCTATTTCTCT	TATAAT	GGTGGGC	CTCTACCTTAGTTTGTACGTT	Yes	-3.82026	-3.74782	-1.78152	-1.47722	-0.00942011	-0.0211117	0.191352	-0.0924	0.400862
495	16664	15158	10018	59309	59581	71999	4.06385	4.21414	4.25443	4.17748	1.62969	TTTTCTATCTACGTAC	TTGACA	CTATTTCCTATTTCTCT	TATAAT	GGTCGCC	CTCTACCTTAGTTTGTACGTT	Yes	-4.2792	-3.74782	-1.78152	-1.47722	-0.00942011	-0.0211117	0.191352	-0.0924	0.400862
496	5836	4944	3492	10239	10498	12962	2.00327	2.27652	2.19732	2.15904	0.84926	TTTTCTATCTACGTAC	TTGACA	CTATTTCCTATTTCTCT	TATAAT	GGTTGGG	CTCTACCTTAGTTTGTACGTT	Yes	-3.61974	-3.74782	-1.78152	-1.47722	-0.00942011	-0.0211117	0.191352	-0.0924	0.400862
497	7900	6729	4575	14428	19933	21462	2.08533	3.17589	2.777	2.67941	1.17788	TTTTCTATCTACGTAC	TTGACA	CTATTTCCTATTTCTCT	TATAAT	GGTCAGG	CTCTACCTTAGTTTGTACGTT	Yes	-3.8421	-3.74782	-1.78152	-1.47722	-0.00942011	-0.0211117	0.191352	-0.0924	0.400862
498	3493	3042	2117	8009	9356	10284	2.61804	3.29742	2.87566	2.93037	1.07331	TTTTCTATCTACGTAC	TTGACA	CTATTTCCTATTTCTCT	TATAAT	GGTTGTC	CTCTACCTTAGTTTGTACGTT	Yes	-3.9179	-3.74782	-1.78152	-1.47722	-0.00942011	-0.0211117	0.191352	-0.0924	0.400862
499	4379	3693	2525	15340	16214	19382	3.99988	4.70711	4.54395	4.41698	1.79493	TTTTCTATCTACGTAC	TTGACA	CTATTTCCTATTTCTCT	TATAAT	GGTCTTC	CTCTACCTTAGTTTGTACGTT	Yes	-4.33826	-3.74782	-1.78152	-1.47722	-0.00942011	-0.0211117	0.191352	-0.0924	0.400862
500	10476	9030	6402	25827	21912	26597	2.81498	2.60158	2.45931	2.62529	0.805559	TTTTCTATCTACGTAC	TTGACA	CTATTTCCTATTTCTCT	TATAAT	GGTGATT	CTCTACCTTAGTTTGTACGTT	Yes	-3.79531	-3.74782	-1.78152	-1.47722	-0.00942011	-0.0211117	0.191352	-0.0924	0.400862
501	11956	10395	7161	30418	24900	33364	2.90497	2.56814	2.75804	2.74372	1.03386	TTTTCTATCTACGTAC	TTGACA	CTATTTCCTATTTCTCT	TATAAT	GGTAAGT	CTCTACCTTAGTTTGTACGTT	Yes	-3.85456	-3.74782	-1.78152	-1.47722	-0.00942011	-0.0211117	0.191352	-0.0924	0.400862
502	5146	4589	2952	9843	9134	10793	2.18401	2.13396	2.16432	2.16076	0.804175	TTTTCTATCTACGTAC	TTGACA	CTATTTCCTATTTCTCT	TATAAT	GGTAATT	CTCTACCTTAGTTTGTACGTT	Yes	-3.61572	-3.74782	-1.78152	-1.47722	-0.00942011	-0.0211117	0.191352	-0.0924	0.400862
503	8601	7549	5112	18241	20000	23020	2.42157	2.84043	2.6657	2.64256	1.02151	TTTTCTATCTACGTAC	TTGACA	CTATTTCCTATTTCTCT	TATAAT	GGTATTA	CTCTACCTTAGTTTGTACGTT	Yes	-3.82008	-3.74782	-1.78152	-1.47722	-0.00942011	-0.0211117	0.191352	-0.0924	0.400862
504	10123	9053	5917	15503	24737	25474	1.74865	2.92953	2.54854	2.40891	1.13577	TTTTCTATCTACGTAC	TTGACA	CTATTTCCTATTTCTCT	TATAAT	GGGGGGC	CTCTACCTTAGTTTGTACGTT	Yes	-3.74111	-3.65794	-1.78152	-1.47722	0.0804624	-0.0211117	0.191352	-0.0924	0.400862
505	6319	5446	3782	12245	16249	18182	2.21262	3.19884	2.84588	2.75245	1.18582	TTTTCTATCTACGTAC	TTGACA	CTATTTCCTATTTCTCT	TATAAT	GGGCGCC	CTCTACCTTAGTTTGTACGTT	Yes	-3.86805	-3.65794	-1.78152	-1.47722	0.0804624	-0.0211117	0.191352	-0.0924	0.400862
506	12337	10274	7490	14515	19815	21704	1.3434	2.06775	1.71536	1.70883	0.704531	TTTTCTATCTACGTAC	TTGACA	CTATTTCCTATTTCTCT	TATAAT	GGGTGGG	CTCTACCTTAGTTTGTACGTT	Yes	-3.38519	-3.65794	-1.78152	-1.47722	0.0804624	-0.0211117	0.191352	-0.0924	0.400862
507	7385	6633	4442	15759	12731	17464	2.43655	2.05777	2.32735	2.27389	0.902256	TTTTCTATCTACGTAC	TTGACA	CTATTTCCTATTTCTCT	TATAAT	GGGCAGG	CTCTACCTTAGTTTGTACGTT	Yes	-3.67048	-3.65794	-1.78152	-1.47722	0.0804624	-0.0211117	0.191352	-0.0924	0.400862
508	11426	9845	7047	31638	34781	40949	3.16163	3.78765	3.43982	3.46303	1.29211	TTTTCTATCTACGTAC	TTGACA	CTATTTCCTATTTCTCT	TATAAT	GGGTGTC	CTCTACCTTAGTTTGTACGTT	Yes	-4.08719	-3.65794	-1.78152	-1.47722	0.0804624	-0.0211117	0.191352	-0.0924	0.400862
509	13810	12395	8194	50269	44188	57098	4.15626	3.82209	4.12497	4.03444	1.58693	TTTTCTATCTACGTAC	TTGACA	CTATTTCCTATTTCTCT	TATAAT	GGGCTTC	CTCTACCTTAGTTTGTACGTT	Yes	-4.2443	-3.65794	-1.78152	-1.47722	0.0804624	-0.0211117	0.191352	-0.0924	0.400862
510	6847	5987	3906	11658	13391	15265	1.94411	2.39799	2.31345	2.21852	0.939433	TTTTCTATCTACGTAC	TTGACA	CTATTTCCTATTTCTCT	TATAAT	GGGGATT	CTCTACCTTAGTTTGTACGTT	Yes	-3.65312	-3.65794	-1.78152	-1.47722	0.0804624	-0.0211117	0.191352	-0.0924	0.400862
511	9988	8655	5897	15052	15314	18128	1.72073	1.89699	1.81976	1.81249	0.685317	TTTTCTATCTACGTAC	TTGACA	CTATTTCCTATTTCTCT	TATAAT	GGGAAGT	CTCTACCTTAGTTTGTACGTT	Yes	-3.44147	-3.65794	-1.78152	-1.47722	0.0804624	-0.0211117	0.191352	-0.0924	0.400862
512	22651	20209	13211	80107	54832	75512	4.03812	2.90893	3.38358	3.44354	1.26678	TTTTCTATCTACGTAC	TTGACA	CTATTTCCTATTTCTCT	TATAAT	GGGATTA	CTCTACCTTAGTTTGTACGTT	Yes	-4.07498	-3.65794	-1.78152	-1.47722	0.0804624	-0.0211117	0.191352	-0.0924	0.400862
513	14706	13318	8892	51377	50505	55544	3.98906	4.06573	3.69772	3.9175	1.23339	TTTTCTATCTACGTAC	TTGACA	CTATTTCCTATTTCTCT	TATAAT	GGCGGGC	CTCTACCTTAGTTTGTACGTT	Yes	-4.19802	-3.72622	-1.78152	-1.47722	0.0121782	-0.0211117	0.191352	-0.0924	0.400862
514	5301	4727	3191	27310	27724	32300	5.88248	6.28802	5.992	6.05417	2.19436	TTTTCTATCTACGTAC	TTGACA	CTATTTCCTATTTCTCT	TATAAT	GGCCGCC	CTCTACCTTAGTTTGTACGTT	Yes	-4.64407	-3.72622	-1.78152	-1.47722	0.0121782	-0.0211117	0.191352	-0.0924	0.400862
515	28575	25869	17077	46938	42810	53106	1.87558	1.77423	1.84089	1.83023	0.688762	TTTTCTATCTACGTAC	TTGACA	CTATTTCCTATTTCTCT	TATAAT	GGCTGGG	CTCTACCTTAGTTTGTACGTT	Yes	-3.45038	-3.72622	-1.78152	-1.47722	0.0121782	-0.0211117	0.191352	-0.0924	0.400862
516	6367	5737	3756	22657	17119	22332	4.06316	3.19917	3.51964	3.59399	1.28238	TTTTCTATCTACGTAC	TTGACA	CTATTTCCTATTTCTCT	TATAAT	GGCCAGG	CTCTACCTTAGTTTGTACGTT	Yes	-4.11772	-3.72622	-1.78152	-1.47722	0.0121782	-0.0211117	0.191352	-0.0924	0.400862
517	14689	12493	8824	28727	36320	40093	2.23303	3.1169	2.68967	2.67987	1.06879	TTTTCTATCTACGTAC	TTGACA	CTATTTCCTATTTCTCT	TATAAT	GGCTGTC	CTCTACCTTAGTTTGTACGTT	Yes	-3.83435	-3.72622	-1.78152	-1.47722	0.0121782	-0.0211117	0.191352	-0.0924	0.400862
518	4484	3931	2941	2017	3173	3223	0.513614	0.865387	0.648726	0.675909	0.26425	TTTTCTATCTACGTAC	TTGACA	CTATTTCCTATTTCTCT	TATAAT	GGCCTTC	CTCTACCTTAGTTTGTACGTT	Yes	-2.44858	-3.72622	-1.78152	-1.47722	0.0121782	-0.0211117	0.191352	-0.0924	0.400862
519	9968	8868	6450	31267	22086	31198	3.58158	2.67014	2.86328	3.03833	0.98959	TTTTCTATCTACGTAC	TTGACA	CTATTTCCTATTTCTCT	TATAAT	GGCGATT	CTCTACCTTAGTTTGTACGTT	Yes	-3.9409	-3.72622	-1.78152	-1.47722	0.0121782	-0.0211117	0.191352	-0.0924	0.400862
520	7320	6399	4228	19300	12464	18570	3.01053	2.08828	2.6	2.56627	1.02909	TTTTCTATCTACGTAC	TTGACA	CTATTTCCTATTTCTCT	TATAAT	GGCAAGT	CTCTACCTTAGTTTGTACGTT	Yes	-3.78756	-3.72622	-1.78152	-1.47722	0.0121782	-0.0211117	0.191352	-0.0924	0.400862
521	14754	13290	9054	33176	26361	32697	2.5675	2.12657	2.13778	2.27729	0.713135	TTTTCTATCTACGTAC	TTGACA	CTATTTCCTATTTCTCT	TATAAT	GGCAATT	CTCTACCTTAGTTTGTACGTT	Yes	-3.65262	-3.72622	-1.78152	-1.47722	0.0121782	-0.0211117	0.191352	-0.0924	0.400862
522	6598	5959	4121	20611	15808	18603	3.56684	2.84411	2.67225	3.02773	0.790205	TTTTCTATCTACGTAC	TTGACA	CTATTTCCTATTTCTCT	TATAAT	GGCATTA	CTCTACCTTAGTTTGTACGTT	Yes	-3.92419	-3.72622	-1.78152	-1.47722	0.0121782	-0.0211117	0.191352	-0.0924	0.400862
523	20286	18409	12154	28110	23446	30205	1.5822	1.36547	1.47115	1.47294	0.546645	TTTTCTATCTACGTAC	TTGACA	CTATTTCCTATTTCTCT	TATAAT	GCAGGGC	CTCTACCTTAGTTTGTACGTT	Yes	-3.23087	-3.91354	-1.78152	-1.47722	-0.175138	-0.0211117	0.191352	-0.0924	0.400862
524	16704	14662	10218	82376	72022	84790	5.63089	5.26642	4.91219	5.26983	1.59161	TTTTCTATCTACGTAC	TTGACA	CTATTTCCTATTTCTCT	TATAAT	GCACGCC	CTCTACCTTAGTTTGTACGTT	Yes	-4.49116	-3.91354	-1.78152	-1.47722	-0.175138	-0.0211117	0.191352	-0.0924	0.400862
525	33857	30513	19711	94880	86518	96969	3.1998	3.03994	2.9122	3.05064	0.990337	TTTTCTATCTACGTAC	TTGACA	CTATTTCCTATTTCTCT	TATAAT	GCATGGG	CTCTACCTTAGTTTGTACGTT	Yes	-3.94976	-3.91354	-1.78152	-1.47722	-0.175138	-0.0211117	0.191352	-0.0924	0.400862
526	13203	11201	7763	54543	60908	65538	4.71697	5.8299	4.99758	5.18148	1.80499	TTTTCTATCTACGTAC	TTGACA	CTATTTCCTATTTCTCT	TATAAT	GCACAGG	CTCTACCTTAGTTTGTACGTT	Yes	-4.48393	-3.91354	-1.78152	-1.47722	-0.175138	-0.0211117	0.191352	-0.0924	0.400862
527	22296	19755	13883	100079	80729	93335	5.12522	4.38123	3.97976	4.4954	1.15973	TTTTCTATCTACGTAC	TTGACA	CTATTTCCTATTTCTCT	TATAAT	GCATGTC	CTCTACCTTAGTTTGTACGTT	Yes	-4.32067	-3.91354	-1.78152	-1.47722	-0.175138	-0.0211117	0.191352	-0.0924	0.400862
528	7145	6445	4385	19354	18857	23305	3.09289	3.13684	3.14612	3.12529	1.18063	TTTTCTATCTACGTAC	TTGACA	CTATTTCCTATTTCTCT	TATAAT	GCACTTC	CTCTACCTTAGTTTGTACGTT	Yes	-3.98621	-3.91354	-1.78152	-1.47722	-0.175138	-0.0211117	0.191352	-0.0924	0.400862
529	12497	10634	7052	42554	37928	45589	3.88804	3.8239	3.82687	3.84627	1.40576	TTTTCTATCTACGTAC	TTGACA	CTATTTCCTATTTCTCT	TATAAT	GCAGATT	CTCTACCTTAGTTTGTACGTT	Yes	-4.19092	-3.91354	-1.78152	-1.47722	-0.175138	-0.0211117	0.191352	-0.0924	0.400862
530	8113	7337	4740	26870	20392	24811	3.78166	2.97978	3.09858	3.28667	1.05444	TTTTCTATCTACGTAC	TTGACA	CTATTTCCTATTTCTCT	TATAAT	GCAAAGT	CTCTACCTTAGTTTGTACGTT	Yes	-4.02001	-3.91354	-1.78152	-1.47722	-0.175138	-0.0211117	0.191352	-0.0924	0.400862
531	11655	10257	6764	33440	21569	29511	3.27605	2.25451	2.58272	2.70443	0.938478	TTTTCTATCTACGTAC	TTGACA	CTATTTCCTATTTCTCT	TATAAT	GCAAATT	CTCTACCTTAGTTTGTACGTT	Yes	-3.82671	-3.91354	-1.78152	-1.47722	-0.175138	-0.0211117	0.191352	-0.0924	0.400862
532	13751	12279	7876	51195	42106	52116	4.25099	3.67641	3.91707	3.94816	1.43856	TTTTCTATCTACGTAC	TTGACA	CTATTTCCTATTTCTCT	TATAAT	GCAATTA	CTCTACCTTAGTTTGTACGTT	Yes	-4.21537	-3.91354	-1.78152	-1.47722	-0.175138	-0.0211117	0.191352	-0.0924	0.400862
533	10588	9321	6393	37584	31966	38034	4.05309	3.67679	3.52179	3.75056	1.16058	TTTTCTATCTACGTAC	TTGACA	CTATTTCCTATTTCTCT	TATAAT	GCTGGGC	CTCTACCTTAGTTTGTACGTT	Yes	-4.15237	-3.91842	-1.78152	-1.47722	-0.180016	-0.0211117	0.191352	-0.0924	0.400862
534	4433	3851	2620	10683	12634	13632	2.75164	3.51731	3.08003	3.11633	1.16693	TTTTCTATCTACGTAC	TTGACA	CTATTTCCTATTTCTCT	TATAAT	GCTCGCC	CTCTACCTTAGTTTGTACGTT	Yes	-3.98112	-3.91842	-1.78152	-1.47722	-0.180016	-0.0211117	0.191352	-0.0924	0.400862
535	9215	7964	5676	28548	30549	30055	3.53734	4.11253	3.13452	3.5948	0.912937	TTTTCTATCTACGTAC	TTGACA	CTATTTCCTATTTCTCT	TATAAT	GCTTGGG	CTCTACCTTAGTTTGTACGTT	Yes	-4.09675	-3.91842	-1.78152	-1.47722	-0.180016	-0.0211117	0.191352	-0.0924	0.400862
536	14643	13075	8956	47311	45532	49430	3.68917	3.73352	3.26718	3.56329	1.02458	TTTTCTATCTACGTAC	TTGACA	CTATTTCCTATTTCTCT	TATAAT	GCTCAGG	CTCTACCTTAGTTTGTACGTT	Yes	-4.09704	-3.91842	-1.78152	-1.47722	-0.180016	-0.0211117	0.191352	-0.0924	0.400862
537	6187	5501	3876	23037	20219	24699	4.2515	3.94059	3.77217	3.98809	1.26013	TTTTCTATCTACGTAC	TTGACA	CTATTTCCTATTTCTCT	TATAAT	GCTTGTC	CTCTACCTTAGTTTGTACGTT	Yes	-4.21552	-3.91842	-1.78152	-1.47722	-0.180016	-0.0211117	0.191352	-0.0924	0.400862
538	11159	10019	6805	46120	45900	49699	4.71912	4.9117	4.3233	4.65137	1.40084	TTTTCTATCTACGTAC	TTGACA	CTATTTCCTATTTCTCT	TATAAT	GCTCTTC	CTCTACCTTAGTTTGTACGTT	Yes	-4.36663	-3.91842	-1.78152	-1.47722	-0.180016	-0.0211117	0.191352	-0.0924	0.400862
539	8558	7253	5297	31929	25992	33063	4.26	3.84207	3.69495	3.93234	1.21986	TTTTCTATCTACGTAC	TTGACA	CTATTTCCTATTTCTCT	TATAAT	GCTGATT	CTCTACCTTAGTTTGTACGTT	Yes	-4.1998	-3.91842	-1.78152	-1.47722	-0.180016	-0.0211117	0.191352	-0.0924	0.400862
540	11104	10030	6679	31376	33493	38289	3.22637	3.58011	3.39359	3.40002	1.26683	TTTTCTATCTACGTAC	TTGACA	CTATTTCCTATTTCTCT	TATAAT	GCTAAGT	CTCTACCTTAGTTTGTACGTT	Yes	-4.06928	-3.91842	-1.78152	-1.47722	-0.180016	-0.0211117	0.191352	-0.0924	0.400862
541	3254	2955	2043	4595	6959	7451	1.61237	2.52483	2.15895	2.09872	0.916132	TTTTCTATCTACGTAC	TTGACA	CTATTTCCTATTTCTCT	TATAAT	GCTAATT	CTCTACCTTAGTTTGTACGTT	Yes	-3.59634	-3.91842	-1.78152	-1.47722	-0.180016	-0.0211117	0.191352	-0.0924	0.400862
542	14455	12549	8531	21765	30142	34034	1.71924	2.57517	2.36162	2.21868	1.02699	TTTTCTATCTACGTAC	TTGACA	CTATTTCCTATTTCTCT	TATAAT	GCTATTA	CTCTACCTTAGTTTGTACGTT	Yes	-3.65944	-3.91842	-1.78152	-1.47722	-0.180016	-0.0211117	0.191352	-0.0924	0.400862
543	9146	7876	5167	26622	18836	25364	3.32358	2.56405	2.90587	2.93116	1.08518	TTTTCTATCTACGTAC	TTGACA	CTATTTCCTATTTCTCT	TATAAT	GCGGGGC	CTCTACCTTAGTTTGTACGTT	Yes	-3.91642	-3.87781	-1.78152	-1.47722	-0.139409	-0.0211117	0.191352	-0.0924	0.400862
544	8630	7479	5216	36256	35095	42720	4.79696	5.03089	4.8483	4.89205	1.776	TTTTCTATCTACGTAC	TTGACA	CTATTTCCTATTTCTCT	TATAAT	GCGCGCC	CTCTACCTTAGTTTGTACGTT	Yes	-4.43107	-3.87781	-1.78152	-1.47722	-0.139409	-0.0211117	0.191352	-0.0924	0.400862
545	13325	11473	7992	45296	28596	39647	3.88141	2.67222	2.93664	3.16342	1.01945	TTTTCTATCTACGTAC	TTGACA	CTATTTCCTATTTCTCT	TATAAT	GCGTGGG	CTCTACCTTAGTTTGTACGTT	Yes	-3.97735	-3.87781	-1.78152	-1.47722	-0.139409	-0.0211117	0.191352	-0.0924	0.400862
546	14526	12687	8565	55593	72725	74014	4.36989	6.14565	5.11544	5.21033	1.97963	TTTTCTATCTACGTAC	TTGACA	CTATTTCCTATTTCTCT	TATAAT	GCGCAGG	CTCTACCTTAGTTTGTACGTT	Yes	-4.49441	-3.87781	-1.78152	-1.47722	-0.139409	-0.0211117	0.191352	-0.0924	0.400862
547	16491	14332	10166	34518	46947	52649	2.38999	3.51192	3.06575	2.98922	1.27117	TTTTCTATCTACGTAC	TTGACA	CTATTTCCTATTTCTCT	TATAAT	GCGTGTC	CTCTACCTTAGTTTGTACGTT	Yes	-3.94885	-3.87781	-1.78152	-1.47722	-0.139409	-0.0211117	0.191352	-0.0924	0.400862
548	6975	6329	4335	38001	40351	45683	6.22082	6.83538	6.23823	6.43148	2.21348	TTTTCTATCTACGTAC	TTGACA	CTATTTCCTATTTCTCT	TATAAT	GCGCTTC	CTCTACCTTAGTTTGTACGTT	Yes	-4.7003	-3.87781	-1.78152	-1.47722	-0.139409	-0.0211117	0.191352	-0.0924	0.400862
549	29979	26258	17511	96784	95907	108769	3.68624	3.9159	3.67697	3.7597	1.3177	TTTTCTATCTACGTAC	TTGACA	CTATTTCCTATTTCTCT	TATAAT	GCGGATT	CTCTACCTTAGTTTGTACGTT	Yes	-4.16497	-3.87781	-1.78152	-1.47722	-0.139409	-0.0211117	0.191352	-0.0924	0.400862
550	7113	6466	4146	20271	20032	21452	3.25401	3.32148	3.06291	3.2128	1.04212	TTTTCTATCTACGTAC	TTGACA	CTATTTCCTATTTCTCT	TATAAT	GCGAAGT	CTCTACCTTAGTTTGTACGTT	Yes	-4.00187	-3.87781	-1.78152	-1.47722	-0.139409	-0.0211117	0.191352	-0.0924	0.400862
551	7431	6768	4577	25731	24632	29600	3.95372	3.90196	3.82831	3.89466	1.37653	TTTTCTATCTACGTAC	TTGACA	CTATTTCCTATTTCTCT	TATAAT	GCGATTA	CTCTACCTTAGTTTGTACGTT	Yes	-4.20075	-3.87781	-1.78152	-1.47722	-0.139409	-0.0211117	0.191352	-0.0924	0.400862
552	11419	9821	6490	30837	37890	39486	3.08348	4.1363	3.60159	3.60712	1.40413	TTTTCTATCTACGTAC	TTGACA	CTATTTCCTATTTCTCT	TATAAT	GCCGGGC	CTCTACCTTAGTTTGTACGTT	Yes	-4.13002	-3.83325	-1.78152	-1.47722	-0.0948519	-0.0211117	0.191352	-0.0924	0.400862
553	5909	5294	3623	26296	30877	31965	5.08127	6.25309	5.22279	5.51905	1.82492	TTTTCTATCTACGTAC	TTGACA	CTATTTCCTATTTCTCT	TATAAT	GCCCGCC	CTCTACCTTAGTTTGTACGTT	Yes	-4.54291	-3.83325	-1.78152	-1.47722	-0.0948519	-0.0211117	0.191352	-0.0924	0.400862
554	5615	4977	3547	15393	10778	14264	3.13019	2.32174	2.38054	2.61082	0.77562	TTTTCTATCTACGTAC	TTGACA	CTATTTCCTATTTCTCT	TATAAT	GCCTGGG	CTCTACCTTAGTTTGTACGTT	Yes	-3.78218	-3.83325	-1.78152	-1.47722	-0.0948519	-0.0211117	0.191352	-0.0924	0.400862
555	16112	14139	9308	53780	37438	54827	3.81125	2.83882	3.48686	3.37898	1.39461	TTTTCTATCTACGTAC	TTGACA	CTATTTCCTATTTCTCT	TATAAT	GCCCAGG	CTCTACCTTAGTTTGTACGTT	Yes	-4.06746	-3.83325	-1.78152	-1.47722	-0.0948519	-0.0211117	0.191352	-0.0924	0.400862
556	21064	17832	12519	58353	84257	86108	3.16314	5.06581	4.07165	4.1002	1.6777	TTTTCTATCTACGTAC	TTGACA	CTATTTCCTATTTCTCT	TATAAT	GCCTGTC	CTCTACCTTAGTTTGTACGTT	Yes	-4.25833	-3.83325	-1.78152	-1.47722	-0.0948519	-0.0211117	0.191352	-0.0924	0.400862
557	12694	11272	7688	50941	47169	57880	4.58211	4.48641	4.45668	4.5084	1.61834	TTTTCTATCTACGTAC	TTGACA	CTATTTCCTATTTCTCT	TATAAT	GCCCTTC	CTCTACCTTAGTTTGTACGTT	Yes	-4.34827	-3.83325	-1.78152	-1.47722	-0.0948519	-0.0211117	0.191352	-0.0924	0.400862
558	19613	16842	11955	86452	50906	63173	5.03301	3.24055	3.12808	3.80055	0.931084	TTTTCTATCTACGTAC	TTGACA	CTATTTCCTATTTCTCT	TATAAT	GCCGATT	CTCTACCTTAGTTTGTACGTT	Yes	-4.1357	-3.83325	-1.78152	-1.47722	-0.0948519	-0.0211117	0.191352	-0.0924	0.400862
559	5303	4656	3319	15248	15431	17275	3.28313	3.55324	3.08111	3.30583	1.01072	TTTTCTATCTACGTAC	TTGACA	CTATTTCCTATTTCTCT	TATAAT	GCCAAGT	CTCTACCTTAGTTTGTACGTT	Yes	-4.02607	-3.83325	-1.78152	-1.47722	-0.0948519	-0.0211117	0.191352	-0.0924	0.400862
560	11729	10168	6766	34151	20527	29115	3.3246	2.16438	2.54731	2.67876	0.939956	TTTTCTATCTACGTAC	TTGACA	CTATTTCCTATTTCTCT	TATAAT	GCCAATT	CTCTACCTTAGTTTGTACGTT	Yes	-3.81579	-3.83325	-1.78152	-1.47722	-0.0948519	-0.0211117	0.191352	-0.0924	0.400862
561	7691	6678	4577	4327	8106	6899	0.642393	1.30138	0.892281	0.945351	0.394788	TTTTCTATCTACGTAC	TTGACA	CTATTTCCTATTTCTCT	TATAAT	GCCATTA	CTCTACCTTAGTTTGTACGTT	Yes	-2.78193	-3.83325	-1.78152	-1.47722	-0.0948519	-0.0211117	0.191352	-0.0924	0.400862
562	11859	10519	6932	24103	24928	29037	2.3207	2.54072	2.47964	2.44702	0.947077	TTTTCTATCTACGTAC	TTGACA	CTATTTCCTATTTCTCT	TATAAT	CAAGGGC	CTCTACCTTAGTTTGTACGTT	Yes	-3.74367	-3.64344	-1.78152	-1.47722	0.0949575	-0.0211117	0.191352	-0.0924	0.400862
563	10034	8727	5884	27958	37018	37963	3.18148	4.54769	3.8193	3.84949	1.507	TTTTCTATCTACGTAC	TTGACA	CTATTTCCTATTTCTCT	TATAAT	CAACGCC	CTCTACCTTAGTTTGTACGTT	Yes	-4.19415	-3.64344	-1.78152	-1.47722	0.0949575	-0.0211117	0.191352	-0.0924	0.400862
564	4441	3746	2757	5687	7135	8486	1.46217	2.04206	1.82206	1.77543	0.74512	TTTTCTATCTACGTAC	TTGACA	CTATTTCCTATTTCTCT	TATAAT	CAATGGG	CTCTACCTTAGTTTGTACGTT	Yes	-3.42764	-3.64344	-1.78152	-1.47722	0.0949575	-0.0211117	0.191352	-0.0924	0.400862
565	6391	5719	3997	3013	4821	4803	0.538303	0.903775	0.711336	0.717805	0.298121	TTTTCTATCTACGTAC	TTGACA	CTATTTCCTATTTCTCT	TATAAT	CAACAGG	CTCTACCTTAGTTTGTACGTT	Yes	-2.51564	-3.64344	-1.78152	-1.47722	0.0949575	-0.0211117	0.191352	-0.0924	0.400862
566	28112	24861	16963	115632	124059	133073	4.69659	5.34999	4.64391	4.89683	1.59317	TTTTCTATCTACGTAC	TTGACA	CTATTTCCTATTTCTCT	TATAAT	CAATGTC	CTCTACCTTAGTTTGTACGTT	Yes	-4.42311	-3.64344	-1.78152	-1.47722	0.0949575	-0.0211117	0.191352	-0.0924	0.400862
567	10488	9510	6243	31254	28841	34392	3.40259	3.25142	3.26107	3.30503	1.17991	TTTTCTATCTACGTAC	TTGACA	CTATTTCCTATTTCTCT	TATAAT	CAACTTC	CTCTACCTTAGTTTGTACGTT	Yes	-4.03716	-3.64344	-1.78152	-1.47722	0.0949575	-0.0211117	0.191352	-0.0924	0.400862
568	13621	11526	7353	41940	41881	49181	3.51573	3.89567	3.9594	3.79027	1.58705	TTTTCTATCTACGTAC	TTGACA	CTATTTCCTATTTCTCT	TATAAT	CAAGATT	CTCTACCTTAGTTTGTACGTT	Yes	-4.18829	-3.64344	-1.78152	-1.47722	0.0949575	-0.0211117	0.191352	-0.0924	0.400862
569	776	656	437	1006	856	1200	1.48024	1.39899	1.62553	1.50159	0.681358	TTTTCTATCTACGTAC	TTGACA	CTATTTCCTATTTCTCT	TATAAT	CAAAAGT	CTCTACCTTAGTTTGTACGTT	No	-3.26953	-3.64344	-1.78152	-1.47722	0.0949575	-0.0211117	0.191352	-0.0924	0.400862
570	10889	9526	6296	20409	22312	26137	2.14008	2.51114	2.45746	2.36956	0.981898	TTTTCTATCTACGTAC	TTGACA	CTATTTCCTATTTCTCT	TATAAT	CAAAATT	CTCTACCTTAGTTTGTACGTT	Yes	-3.71734	-3.64344	-1.78152	-1.47722	0.0949575	-0.0211117	0.191352	-0.0924	0.400862
571	8347	7325	4735	23440	26367	29159	3.20645	3.85919	3.64543	3.57036	1.42965	TTTTCTATCTACGTAC	TTGACA	CTATTTCCTATTTCTCT	TATAAT	CAAATTA	CTCTACCTTAGTTTGTACGTT	Yes	-4.12393	-3.64344	-1.78152	-1.47722	0.0949575	-0.0211117	0.191352	-0.0924	0.400862
572	10456	9284	6354	26116	27811	33044	2.85192	3.21162	3.07852	3.04735	1.17448	TTTTCTATCTACGTAC	TTGACA	CTATTTCCTATTTCTCT	TATAAT	CATGGGC	CTCTACCTTAGTTTGTACGTT	Yes	-3.9626	-3.80528	-1.78152	-1.47722	-0.0668852	-0.0211117	0.191352	-0.0924	0.400862
573	20688	18828	12794	85918	70722	88468	4.74201	4.02711	4.09332	4.28748	1.40481	TTTTCTATCTACGTAC	TTGACA	CTATTTCCTATTTCTCT	TATAAT	CATCGCC	CTCTACCTTAGTTTGTACGTT	Yes	-4.28919	-3.80528	-1.78152	-1.47722	-0.0668852	-0.0211117	0.191352	-0.0924	0.400862
574	16471	14318	9241	69801	71836	78700	4.83881	5.37902	5.04141	5.08641	1.86065	TTTTCTATCTACGTAC	TTGACA	CTATTTCCTATTTCTCT	TATAAT	CATTGGG	CTCTACCTTAGTTTGTACGTT	Yes	-4.47053	-3.80528	-1.78152	-1.47722	-0.0668852	-0.0211117	0.191352	-0.0924	0.400862
575	6243	5609	3705	17443	14933	17975	3.19025	2.85434	2.87195	2.97218	1.00241	TTTTCTATCTACGTAC	TTGACA	CTATTTCCTATTTCTCT	TATAAT	CATCAGG	CTCTACCTTAGTTTGTACGTT	Yes	-3.92585	-3.80528	-1.78152	-1.47722	-0.0668852	-0.0211117	0.191352	-0.0924	0.400862
576	10900	9084	6180	20784	26143	28377	2.1772	3.08547	2.71815	2.66028	1.11002	TTTTCTATCTACGTAC	TTGACA	CTATTTCCTATTTCTCT	TATAAT	CATTGTC	CTCTACCTTAGTTTGTACGTT	Yes	-3.83114	-3.80528	-1.78152	-1.47722	-0.0668852	-0.0211117	0.191352	-0.0924	0.400862
577	17856	16459	10862	69117	62501	77514	4.41975	4.07124	4.22441	4.23847	1.55695	TTTTCTATCTACGTAC	TTGACA	CTATTTCCTATTTCTCT	TATAAT	CATCTTC	CTCTACCTTAGTTTGTACGTT	Yes	-4.28787	-3.80528	-1.78152	-1.47722	-0.0668852	-0.0211117	0.191352	-0.0924	0.400862
578	11623	10505	7270	40395	41264	46190	3.96831	4.21132	3.76106	3.98023	1.26364	TTTTCTATCTACGTAC	TTGACA	CTATTTCCTATTTCTCT	TATAAT	CATGATT	CTCTACCTTAGTTTGTACGTT	Yes	-4.21449	-3.80528	-1.78152	-1.47722	-0.0668852	-0.0211117	0.191352	-0.0924	0.400862
579	5801	5159	3528	17640	11957	16312	3.4721	2.48485	2.737	2.89798	0.962929	TTTTCTATCTACGTAC	TTGACA	CTATTTCCTATTTCTCT	TATAAT	CATAAGT	CTCTACCTTAGTTTGTACGTT	Yes	-3.89374	-3.80528	-1.78152	-1.47722	-0.0668852	-0.0211117	0.191352	-0.0924	0.400862
580	3756	3318	2312	3592	6526	6541	1.09196	2.1087	1.67476	1.62514	0.765371	TTTTCTATCTACGTAC	TTGACA	CTATTTCCTATTTCTCT	TATAAT	CATAATT	CTCTACCTTAGTTTGTACGTT	Yes	-3.34255	-3.80528	-1.78152	-1.47722	-0.0668852	-0.0211117	0.191352	-0.0924	0.400862
581	11622	10527	6879	25983	31168	33799	2.55273	3.1743	2.90854	2.87852	1.1308	TTTTCTATCTACGTAC	TTGACA	CTATTTCCTATTTCTCT	TATAAT	CATATTA	CTCTACCTTAGTTTGTACGTT	Yes	-3.90645	-3.80528	-1.78152	-1.47722	-0.0668852	-0.0211117	0.191352	-0.0924	0.400862
582	29035	25250	17041	61751	66807	75672	2.42839	2.83664	2.62867	2.63123	0.991311	TTTTCTATCTACGTAC	TTGACA	CTATTTCCTATTTCTCT	TATAAT	CAGGGGC	CTCTACCTTAGTTTGTACGTT	Yes	-3.81358	-3.60559	-1.78152	-1.47722	0.132808	-0.0211117	0.191352	-0.0924	0.400862
583	6785	5826	4207	13718	16262	17910	2.30854	2.99259	2.52011	2.60708	0.927235	TTTTCTATCTACGTAC	TTGACA	CTATTTCCTATTTCTCT	TATAAT	CAGCGCC	CTCTACCTTAGTTTGTACGTT	Yes	-3.79794	-3.60559	-1.78152	-1.47722	0.132808	-0.0211117	0.191352	-0.0924	0.400862
584	9919	8892	6000	27275	13421	19345	3.13974	1.61819	1.90859	2.22217	0.722987	TTTTCTATCTACGTAC	TTGACA	CTATTTCCTATTTCTCT	TATAAT	CAGTGGG	CTCTACCTTAGTTTGTACGTT	Yes	-3.60561	-3.60559	-1.78152	-1.47722	0.132808	-0.0211117	0.191352	-0.0924	0.400862
585	3802	3306	2143	13578	8222	10708	4.07775	2.66635	2.95789	3.234	1.02775	TTTTCTATCTACGTAC	TTGACA	CTATTTCCTATTTCTCT	TATAAT	CAGCAGG	CTCTACCTTAGTTTGTACGTT	Yes	-3.99582	-3.60559	-1.78152	-1.47722	0.132808	-0.0211117	0.191352	-0.0924	0.400862
586	11993	9840	7098	15883	24801	28236	1.51217	2.7022	2.35485	2.18974	1.08511	TTTTCTATCTACGTAC	TTGACA	CTATTTCCTATTTCTCT	TATAAT	CAGTGTC	CTCTACCTTAGTTTGTACGTT	Yes	-3.64998	-3.60559	-1.78152	-1.47722	0.132808	-0.0211117	0.191352	-0.0924	0.400862
587	5353	4611	3303	17327	18671	20921	3.69592	4.34126	3.74947	3.92888	1.31113	TTTTCTATCTACGTAC	TTGACA	CTATTTCCTATTTCTCT	TATAAT	CAGCTTC	CTCTACCTTAGTTTGTACGTT	Yes	-4.20448	-3.60559	-1.78152	-1.47722	0.132808	-0.0211117	0.191352	-0.0924	0.400862
588	6461	5936	3989	19220	16776	20391	3.39665	3.02997	3.02601	3.15088	1.0442	TTTTCTATCTACGTAC	TTGACA	CTATTTCCTATTTCTCT	TATAAT	CAGGATT	CTCTACCTTAGTTTGTACGTT	Yes	-3.98287	-3.60559	-1.78152	-1.47722	0.132808	-0.0211117	0.191352	-0.0924	0.400862
589	6013	4999	3302	6305	7008	9195	1.19727	1.50298	1.64843	1.44956	0.749151	TTTTCTATCTACGTAC	TTGACA	CTATTTCCTATTTCTCT	TATAAT	CAGAAGT	CTCTACCTTAGTTTGTACGTT	Yes	-3.24833	-3.60559	-1.78152	-1.47722	0.132808	-0.0211117	0.191352	-0.0924	0.400862
590	3087	2801	1888	4323	5194	6295	1.59899	1.98807	1.97374	1.8536	0.825685	TTTTCTATCTACGTAC	TTGACA	CTATTTCCTATTTCTCT	TATAAT	CAGATTA	CTCTACCTTAGTTTGTACGTT	Yes	-3.47833	-3.60559	-1.78152	-1.47722	0.132808	-0.0211117	0.191352	-0.0924	0.400862
591	18659	16735	10931	80172	68959	79558	4.90604	4.41783	4.30844	4.5441	1.44877	TTTTCTATCTACGTAC	TTGACA	CTATTTCCTATTTCTCT	TATAAT	CACGGGC	CTCTACCTTAGTTTGTACGTT	Yes	-4.34632	-3.87936	-1.78152	-1.47722	-0.140964	-0.0211117	0.191352	-0.0924	0.400862
592	32801	29266	19599	164104	115555	139800	5.71253	4.2332	4.2225	4.72274	1.32458	TTTTCTATCTACGTAC	TTGACA	CTATTTCCTATTTCTCT	TATAAT	CACCGCC	CTCTACCTTAGTTTGTACGTT	Yes	-4.37079	-3.87936	-1.78152	-1.47722	-0.140964	-0.0211117	0.191352	-0.0924	0.400862
593	7889	7004	4822	15084	17129	20735	2.18319	2.62198	2.5455	2.45022	1.02343	TTTTCTATCTACGTAC	TTGACA	CTATTTCCTATTTCTCT	TATAAT	CACTGGG	CTCTACCTTAGTTTGTACGTT	Yes	-3.75139	-3.87936	-1.78152	-1.47722	-0.140964	-0.0211117	0.191352	-0.0924	0.400862
594	17625	16086	10855	64992	40810	54494	4.21044	2.71996	2.97177	3.30072	1.01467	TTTTCTATCTACGTAC	TTGACA	CTATTTCCTATTTCTCT	TATAAT	CACCAGG	CTCTACCTTAGTTTGTACGTT	Yes	-4.01283	-3.87936	-1.78152	-1.47722	-0.140964	-0.0211117	0.191352	-0.0924	0.400862
595	12336	10427	7541	31695	50263	51887	2.93368	5.16812	4.07311	4.0583	1.76067	TTTTCTATCTACGTAC	TTGACA	CTATTTCCTATTTCTCT	TATAAT	CACTGTC	CTCTACCTTAGTTTGTACGTT	Yes	-4.25113	-3.87936	-1.78152	-1.47722	-0.140964	-0.0211117	0.191352	-0.0924	0.400862
596	11350	10269	6862	43109	41420	41953	4.33679	4.32439	3.61917	4.09345	1.04059	TTTTCTATCTACGTAC	TTGACA	CTATTTCCTATTTCTCT	TATAAT	CACCTTC	CTCTACCTTAGTTTGTACGTT	Yes	-4.22809	-3.87936	-1.78152	-1.47722	-0.140964	-0.0211117	0.191352	-0.0924	0.400862
597	6260	5467	3675	21459	19872	23085	3.9141	3.89705	3.71851	3.84322	1.29921	TTTTCTATCTACGTAC	TTGACA	CTATTTCCTATTTCTCT	TATAAT	CACGATT	CTCTACCTTAGTTTGTACGTT	Yes	-4.18404	-3.87936	-1.78152	-1.47722	-0.140964	-0.0211117	0.191352	-0.0924	0.400862
598	9866	8722	5939	28595	18946	26861	3.30937	2.32887	2.67735	2.77186	0.982714	TTTTCTATCTACGTAC	TTGACA	CTATTTCCTATTTCTCT	TATAAT	CACAAGT	CTCTACCTTAGTTTGTACGTT	Yes	-3.85401	-3.87936	-1.78152	-1.47722	-0.140964	-0.0211117	0.191352	-0.0924	0.400862
599	4539	3846	2537	13291	8233	11200	3.34344	2.29505	2.61333	2.75061	0.942861	TTTTCTATCTACGTAC	TTGACA	CTATTTCCTATTTCTCT	TATAAT	CACAATT	CTCTACCTTAGTTTGTACGTT	Yes	-3.84249	-3.87936	-1.78152	-1.47722	-0.140964	-0.0211117	0.191352	-0.0924	0.400862
600	2447	2104	1470	7195	5758	8006	3.35733	2.93406	3.224	3.17179	1.23211	TTTTCTATCTACGTAC	TTGACA	CTATTTCCTATTTCTCT	TATAAT	CACATTA	CTCTACCTTAGTTTGTACGTT	Yes	-4.00198	-3.87936	-1.78152	-1.47722	-0.140964	-0.0211117	0.191352	-0.0924	0.400862
601	6116	5670	3703	20691	18209	21569	3.86287	3.44307	3.44804	3.58466	1.19351	TTTTCTATCTACGTAC	TTGACA	CTATTTCCTATTTCTCT	TATAAT	CTAGGGC	CTCTACCTTAGTTTGTACGTT	Yes	-4.11219	-3.80905	-1.78152	-1.47722	-0.0706539	-0.0211117	0.191352	-0.0924	0.400862
602	15989	14603	10010	84331	45326	58335	6.0223	3.32773	3.44978	4.26661	1.17549	TTTTCTATCTACGTAC	TTGACA	CTATTTCCTATTTCTCT	TATAAT	CTACGCC	CTCTACCTTAGTTTGTACGTT	Yes	-4.2466	-3.80905	-1.78152	-1.47722	-0.0706539	-0.0211117	0.191352	-0.0924	0.400862
603	8401	7413	5162	21226	22077	26964	2.88492	3.19293	3.09216	3.05667	1.17942	TTTTCTATCTACGTAC	TTGACA	CTATTTCCTATTTCTCT	TATAAT	CTATGGG	CTCTACCTTAGTTTGTACGTT	Yes	-3.96583	-3.80905	-1.78152	-1.47722	-0.0706539	-0.0211117	0.191352	-0.0924	0.400862
604	15680	14058	9188	34166	32817	38695	2.48797	2.50276	2.49304	2.49459	0.923681	TTTTCTATCTACGTAC	TTGACA	CTATTTCCTATTTCTCT	TATAAT	CTACAGG	CTCTACCTTAGTTTGTACGTT	Yes	-3.75911	-3.80905	-1.78152	-1.47722	-0.0706539	-0.0211117	0.191352	-0.0924	0.400862
605	8210	7118	4980	14211	8672	12918	1.97641	1.30618	1.53554	1.60605	0.56765	TTTTCTATCTACGTAC	TTGACA	CTATTTCCTATTTCTCT	TATAAT	CTATGTC	CTCTACCTTAGTTTGTACGTT	Yes	-3.30552	-3.80905	-1.78152	-1.47722	-0.0706539	-0.0211117	0.191352	-0.0924	0.400862
606	10150	9005	6078	36896	37239	39537	4.15059	4.43361	3.8507	4.14497	1.25172	TTTTCTATCTACGTAC	TTGACA	CTATTTCCTATTTCTCT	TATAAT	CTACTTC	CTCTACCTTAGTTTGTACGTT	Yes	-4.25148	-3.80905	-1.78152	-1.47722	-0.0706539	-0.0211117	0.191352	-0.0924	0.400862
607	6202	5528	3793	23011	18146	24116	4.23643	3.5193	3.76373	3.83982	1.36023	TTTTCTATCTACGTAC	TTGACA	CTATTTCCTATTTCTCT	TATAAT	CTAGATT	CTCTACCTTAGTTTGTACGTT	Yes	-4.18452	-3.80905	-1.78152	-1.47722	-0.0706539	-0.0211117	0.191352	-0.0924	0.400862
608	10368	8535	5948	31410	27418	34845	3.45915	3.4441	3.46789	3.45705	1.29254	TTTTCTATCTACGTAC	TTGACA	CTATTTCCTATTTCTCT	TATAAT	CTAAAGT	CTCTACCTTAGTTTGTACGTT	Yes	-4.08616	-3.80905	-1.78152	-1.47722	-0.0706539	-0.0211117	0.191352	-0.0924	0.400862
609	14390	12945	8429	42610	36189	44525	3.38102	2.99721	3.12697	3.1684	1.13528	TTTTCTATCTACGTAC	TTGACA	CTATTTCCTATTTCTCT	TATAAT	CTAAATT	CTCTACCTTAGTTTGTACGTT	Yes	-3.99438	-3.80905	-1.78152	-1.47722	-0.0706539	-0.0211117	0.191352	-0.0924	0.400862
610	9233	8438	5606	27459	25626	29077	3.39577	3.256	3.07038	3.24072	1.02858	TTTTCTATCTACGTAC	TTGACA	CTATTTCCTATTTCTCT	TATAAT	CTAATTA	CTCTACCTTAGTTTGTACGTT	Yes	-4.00865	-3.80905	-1.78152	-1.47722	-0.0706539	-0.0211117	0.191352	-0.0924	0.400862
611	9956	8641	6040	39910	30427	34707	4.57713	3.77519	3.40155	3.91796	0.954934	TTTTCTATCTACGTAC	TTGACA	CTATTTCCTATTTCTCT	TATAAT	CTTGGGC	CTCTACCTTAGTTTGTACGTT	Yes	-4.1789	-3.53576	-1.78152	-1.47722	0.202634	-0.0211117	0.191352	-0.0924	0.400862
612	56072	49275	33306	249641	281880	287496	5.08354	6.13311	5.10982	5.44216	1.74979	TTTTCTATCTACGTAC	TTGACA	CTATTTCCTATTTCTCT	TATAAT	CTTCGCC	CTCTACCTTAGTTTGTACGTT	Yes	-4.52704	-3.53576	-1.78152	-1.47722	0.202634	-0.0211117	0.191352	-0.0924	0.400862
613	5895	5212	3501	15014	16081	18784	2.9081	3.3079	3.17609	3.13069	1.22164	TTTTCTATCTACGTAC	TTGACA	CTATTTCCTATTTCTCT	TATAAT	CTTTGGG	CTCTACCTTAGTTTGTACGTT	Yes	-3.99062	-3.53576	-1.78152	-1.47722	0.202634	-0.0211117	0.191352	-0.0924	0.400862
614	11201	10692	7069	36163	22368	28880	3.68642	2.24291	2.41844	2.78259	0.816472	TTTTCTATCTACGTAC	TTGACA	CTATTTCCTATTTCTCT	TATAAT	CTTCAGG	CTCTACCTTAGTTTGTACGTT	Yes	-3.83429	-3.53576	-1.78152	-1.47722	0.202634	-0.0211117	0.191352	-0.0924	0.400862
615	11427	10331	7265	45860	46420	52294	4.58246	4.81733	4.26101	4.5536	1.40195	TTTTCTATCTACGTAC	TTGACA	CTATTTCCTATTTCTCT	TATAAT	CTTTGTC	CTCTACCTTAGTTTGTACGTT	Yes	-4.3469	-3.53576	-1.78152	-1.47722	0.202634	-0.0211117	0.191352	-0.0924	0.400862
616	4425	4070	2743	19901	12640	16539	5.13521	3.32963	3.56927	4.01137	1.19413	TTTTCTATCTACGTAC	TTGACA	CTATTTCCTATTTCTCT	TATAAT	CTTCTTC	CTCTACCTTAGTTTGTACGTT	Yes	-4.2054	-3.53576	-1.78152	-1.47722	0.202634	-0.0211117	0.191352	-0.0924	0.400862
617	16831	14615	10038	28704	38204	42565	1.94728	2.80255	2.51016	2.42	1.04863	TTTTCTATCTACGTAC	TTGACA	CTATTTCCTATTTCTCT	TATAAT	CTTGATT	CTCTACCTTAGTTTGTACGTT	Yes	-3.74002	-3.53576	-1.78152	-1.47722	0.202634	-0.0211117	0.191352	-0.0924	0.400862
618	3078	2746	1829	1456	2488	2772	0.540119	0.971389	0.897172	0.802893	0.427647	TTTTCTATCTACGTAC	TTGACA	CTATTTCCTATTTCTCT	TATAAT	CTTAAGT	CTCTACCTTAGTTTGTACGTT	Yes	-2.65581	-3.53576	-1.78152	-1.47722	0.202634	-0.0211117	0.191352	-0.0924	0.400862
619	7384	6756	4352	14436	17147	19750	2.2323	2.72108	2.68642	2.5466	1.10618	TTTTCTATCTACGTAC	TTGACA	CTATTTCCTATTTCTCT	TATAAT	CTTAATT	CTCTACCTTAGTTTGTACGTT	Yes	-3.79363	-3.53576	-1.78152	-1.47722	0.202634	-0.0211117	0.191352	-0.0924	0.400862
620	16678	15091	10382	21976	22857	29415	1.50453	1.62384	1.6772	1.60186	0.672863	TTTTCTATCTACGTAC	TTGACA	CTATTTCCTATTTCTCT	TATAAT	CTTATTA	CTCTACCTTAGTTTGTACGTT	Yes	-3.32734	-3.53576	-1.78152	-1.47722	0.202634	-0.0211117	0.191352	-0.0924	0.400862
621	20541	18071	12778	71202	54624	65650	3.95792	3.24074	3.04136	3.41334	0.91065	TTTTCTATCTACGTAC	TTGACA	CTATTTCCTATTTCTCT	TATAAT	CTGGGGC	CTCTACCTTAGTTTGTACGTT	Yes	-4.04625	-3.85579	-1.78152	-1.47722	-0.117395	-0.0211117	0.191352	-0.0924	0.400862
622	12740	11252	7506	66801	48097	60133	5.98701	4.58281	4.74243	5.10408	1.58338	TTTTCTATCTACGTAC	TTGACA	CTATTTCCTATTTCTCT	TATAAT	CTGCGCC	CTCTACCTTAGTTTGTACGTT	Yes	-4.45681	-3.85579	-1.78152	-1.47722	-0.117395	-0.0211117	0.191352	-0.0924	0.400862
623	13073	11619	7996	37632	32552	42897	3.28684	3.00367	3.17578	3.15543	1.19057	TTTTCTATCTACGTAC	TTGACA	CTATTTCCTATTTCTCT	TATAAT	CTGTGGG	CTCTACCTTAGTTTGTACGTT	Yes	-3.99492	-3.85579	-1.78152	-1.47722	-0.117395	-0.0211117	0.191352	-0.0924	0.400862
624	7267	6500	4494	15823	17863	21985	2.48617	2.94635	2.89594	2.77615	1.16866	TTTTCTATCTACGTAC	TTGACA	CTATTTCCTATTTCTCT	TATAAT	CTGCAGG	CTCTACCTTAGTTTGTACGTT	Yes	-3.87712	-3.85579	-1.78152	-1.47722	-0.117395	-0.0211117	0.191352	-0.0924	0.400862
625	4236	3508	2476	11606	11095	12669	3.12841	3.39087	3.02892	3.18273	1.03528	TTTTCTATCTACGTAC	TTGACA	CTATTTCCTATTTCTCT	TATAAT	CTGTGTC	CTCTACCTTAGTTTGTACGTT	Yes	-3.99259	-3.85579	-1.78152	-1.47722	-0.117395	-0.0211117	0.191352	-0.0924	0.400862
626	1926	1675	1132	7009	6496	7719	4.15524	4.1579	4.03655	4.11657	1.4459	TTTTCTATCTACGTAC	TTGACA	CTATTTCCTATTTCTCT	TATAAT	CTGCTTC	CTCTACCTTAGTTTGTACGTT	Yes	-4.25573	-3.85579	-1.78152	-1.47722	-0.117395	-0.0211117	0.191352	-0.0924	0.400862
627	11776	10339	7078	39773	22568	32599	3.85645	2.34023	2.7264	2.97436	0.989167	TTTTCTATCTACGTAC	TTGACA	CTATTTCCTATTTCTCT	TATAAT	CTGGATT	CTCTACCTTAGTTTGTACGTT	Yes	-3.91198	-3.85579	-1.78152	-1.47722	-0.117395	-0.0211117	0.191352	-0.0924	0.400862
628	17366	15182	10443	41142	39437	49767	2.70509	2.78496	2.82106	2.77037	1.07989	TTTTCTATCTACGTAC	TTGACA	CTATTTCCTATTTCTCT	TATAAT	CTGAAGT	CTCTACCTTAGTTTGTACGTT	Yes	-3.86839	-3.85579	-1.78152	-1.47722	-0.117395	-0.0211117	0.191352	-0.0924	0.400862
629	16991	14917	9818	52366	42929	55565	3.51906	3.08541	3.35023	3.31823	1.26591	TTTTCTATCTACGTAC	TTGACA	CTATTTCCTATTTCTCT	TATAAT	CTGATTA	CTCTACCTTAGTTTGTACGTT	Yes	-4.04561	-3.85579	-1.78152	-1.47722	-0.117395	-0.0211117	0.191352	-0.0924	0.400862
630	16237	15003	10163	69483	48846	65794	4.88618	3.49055	3.83231	4.06968	1.34248	TTTTCTATCTACGTAC	TTGACA	CTATTTCCTATTTCTCT	TATAAT	CTCGGGC	CTCTACCTTAGTTTGTACGTT	Yes	-4.23263	-3.71346	-1.78152	-1.47722	0.0249421	-0.0211117	0.191352	-0.0924	0.400862
631	17209	14926	10628	14116	22008	21712	0.936597	1.58081	1.20933	1.24225	0.499549	TTTTCTATCTACGTAC	TTGACA	CTATTTCCTATTTCTCT	TATAAT	CTCCGCC	CTCTACCTTAGTTTGTACGTT	Yes	-3.06027	-3.71346	-1.78152	-1.47722	0.0249421	-0.0211117	0.191352	-0.0924	0.400862
632	8426	7249	5186	25309	29494	31580	3.42965	4.36213	3.60476	3.79885	1.27975	TTTTCTATCTACGTAC	TTGACA	CTATTTCCTATTTCTCT	TATAAT	CTCTGGG	CTCTACCTTAGTTTGTACGTT	Yes	-4.17026	-3.71346	-1.78152	-1.47722	0.0249421	-0.0211117	0.191352	-0.0924	0.400862
633	14493	13305	8660	46830	39622	47619	3.68946	3.19275	3.25506	3.37909	1.13333	TTTTCTATCTACGTAC	TTGACA	CTATTTCCTATTTCTCT	TATAAT	CTCCAGG	CTCTACCTTAGTTTGTACGTT	Yes	-4.05321	-3.71346	-1.78152	-1.47722	0.0249421	-0.0211117	0.191352	-0.0924	0.400862
634	8775	7765	5312	35290	35048	37987	4.59199	4.83911	4.23324	4.55478	1.37407	TTTTCTATCTACGTAC	TTGACA	CTATTTCCTATTTCTCT	TATAAT	CTCTGTC	CTCTACCTTAGTTTGTACGTT	Yes	-4.34573	-3.71346	-1.78152	-1.47722	0.0249421	-0.0211117	0.191352	-0.0924	0.400862
635	15715	14405	9204	47837	51672	57355	3.47573	3.84579	3.68885	3.67012	1.39236	TTTTCTATCTACGTAC	TTGACA	CTATTTCCTATTTCTCT	TATAAT	CTCCTTC	CTCTACCTTAGTTTGTACGTT	Yes	-4.14727	-3.71346	-1.78152	-1.47722	0.0249421	-0.0211117	0.191352	-0.0924	0.400862
636	6655	5209	3656	21323	17557	23113	3.65845	3.61359	3.74237	3.67147	1.43216	TTTTCTATCTACGTAC	TTGACA	CTATTTCCTATTTCTCT	TATAAT	CTCGATT	CTCTACCTTAGTTTGTACGTT	Yes	-4.1499	-3.71346	-1.78152	-1.47722	0.0249421	-0.0211117	0.191352	-0.0924	0.400862
637	12794	11420	7621	14753	22271	23804	1.31665	2.09082	1.84899	1.75215	0.809268	TTTTCTATCTACGTAC	TTGACA	CTATTTCCTATTTCTCT	TATAAT	CTCAAGT	CTCTACCTTAGTTTGTACGTT	Yes	-3.4218	-3.71346	-1.78152	-1.47722	0.0249421	-0.0211117	0.191352	-0.0924	0.400862
638	4509	4019	2527	11928	12207	14836	3.02054	3.25637	3.47542	3.25078	1.43712	TTTTCTATCTACGTAC	TTGACA	CTATTTCCTATTTCTCT	TATAAT	CTCAATT	CTCTACCTTAGTTTGTACGTT	Yes	-4.03995	-3.71346	-1.78152	-1.47722	0.0249421	-0.0211117	0.191352	-0.0924	0.400862
639	13409	12023	8488	40545	37668	42327	3.45253	3.35895	2.95195	3.25447	0.900702	TTTTCTATCTACGTAC	TTGACA	CTATTTCCTATTTCTCT	TATAAT	CTCATTA	CTCTACCTTAGTTTGTACGTT	Yes	-4.00379	-3.71346	-1.78152	-1.47722	0.0249421	-0.0211117	0.191352	-0.0924	0.400862
640	6750	6210	4249	22868	20698	23578	3.86831	3.57339	3.28486	3.57552	1.03198	TTTTCTATCTACGTAC	TTGACA	CTATTTCCTATTTCTCT	TATAAT	CGAGGGC	CTCTACCTTAGTTTGTACGTT	Yes	-4.10009	-3.87637	-1.78152	-1.47722	-0.137966	-0.0211117	0.191352	-0.0924	0.400862
641	10233	9191	6264	39417	38688	48500	4.39822	4.51291	4.58338	4.49817	1.75593	TTTTCTATCTACGTAC	TTGACA	CTATTTCCTATTTCTCT	TATAAT	CGACGCC	CTCTACCTTAGTTTGTACGTT	Yes	-4.3532	-3.87637	-1.78152	-1.47722	-0.137966	-0.0211117	0.191352	-0.0924	0.400862
642	14845	13228	8401	42795	36006	47469	3.29162	2.91826	3.34484	3.18491	1.34418	TTTTCTATCTACGTAC	TTGACA	CTATTTCCTATTTCTCT	TATAAT	CGATGGG	CTCTACCTTAGTTTGTACGTT	Yes	-4.01377	-3.87637	-1.78152	-1.47722	-0.137966	-0.0211117	0.191352	-0.0924	0.400862
643	16445	15189	9876	44714	37676	47128	3.1046	2.65937	2.82484	2.86294	1.02862	TTTTCTATCTACGTAC	TTGACA	CTATTTCCTATTTCTCT	TATAAT	CGACAGG	CTCTACCTTAGTTTGTACGTT	Yes	-3.89267	-3.87637	-1.78152	-1.47722	-0.137966	-0.0211117	0.191352	-0.0924	0.400862
644	10525	9034	6377	35387	23217	31395	3.839	2.7553	2.91434	3.16955	0.97763	TTTTCTATCTACGTAC	TTGACA	CTATTTCCTATTTCTCT	TATAAT	CGATGTC	CTCTACCTTAGTTTGTACGTT	Yes	-3.97759	-3.87637	-1.78152	-1.47722	-0.137966	-0.0211117	0.191352	-0.0924	0.400862
645	13984	12280	7913	47394	40442	51790	3.8698	3.53084	3.87437	3.75834	1.51074	TTTTCTATCTACGTAC	TTGACA	CTATTTCCTATTTCTCT	TATAAT	CGACTTC	CTCTACCTTAGTTTGTACGTT	Yes	-4.17523	-3.87637	-1.78152	-1.47722	-0.137966	-0.0211117	0.191352	-0.0924	0.400862
646	14418	12839	8906	36664	25361	33121	2.90356	2.11777	2.20149	2.40761	0.72614	TTTTCTATCTACGTAC	TTGACA	CTATTTCCTATTTCTCT	TATAAT	CGAGATT	CTCTACCTTAGTTTGTACGTT	Yes	-3.7016	-3.87637	-1.78152	-1.47722	-0.137966	-0.0211117	0.191352	-0.0924	0.400862
647	7461	6591	4263	21050	18646	23051	3.22145	3.03304	3.20089	3.15179	1.21719	TTTTCTATCTACGTAC	TTGACA	CTATTTCCTATTTCTCT	TATAAT	CGAAAGT	CTCTACCTTAGTTTGTACGTT	Yes	-3.99606	-3.87637	-1.78152	-1.47722	-0.137966	-0.0211117	0.191352	-0.0924	0.400862
648	3867	3319	2016	11475	15571	17079	3.38825	5.02982	5.01497	4.47768	2.29879	TTTTCTATCTACGTAC	TTGACA	CTATTTCCTATTTCTCT	TATAAT	CGAAATT	CTCTACCTTAGTTTGTACGTT	Yes	-4.37366	-3.87637	-1.78152	-1.47722	-0.137966	-0.0211117	0.191352	-0.0924	0.400862
649	17166	14987	10722	53764	55842	62544	3.57618	3.99475	3.45308	3.67467	1.15902	TTTTCTATCTACGTAC	TTGACA	CTATTTCCTATTTCTCT	TATAAT	CGAATTA	CTCTACCTTAGTTTGTACGTT	Yes	-4.13386	-3.87637	-1.78152	-1.47722	-0.137966	-0.0211117	0.191352	-0.0924	0.400862
650	19201	17049	11607	45812	56021	60242	2.72428	3.52286	3.07238	3.10651	1.16904	TTTTCTATCTACGTAC	TTGACA	CTATTTCCTATTTCTCT	TATAAT	CGTGGGC	CTCTACCTTAGTTTGTACGTT	Yes	-3.97821	-3.61895	-1.78152	-1.47722	0.11945	-0.0211117	0.191352	-0.0924	0.400862
651	5805	5100	3472	15297	22536	23737	3.00885	4.73751	4.04708	3.93115	1.72178	TTTTCTATCTACGTAC	TTGACA	CTATTTCCTATTTCTCT	TATAAT	CGTCGCC	CTCTACCTTAGTTTGTACGTT	Yes	-4.22416	-3.61895	-1.78152	-1.47722	0.11945	-0.0211117	0.191352	-0.0924	0.400862
652	10313	8905	6278	40579	28571	36181	4.49276	3.43981	3.41158	3.78138	1.07482	TTTTCTATCTACGTAC	TTGACA	CTATTTCCTATTTCTCT	TATAAT	CGTTGGG	CTCTACCTTAGTTTGTACGTT	Yes	-4.15066	-3.61895	-1.78152	-1.47722	0.11945	-0.0211117	0.191352	-0.0924	0.400862
653	3839	3501	2412	13259	7755	10186	3.94357	2.37483	2.4999	2.93943	0.827183	TTTTCTATCTACGTAC	TTGACA	CTATTTCCTATTTCTCT	TATAAT	CGTCAGG	CTCTACCTTAGTTTGTACGTT	Yes	-3.88466	-3.61895	-1.78152	-1.47722	0.11945	-0.0211117	0.191352	-0.0924	0.400862
654	30519	26706	17724	101905	102351	107696	3.81261	4.10891	3.59695	3.83949	1.19119	TTTTCTATCTACGTAC	TTGACA	CTATTTCCTATTTCTCT	TATAAT	CGTTGTC	CTCTACCTTAGTTTGTACGTT	Yes	-4.17678	-3.61895	-1.78152	-1.47722	0.11945	-0.0211117	0.191352	-0.0924	0.400862
655	11093	10093	6987	14003	13846	17417	1.44135	1.47078	1.47563	1.46259	0.556025	TTTTCTATCTACGTAC	TTGACA	CTATTTCCTATTTCTCT	TATAAT	CGTCTTC	CTCTACCTTAGTTTGTACGTT	Yes	-3.22745	-3.61895	-1.78152	-1.47722	0.11945	-0.0211117	0.191352	-0.0924	0.400862
656	4020	3547	2687	7299	5777	7562	2.07317	1.74616	1.66596	1.82843	0.520451	TTTTCTATCTACGTAC	TTGACA	CTATTTCCTATTTCTCT	TATAAT	CGTGATT	CTCTACCTTAGTTTGTACGTT	Yes	-3.42691	-3.61895	-1.78152	-1.47722	0.11945	-0.0211117	0.191352	-0.0924	0.400862
657	9427	8309	5788	9109	10178	12122	1.1033	1.31328	1.23977	1.21878	0.482504	TTTTCTATCTACGTAC	TTGACA	CTATTTCCTATTTCTCT	TATAAT	CGTAAGT	CTCTACCTTAGTTTGTACGTT	Yes	-3.04819	-3.61895	-1.78152	-1.47722	0.11945	-0.0211117	0.191352	-0.0924	0.400862
658	9593	8284	5836	13239	17414	19123	1.57579	2.25373	1.93971	1.92308	0.781622	TTTTCTATCTACGTAC	TTGACA	CTATTTCCTATTTCTCT	TATAAT	CGTAATT	CTCTACCTTAGTTTGTACGTT	Yes	-3.5038	-3.61895	-1.78152	-1.47722	0.11945	-0.0211117	0.191352	-0.0924	0.400862
659	10545	9168	6577	26855	36460	36983	2.90787	4.26369	3.32867	3.50008	1.25696	TTTTCTATCTACGTAC	TTGACA	CTATTTCCTATTTCTCT	TATAAT	CGTATTA	CTCTACCTTAGTTTGTACGTT	Yes	-4.08999	-3.61895	-1.78152	-1.47722	0.11945	-0.0211117	0.191352	-0.0924	0.400862
660	3923	3382	2435	10996	10234	11705	3.20046	3.24426	2.84557	3.09676	0.896766	TTTTCTATCTACGTAC	TTGACA	CTATTTCCTATTTCTCT	TATAAT	CGGGGGC	CTCTACCTTAGTTTGTACGTT	Yes	-3.95718	-3.67238	-1.78152	-1.47722	0.0660146	-0.0211117	0.191352	-0.0924	0.400862
661	24180	21667	15990	106073	97916	109421	5.00893	4.84505	4.05087	4.63495	1.12801	TTTTCTATCTACGTAC	TTGACA	CTATTTCCTATTTCTCT	TATAAT	CGGCGCC	CTCTACCTTAGTTTGTACGTT	Yes	-4.34972	-3.67238	-1.78152	-1.47722	0.0660146	-0.0211117	0.191352	-0.0924	0.400862
662	15484	13710	9206	23259	24623	30779	1.71516	1.92551	1.97915	1.87328	0.807662	TTTTCTATCTACGTAC	TTGACA	CTATTTCCTATTTCTCT	TATAAT	CGGTGGG	CTCTACCTTAGTTTGTACGTT	Yes	-3.48628	-3.67238	-1.78152	-1.47722	0.0660146	-0.0211117	0.191352	-0.0924	0.400862
663	9355	8133	5607	17048	12304	18832	2.08078	1.62196	1.98821	1.89698	0.807126	TTTTCTATCTACGTAC	TTGACA	CTATTTCCTATTTCTCT	TATAAT	CGGCAGG	CTCTACCTTAGTTTGTACGTT	Yes	-3.49413	-3.67238	-1.78152	-1.47722	0.0660146	-0.0211117	0.191352	-0.0924	0.400862
664	22890	20294	14352	68152	48230	59338	3.39961	2.54796	2.44747	2.79835	0.729544	TTTTCTATCTACGTAC	TTGACA	CTATTTCCTATTTCTCT	TATAAT	CGGTGTC	CTCTACCTTAGTTTGTACGTT	Yes	-3.84301	-3.67238	-1.78152	-1.47722	0.0660146	-0.0211117	0.191352	-0.0924	0.400862
665	7534	6709	4796	28801	25313	28220	4.36494	4.0451	3.48316	3.9644	0.983641	TTTTCTATCTACGTAC	TTGACA	CTATTTCCTATTTCTCT	TATAAT	CGGCTTC	CTCTACCTTAGTTTGTACGTT	Yes	-4.19414	-3.67238	-1.78152	-1.47722	0.0660146	-0.0211117	0.191352	-0.0924	0.400862
666	8945	8006	5381	15020	22803	23288	1.91728	3.05365	2.56192	2.51095	1.08379	TTTTCTATCTACGTAC	TTGACA	CTATTTCCTATTTCTCT	TATAAT	CGGGATT	CTCTACCTTAGTTTGTACGTT	Yes	-3.77395	-3.67238	-1.78152	-1.47722	0.0660146	-0.0211117	0.191352	-0.0924	0.400862
667	10839	9240	6340	18725	20728	24164	1.97256	2.40508	2.25619	2.21127	0.886129	TTTTCTATCTACGTAC	TTGACA	CTATTTCCTATTTCTCT	TATAAT	CGGAAGT	CTCTACCTTAGTTTGTACGTT	Yes	-3.64478	-3.67238	-1.78152	-1.47722	0.0660146	-0.0211117	0.191352	-0.0924	0.400862
668	13147	11495	7994	43758	37438	43063	3.80038	3.49178	3.18887	3.49368	0.987687	TTTTCTATCTACGTAC	TTGACA	CTATTTCCTATTTCTCT	TATAAT	CGGATTA	CTCTACCTTAGTTTGTACGTT	Yes	-4.07553	-3.67238	-1.78152	-1.47722	0.0660146	-0.0211117	0.191352	-0.0924	0.400862
669	14217	11792	8504	39229	55459	57838	3.15062	5.04229	4.02612	4.07301	1.65053	TTTTCTATCTACGTAC	TTGACA	CTATTTCCTATTTCTCT	TATAAT	CGCGGGC	CTCTACCTTAGTTTGTACGTT	Yes	-4.25066	-3.90528	-1.78152	-1.47722	-0.166884	-0.0211117	0.191352	-0.0924	0.400862
670	13845	12428	8362	76746	48859	60984	6.32935	4.21489	4.3172	4.95382	1.37276	TTTTCTATCTACGTAC	TTGACA	CTATTTCCTATTTCTCT	TATAAT	CGCCGCC	CTCTACCTTAGTTTGTACGTT	Yes	-4.41239	-3.90528	-1.78152	-1.47722	-0.166884	-0.0211117	0.191352	-0.0924	0.400862
671	12938	11580	7666	39984	23437	30681	3.52871	2.16989	2.36917	2.68926	0.808459	TTTTCTATCTACGTAC	TTGACA	CTATTTCCTATTTCTCT	TATAAT	CGCTGGG	CTCTACCTTAGTTTGTACGTT	Yes	-3.80303	-3.90528	-1.78152	-1.47722	-0.166884	-0.0211117	0.191352	-0.0924	0.400862
672	4038	3441	2395	7714	10467	11444	2.18127	3.26123	2.82858	2.75703	1.17948	TTTTCTATCTACGTAC	TTGACA	CTATTTCCTATTTCTCT	TATAAT	CGCCAGG	CTCTACCTTAGTTTGTACGTT	Yes	-3.8682	-3.90528	-1.78152	-1.47722	-0.166884	-0.0211117	0.191352	-0.0924	0.400862
673	11973	10483	7475	35584	25734	31479	3.3935	2.63187	2.49291	2.83943	0.736969	TTTTCTATCTACGTAC	TTGACA	CTATTTCCTATTTCTCT	TATAAT	CGCTGTC	CTCTACCTTAGTTTGTACGTT	Yes	-3.85866	-3.90528	-1.78152	-1.47722	-0.166884	-0.0211117	0.191352	-0.0924	0.400862
674	12370	10950	7956	38749	46481	47457	3.57674	4.55098	3.53103	3.88625	1.16518	TTTTCTATCTACGTAC	TTGACA	CTATTTCCTATTTCTCT	TATAAT	CGCCTTC	CTCTACCTTAGTTTGTACGTT	Yes	-4.18388	-3.90528	-1.78152	-1.47722	-0.166884	-0.0211117	0.191352	-0.0924	0.400862
675	5510	4821	3454	21393	19649	22464	4.43319	4.36965	3.85	4.21762	1.19273	TTTTCTATCTACGTAC	TTGACA	CTATTTCCTATTTCTCT	TATAAT	CGCGATT	CTCTACCTTAGTTTGTACGTT	Yes	-4.26447	-3.90528	-1.78152	-1.47722	-0.166884	-0.0211117	0.191352	-0.0924	0.400862
676	32871	28111	19000	99976	107622	130116	3.4728	4.10457	4.0539	3.87709	1.64078	TTTTCTATCTACGTAC	TTGACA	CTATTTCCTATTTCTCT	TATAAT	CGCAAGT	CTCTACCTTAGTTTGTACGTT	Yes	-4.21166	-3.90528	-1.78152	-1.47722	-0.166884	-0.0211117	0.191352	-0.0924	0.400862
677	7743	6868	4816	20635	30001	31391	3.04293	4.68327	3.85847	3.86155	1.57653	TTTTCTATCTACGTAC	TTGACA	CTATTTCCTATTTCTCT	TATAAT	CGCAATT	CTCTACCTTAGTTTGTACGTT	Yes	-4.19942	-3.90528	-1.78152	-1.47722	-0.166884	-0.0211117	0.191352	-0.0924	0.400862
678	10648	9881	6460	42751	26760	36563	4.58432	2.90354	3.35047	3.61278	1.20765	TTTTCTATCTACGTAC	TTGACA	CTATTTCCTATTTCTCT	TATAAT	CGCATTA	CTCTACCTTAGTTTGTACGTT	Yes	-4.10927	-3.90528	-1.78152	-1.47722	-0.166884	-0.0211117	0.191352	-0.0924	0.400862
679	17467	15149	10365	63958	77470	84873	4.18093	5.48268	4.84726	4.83696	1.88719	TTTTCTATCTACGTAC	TTGACA	CTATTTCCTATTTCTCT	TATAAT	CCAGGGC	CTCTACCTTAGTTTGTACGTT	Yes	-4.42403	-3.80943	-1.78152	-1.47722	-0.0710272	-0.0211117	0.191352	-0.0924	0.400862
680	22725	19799	13704	58471	89688	95134	2.93787	4.85662	4.10946	3.96799	1.78689	TTTTCTATCTACGTAC	TTGACA	CTATTTCCTATTTCTCT	TATAAT	CCACGCC	CTCTACCTTAGTTTGTACGTT	Yes	-4.2352	-3.80943	-1.78152	-1.47722	-0.0710272	-0.0211117	0.191352	-0.0924	0.400862
681	10233	9011	6025	27562	16839	23897	3.07542	2.00349	2.34792	2.47561	0.862828	TTTTCTATCTACGTAC	TTGACA	CTATTTCCTATTTCTCT	TATAAT	CCATGGG	CTCTACCTTAGTTTGTACGTT	Yes	-3.73635	-3.80943	-1.78152	-1.47722	-0.0710272	-0.0211117	0.191352	-0.0924	0.400862
682	23986	21854	14455	72265	70927	86704	3.44007	3.47956	3.55073	3.49012	1.35582	TTTTCTATCTACGTAC	TTGACA	CTATTTCCTATTTCTCT	TATAAT	CCACAGG	CTCTACCTTAGTTTGTACGTT	Yes	-4.099	-3.80943	-1.78152	-1.47722	-0.0710272	-0.0211117	0.191352	-0.0924	0.400862
683	4465	3870	2545	17043	15422	18447	4.35834	4.27241	4.29076	4.30717	1.57943	TTTTCTATCTACGTAC	TTGACA	CTATTTCCTATTTCTCT	TATAAT	CCATGTC	CTCTACCTTAGTTTGTACGTT	Yes	-4.30434	-3.80943	-1.78152	-1.47722	-0.0710272	-0.0211117	0.191352	-0.0924	0.400862
684	10378	9463	6343	7044	8885	10266	0.775001	1.00663	0.958082	0.913239	0.396175	TTTTCTATCTACGTAC	TTGACA	CTATTTCCTATTTCTCT	TATAAT	CCACTTC	CTCTACCTTAGTTTGTACGTT	Yes	-2.76732	-3.80943	-1.78152	-1.47722	-0.0710272	-0.0211117	0.191352	-0.0924	0.400862
685	13791	11992	7908	42439	42499	44088	3.51371	3.79953	3.30027	3.53784	1.08436	TTTTCTATCTACGTAC	TTGACA	CTATTTCCTATTTCTCT	TATAAT	CCAGATT	CTCTACCTTAGTTTGTACGTT	Yes	-4.09408	-3.80943	-1.78152	-1.47722	-0.0710272	-0.0211117	0.191352	-0.0924	0.400862
686	14457	13071	8882	46544	31755	41900	3.67606	2.60463	2.79254	3.02441	0.948849	TTTTCTATCTACGTAC	TTGACA	CTATTTCCTATTTCTCT	TATAAT	CCAAAGT	CTCTACCTTAGTTTGTACGTT	Yes	-3.9315	-3.80943	-1.78152	-1.47722	-0.0710272	-0.0211117	0.191352	-0.0924	0.400862
687	21662	19085	12442	65871	55980	76279	3.4721	3.14474	3.6292	3.41535	1.48263	TTTTCTATCTACGTAC	TTGACA	CTATTTCCTATTTCTCT	TATAAT	CCAAATT	CTCTACCTTAGTTTGTACGTT	Yes	-4.08654	-3.80943	-1.78152	-1.47722	-0.0710272	-0.0211117	0.191352	-0.0924	0.400862
688	18516	16111	10856	60402	57618	63978	3.72478	3.83424	3.48865	3.68256	1.17333	TTTTCTATCTACGTAC	TTGACA	CTATTTCCTATTTCTCT	TATAAT	CCAATTA	CTCTACCTTAGTTTGTACGTT	Yes	-4.13704	-3.80943	-1.78152	-1.47722	-0.0710272	-0.0211117	0.191352	-0.0924	0.400862
689	39938	35590	24594	185985	169266	188544	5.31726	5.099	4.53816	4.98481	1.39587	TTTTCTATCTACGTAC	TTGACA	CTATTTCCTATTTCTCT	TATAAT	CCTGGGC	CTCTACCTTAGTTTGTACGTT	Yes	-4.4308	-3.89297	-1.78152	-1.47722	-0.154571	-0.0211117	0.191352	-0.0924	0.400862
690	12062	11260	7412	14249	15972	17327	1.34884	1.52077	1.38383	1.41782	0.498713	TTTTCTATCTACGTAC	TTGACA	CTATTTCCTATTTCTCT	TATAAT	CCTCGCC	CTCTACCTTAGTTTGTACGTT	Yes	-3.1898	-3.89297	-1.78152	-1.47722	-0.154571	-0.0211117	0.191352	-0.0924	0.400862
691	20628	17838	11804	54845	49206	57589	3.03582	2.95744	2.88806	2.96044	1.02382	TTTTCTATCTACGTAC	TTGACA	CTATTTCCTATTTCTCT	TATAAT	CCTTGGG	CTCTACCTTAGTTTGTACGTT	Yes	-3.9247	-3.89297	-1.78152	-1.47722	-0.154571	-0.0211117	0.191352	-0.0924	0.400862
692	6792	5949	4107	23176	20915	25800	3.89617	3.76927	3.7187	3.79471	1.32908	TTTTCTATCTACGTAC	TTGACA	CTATTTCCTATTTCTCT	TATAAT	CCTCAGG	CTCTACCTTAGTTTGTACGTT	Yes	-4.17391	-3.89297	-1.78152	-1.47722	-0.154571	-0.0211117	0.191352	-0.0924	0.400862
693	3927	3468	2468	9765	6083	8101	2.83928	1.88054	1.94308	2.22096	0.624135	TTTTCTATCTACGTAC	TTGACA	CTATTTCCTATTTCTCT	TATAAT	CCTTGTC	CTCTACCTTAGTTTGTACGTT	Yes	-3.61092	-3.89297	-1.78152	-1.47722	-0.154571	-0.0211117	0.191352	-0.0924	0.400862
694	14354	13254	8847	42428	38911	45345	3.37502	3.14752	3.0341	3.18555	1.02753	TTTTCTATCTACGTAC	TTGACA	CTATTTCCTATTTCTCT	TATAAT	CCTCTTC	CTCTACCTTAGTTTGTACGTT	Yes	-3.99239	-3.89297	-1.78152	-1.47722	-0.154571	-0.0211117	0.191352	-0.0924	0.400862
695	5365	4419	3325	18706	20476	22618	3.98114	4.9678	4.02679	4.32525	1.3749	TTTTCTATCTACGTAC	TTGACA	CTATTTCCTATTTCTCT	TATAAT	CCTGATT	CTCTACCTTAGTTTGTACGTT	Yes	-4.29582	-3.89297	-1.78152	-1.47722	-0.154571	-0.0211117	0.191352	-0.0924	0.400862
696	13725	12442	8576	56012	45221	53089	4.65978	3.89667	3.66451	4.07365	1.11462	TTTTCTATCTACGTAC	TTGACA	CTATTTCCTATTTCTCT	TATAAT	CCTAAGT	CTCTACCTTAGTTTGTACGTT	Yes	-4.22526	-3.89297	-1.78152	-1.47722	-0.154571	-0.0211117	0.191352	-0.0924	0.400862
697	16462	14190	10033	52078	53728	64238	3.61217	4.0594	3.79016	3.82058	1.40338	TTTTCTATCTACGTAC	TTGACA	CTATTTCCTATTTCTCT	TATAAT	CCTAATT	CTCTACCTTAGTTTGTACGTT	Yes	-4.18465	-3.89297	-1.78152	-1.47722	-0.154571	-0.0211117	0.191352	-0.0924	0.400862
698	6944	6006	3887	16489	16049	20035	2.71132	2.86488	3.0512	2.8758	1.2462	TTTTCTATCTACGTAC	TTGACA	CTATTTCCTATTTCTCT	TATAAT	CCTATTA	CTCTACCTTAGTTTGTACGTT	Yes	-3.91543	-3.89297	-1.78152	-1.47722	-0.154571	-0.0211117	0.191352	-0.0924	0.400862
699	11696	10140	7290	41376	56082	56337	4.03932	5.92965	4.5747	4.84789	1.71138	TTTTCTATCTACGTAC	TTGACA	CTATTTCCTATTTCTCT	TATAAT	CCGGGGC	CTCTACCTTAGTTTGTACGTT	Yes	-4.4141	-3.84737	-1.78152	-1.47722	-0.108969	-0.0211117	0.191352	-0.0924	0.400862
700	43569	39092	27782	228204	222270	237459	5.98057	6.09588	5.05966	5.71203	1.46595	TTTTCTATCTACGTAC	TTGACA	CTATTTCCTATTTCTCT	TATAAT	CCGCGCC	CTCTACCTTAGTTTGTACGTT	Yes	-4.56186	-3.84737	-1.78152	-1.47722	-0.108969	-0.0211117	0.191352	-0.0924	0.400862
701	10844	9664	6891	22258	29286	31270	2.34365	3.24898	2.68622	2.75962	1.02224	TTTTCTATCTACGTAC	TTGACA	CTATTTCCTATTTCTCT	TATAAT	CCGTGGG	CTCTACCTTAGTTTGTACGTT	Yes	-3.85687	-3.84737	-1.78152	-1.47722	-0.108969	-0.0211117	0.191352	-0.0924	0.400862
702	12186	10663	7321	34647	27647	34943	3.24639	2.77979	2.82544	2.95054	0.974111	TTTTCTATCTACGTAC	TTGACA	CTATTTCCTATTTCTCT	TATAAT	CCGCAGG	CTCTACCTTAGTTTGTACGTT	Yes	-3.91621	-3.84737	-1.78152	-1.47722	-0.108969	-0.0211117	0.191352	-0.0924	0.400862
703	20001	16986	11871	54912	54200	68606	3.13482	3.42099	3.42114	3.32565	1.3376	TTTTCTATCTACGTAC	TTGACA	CTATTTCCTATTTCTCT	TATAAT	CCGTGTC	CTCTACCTTAGTTTGTACGTT	Yes	-4.05386	-3.84737	-1.78152	-1.47722	-0.108969	-0.0211117	0.191352	-0.0924	0.400862
704	4151	3858	2613	21145	20814	22843	5.81636	5.78411	5.17499	5.59182	1.65335	TTTTCTATCTACGTAC	TTGACA	CTATTTCCTATTTCTCT	TATAAT	CCGCTTC	CTCTACCTTAGTTTGTACGTT	Yes	-4.54947	-3.84737	-1.78152	-1.47722	-0.108969	-0.0211117	0.191352	-0.0924	0.400862
705	12474	10408	7598	18691	29765	31014	1.7109	3.06607	2.41632	2.39776	1.05521	TTTTCTATCTACGTAC	TTGACA	CTATTTCCTATTTCTCT	TATAAT	CCGGATT	CTCTACCTTAGTTTGTACGTT	Yes	-3.72593	-3.84737	-1.78152	-1.47722	-0.108969	-0.0211117	0.191352	-0.0924	0.400862
706	6954	6105	4169	14145	19181	20591	2.32255	3.36844	2.92376	2.87158	1.19704	TTTTCTATCTACGTAC	TTGACA	CTATTTCCTATTTCTCT	TATAAT	CCGAAGT	CTCTACCTTAGTTTGTACGTT	Yes	-3.90696	-3.84737	-1.78152	-1.47722	-0.108969	-0.0211117	0.191352	-0.0924	0.400862
707	16301	14855	10111	58189	50689	59405	4.0759	3.65834	3.47796	3.7374	1.12582	TTTTCTATCTACGTAC	TTGACA	CTATTTCCTATTTCTCT	TATAAT	CCGATTA	CTCTACCTTAGTTTGTACGTT	Yes	-4.14684	-3.84737	-1.78152	-1.47722	-0.108969	-0.0211117	0.191352	-0.0924	0.400862
708	10794	9368	6265	47356	40382	50935	5.00944	4.62151	4.81273	4.81456	1.78272	TTTTCTATCTACGTAC	TTGACA	CTATTTCCTATTTCTCT	TATAAT	CCCGGGC	CTCTACCTTAGTTTGTACGTT	Yes	-4.41598	-3.84483	-1.78152	-1.47722	-0.106428	-0.0211117	0.191352	-0.0924	0.400862
709	20859	18704	13099	54590	45644	61010	2.98825	2.61633	2.75714	2.78724	1.00616	TTTTCTATCTACGTAC	TTGACA	CTATTTCCTATTTCTCT	TATAAT	CCCCGCC	CTCTACCTTAGTTTGTACGTT	Yes	-3.86662	-3.84483	-1.78152	-1.47722	-0.106428	-0.0211117	0.191352	-0.0924	0.400862
710	9837	8702	6049	32071	21391	26469	3.7226	2.63545	2.5903	2.98278	0.786333	TTTTCTATCTACGTAC	TTGACA	CTATTTCCTATTTCTCT	TATAAT	CCCTGGG	CTCTACCTTAGTTTGTACGTT	Yes	-3.9049	-3.84483	-1.78152	-1.47722	-0.106428	-0.0211117	0.191352	-0.0924	0.400862
711	4942	4170	2696	15949	14152	17503	3.68491	3.63852	3.84316	3.7222	1.50141	TTTTCTATCTACGTAC	TTGACA	CTATTTCCTATTTCTCT	TATAAT	CCCCAGG	CTCTACCTTAGTTTGTACGTT	Yes	-4.16656	-3.84483	-1.78152	-1.47722	-0.106428	-0.0211117	0.191352	-0.0924	0.400862
712	34305	30872	20716	123293	105051	121689	4.10372	3.6482	3.4773	3.74307	1.12266	TTTTCTATCTACGTAC	TTGACA	CTATTTCCTATTTCTCT	TATAAT	CCCTGTC	CTCTACCTTAGTTTGTACGTT	Yes	-4.14791	-3.84483	-1.78152	-1.47722	-0.106428	-0.0211117	0.191352	-0.0924	0.400862
713	10825	10021	7034	45364	36404	41316	4.78498	3.89477	3.47706	4.05227	0.952543	TTTTCTATCTACGTAC	TTGACA	CTATTTCCTATTTCTCT	TATAAT	CCCCTTC	CTCTACCTTAGTTTGTACGTT	Yes	-4.21013	-3.84483	-1.78152	-1.47722	-0.106428	-0.0211117	0.191352	-0.0924	0.400862
714	13987	12406	8552	32981	31376	39056	2.69238	2.7115	2.70344	2.70244	1.00339	TTTTCTATCTACGTAC	TTGACA	CTATTTCCTATTTCTCT	TATAAT	CCCGATT	CTCTACCTTAGTTTGTACGTT	Yes	-3.83937	-3.84483	-1.78152	-1.47722	-0.106428	-0.0211117	0.191352	-0.0924	0.400862
715	10901	9062	6336	6243	11272	11086	0.653919	1.33358	1.03575	1.00775	0.48208	TTTTCTATCTACGTAC	TTGACA	CTATTTCCTATTTCTCT	TATAAT	CCCAAGT	CTCTACCTTAGTTTGTACGTT	Yes	-2.86446	-3.84483	-1.78152	-1.47722	-0.106428	-0.0211117	0.191352	-0.0924	0.400862
716	7886	7172	4625	28761	28024	33886	4.16432	4.18922	4.33715	4.23023	1.6766	TTTTCTATCTACGTAC	TTGACA	CTATTTCCTATTTCTCT	TATAAT	CCCAATT	CTCTACCTTAGTTTGTACGTT	Yes	-4.29304	-3.84483	-1.78152	-1.47722	-0.106428	-0.0211117	0.191352	-0.0924	0.400862
717	2411	2193	1337	4393	5030	5928	2.08047	2.45908	2.62466	2.38807	1.13646	TTTTCTATCTACGTAC	TTGACA	CTATTTCCTATTTCTCT	TATAAT	CCCATTA	CTCTACCTTAGTTTGTACGTT	Yes	-3.73882	-3.84483	-1.78152	-1.47722	-0.106428	-0.0211117	0.191352	-0.0924	0.400862
718	5219	4942	3110	4274	3802	4640	0.935069	0.824808	0.883189	0.881022	0.329585	TTTTCTATCTACGTAC	TGCACC	CCGGTATCCGGAAAAAT	TATAAT	TTGTGTT	CTCTACCTTAGTTTGTACGTT	Yes	-2.71794	-2.70448	-1.78152	-0.2522	-0.0478279	-0.0211117	0.0610364	0.1168	0.178701
719	3460	3047	2150	1873	2091	2472	0.618099	0.735741	0.680622	0.678154	0.259497	TTTTCTATCTACGTAC	TGCACC	ACGTCAAGCATAAAATA	TATAAT	TTGTGTT	CTCTACCTTAGTTTGTACGTT	No	-2.45892	-2.93649	-1.78152	-0.2522	-0.0478279	-0.0211117	-0.171094	0.1168	0.17883
720	2156	2042	1151	752	690	870	0.398259	0.362274	0.447445	0.402659	0.194512	TTTTCTATCTACGTAC	TGCACC	GTCTTAAGACTAAAAGA	TATAAT	TTGTGTT	CTCTACCTTAGTTTGTACGTT	No	-1.95936	-2.82137	-1.78152	-0.2522	-0.0478279	-0.0211117	-0.0561766	0.1168	0.179027
721	1824	1829	1256	706	918	1052	0.441953	0.538112	0.495818	0.491961	0.191145	TTTTCTATCTACGTAC	TGCACC	CGATCAAGGGTCAAACA	TATAAT	TTGTGTT	CTCTACCTTAGTTTGTACGTT	No	-2.13907	-2.643	-1.78152	-0.2522	-0.0478279	-0.0211117	0.122381	0.1168	0.178841
722	4075	3696	2409	2315	2886	3418	0.648664	0.837159	0.839908	0.775243	0.361491	TTTTCTATCTACGTAC	TGCACC	AATCAGGGCTTAAATAA	TATAAT	TTGTGTT	CTCTACCTTAGTTTGTACGTT	No	-2.61099	-2.90488	-1.78152	-0.2522	-0.0478279	-0.0211117	-0.139301	0.1168	0.178648
723	3583	3314	2071	2097	1858	2780	0.668264	0.601086	0.794623	0.687991	0.362833	TTTTCTATCTACGTAC	TGCACC	TGACTGCCAGGCAATTA	TATAAT	TTGTGTT	CTCTACCTTAGTTTGTACGTT	No	-2.50452	-2.87984	-1.78152	-0.2522	-0.0478279	-0.0211117	-0.114388	0.1168	0.17877
724	6665	6235	4019	6705	4568	6352	1.14867	0.785476	0.935597	0.956581	0.353337	TTTTCTATCTACGTAC	TGCACC	TCCTCAGCGGAGAATGT	TATAAT	TTGTGTT	CTCTACCTTAGTTTGTACGTT	Yes	-2.79264	-2.97963	-1.78152	-0.2522	-0.0478279	-0.0211117	-0.214403	0.1168	0.178992
725	14182	12754	7819	7671	8908	11122	0.617605	0.748819	0.842031	0.736152	0.383852	TTTTCTATCTACGTAC	TGCACC	GTACTGTACATCAATCC	TATAAT	TTGTGTT	CTCTACCTTAGTTTGTACGTT	Yes	-2.57193	-2.57398	-1.78152	-0.2522	-0.0478279	-0.0211117	0.191352	0.1168	0.178886
726	3679	3141	2051	2216	1587	2611	0.68776	0.541692	0.753594	0.661015	0.341363	TTTTCTATCTACGTAC	TGCACC	AGGGGCATTCTGAAGAT	TATAAT	TTGTGTT	CTCTACCTTAGTTTGTACGTT	No	-2.4603	-2.65449	-1.78152	-0.2522	-0.0478279	-0.0211117	0.110996	0.1168	0.178741
727	3343	3176	2166	2043	1265	2113	0.697796	0.427025	0.57748	0.567434	0.238346	TTTTCTATCTACGTAC	TGCACC	TGGCCCACCGACAAGTC	TATAAT	TTGTGTT	CTCTACCTTAGTTTGTACGTT	No	-2.27854	-2.8452	-1.78152	-0.2522	-0.0478279	-0.0211117	-0.0796496	0.1168	0.178668
728	3816	3528	2348	1335	1264	1932	0.399457	0.384116	0.487086	0.423553	0.221006	TTTTCTATCTACGTAC	TGCACC	GCAAATCCTAGCAAGGT	TATAAT	TTGTGTT	CTCTACCTTAGTTTGTACGTT	No	-2.01883	-2.73819	-1.78152	-0.2522	-0.0478279	-0.0211117	0.0270969	0.1168	0.178937
729	6909	6507	3979	4582	2912	4544	0.757245	0.479793	0.676022	0.637687	0.290223	TTTTCTATCTACGTAC	TGCACC	CCGAGTAAGCATAACTA	TATAAT	TTGTGTT	CTCTACCTTAGTTTGTACGTT	No	-2.40507	-2.57731	-1.78152	-0.2522	-0.0478279	-0.0211117	0.188148	0.1168	0.178767
730	2521	2315	1514	1196	1521	1911	0.541695	0.704404	0.74719	0.66443	0.336691	TTTTCTATCTACGTAC	TGCACC	GCCCGTAGCCATAACGA	TATAAT	TTGTGTT	CTCTACCTTAGTTTGTACGTT	No	-2.46576	-2.69361	-1.78152	-0.2522	-0.0478279	-0.0211117	0.0718602	0.1168	0.178756
731	1658	1521	972	832	609	882	0.572975	0.429271	0.537154	0.513133	0.219053	TTTTCTATCTACGTAC	TGCACC	TCCATAGCACATAACCT	TATAAT	TTGTGTT	CTCTACCTTAGTTTGTACGTT	No	-2.18605	-2.74074	-1.78152	-0.2522	-0.0478279	-0.0211117	0.0248202	0.1168	0.178658
732	4004	3903	2620	2733	2563	3074	0.779367	0.704034	0.694542	0.725981	0.237664	TTTTCTATCTACGTAC	TGCACC	GCGGAGGTACTAATAAA	TATAAT	TTGTGTT	CTCTACCTTAGTTTGTACGTT	No	-2.51423	-2.70427	-1.78152	-0.2522	-0.0478279	-0.0211117	0.0610364	0.1168	0.17892
733	4882	4377	2837	5498	5037	6926	1.28589	1.23378	1.44517	1.32161	0.614241	TTTTCTATCTACGTAC	TGCACC	ACAGGGACTTGGATATG	TATAAT	TTGTGTT	CTCTACCTTAGTTTGTACGTT	Yes	-3.14438	-2.9365	-1.78152	-0.2522	-0.0478279	-0.0211117	-0.171094	0.1168	0.178815
734	3818	3766	2248	2508	2115	2703	0.750047	0.602107	0.71178	0.687978	0.282309	TTTTCTATCTACGTAC	TGCACC	TAGTGTCAACTCATAGC	TATAAT	TTGTGTT	CTCTACCTTAGTTTGTACGTT	No	-2.47708	-2.8215	-1.78152	-0.2522	-0.0478279	-0.0211117	-0.0561766	0.1168	0.178895
735	4614	4036	2628	2575	3017	3611	0.63723	0.801434	0.813389	0.750684	0.348683	TTTTCTATCTACGTAC	TGCACC	CCTGGCTAAGACATACA	TATAAT	TTGTGTT	CTCTACCTTAGTTTGTACGTT	No	-2.57863	-2.64306	-1.78152	-0.2522	-0.0478279	-0.0211117	0.122381	0.1168	0.178776
736	3398	3128	1797	1096	1537	1895	0.368285	0.526806	0.624248	0.506446	0.312956	TTTTCTATCTACGTAC	TGCACC	ACTTCAGAATCTATTAA	TATAAT	TTGTGTT	CTCTACCTTAGTTTGTACGTT	No	-2.21805	-2.90462	-1.78152	-0.2522	-0.0478279	-0.0211117	-0.139301	0.1168	0.178907
737	3871	3662	2172	994	1248	1492	0.293197	0.365376	0.406635	0.355069	0.186156	TTTTCTATCTACGTAC	TGCACC	CCCGGAAACTCTATTTC	TATAAT	TTGTGTT	CTCTACCTTAGTTTGTACGTT	No	-1.84331	-2.87989	-1.78152	-0.2522	-0.0478279	-0.0211117	-0.114388	0.1168	0.178719
738	1377	1200	791	1566	851	1312	1.29854	0.760312	0.981869	1.01357	0.388253	TTTTCTATCTACGTAC	TGCACC	AAGAGCACCTCAATTGG	TATAAT	TTGTGTT	CTCTACCTTAGTTTGTACGTT	No	-2.84715	-2.97981	-1.78152	-0.2522	-0.0478279	-0.0211117	-0.214403	0.1168	0.178818
739	5315	5045	3037	3194	2558	3976	0.686165	0.543604	0.774993	0.668254	0.358062	TTTTCTATCTACGTAC	TGCACC	CGCTATTTATGCATTCA	TATAAT	TTGTGTT	CTCTACCTTAGTTTGTACGTT	No	-2.47554	-2.57424	-1.78152	-0.2522	-0.0478279	-0.0211117	0.191352	0.1168	0.178632
740	3550	3332	2035	2409	1932	2719	0.774828	0.621649	0.790935	0.729137	0.335669	TTTTCTATCTACGTAC	TGCACC	GTCAGCATTCGCATGAC	TATAAT	TTGTGTT	CTCTACCTTAGTTTGTACGTT	No	-2.54635	-2.65425	-1.78152	-0.2522	-0.0478279	-0.0211117	0.110996	0.1168	0.178978
741	6370	5710	3630	5278	4362	5594	0.946077	0.819017	0.912246	0.892447	0.352093	TTTTCTATCTACGTAC	TGCACC	ACACAAGTAGCAATGTA	TATAAT	TTGTGTT	CTCTACCTTAGTTTGTACGTT	No	-2.7351	-2.84515	-1.78152	-0.2522	-0.0478279	-0.0211117	-0.0796496	0.1168	0.178726
742	2392	2334	1339	1645	1625	1984	0.785238	0.746442	0.877117	0.802932	0.3723	TTTTCTATCTACGTAC	TGCACC	AGTCCTACGTCTATGGG	TATAAT	TTGTGTT	CTCTACCTTAGTTTGTACGTT	No	-2.64573	-2.73829	-1.78152	-0.2522	-0.0478279	-0.0211117	0.0270969	0.1168	0.178832
743	8309	7777	5026	4545	5070	6344	0.624571	0.698939	0.7472	0.690237	0.315359	TTTTCTATCTACGTAC	TGCACC	TAACCTCGGGGTATGCT	TATAAT	TTGTGTT	CTCTACCTTAGTTTGTACGTT	No	-2.49357	-2.62872	-1.78152	-0.2522	-0.0478279	-0.0211117	0.136824	0.1168	0.178682
744	2921	2448	1644	1505	2099	2284	0.588304	0.919273	0.822414	0.776663	0.359623	TTTTCTATCTACGTAC	TGCACC	CCCCTTCGGGATATCAT	TATAAT	TTGTGTT	CTCTACCTTAGTTTGTACGTT	No	-2.60888	-2.92501	-1.78152	-0.2522	-0.0478279	-0.0211117	-0.159503	0.1168	0.178716
745	1272	1267	771	827	430	685	0.742361	0.363861	0.525935	0.544052	0.224808	TTTTCTATCTACGTAC	TGCACC	GCTGCGACTTCGATCTC	TATAAT	TTGTGTT	CTCTACCTTAGTTTGTACGTT	No	-2.22315	-2.57706	-1.78152	-0.2522	-0.0478279	-0.0211117	0.188148	0.1168	0.179017
746	12551	11927	7093	7750	7780	9560	0.70505	0.699345	0.797855	0.734084	0.336373	TTTTCTATCTACGTAC	TGCACC	TCTCCCCTTTAGATCGT	TATAAT	TTGTGTT	CTCTACCTTAGTTTGTACGTT	Yes	-2.55519	-2.6936	-1.78152	-0.2522	-0.0478279	-0.0211117	0.0718602	0.1168	0.17876
747	2507	2166	1397	980	1576	1738	0.446343	0.780084	0.736461	0.654296	0.350881	TTTTCTATCTACGTAC	TGCACC	CTAGATTGAAAGAGAAT	TATAAT	TTGTGTT	CTCTACCTTAGTTTGTACGTT	No	-2.45271	-2.7043	-1.78152	-0.2522	-0.0478279	-0.0211117	0.0610364	0.1168	0.178889
748	4791	4437	3016	1932	2335	3145	0.460445	0.56421	0.617285	0.547313	0.277068	TTTTCTATCTACGTAC	TGCACC	TTTGACTGTCGTAGATG	TATAAT	TTGTGTT	CTCTACCTTAGTTTGTACGTT	No	-2.27213	-2.93632	-1.78152	-0.2522	-0.0478279	-0.0211117	-0.171094	0.1168	0.178992
750	8357	7651	5209	5640	4968	6661	0.770594	0.696156	0.756975	0.741241	0.290876	TTTTCTATCTACGTAC	TGCACC	AGGAAAATTTCGAGACG	TATAAT	TTGTGTT	CTCTACCTTAGTTTGTACGTT	Yes	-2.54959	-2.64297	-1.78152	-0.2522	-0.0478279	-0.0211117	0.122381	0.1168	0.178872
751	1895	1811	1105	1151	1358	1697	0.693526	0.803942	0.909109	0.802192	0.408216	TTTTCTATCTACGTAC	TGCACC	ATGCGAGCGTTCAGTAG	TATAAT	TTGTGTT	CTCTACCTTAGTTTGTACGTT	No	-2.65523	-2.90461	-1.78152	-0.2522	-0.0478279	-0.0211117	-0.139301	0.1168	0.178914
752	3836	3487	2284	2111	2477	3298	0.628357	0.761583	0.854773	0.748238	0.389072	TTTTCTATCTACGTAC	TGCACC	GTTAGGGGGTGAAGTTC	TATAAT	TTGTGTT	CTCTACCTTAGTTTGTACGTT	No	-2.5879	-2.87983	-1.78152	-0.2522	-0.0478279	-0.0211117	-0.114388	0.1168	0.178785
753	2721	2598	1639	3729	3202	4191	1.56481	1.32137	1.51368	1.46662	0.594559	TTTTCTATCTACGTAC	TGCACC	AATCAGAATCCAAGTGT	TATAAT	TTGTGTT	CTCTACCTTAGTTTGTACGTT	No	-3.23387	-2.97998	-1.78152	-0.2522	-0.0478279	-0.0211117	-0.214403	0.1168	0.17865
754	13721	12721	7951	10654	8099	11842	0.886592	0.68258	0.881657	0.816943	0.373405	TTTTCTATCTACGTAC	TGCACC	ATTTTTCCACAGAGGAC	TATAAT	TTGTGTT	CTCTACCTTAGTTTGTACGTT	Yes	-2.65852	-2.65434	-1.78152	-0.2522	-0.0478279	-0.0211117	0.110996	0.1168	0.178883
755	5119	5027	3087	3014	2309	3341	0.672287	0.492446	0.640672	0.601802	0.268406	TTTTCTATCTACGTAC	TGCACC	CCCATTCTCAGGAGGTC	TATAAT	TTGTGTT	CTCTACCTTAGTTTGTACGTT	No	-2.34924	-2.84508	-1.78152	-0.2522	-0.0478279	-0.0211117	-0.0796496	0.1168	0.17879
756	3067	2745	1795	2014	1755	2594	0.749795	0.685454	0.855464	0.763571	0.375832	TTTTCTATCTACGTAC	TGCACC	GCGAGAAAACTCAGGGA	TATAAT	TTGTGTT	CTCTACCTTAGTTTGTACGTT	No	-2.60131	-2.73814	-1.78152	-0.2522	-0.0478279	-0.0211117	0.0270969	0.1168	0.178981
757	7035	6700	4412	2694	2554	3406	0.43725	0.408686	0.456989	0.434308	0.18381	TTTTCTATCTACGTAC	TGCACC	ATTGAGTTAGGAAGGCT	TATAAT	TTGTGTT	CTCTACCTTAGTTTGTACGTT	No	-2.0222	-2.62856	-1.78152	-0.2522	-0.0478279	-0.0211117	0.136824	0.1168	0.178833
758	4863	4469	2906	2701	1891	2915	0.634186	0.453654	0.593799	0.560546	0.248164	TTTTCTATCTACGTAC	TGCACC	GCGCATGCCTTGAGCAT	TATAAT	TTGTGTT	CTCTACCTTAGTTTGTACGTT	No	-2.27687	-2.92482	-1.78152	-0.2522	-0.0478279	-0.0211117	-0.159503	0.1168	0.178901
759	3227	2920	1840	3077	1767	3135	1.08874	0.648779	1.00859	0.915372	0.458424	TTTTCTATCTACGTAC	TGCACC	TAGATCCTCGGTAGCTA	TATAAT	TTGTGTT	CTCTACCTTAGTTTGTACGTT	No	-2.77542	-2.57739	-1.78152	-0.2522	-0.0478279	-0.0211117	0.188148	0.1168	0.178681
760	8520	7914	4923	5839	5456	7785	0.78252	0.739131	0.936106	0.819252	0.421431	TTTTCTATCTACGTAC	TGCACC	CTTTTTACTCTCAGCGC	TATAAT	TTGTGTT	CTCTACCTTAGTTTGTACGTT	Yes	-2.67681	-2.69359	-1.78152	-0.2522	-0.0478279	-0.0211117	0.0718602	0.1168	0.178768
761	4060	3696	2466	658	1070	1029	0.185053	0.310381	0.247012	0.247482	0.104187	TTTTCTATCTACGTAC	TGCACC	ATGTTAAGATGAAGCCT	TATAAT	TTGTGTT	CTCTACCTTAGTTTGTACGTT	No	-1.45235	-2.74055	-1.78152	-0.2522	-0.0478279	-0.0211117	0.0248202	0.1168	0.178849
762	2413	2221	1560	1701	1885	2319	0.804903	0.909926	0.879979	0.864936	0.339673	TTTTCTATCTACGTAC	TGCACC	AGAAAAAAATATACAAA	TATAAT	TTGTGTT	CTCTACCTTAGTTTGTACGTT	No	-2.70486	-2.70437	-1.78152	-0.2522	-0.0478279	-0.0211117	0.0610364	0.1168	0.178816
763	4152	4015	2369	2745	2339	3165	0.754886	0.62458	0.79087	0.723445	0.338183	TTTTCTATCTACGTAC	TGCACC	GGCCGGGTACTTACATC	TATAAT	TTGTGTT	CTCTACCTTAGTTTGTACGTT	No	-2.54061	-2.93652	-1.78152	-0.2522	-0.0478279	-0.0211117	-0.171094	0.1168	0.178791
764	5629	5378	3226	1193	1799	1959	0.241995	0.358636	0.359473	0.320035	0.165223	TTTTCTATCTACGTAC	TGCACC	ATATCATTATGAACACC	TATAAT	TTGTGTT	CTCTACCTTAGTTTGTACGTT	No	-1.73592	-2.64313	-1.78152	-0.2522	-0.0478279	-0.0211117	0.122381	0.1168	0.178707
765	2677	2494	1571	1030	1533	1858	0.439325	0.659006	0.700109	0.59948	0.335358	TTTTCTATCTACGTAC	TGCACC	ACCGGGGTCACAACTAC	TATAAT	TTGTGTT	CTCTACCTTAGTTTGTACGTT	No	-2.37324	-2.90479	-1.78152	-0.2522	-0.0478279	-0.0211117	-0.139301	0.1168	0.178736
766	1774	1583	1039	928	1277	1436	0.597298	0.864875	0.818154	0.760109	0.357362	TTTTCTATCTACGTAC	TGCACC	GGGCATTTGGACACTTT	TATAAT	TTGTGTT	CTCTACCTTAGTTTGTACGTT	No	-2.59059	-2.87979	-1.78152	-0.2522	-0.0478279	-0.0211117	-0.114388	0.1168	0.178824
767	5900	5564	3505	2272	2589	3189	0.439696	0.498871	0.538595	0.492388	0.230799	TTTTCTATCTACGTAC	TGCACC	CGCCGAGAGTCGACTGT	TATAAT	TTGTGTT	CTCTACCTTAGTTTGTACGTT	No	-2.15839	-2.97971	-1.78152	-0.2522	-0.0478279	-0.0211117	-0.214403	0.1168	0.178911
768	7586	7053	4342	4276	3745	5506	0.643608	0.569274	0.750659	0.654514	0.340029	TTTTCTATCTACGTAC	TGCACC	TACATTGATCGTACTCA	TATAAT	TTGTGTT	CTCTACCTTAGTTTGTACGTT	No	-2.45276	-2.5741	-1.78152	-0.2522	-0.0478279	-0.0211117	0.191352	0.1168	0.178766
769	4661	4331	3089	2773	2644	3306	0.679309	0.65451	0.63355	0.65579	0.220492	TTTTCTATCTACGTAC	TGCACC	CGCCCGGAATGCACGAT	TATAAT	TTGTGTT	CTCTACCTTAGTTTGTACGTT	No	-2.41521	-2.65464	-1.78152	-0.2522	-0.0478279	-0.0211117	0.110996	0.1168	0.178582
770	4633	4161	2816	2246	1588	2448	0.553534	0.409163	0.514606	0.492434	0.209851	TTTTCTATCTACGTAC	TGCACC	CTGTACGAGCGCACGTA	TATAAT	TTGTGTT	CTCTACCTTAGTTTGTACGTT	No	-2.14437	-2.84505	-1.78152	-0.2522	-0.0478279	-0.0211117	-0.0796496	0.1168	0.178825
771	4476	4151	2860	2095	2582	3154	0.53443	0.666879	0.652818	0.618042	0.27034	TTTTCTATCTACGTAC	TGCACC	GTCCAAGAGATGACGGT	TATAAT	TTGTGTT	CTCTACCTTAGTTTGTACGTT	Yes	-2.37815	-2.7382	-1.78152	-0.2522	-0.0478279	-0.0211117	0.0270969	0.1168	0.178922
772	3086	3145	1928	1335	1281	1867	0.493949	0.436689	0.573236	0.501291	0.258727	TTTTCTATCTACGTAC	TGCACC	AACAATCGAGCTACGCC	TATAAT	TTGTGTT	CTCTACCTTAGTTTGTACGTT	No	-2.18531	-2.62851	-1.78152	-0.2522	-0.0478279	-0.0211117	0.136824	0.1168	0.17889
773	7917	7173	4729	3634	2894	4218	0.524108	0.432555	0.527999	0.494887	0.218361	TTTTCTATCTACGTAC	TGCACC	GTTCAGAAATAGACCAC	TATAAT	TTGTGTT	CTCTACCTTAGTTTGTACGTT	No	-2.15507	-2.92478	-1.78152	-0.2522	-0.0478279	-0.0211117	-0.159503	0.1168	0.178943
774	6478	5863	3935	5025	5584	6220	0.88571	1.0211	0.935711	0.947508	0.345439	TTTTCTATCTACGTAC	TGCACC	TCGTGCTGACTTACCTA	TATAAT	TTGTGTT	CTCTACCTTAGTTTGTACGTT	Yes	-2.78953	-2.57715	-1.78152	-0.2522	-0.0478279	-0.0211117	0.188148	0.1168	0.178925
775	1666	1536	957	1328	640	1018	0.910164	0.446717	0.629698	0.662193	0.265526	TTTTCTATCTACGTAC	TGCACC	GTACATGGTAAGACCGC	TATAAT	TTGTGTT	CTCTACCTTAGTTTGTACGTT	Yes	-2.41603	-2.69344	-1.78152	-0.2522	-0.0478279	-0.0211117	0.0718602	0.1168	0.178921
776	1347	1258	771	507	475	709	0.429771	0.404815	0.544362	0.459649	0.255783	TTTTCTATCTACGTAC	TGCACC	CGGTCGCCGCTTACCCG	TATAAT	TTGTGTT	CTCTACCTTAGTTTGTACGTT	No	-2.10789	-2.74065	-1.78152	-0.2522	-0.0478279	-0.0211117	0.0248202	0.1168	0.178753
777	3202	3168	1875	1181	1484	1912	0.421139	0.502218	0.603647	0.509001	0.286264	TTTTCTATCTACGTAC	TGCACC	TCGCACGCTTCTTAAAC	TATAAT	TTGTGTT	CTCTACCTTAGTTTGTACGTT	No	-2.2119	-2.70417	-1.78152	-0.2522	-0.0478279	-0.0211117	0.0610364	0.1168	0.179014
778	7106	6986	4401	5722	5282	6759	0.919431	0.810612	0.909133	0.879725	0.356536	TTTTCTATCTACGTAC	TGCACC	AACGCAGGACAGTAATC	TATAAT	TTGTGTT	CTCTACCTTAGTTTGTACGTT	No	-2.72341	-2.9364	-1.78152	-0.2522	-0.0478279	-0.0211117	-0.171094	0.1168	0.17892
779	14323	13525	8289	17044	14737	17832	1.35873	1.16819	1.27349	1.2668	0.478579	TTTTCTATCTACGTAC	TGCACC	GCGATCCATTTTTAAGC	TATAAT	TTGTGTT	CTCTACCTTAGTTTGTACGTT	Yes	-3.08154	-2.82163	-1.78152	-0.2522	-0.0478279	-0.0211117	-0.0561766	0.1168	0.178771
780	5018	4968	3089	3692	3352	4499	0.840094	0.723379	0.862173	0.808548	0.355006	TTTTCTATCTACGTAC	TGCACC	GCCGGATGGTATTAACT	TATAAT	TTGTGTT	CTCTACCTTAGTTTGTACGTT	No	-2.64618	-2.64323	-1.78152	-0.2522	-0.0478279	-0.0211117	0.122381	0.1168	0.178612
781	2773	2628	1732	1846	2275	2843	0.760114	0.92811	0.971684	0.886636	0.420834	TTTTCTATCTACGTAC	TGCACC	TTTACTTGTGGATATAT	TATAAT	TTGTGTT	CTCTACCTTAGTTTGTACGTT	Yes	-2.74757	-2.90468	-1.78152	-0.2522	-0.0478279	-0.0211117	-0.139301	0.1168	0.178845
782	2254	2077	1176	1190	1149	1534	0.602823	0.593099	0.772172	0.656031	0.360228	TTTTCTATCTACGTAC	TGCACC	CCATACATTACGTATTC	TATAAT	TTGTGTT	CTCTACCTTAGTTTGTACGTT	No	-2.46238	-2.8798	-1.78152	-0.2522	-0.0478279	-0.0211117	-0.114388	0.1168	0.17881
783	4217	3790	2635	3772	3612	4804	1.02133	1.02177	1.07924	1.04078	0.424653	TTTTCTATCTACGTAC	TGCACC	AGGTAAAGGCGTTATGG	TATAAT	TTGTGTT	CTCTACCTTAGTTTGTACGTT	No	-2.89331	-2.97989	-1.78152	-0.2522	-0.0478279	-0.0211117	-0.214403	0.1168	0.178732
784	7330	7004	4378	1245	2710	2777	0.193938	0.414827	0.375488	0.328084	0.189749	TTTTCTATCTACGTAC	TGCACC	GCAGTTTGAGTATATCG	TATAAT	TTGTGTT	CTCTACCTTAGTTTGTACGTT	No	-1.7678	-2.57391	-1.78152	-0.2522	-0.0478279	-0.0211117	0.191352	0.1168	0.178962
785	5168	4620	2820	2663	2892	3927	0.588363	0.671119	0.824343	0.694608	0.390084	TTTTCTATCTACGTAC	TGCACC	CCAGGAGTCAAGTAGAA	TATAAT	TTGTGTT	CTCTACCTTAGTTTGTACGTT	No	-2.52267	-2.68931	-1.45	-0.411087	-0.0602029	-6.7e-17	0.0610364	-0.0924	0.221702
786	7825	7489	4562	7363	6764	9063	1.0744	0.968329	1.17602	1.07292	0.502072	TTTTCTATCTACGTAC	TGCACC	AAACACGACGTGTAGTT	TATAAT	TTGTGTT	CTCTACCTTAGTTTGTACGTT	Yes	-2.93601	-2.84485	-1.78152	-0.2522	-0.0478279	-0.0211117	-0.0796496	0.1168	0.179018
787	1896	1833	1129	1607	1468	2046	0.967775	0.858632	1.07277	0.966393	0.466138	TTTTCTATCTACGTAC	TGCACC	TACGGGTGCTGCTAGGA	TATAAT	TTGTGTT	CTCTACCTTAGTTTGTACGTT	No	-2.8344	-2.73827	-1.78152	-0.2522	-0.0478279	-0.0211117	0.0270969	0.1168	0.17885
788	4361	4115	2519	2776	2430	3377	0.726825	0.633111	0.793595	0.717844	0.343261	TTTTCTATCTACGTAC	TGCACC	CTATAGAGGCCATAGCA	TATAAT	TTGTGTT	CTCTACCTTAGTTTGTACGTT	No	-2.53595	-2.62885	-1.78152	-0.2522	-0.0478279	-0.0211117	0.136824	0.1168	0.178551
789	13547	12405	7644	11285	10822	14452	0.951163	0.935307	1.11919	1.00189	0.489546	TTTTCTATCTACGTAC	TGCACC	TCTTAGCGCCAATACAA	TATAAT	TTGTGTT	CTCTACCTTAGTTTGTACGTT	Yes	-2.87278	-3.02626	-1.56642	-0.411087	-0.0602029	-6.7e-17	-0.159503	-0.0924	0.221705
790	3776	3475	2132	3233	3676	4982	0.977621	1.13413	1.38329	1.16501	0.655611	TTTTCTATCTACGTAC	TGCACC	AAATAAGCTACATACTT	TATAAT	TTGTGTT	CTCTACCTTAGTTTGTACGTT	No	-3.04005	-2.57727	-1.78152	-0.2522	-0.0478279	-0.0211117	0.188148	0.1168	0.178803
791	4435	3924	2649	2964	4077	4722	0.7631	1.11392	1.05521	0.977412	0.4633	TTTTCTATCTACGTAC	TGCACC	CGAGACCGTGTATACGG	TATAAT	TTGTGTT	CTCTACCTTAGTTTGTACGTT	No	-2.8428	-2.69353	-1.78152	-0.2522	-0.0478279	-0.0211117	0.0718602	0.1168	0.178835
792	2209	2042	1251	1131	1166	1406	0.584606	0.61219	0.66531	0.620702	0.2756	TTTTCTATCTACGTAC	TGCACC	AGTTGTGGATCATACCG	TATAAT	TTGTGTT	CTCTACCTTAGTTTGTACGTT	No	-2.38453	-2.74056	-1.78152	-0.2522	-0.0478279	-0.0211117	0.0248202	0.1168	0.178845
793	1778	1746	1088	1308	860	1451	0.839987	0.528077	0.789468	0.719178	0.353413	TTTTCTATCTACGTAC	TGCACC	GAAAGCAGGGCGTTAAC	TATAAT	TTGTGTT	CTCTACCTTAGTTTGTACGTT	No	-2.53367	-2.70434	-1.78152	-0.2522	-0.0478279	-0.0211117	0.0610364	0.1168	0.17885
794	2230	2131	1294	2228	2970	3251	1.14079	1.49423	1.48723	1.37408	0.640925	TTTTCTATCTACGTAC	TGCACC	GAATCTAGCACTTTATG	TATAAT	TTGTGTT	CTCTACCTTAGTTTGTACGTT	No	-3.18323	-2.93638	-1.78152	-0.2522	-0.0478279	-0.0211117	-0.171094	0.1168	0.178934
795	6962	6333	3768	3173	2861	4588	0.520395	0.484342	0.72079	0.575175	0.360092	TTTTCTATCTACGTAC	TGCACC	TTATCCTTTCCGTTAGA	TATAAT	TTGTGTT	CTCTACCTTAGTTTGTACGTT	No	-2.34678	-2.82153	-1.78152	-0.2522	-0.0478279	-0.0211117	-0.0561766	0.1168	0.178874
796	3440	3409	2100	492	649	771	0.163306	0.204108	0.217336	0.194917	0.0964467	TTTTCTATCTACGTAC	TGCACC	CACCCGTCTCCCTTACT	TATAAT	TTGTGTT	CTCTACCTTAGTTTGTACGTT	No	-1.23704	-2.64306	-1.78152	-0.2522	-0.0478279	-0.0211117	0.122381	0.1168	0.178785
797	6524	6323	3724	3538	3515	4565	0.619214	0.595999	0.72565	0.646954	0.31906	TTTTCTATCTACGTAC	TGCACC	ATGCTTCTTTGCTTTAC	TATAAT	TTGTGTT	CTCTACCTTAGTTTGTACGTT	No	-2.43625	-2.90466	-1.78152	-0.2522	-0.0478279	-0.0211117	-0.139301	0.1168	0.178859
798	2922	2614	1696	2380	2097	2980	0.930022	0.860075	1.04013	0.943408	0.447255	TTTTCTATCTACGTAC	TGCACC	TCAAGCGATGCCTTTTG	TATAAT	TTGTGTT	CTCTACCTTAGTTTGTACGTT	No	-2.80898	-2.8798	-1.78152	-0.2522	-0.0478279	-0.0211117	-0.114388	0.1168	0.178812
799	2168	2070	1188	1685	1591	2217	0.887436	0.82403	1.1047	0.938723	0.515377	TTTTCTATCTACGTAC	TGCACC	ACTCCTCTTGGCTTTGT	TATAAT	TTGTGTT	CTCTACCTTAGTTTGTACGTT	No	-2.82023	-2.97985	-1.78152	-0.2522	-0.0478279	-0.0211117	-0.214403	0.1168	0.178776
800	2560	2368	1341	1516	1450	1820	0.67617	0.656492	0.803413	0.712025	0.355976	TTTTCTATCTACGTAC	TGCACC	ACTAAATGGAGGTTTCA	TATAAT	TTGTGTT	CTCTACCTTAGTTTGTACGTT	No	-2.53362	-2.57409	-1.78152	-0.2522	-0.0478279	-0.0211117	0.191352	0.1168	0.178778
801	4787	4361	2924	645	977	1196	0.153848	0.240188	0.242131	0.212056	0.114228	TTTTCTATCTACGTAC	TGCACC	AGTCCGTGCGCGTTGAA	TATAAT	TTGTGTT	CTCTACCTTAGTTTGTACGTT	No	-1.32871	-2.65439	-1.78152	-0.2522	-0.0478279	-0.0211117	0.110996	0.1168	0.178834
802	5018	4582	2838	2698	2485	2989	0.613915	0.581453	0.623462	0.606276	0.241934	TTTTCTATCTACGTAC	TGCACC	GTTGATCGGCTGTTGTT	TATAAT	TTGTGTT	CTCTACCTTAGTTTGTACGTT	No	-2.35057	-2.84488	-1.78152	-0.2522	-0.0478279	-0.0211117	-0.0796496	0.1168	0.178996
803	3606	3501	2080	2857	3080	4288	0.904651	0.943196	1.22036	1.02274	0.578817	TTTTCTATCTACGTAC	TGCACC	ATTACTGCTGTATTGGT	TATAAT	TTGTGTT	CTCTACCTTAGTTTGTACGTT	No	-2.91031	-2.73827	-1.78152	-0.2522	-0.0478279	-0.0211117	0.0270969	0.1168	0.178856
804	3769	3697	2168	2826	2617	3634	0.856136	0.758923	0.992252	0.869103	0.446919	TTTTCTATCTACGTAC	TGCACC	GAGAAATATGCATTGCG	TATAAT	TTGTGTT	CTCTACCTTAGTTTGTACGTT	Yes	-2.73521	-2.62872	-1.78152	-0.2522	-0.0478279	-0.0211117	0.136824	0.1168	0.178675
805	3197	3168	1885	1721	1903	2448	0.61466	0.644016	0.76877	0.675815	0.344675	TTTTCTATCTACGTAC	TGCACC	CGGTCGCTTGGGTTCAA	TATAAT	TTGTGTT	CTCTACCTTAGTTTGTACGTT	No	-2.48399	-2.92501	-1.78152	-0.2522	-0.0478279	-0.0211117	-0.159503	0.1168	0.178718
806	9077	8694	5360	6746	6780	9265	0.848595	0.836091	1.02324	0.902641	0.456104	TTTTCTATCTACGTAC	TGCACC	AGCCTTCCCTTTTTCTC	TATAAT	TTGTGTT	CTCTACCTTAGTTTGTACGTT	Yes	-2.77208	-2.57728	-1.78152	-0.2522	-0.0478279	-0.0211117	0.188148	0.1168	0.178795
807	7320	6966	4647	5456	5939	7392	0.85106	0.914057	0.941641	0.902253	0.375788	TTTTCTATCTACGTAC	TGCACC	CGAAATGAACGTTTCGC	TATAAT	TTGTGTT	CTCTACCTTAGTTTGTACGTT	Yes	-2.75253	-2.69348	-1.78152	-0.2522	-0.0478279	-0.0211117	0.0718602	0.1168	0.178885
809	7309	6902	4272	3695	4846	5641	0.577236	0.752752	0.781666	0.703884	0.347224	TTTTCTATCTACGTAC	TGCACC	CAACCGTACACTTGAAA	TATAAT	TTGTGTT	CTCTACCTTAGTTTGTACGTT	No	-2.52041	-2.7043	-1.78152	-0.2522	-0.0478279	-0.0211117	0.0610364	0.1168	0.178889
810	5301	5013	3132	7150	6127	7821	1.54009	1.31037	1.47821	1.44289	0.573493	TTTTCTATCTACGTAC	TGCACC	TTTTCTCAGCCTTGATG	TATAAT	TTGTGTT	CTCTACCTTAGTTTGTACGTT	Yes	-3.21592	-2.9364	-1.78152	-0.2522	-0.0478279	-0.0211117	-0.171094	0.1168	0.178913
811	5493	4985	3504	2779	4495	4842	0.577664	0.966736	0.818007	0.787469	0.35815	TTTTCTATCTACGTAC	TGCACC	GGCTTGCAACCGTGAGA	TATAAT	TTGTGTT	CTCTACCTTAGTTTGTACGTT	No	-2.61879	-2.82157	-1.78152	-0.2522	-0.0478279	-0.0211117	-0.0561766	0.1168	0.178828
812	5868	5462	3364	2671	2718	3881	0.519733	0.533508	0.682942	0.578728	0.319745	TTTTCTATCTACGTAC	TGCACC	TGTAAGAAGCGATGACT	TATAAT	TTGTGTT	CTCTACCTTAGTTTGTACGTT	No	-2.33796	-2.64288	-1.78152	-0.2522	-0.0478279	-0.0211117	0.122381	0.1168	0.178961
813	6781	6414	4052	4769	3852	5759	0.803027	0.643874	0.841344	0.762748	0.365091	TTTTCTATCTACGTAC	TGCACC	CCTGTTTGTTAGTGTAA	TATAAT	TTGTGTT	CTCTACCTTAGTTTGTACGTT	No	-2.59545	-2.90461	-1.78152	-0.2522	-0.0478279	-0.0211117	-0.139301	0.1168	0.178918
814	2492	2366	1603	2275	2989	3262	1.04239	1.35442	1.20461	1.20047	0.468696	TTTTCTATCTACGTAC	TGCACC	CCATGGAGGTGATGTTG	TATAAT	TTGTGTT	CTCTACCTTAGTTTGTACGTT	No	-3.03068	-2.87998	-1.78152	-0.2522	-0.0478279	-0.0211117	-0.114388	0.1168	0.178626
815	2829	2644	1707	2826	2077	2986	1.14061	0.842206	1.03551	1.00611	0.41329	TTTTCTATCTACGTAC	TGCACC	ACTGTCGTGGCATGTGA	TATAAT	TTGTGTT	CTCTACCTTAGTTTGTACGTT	No	-2.8553	-2.97981	-1.78152	-0.2522	-0.0478279	-0.0211117	-0.214403	0.1168	0.178813
816	4472	4315	2522	3193	3673	4157	0.815256	0.912606	0.975733	0.901198	0.411916	TTTTCTATCTACGTAC	TGCACC	TTGGAGATCTCCTGTCG	TATAAT	TTGTGTT	CTCTACCTTAGTTTGTACGTT	Yes	-2.7603	-2.57385	-1.78152	-0.2522	-0.0478279	-0.0211117	0.191352	0.1168	0.179021
817	10129	9230	5928	8558	8250	10813	0.964722	0.958287	1.07978	1.00093	0.450489	TTTTCTATCTACGTAC	TGCACC	CACTTGCGGTTTTGGAC	TATAAT	TTGTGTT	CTCTACCTTAGTTTGTACGTT	Yes	-2.86348	-2.65447	-1.78152	-0.2522	-0.0478279	-0.0211117	0.110996	0.1168	0.178757
818	3315	3092	1933	4039	3053	4361	1.39119	1.0586	1.33552	1.26177	0.551737	TTTTCTATCTACGTAC	TGCACC	TGACAAAGGATATGGTA	TATAAT	TTGTGTT	CTCTACCTTAGTTTGTACGTT	Yes	-3.08851	-2.84519	-1.78152	-0.2522	-0.0478279	-0.0211117	-0.0796496	0.1168	0.178686
819	3735	3617	2184	3203	2150	3068	0.979181	0.637284	0.83157	0.816012	0.337529	TTTTCTATCTACGTAC	TGCACC	CTTCCTGCGGGCTGGGA	TATAAT	TTGTGTT	CTCTACCTTAGTTTGTACGTT	Yes	-2.64262	-2.73841	-1.78152	-0.2522	-0.0478279	-0.0211117	0.0270969	0.1168	0.178712
820	1938	1765	1210	1157	1222	1561	0.681673	0.742284	0.763684	0.729214	0.306726	TTTTCTATCTACGTAC	TGCACC	CTCGTGATGGTGTGGCC	TATAAT	TTGTGTT	CTCTACCTTAGTTTGTACGTT	No	-2.54051	-2.6284	-1.78152	-0.2522	-0.0478279	-0.0211117	0.136824	0.1168	0.178997
821	3039	2892	1760	3544	2685	3654	1.33156	0.995381	1.229	1.18531	0.494616	TTTTCTATCTACGTAC	TGCACC	TCATGGAGCATTTGCAG	TATAAT	TTGTGTT	CTCTACCTTAGTTTGTACGTT	No	-3.02103	-2.92497	-1.78152	-0.2522	-0.0478279	-0.0211117	-0.159503	0.1168	0.178758
822	5013	4846	2680	5295	5166	6435	1.20605	1.14292	1.42138	1.25678	0.631683	TTTTCTATCTACGTAC	TGCACC	GTTTCTAGTACTTGCTG	TATAAT	TTGTGTT	CTCTACCTTAGTTTGTACGTT	Yes	-3.10221	-2.57705	-1.78152	-0.2522	-0.0478279	-0.0211117	0.188148	0.1168	0.179024
823	2213	2007	1248	2052	2079	2714	1.05875	1.11058	1.28733	1.15222	0.564187	TTTTCTATCTACGTAC	TGCACC	CAGAATTGAGATTGCGA	TATAAT	TTGTGTT	CTCTACCTTAGTTTGTACGTT	No	-3.01311	-2.69345	-1.78152	-0.2522	-0.0478279	-0.0211117	0.0718602	0.1168	0.178908
824	3640	3265	2328	2390	1994	2677	0.74971	0.654765	0.680709	0.695061	0.244086	TTTTCTATCTACGTAC	TGCACC	CCAAAGAACATGTGCCC	TATAAT	TTGTGTT	CTCTACCTTAGTTTGTACGTT	No	-2.47556	-2.74056	-1.78152	-0.2522	-0.0478279	-0.0211117	0.0248202	0.1168	0.178843
825	4229	3899	2263	2478	2215	3041	0.669053	0.609065	0.795478	0.691199	0.361531	TTTTCTATCTACGTAC	TGCACC	ATGTTAAATCTGTCAAC	TATAAT	TTGTGTT	CTCTACCTTAGTTTGTACGTT	No	-2.50837	-2.70437	-1.78152	-0.2522	-0.0478279	-0.0211117	0.0610364	0.1168	0.178815
826	3397	3342	1967	3227	1703	2848	1.08468	0.546326	0.857101	0.829367	0.383306	TTTTCTATCTACGTAC	TGCACC	TTCCCACACAATTCATT	TATAAT	TTGTGTT	CTCTACCTTAGTTTGTACGTT	No	-2.66021	-2.93636	-1.78152	-0.2522	-0.0478279	-0.0211117	-0.171094	0.1168	0.178958
827	4491	4221	2586	4156	3257	4868	1.05665	0.827267	1.11434	0.999418	0.491427	TTTTCTATCTACGTAC	TGCACC	TCAATGATCAGATCAGT	TATAAT	TTGTGTT	CTCTACCTTAGTTTGTACGTT	No	-2.86815	-2.8216	-1.78152	-0.2522	-0.0478279	-0.0211117	-0.0561766	0.1168	0.178796
828	2792	2627	1592	1520	1082	1566	0.62162	0.441581	0.582297	0.548499	0.244372	TTTTCTATCTACGTAC	TGCACC	GGATAAAAACTGTCACC	TATAAT	TTGTGTT	CTCTACCTTAGTTTGTACGTT	No	-2.25561	-2.64285	-1.78152	-0.2522	-0.0478279	-0.0211117	0.122381	0.1168	0.178987
829	11266	10535	6444	6730	6243	8137	0.68209	0.635334	0.747489	0.688305	0.314782	TTTTCTATCTACGTAC	TGCACC	ATGGACTGCTCCTCTAT	TATAAT	TTGTGTT	CTCTACCTTAGTTTGTACGTT	Yes	-2.49013	-2.90465	-1.78152	-0.2522	-0.0478279	-0.0211117	-0.139301	0.1168	0.178875
830	9525	8766	5936	3079	3375	4655	0.369098	0.412777	0.464218	0.415364	0.204297	TTTTCTATCTACGTAC	TGCACC	AAAAGTTCAAAATCTTG	TATAAT	TTGTGTT	CTCTACCTTAGTTTGTACGTT	Yes	-1.99337	-2.87984	-1.78152	-0.2522	-0.0478279	-0.0211117	-0.114388	0.1168	0.178773
831	4540	4429	2812	6716	6094	7133	1.68908	1.47516	1.5016	1.55528	0.524495	TTTTCTATCTACGTAC	TGCACC	TCGTCGACTAGATCTGC	TATAAT	TTGTGTT	CTCTACCTTAGTTTGTACGTT	Yes	-3.27783	-2.97967	-1.78152	-0.2522	-0.0478279	-0.0211117	-0.214403	0.1168	0.178958
832	9536	9029	5602	4761	6236	7411	0.570071	0.740474	0.783123	0.697889	0.351945	TTTTCTATCTACGTAC	TGCACC	TGGACTGCTAAGTCTCC	TATAAT	TTGTGTT	CTCTACCTTAGTTTGTACGTT	No	-2.51436	-2.57397	-1.78152	-0.2522	-0.0478279	-0.0211117	0.191352	0.1168	0.178899
833	7351	7075	4206	4700	4889	6482	0.730042	0.740861	0.912296	0.7944	0.413458	TTTTCTATCTACGTAC	TGCACC	GCGGACAATCACTCGAT	TATAAT	TTGTGTT	CTCTACCTTAGTTTGTACGTT	Yes	-2.64778	-2.65433	-1.78152	-0.2522	-0.0478279	-0.0211117	0.110996	0.1168	0.178899
834	18389	17276	10773	15006	14344	18635	0.931759	0.890165	1.02397	0.948633	0.427429	TTTTCTATCTACGTAC	TGCACC	GCAATACCTATCTCGTA	TATAAT	TTGTGTT	CTCTACCTTAGTTTGTACGTT	Yes	-2.80966	-2.84505	-1.78152	-0.2522	-0.0478279	-0.0211117	-0.0796496	0.1168	0.178818
835	12536	11883	7173	8871	9903	12853	0.807998	0.893478	1.06072	0.920731	0.484197	TTTTCTATCTACGTAC	TGCACC	CTGCTACAGACCTCGGT	TATAAT	TTGTGTT	CTCTACCTTAGTTTGTACGTT	Yes	-2.79678	-2.73822	-1.78152	-0.2522	-0.0478279	-0.0211117	0.0270969	0.1168	0.178904
836	8697	8200	5098	5882	6258	7132	0.77224	0.818211	0.828148	0.806199	0.32215	TTTTCTATCTACGTAC	TGCACC	AGTAATGAAGTATCGCT	TATAAT	TTGTGTT	CTCTACCTTAGTTTGTACGTT	Yes	-2.63621	-2.62855	-1.78152	-0.2522	-0.0478279	-0.0211117	0.136824	0.1168	0.178851
837	4776	4406	3010	3158	2794	3679	0.754996	0.679869	0.723535	0.719467	0.271085	TTTTCTATCTACGTAC	TGCACC	GCTAGTACAGTGTCCAT	TATAAT	TTGTGTT	CTCTACCTTAGTTTGTACGTT	No	-2.51625	-2.92475	-1.78152	-0.2522	-0.0478279	-0.0211117	-0.159503	0.1168	0.17897
838	3186	2969	1722	1913	1858	2116	0.685592	0.670933	0.727409	0.694645	0.290421	TTTTCTATCTACGTAC	TGCACC	GCCCACGGGCAATCCTC	TATAAT	TTGTGTT	CTCTACCTTAGTTTGTACGTT	No	-2.49108	-2.57736	-1.78152	-0.2522	-0.0478279	-0.0211117	0.188148	0.1168	0.178717
839	4260	3970	2619	3329	4033	5018	0.892279	1.08913	1.1342	1.03854	0.489032	TTTTCTATCTACGTAC	TGCACC	GGAAGTTATATGTCCGC	TATAAT	TTGTGTT	CTCTACCTTAGTTTGTACGTT	Yes	-2.90487	-2.69349	-1.78152	-0.2522	-0.0478279	-0.0211117	0.0718602	0.1168	0.178877
840	7105	6421	4095	3724	3465	4406	0.59847	0.578554	0.636923	0.604649	0.25655	TTTTCTATCTACGTAC	TGCACC	GTCAATGGAGTATCCCT	TATAAT	TTGTGTT	CTCTACCTTAGTTTGTACGTT	No	-2.35362	-2.74045	-1.78152	-0.2522	-0.0478279	-0.0211117	0.0248202	0.1168	0.178953
841	6990	6577	4198	4022	4124	5657	0.656994	0.672255	0.797701	0.708983	0.352456	TTTTCTATCTACGTAC	TGCACC	ACTTTGGTATGGGAAAC	TATAAT	TTGTGTT	CTCTACCTTAGTTTGTACGTT	No	-2.52902	-2.70453	-1.78152	-0.2522	-0.0478279	-0.0211117	0.0610364	0.1168	0.17866
842	6774	6227	4154	2855	2571	3788	0.481235	0.442656	0.539808	0.4879	0.23324	TTTTCTATCTACGTAC	TGCACC	GTGAAGTCCGCCGAATC	TATAAT	TTGTGTT	CTCTACCTTAGTTTGTACGTT	No	-2.1504	-2.93642	-1.78152	-0.2522	-0.0478279	-0.0211117	-0.171094	0.1168	0.178892
843	6809	6521	3968	6511	6194	8215	1.09185	1.01836	1.22555	1.11192	0.526692	TTTTCTATCTACGTAC	TGCACC	TACCGCCGTAGTGAAGT	TATAAT	TTGTGTT	CTCTACCTTAGTTTGTACGTT	Yes	-2.97332	-2.82145	-1.78152	-0.2522	-0.0478279	-0.0211117	-0.0561766	0.1168	0.178945
844	3435	3230	2113	2035	1696	2221	0.676448	0.562946	0.622222	0.620539	0.233723	TTTTCTATCTACGTAC	TGCACC	CTCGCCCGAATTGAACT	TATAAT	TTGTGTT	CTCTACCTTAGTTTGTACGTT	No	-2.36703	-2.64317	-1.78152	-0.2522	-0.0478279	-0.0211117	0.122381	0.1168	0.178672
845	1395	1216	713	1168	1430	1651	0.956016	1.2608	1.37074	1.19585	0.632343	TTTTCTATCTACGTAC	TGCACC	ATGTCTTGTGTTGATAA	TATAAT	TTGTGTT	CTCTACCTTAGTTTGTACGTT	No	-3.05824	-2.90459	-1.78152	-0.2522	-0.0478279	-0.0211117	-0.139301	0.1168	0.178933
846	1359	1340	925	172	370	400	0.144513	0.296033	0.255985	0.232177	0.124881	TTTTCTATCTACGTAC	TGCACC	CTAACAGAGTAGGATTT	TATAAT	TTGTGTT	CTCTACCTTAGTTTGTACGTT	No	-1.41276	-2.87989	-1.78152	-0.2522	-0.0478279	-0.0211117	-0.114388	0.1168	0.178721
847	8211	7848	4969	7165	6751	8923	0.996361	0.922258	1.06301	0.993877	0.438114	TTTTCTATCTACGTAC	TGCACC	TCACTCCTTTGAGATGC	TATAAT	TTGTGTT	CTCTACCTTAGTTTGTACGTT	Yes	-2.85383	-2.97984	-1.78152	-0.2522	-0.0478279	-0.0211117	-0.214403	0.1168	0.17879
848	2110	2029	1357	1366	1006	1403	0.739205	0.531569	0.612032	0.627602	0.226544	TTTTCTATCTACGTAC	TGCACC	GTGGGGGAGTTCGATCG	TATAAT	TTGTGTT	CTCTACCTTAGTTTGTACGTT	No	-2.37094	-2.57404	-1.78152	-0.2522	-0.0478279	-0.0211117	0.191352	0.1168	0.178831
849	1813	1865	1197	977	1328	1733	0.615309	0.763418	0.857039	0.745256	0.394036	TTTTCTATCTACGTAC	TGCACC	GCTGCTCCAAAAGAGAC	TATAAT	TTGTGTT	CTCTACCTTAGTTTGTACGTT	No	-2.58572	-2.65431	-1.78152	-0.2522	-0.0478279	-0.0211117	0.110996	0.1168	0.178919
850	3310	3143	1972	2358	2734	3110	0.813416	0.932604	0.933576	0.893199	0.376038	TTTTCTATCTACGTAC	TGCACC	TGTTAGGGTACAGAGTT	TATAAT	TTGTGTT	CTCTACCTTAGTTTGTACGTT	No	-2.7433	-2.84495	-1.78152	-0.2522	-0.0478279	-0.0211117	-0.0796496	0.1168	0.178923
851	2061	2014	1227	1576	1448	2114	0.873122	0.770819	1.0199	0.887946	0.462861	TTTTCTATCTACGTAC	TGCACC	CCTTATTATATAGAGGC	TATAAT	TTGTGTT	CTCTACCTTAGTTTGTACGTT	No	-2.75813	-2.73848	-1.78152	-0.2522	-0.0478279	-0.0211117	0.0270969	0.1168	0.178641
852	3897	3518	2239	1873	1392	2142	0.548787	0.424216	0.56632	0.513108	0.246883	TTTTCTATCTACGTAC	TGCACC	GACAAAAGACTAGAGCG	TATAAT	TTGTGTT	CTCTACCTTAGTTTGTACGTT	No	-2.19888	-2.62836	-1.78152	-0.2522	-0.0478279	-0.0211117	0.136824	0.1168	0.17904
853	1475	1378	870	810	825	1058	0.627032	0.641871	0.719884	0.662929	0.303396	TTTTCTATCTACGTAC	TGCACC	AGTTCAGCTTGAGACAT	TATAAT	TTGTGTT	CTCTACCTTAGTTTGTACGTT	No	-2.45327	-2.92479	-1.78152	-0.2522	-0.0478279	-0.0211117	-0.159503	0.1168	0.178937
854	1974	1845	1196	996	985	1193	0.576115	0.572378	0.59048	0.579658	0.225778	TTTTCTATCTACGTAC	TGCACC	CGTCCCCTTGCGGACTA	TATAAT	TTGTGTT	CTCTACCTTAGTTTGTACGTT	No	-2.30389	-2.57746	-1.78152	-0.2522	-0.0478279	-0.0211117	0.188148	0.1168	0.178613
855	6328	5917	3869	3944	4005	5298	0.711651	0.725679	0.810605	0.749312	0.339779	TTTTCTATCTACGTAC	TGCACC	GGTTCGGCCACGGACGC	TATAAT	TTGTGTT	CTCTACCTTAGTTTGTACGTT	No	-2.57482	-2.69351	-1.78152	-0.2522	-0.0478279	-0.0211117	0.0718602	0.1168	0.178854
856	5547	5347	3507	2534	2570	3160	0.521609	0.515307	0.533393	0.523437	0.20403	TTTTCTATCTACGTAC	TGCACC	ACGCACTTACTCGACCG	TATAAT	TTGTGTT	CTCTACCTTAGTTTGTACGTT	No	-2.2019	-2.7405	-1.78152	-0.2522	-0.0478279	-0.0211117	0.0248202	0.1168	0.178903
857	6737	6426	4047	1617	1722	2347	0.274057	0.2873	0.343302	0.301553	0.154073	TTTTCTATCTACGTAC	TGCACC	TCTAGGGCCAGAGTAAC	TATAAT	TTGTGTT	CTCTACCTTAGTTTGTACGTT	No	-1.67721	-2.7044	-1.78152	-0.2522	-0.0478279	-0.0211117	0.0610364	0.1168	0.178789
858	5037	4529	2891	4214	4216	5079	0.955255	0.998025	1.03998	0.997754	0.413371	TTTTCTATCTACGTAC	TGCACC	CCTTACGAGATAGTATT	TATAAT	TTGTGTT	CTCTACCTTAGTTTGTACGTT	No	-2.85263	-2.93654	-1.78152	-0.2522	-0.0478279	-0.0211117	-0.171094	0.1168	0.178771
859	4652	4147	2789	3491	3798	5031	0.856854	0.981893	1.06783	0.968859	0.462565	TTTTCTATCTACGTAC	TGCACC	AACGCACATTGGGTAGG	TATAAT	TTGTGTT	CTCTACCTTAGTTTGTACGTT	No	-2.83714	-2.82167	-1.78152	-0.2522	-0.0478279	-0.0211117	-0.0561766	0.1168	0.178731
860	3911	3726	2196	2554	1453	2266	0.745641	0.418086	0.610835	0.591521	0.263477	TTTTCTATCTACGTAC	TGCACC	TATCACCGCATCGTACC	TATAAT	TTGTGTT	CTCTACCTTAGTTTGTACGTT	No	-2.32284	-2.64319	-1.78152	-0.2522	-0.0478279	-0.0211117	0.122381	0.1168	0.178651
861	6938	6278	4046	4117	6332	7306	0.677553	1.08134	1.06893	0.942609	0.503054	TTTTCTATCTACGTAC	TGCACC	TTTAGCGAAGACGTTAG	TATAAT	TTGTGTT	CTCTACCTTAGTTTGTACGTT	No	-2.81899	-2.90448	-1.78152	-0.2522	-0.0478279	-0.0211117	-0.139301	0.1168	0.179045
862	3369	3209	1966	2251	1399	2365	0.762906	0.467403	0.712105	0.647471	0.321143	TTTTCTATCTACGTAC	TGCACC	CATGGCAAGCTCGTTTG	TATAAT	TTGTGTT	CTCTACCTTAGTTTGTACGTT	No	-2.42892	-2.8799	-1.78152	-0.2522	-0.0478279	-0.0211117	-0.114388	0.1168	0.178711
863	3831	3644	2244	2240	2530	3172	0.667625	0.744364	0.836771	0.749587	0.367623	TTTTCTATCTACGTAC	TGCACC	GAGAATGCATCTGTTGT	TATAAT	TTGTGTT	CTCTACCTTAGTTTGTACGTT	No	-2.58343	-2.97972	-1.78152	-0.2522	-0.0478279	-0.0211117	-0.214403	0.1168	0.178901
864	4574	4190	2691	2045	1430	2088	0.510498	0.365902	0.459318	0.445239	0.18506	TTTTCTATCTACGTAC	TGCACC	ATCGCCACCCCAGTTCC	TATAAT	TTGTGTT	CTCTACCTTAGTTTGTACGTT	No	-2.04038	-2.57418	-1.78152	-0.2522	-0.0478279	-0.0211117	0.191352	0.1168	0.178692
865	5434	5168	3105	2506	3145	3606	0.526572	0.652441	0.68748	0.622165	0.301398	TTTTCTATCTACGTAC	TGCACC	ACTTATGCATTGGTGAT	TATAAT	TTGTGTT	CTCTACCTTAGTTTGTACGTT	Yes	-2.39542	-2.65452	-1.78152	-0.2522	-0.0478279	-0.0211117	0.110996	0.1168	0.178702
866	8623	8312	4992	5329	5397	6513	0.705641	0.69613	0.77233	0.7247	0.316588	TTTTCTATCTACGTAC	TGCACC	ATTATAATCGAGGTGTT	TATAAT	TTGTGTT	CTCTACCTTAGTTTGTACGTT	No	-2.53762	-2.84508	-1.78152	-0.2522	-0.0478279	-0.0211117	-0.0796496	0.1168	0.178793
867	2379	2198	1505	1901	1432	2014	0.912398	0.698488	0.792171	0.801019	0.295147	TTTTCTATCTACGTAC	TGCACC	CAGTCGTTGCAAGTGGC	TATAAT	TTGTGTT	CTCTACCTTAGTTTGTACGTT	No	-2.61855	-2.73827	-1.78152	-0.2522	-0.0478279	-0.0211117	0.0270969	0.1168	0.178859
868	5684	5290	3303	2690	3656	3981	0.540375	0.740958	0.713477	0.664937	0.306894	TTTTCTATCTACGTAC	TGCACC	ATAAACACGGCTGTGCG	TATAAT	TTGTGTT	CTCTACCTTAGTTTGTACGTT	No	-2.45568	-2.62863	-1.78152	-0.2522	-0.0478279	-0.0211117	0.136824	0.1168	0.178767
869	2138	1979	1333	1350	1920	2225	0.720979	1.04016	0.988089	0.916408	0.432078	TTTTCTATCTACGTAC	TGCACC	CAGGGACCAATAGTCAG	TATAAT	TTGTGTT	CTCTACCTTAGTTTGTACGTT	No	-2.77797	-2.92502	-1.78152	-0.2522	-0.0478279	-0.0211117	-0.159503	0.1168	0.178706
870	5080	4484	2817	2576	2518	3622	0.579	0.602051	0.761128	0.647393	0.354932	TTTTCTATCTACGTAC	TGCACC	AACCAGTACAGGGTCTA	TATAAT	TTGTGTT	CTCTACCTTAGTTTGTACGTT	No	-2.44923	-2.57717	-1.78152	-0.2522	-0.0478279	-0.0211117	0.188148	0.1168	0.178904
871	2303	2184	1376	1746	1872	2453	0.865659	0.91896	1.0553	0.946639	0.461422	TTTTCTATCTACGTAC	TGCACC	TCCGGGTCCGGGGTCGT	TATAAT	TTGTGTT	CTCTACCTTAGTTTGTACGTT	No	-2.81612	-2.69377	-1.78152	-0.2522	-0.0478279	-0.0211117	0.0718602	0.1168	0.178594
872	5370	4955	3189	786	1172	1422	0.167126	0.253587	0.263962	0.228225	0.125473	TTTTCTATCTACGTAC	TGCACC	GTAGACATTGCTGTCCG	TATAAT	TTGTGTT	CTCTACCTTAGTTTGTACGTT	No	-1.40517	-2.74057	-1.78152	-0.2522	-0.0478279	-0.0211117	0.0248202	0.1168	0.178831
873	2344	2186	1321	1992	2043	2718	0.97035	1.00199	1.21799	1.06344	0.550428	TTTTCTATCTACGTAC	TGCACC	TTTGAGACAATAGGAAC	TATAAT	TTGTGTT	CTCTACCTTAGTTTGTACGTT	No	-2.93892	-2.70431	-1.78152	-0.2522	-0.0478279	-0.0211117	0.0610364	0.1168	0.178875
874	6589	6104	4009	5931	6028	7947	1.02779	1.05877	1.17345	1.08667	0.490828	TTTTCTATCTACGTAC	TGCACC	AAAGTGAGCACTGGATA	TATAAT	TTGTGTT	CTCTACCTTAGTTTGTACGTT	Yes	-2.94619	-2.9364	-1.78152	-0.2522	-0.0478279	-0.0211117	-0.171094	0.1168	0.178915
875	3361	3110	2156	2248	2407	2824	0.763703	0.829773	0.775376	0.789617	0.280688	TTTTCTATCTACGTAC	TGCACC	ACACCAGATAAGGGAGG	TATAAT	TTGTGTT	CTCTACCTTAGTTTGTACGTT	No	-2.6055	-2.82177	-1.78152	-0.2522	-0.0478279	-0.0211117	-0.0561766	0.1168	0.178628
876	4184	3915	2499	1505	2322	2629	0.410716	0.635878	0.62276	0.556451	0.287592	TTTTCTATCTACGTAC	TGCACC	GATCGCCACATCGGACT	TATAAT	TTGTGTT	CTCTACCTTAGTTTGTACGTT	No	-2.2885	-2.64298	-1.78152	-0.2522	-0.0478279	-0.0211117	0.122381	0.1168	0.178859
877	4405	4077	2800	3212	3815	4608	0.832581	1.00322	0.974206	0.93667	0.39254	TTTTCTATCTACGTAC	TGCACC	CCGGCGATAAAGGGTAC	TATAAT	TTGTGTT	CTCTACCTTAGTTTGTACGTT	No	-2.79008	-2.90478	-1.78152	-0.2522	-0.0478279	-0.0211117	-0.139301	0.1168	0.178748
878	16847	14978	9906	9613	16621	17478	0.651528	1.18973	1.04445	0.961903	0.488119	TTTTCTATCTACGTAC	TGCACC	CACAAGTAGATTGGTTT	TATAAT	TTGTGTT	CTCTACCTTAGTTTGTACGTT	Yes	-2.82977	-2.8798	-1.78152	-0.2522	-0.0478279	-0.0211117	-0.114388	0.1168	0.178815
879	2463	2324	1503	1453	1462	2175	0.673593	0.674458	0.856636	0.734896	0.39517	TTTTCTATCTACGTAC	TGCACC	GCTCAAGGCCAGGGTGC	TATAAT	TTGTGTT	CTCTACCTTAGTTTGTACGTT	No	-2.57357	-2.97984	-1.78152	-0.2522	-0.0478279	-0.0211117	-0.214403	0.1168	0.178783
880	2406	2328	1473	726	1140	1344	0.344538	0.525007	0.540123	0.46989	0.255376	TTTTCTATCTACGTAC	TGCACC	ACAAATATGGTCGGTCC	TATAAT	TTGTGTT	CTCTACCTTAGTTTGTACGTT	No	-2.12584	-2.57401	-1.78152	-0.2522	-0.0478279	-0.0211117	0.191352	0.1168	0.178857
881	1579	1437	1023	980	1067	1384	0.708664	0.79607	0.80086	0.768531	0.320342	TTTTCTATCTACGTAC	TGCACC	AGGATTGTGAGTGGGAG	TATAAT	TTGTGTT	CTCTACCTTAGTTTGTACGTT	No	-2.59212	-2.65459	-1.78152	-0.2522	-0.0478279	-0.0211117	0.110996	0.1168	0.178639
882	881	913	531	52	90	94	0.0673944	0.105685	0.104792	0.0926241	0.0490382	TTTTCTATCTACGTAC	TGCACC	TCAGTCCAACTGGGGTC	TATAAT	TTGTGTT	CTCTACCTTAGTTTGTACGTT	No	-0.498194	-2.84509	-1.78152	-0.2522	-0.0478279	-0.0211117	-0.0796496	0.1168	0.178785
883	7148	6950	4477	2066	2639	3318	0.330022	0.407097	0.438718	0.391946	0.195284	TTTTCTATCTACGTAC	TGCACC	TGTCTCCACATGGGGGA	TATAAT	TTGTGTT	CTCTACCTTAGTTTGTACGTT	No	-1.93643	-2.73835	-1.78152	-0.2522	-0.0478279	-0.0211117	0.0270969	0.1168	0.178778
884	11688	10797	7532	6265	8463	9801	0.612037	0.840358	0.770294	0.740896	0.318801	TTTTCTATCTACGTAC	TGCACC	GTGTTAGGTGTTGGGCG	TATAAT	TTGTGTT	CTCTACCTTAGTTTGTACGTT	Yes	-2.55653	-2.62842	-1.78152	-0.2522	-0.0478279	-0.0211117	0.136824	0.1168	0.178982
885	5839	5365	3531	4158	3932	5314	0.813098	0.785755	0.890882	0.829911	0.368949	TTTTCTATCTACGTAC	TGCACC	AAAGGGAGCCGGGGCAA	TATAAT	TTGTGTT	CTCTACCTTAGTTTGTACGTT	No	-2.67473	-2.92496	-1.78152	-0.2522	-0.0478279	-0.0211117	-0.159503	0.1168	0.178765
886	3451	3189	2170	3340	1894	2805	1.10509	0.63675	0.76519	0.835677	0.285482	TTTTCTATCTACGTAC	TGCACC	ATCAACGGTATGGGCTG	TATAAT	TTGTGTT	CTCTACCTTAGTTTGTACGTT	Yes	-2.64179	-2.57723	-1.78152	-0.2522	-0.0478279	-0.0211117	0.188148	0.1168	0.178848
887	3005	2825	1777	936	1621	1814	0.355654	0.615188	0.604291	0.525044	0.292841	TTTTCTATCTACGTAC	TGCACC	ACGGCTGGCCCAGGCGC	TATAAT	TTGTGTT	CTCTACCTTAGTTTGTACGTT	No	-2.238	-2.69363	-1.78152	-0.2522	-0.0478279	-0.0211117	0.0718602	0.1168	0.17873
888	2824	2759	1749	1969	1453	2036	0.796118	0.564621	0.689103	0.683281	0.269445	TTTTCTATCTACGTAC	TGCACC	GTCGCCACGAAGGGCCC	TATAAT	TTGTGTT	CTCTACCTTAGTTTGTACGTT	No	-2.46338	-2.74052	-1.78152	-0.2522	-0.0478279	-0.0211117	0.0248202	0.1168	0.178884
889	3485	3348	2132	2795	2706	3775	0.915747	0.866534	1.04816	0.943479	0.455154	TTTTCTATCTACGTAC	TGCACC	CTCCCGACCCCTGCAAG	TATAAT	TTGTGTT	CTCTACCTTAGTTTGTACGTT	Yes	-2.81108	-2.70453	-1.78152	-0.2522	-0.0478279	-0.0211117	0.0610364	0.1168	0.178655
890	9767	9050	5789	5726	5769	8309	0.669402	0.683432	0.849653	0.734162	0.38874	TTTTCTATCTACGTAC	TGCACC	GGTTCTTATCGCGCATG	TATAAT	TTGTGTT	CTCTACCTTAGTTTGTACGTT	Yes	-2.5709	-2.93627	-1.78152	-0.2522	-0.0478279	-0.0211117	-0.171094	0.1168	0.179044
891	3580	3489	2158	1526	1751	2340	0.486708	0.538057	0.64189	0.555552	0.294026	TTTTCTATCTACGTAC	TGCACC	CCGCGCCGCCTGGCAGT	TATAAT	TTGTGTT	CTCTACCTTAGTTTGTACGTT	No	-2.2923	-2.82166	-1.78152	-0.2522	-0.0478279	-0.0211117	-0.0561766	0.1168	0.178741
892	2099	2032	1332	1322	1054	1291	0.719144	0.556109	0.573744	0.616332	0.191632	TTTTCTATCTACGTAC	TGCACC	ACGTTTATGTGCGCACG	TATAAT	TTGTGTT	CTCTACCTTAGTTTGTACGTT	No	-2.34329	-2.64298	-1.78152	-0.2522	-0.0478279	-0.0211117	0.122381	0.1168	0.178862
893	1674	1634	1001	967	984	1190	0.65958	0.645634	0.703735	0.66965	0.282493	TTTTCTATCTACGTAC	TGCACC	ATCGAGAATCCGGCTAA	TATAAT	TTGTGTT	CTCTACCTTAGTTTGTACGTT	No	-2.45527	-2.90477	-1.78152	-0.2522	-0.0478279	-0.0211117	-0.139301	0.1168	0.178754
894	4759	4627	2808	3400	2808	3858	0.815755	0.65064	0.81332	0.759905	0.339097	TTTTCTATCTACGTAC	TGCACC	GGGTCCTAGCACGCTTC	TATAAT	TTGTGTT	CTCTACCTTAGTTTGTACGTT	No	-2.58443	-2.87967	-1.78152	-0.2522	-0.0478279	-0.0211117	-0.114388	0.1168	0.178942
895	2021	1993	1302	623	646	836	0.35198	0.347511	0.380094	0.359862	0.153763	TTTTCTATCTACGTAC	TGCACC	CTCTATGGTGAGGCTGA	TATAAT	TTGTGTT	CTCTACCTTAGTTTGTACGTT	No	-1.83548	-2.97983	-1.78152	-0.2522	-0.0478279	-0.0211117	-0.214403	0.1168	0.178794
896	17876	16934	10912	10028	10193	13218	0.640532	0.645336	0.717063	0.667644	0.297397	TTTTCTATCTACGTAC	TGCACC	TCCGTTGCTAGTGCTCT	TATAAT	TTGTGTT	CTCTACCTTAGTTTGTACGTT	Yes	-2.45761	-2.57404	-1.78152	-0.2522	-0.0478279	-0.0211117	0.191352	0.1168	0.178831
897	4240	3782	2573	1679	2224	2584	0.452149	0.630459	0.594496	0.559035	0.25389	TTTTCTATCTACGTAC	TGCACC	CACCTGGGACTGGCGAA	TATAAT	TTGTGTT	CTCTACCTTAGTTTGTACGTT	No	-2.28023	-2.65445	-1.78152	-0.2522	-0.0478279	-0.0211117	0.110996	0.1168	0.178776
898	5161	4765	3286	5282	3655	5107	1.16859	0.822371	0.920014	0.970324	0.32778	TTTTCTATCTACGTAC	TGCACC	TGCTAGCGCGGGGCGTA	TATAAT	TTGTGTT	CTCTACCTTAGTTTGTACGTT	Yes	-2.80031	-2.84529	-1.78152	-0.2522	-0.0478279	-0.0211117	-0.0796496	0.1168	0.178577
899	2204	2054	1393	1735	1747	2219	0.898844	0.911876	0.94298	0.9179	0.365826	TTTTCTATCTACGTAC	TGCACC	GCCTCTCGCACGGCGGT	TATAAT	TTGTGTT	CTCTACCTTAGTTTGTACGTT	No	-2.76564	-2.73825	-1.78152	-0.2522	-0.0478279	-0.0211117	0.0270969	0.1168	0.17887
900	6375	5773	3831	3411	4732	5433	0.610939	0.878793	0.839506	0.776413	0.36804	TTTTCTATCTACGTAC	TGCACC	GATAGAGTACGTGCGCT	TATAAT	TTGTGTT	CTCTACCTTAGTTTGTACGTT	Yes	-2.61284	-2.62854	-1.78152	-0.2522	-0.0478279	-0.0211117	0.136824	0.1168	0.178854
901	5731	5336	3233	4034	5626	6232	0.803715	1.13039	1.14108	1.02506	0.514559	TTTTCTATCTACGTAC	TGCACC	TGTCTGTCAACGGCCAA	TATAAT	TTGTGTT	CTCTACCTTAGTTTGTACGTT	Yes	-2.89744	-2.92478	-1.78152	-0.2522	-0.0478279	-0.0211117	-0.159503	0.1168	0.17894
902	1663	1702	1065	187	241	237	0.128394	0.15181	0.131733	0.137313	0.0465712	TTTTCTATCTACGTAC	TGCACC	GGCCCGAAGTCGGCCTT	TATAAT	TTGTGTT	CTCTACCTTAGTTTGTACGTT	No	-0.851822	-2.57724	-1.78152	-0.2522	-0.0478279	-0.0211117	0.188148	0.1168	0.178834
903	4037	3857	2592	3133	2571	3752	0.886132	0.714654	0.856888	0.819225	0.345242	TTTTCTATCTACGTAC	TGCACC	CTGACCCACGTTGCCGC	TATAAT	TTGTGTT	CTCTACCTTAGTTTGTACGTT	No	-2.65426	-2.69353	-1.78152	-0.2522	-0.0478279	-0.0211117	0.0718602	0.1168	0.178827
904	4394	4247	2704	2194	1909	2833	0.570129	0.481911	0.620206	0.557415	0.271021	TTTTCTATCTACGTAC	TGCACC	CTACATCTCAACGCCCG	TATAAT	TTGTGTT	CTCTACCTTAGTTTGTACGTT	No	-2.28435	-2.74053	-1.78152	-0.2522	-0.0478279	-0.0211117	0.0248202	0.1168	0.178871
905	2800	2544	1646	1393	926	1457	0.568054	0.390245	0.523994	0.494098	0.221045	TTTTCTATCTACGTAC	TGCACC	TGGCCTACGAGACAAAC	TATAAT	TTGTGTT	CTCTACCTTAGTTTGTACGTT	No	-2.15065	-2.70437	-1.78152	-0.2522	-0.0478279	-0.0211117	0.0610364	0.1168	0.178815
906	8610	7855	5171	4664	5273	7211	0.618518	0.719706	0.8255	0.721241	0.375222	TTTTCTATCTACGTAC	TGCACC	TGTACACGTCTGCAATA	TATAAT	TTGTGTT	CTCTACCTTAGTTTGTACGTT	No	-2.55133	-2.93628	-1.78152	-0.2522	-0.0478279	-0.0211117	-0.171094	0.1168	0.179036
907	4151	4129	2421	4362	3822	4964	1.19986	0.992405	1.21376	1.13534	0.503305	TTTTCTATCTACGTAC	TGCACC	AGGAGTGACACTCAAGA	TATAAT	TTGTGTT	CTCTACCTTAGTTTGTACGTT	Yes	-2.98593	-2.8215	-1.78152	-0.2522	-0.0478279	-0.0211117	-0.0561766	0.1168	0.178896
908	3957	3947	2346	2968	1693	2656	0.856435	0.459868	0.670187	0.662164	0.287442	TTTTCTATCTACGTAC	TGCACC	TGAACATCTAGTCAACA	TATAAT	TTGTGTT	CTCTACCTTAGTTTGTACGTT	No	-2.43068	-2.64289	-1.78152	-0.2522	-0.0478279	-0.0211117	0.122381	0.1168	0.178953
909	2897	2656	1757	1410	1200	1761	0.555734	0.484392	0.593313	0.54448	0.251671	TTTTCTATCTACGTAC	TGCACC	GCCGGGGGGTTGCATAC	TATAAT	TTGTGTT	CTCTACCTTAGTTTGTACGTT	No	-2.25604	-2.90491	-1.78152	-0.2522	-0.0478279	-0.0211117	-0.139301	0.1168	0.178618
910	2460	2041	1283	2106	2461	2974	0.977507	1.29274	1.37218	1.21414	0.623297	TTTTCTATCTACGTAC	TGCACC	GTGAGGCTTATACATTG	TATAAT	TTGTGTT	CTCTACCTTAGTTTGTACGTT	No	-3.06996	-2.87977	-1.78152	-0.2522	-0.0478279	-0.0211117	-0.114388	0.1168	0.178844
911	6855	6526	4039	7350	7356	9833	1.22427	1.20848	1.44115	1.2913	0.629639	TTTTCTATCTACGTAC	TGCACC	GCTCATATGCGCCATGG	TATAAT	TTGTGTT	CTCTACCTTAGTTTGTACGTT	Yes	-3.12634	-2.9798	-1.78152	-0.2522	-0.0478279	-0.0211117	-0.214403	0.1168	0.178825
912	2217	2080	1399	1312	850	1299	0.675717	0.438126	0.549652	0.554498	0.2153	TTTTCTATCTACGTAC	TGCACC	CGGAAGGGTCGACATCG	TATAAT	TTGTGTT	CTCTACCTTAGTTTGTACGTT	No	-2.24992	-2.57405	-1.78152	-0.2522	-0.0478279	-0.0211117	0.191352	0.1168	0.178821
913	3422	3035	2184	2285	2281	3154	0.762435	0.805768	0.85488	0.807694	0.347928	TTTTCTATCTACGTAC	TGCACC	AGGAGGCGCGTTCAGAT	TATAAT	TTGTGTT	CTCTACCTTAGTTTGTACGTT	No	-2.64496	-2.65444	-1.78152	-0.2522	-0.0478279	-0.0211117	0.110996	0.1168	0.178789
914	5175	4960	2999	3226	2550	3683	0.711788	0.551191	0.726978	0.663319	0.313995	TTTTCTATCTACGTAC	TGCACC	TGACGTTATCGACAGTT	TATAAT	TTGTGTT	CTCTACCTTAGTTTGTACGTT	No	-2.45396	-2.84487	-1.78152	-0.2522	-0.0478279	-0.0211117	-0.0796496	0.1168	0.179002
915	3388	3422	2184	2132	2281	2601	0.718523	0.714642	0.704992	0.712719	0.256429	TTTTCTATCTACGTAC	TGCACC	ACCTCCTACGCGCAGGT	TATAAT	TTGTGTT	CTCTACCTTAGTTTGTACGTT	No	-2.50393	-2.73834	-1.78152	-0.2522	-0.0478279	-0.0211117	0.0270969	0.1168	0.178789
916	3947	4050	2356	2545	2514	3090	0.736236	0.665508	0.776389	0.726045	0.32013	TTTTCTATCTACGTAC	TGCACC	CCTCTTCCAACTCAGCT	TATAAT	TTGTGTT	CTCTACCTTAGTTTGTACGTT	No	-2.5396	-2.62847	-1.78152	-0.2522	-0.0478279	-0.0211117	0.136824	0.1168	0.178923
917	3704	3378	2229	1500	1421	1907	0.462399	0.451001	0.50645	0.473284	0.208801	TTTTCTATCTACGTAC	TGCACC	GACCATATACTACACAG	TATAAT	TTGTGTT	CTCTACCTTAGTTTGTACGTT	No	-2.11243	-2.92481	-1.78152	-0.2522	-0.0478279	-0.0211117	-0.159503	0.1168	0.178918
918	1330	1239	808	1217	1446	1534	1.04481	1.25124	1.12385	1.13997	0.417101	TTTTCTATCTACGTAC	TGCACC	AGTGAAAGATACCACTT	TATAAT	TTGTGTT	CTCTACCTTAGTTTGTACGTT	No	-2.97438	-2.57721	-1.78152	-0.2522	-0.0478279	-0.0211117	0.188148	0.1168	0.178866
919	4473	4344	2859	1350	1361	1898	0.344613	0.335901	0.392987	0.357834	0.168032	TTTTCTATCTACGTAC	TGCACC	TAGTTGGCGCGCCACGG	TATAAT	TTGTGTT	CTCTACCTTAGTTTGTACGTT	No	-1.83901	-2.6935	-1.78152	-0.2522	-0.0478279	-0.0211117	0.0718602	0.1168	0.178867
920	1169	1119	679	442	539	708	0.431722	0.516419	0.617248	0.521796	0.291964	TTTTCTATCTACGTAC	TGCACC	AGCCAAAGTAGCCACCT	TATAAT	TTGTGTT	CTCTACCTTAGTTTGTACGTT	No	-2.2361	-2.74063	-1.78152	-0.2522	-0.0478279	-0.0211117	0.0248202	0.1168	0.178773
921	2850	2583	1779	899	1186	1392	0.360173	0.49227	0.46319	0.438545	0.195304	TTTTCTATCTACGTAC	TGCACC	AGGACACTACAACTAAT	TATAAT	TTGTGTT	CTCTACCTTAGTTTGTACGTT	No	-2.03574	-2.70433	-1.78152	-0.2522	-0.0478279	-0.0211117	0.0610364	0.1168	0.178852
922	3378	3083	2036	2122	2542	3276	0.71727	0.883986	0.952494	0.85125	0.423752	TTTTCTATCTACGTAC	TGCACC	GTGCCAGCAAGCCTATG	TATAAT	TTGTGTT	CTCTACCTTAGTTTGTACGTT	No	-2.71192	-2.93656	-1.78152	-0.2522	-0.0478279	-0.0211117	-0.171094	0.1168	0.178759
923	4983	4772	3000	453	750	840	0.103802	0.168502	0.16575	0.146018	0.0783393	TTTTCTATCTACGTAC	TGCACC	GCTCTGTTCGGTCTAGT	TATAAT	TTGTGTT	CTCTACCTTAGTTTGTACGTT	No	-0.954425	-2.8214	-1.78152	-0.2522	-0.0478279	-0.0211117	-0.0561766	0.1168	0.179001
924	3074	3055	1827	1843	1785	2104	0.68457	0.626427	0.681716	0.664238	0.263918	TTTTCTATCTACGTAC	TGCACC	GCGTTCCGCCGCCTACT	TATAAT	TTGTGTT	CTCTACCTTAGTTTGTACGTT	No	-2.44114	-2.64299	-1.78152	-0.2522	-0.0478279	-0.0211117	0.122381	0.1168	0.178855
925	3175	2952	1856	3006	1656	2886	1.08104	0.601433	0.92048	0.867651	0.409163	TTTTCTATCTACGTAC	TGCACC	AGAGGGAGGTTCCTTAT	TATAAT	TTGTGTT	CTCTACCTTAGTTTGTACGTT	No	-2.71224	-2.9048	-1.78152	-0.2522	-0.0478279	-0.0211117	-0.139301	0.1168	0.178727
926	3395	3265	2056	1484	1855	2192	0.499104	0.609122	0.631122	0.579783	0.270977	TTTTCTATCTACGTAC	TGCACC	ATACATAACGAGCTTTT	TATAAT	TTGTGTT	CTCTACCTTAGTTTGTACGTT	No	-2.32117	-2.87983	-1.78152	-0.2522	-0.0478279	-0.0211117	-0.114388	0.1168	0.178779
927	7580	6960	4425	7780	7706	9104	1.17194	1.18703	1.21791	1.1923	0.468145	TTTTCTATCTACGTAC	TGCACC	TTACAAAGGATACTTGG	TATAAT	TTGTGTT	CTCTACCTTAGTTTGTACGTT	Yes	-3.02587	-2.9799	-1.78152	-0.2522	-0.0478279	-0.0211117	-0.214403	0.1168	0.178726
928	7751	7162	4614	5307	6180	7190	0.781786	0.925119	0.92246	0.876455	0.376911	TTTTCTATCTACGTAC	TGCACC	AAGTAAGGGATGCTTCT	TATAAT	TTGTGTT	CTCTACCTTAGTTTGTACGTT	Yes	-2.72624	-2.57423	-1.78152	-0.2522	-0.0478279	-0.0211117	0.191352	0.1168	0.178641
929	5509	5099	3157	2861	1824	2847	0.592982	0.383516	0.533838	0.503445	0.228142	TTTTCTATCTACGTAC	TGCACC	CTTGGGAGTCTTCTGAA	TATAAT	TTGTGTT	CTCTACCTTAGTTTGTACGTT	No	-2.16891	-2.65435	-1.78152	-0.2522	-0.0478279	-0.0211117	0.110996	0.1168	0.178877
930	3679	3288	2150	3444	3207	4104	1.06888	1.04571	1.12997	1.08152	0.449578	TTTTCTATCTACGTAC	TGCACC	TGTGCGAGTCTTCTGTA	TATAAT	TTGTGTT	CTCTACCTTAGTTTGTACGTT	No	-2.93328	-2.84485	-1.78152	-0.2522	-0.0478279	-0.0211117	-0.0796496	0.1168	0.17902
931	8308	7643	4705	1439	1676	2091	0.19777	0.2351	0.263082	0.231984	0.118493	TTTTCTATCTACGTAC	TGCACC	AAACAGTGCTCTCTGGA	TATAAT	TTGTGTT	CTCTACCTTAGTTTGTACGTT	No	-1.41491	-2.73822	-1.78152	-0.2522	-0.0478279	-0.0211117	0.0270969	0.1168	0.178907
932	6289	5889	3799	4874	5181	6558	0.884913	0.943225	1.02188	0.950005	0.425877	TTTTCTATCTACGTAC	TGCACC	GACAAGATAAGACTGCG	TATAAT	TTGTGTT	CTCTACCTTAGTTTGTACGTT	No	-2.81112	-2.62837	-1.78152	-0.2522	-0.0478279	-0.0211117	0.136824	0.1168	0.179029
933	1205	1093	718	340	448	590	0.322173	0.439442	0.486434	0.416016	0.230233	TTTTCTATCTACGTAC	TGCACC	TGGGTAGATTGACTCAC	TATAAT	TTGTGTT	CTCTACCTTAGTTTGTACGTT	No	-2.00754	-2.92491	-1.78152	-0.2522	-0.0478279	-0.0211117	-0.159503	0.1168	0.17882
934	1998	1945	1169	1475	994	1497	0.842933	0.547911	0.75806	0.716301	0.322821	TTTTCTATCTACGTAC	TGCACC	TAGATCGATCATCTCTG	TATAAT	TTGTGTT	CTCTACCTTAGTTTGTACGTT	No	-2.52111	-2.57726	-1.78152	-0.2522	-0.0478279	-0.0211117	0.188148	0.1168	0.17881
935	6999	6623	3915	6959	7617	8873	1.13529	1.23303	1.34164	1.23665	0.566546	TTTTCTATCTACGTAC	TGCACC	TTTAAACGTTTTCTCGT	TATAAT	TTGTGTT	CTCTACCTTAGTTTGTACGTT	Yes	-3.07699	-2.69333	-1.78152	-0.2522	-0.0478279	-0.0211117	0.0718602	0.1168	0.17903
936	2078	1825	1243	1490	1024	1396	0.818724	0.601562	0.66483	0.695039	0.236886	TTTTCTATCTACGTAC	TGCACC	AAGCGGCATTTCCTCCG	TATAAT	TTGTGTT	CTCTACCTTAGTTTGTACGTT	No	-2.46892	-2.74067	-1.78152	-0.2522	-0.0478279	-0.0211117	0.0248202	0.1168	0.17873
937	2669	2515	1510	1582	1175	1734	0.676791	0.500891	0.67978	0.619154	0.295978	TTTTCTATCTACGTAC	TGCACC	AGGCTCCGCTAGCGAAG	TATAAT	TTGTGTT	CTCTACCTTAGTTTGTACGTT	No	-2.38515	-2.70459	-1.78152	-0.2522	-0.0478279	-0.0211117	0.0610364	0.1168	0.178594
938	2153	2006	1199	1522	1260	1639	0.807174	0.673415	0.8092	0.763263	0.331292	TTTTCTATCTACGTAC	TGCACC	ATACAACCACCCCGATT	TATAAT	TTGTGTT	CTCTACCTTAGTTTGTACGTT	No	-2.58694	-2.93665	-1.78152	-0.2522	-0.0478279	-0.0211117	-0.171094	0.1168	0.178666
939	1225	1061	709	738	428	783	0.687887	0.432486	0.65375	0.591374	0.294943	TTTTCTATCTACGTAC	TGCACC	AATGGAACTCGGCGAGA	TATAAT	TTGTGTT	CTCTACCTTAGTTTGTACGTT	No	-2.33973	-2.82167	-1.78152	-0.2522	-0.0478279	-0.0211117	-0.0561766	0.1168	0.17873
940	3677	3375	2181	2536	2216	2746	0.787503	0.703946	0.745317	0.745589	0.276532	TTTTCTATCTACGTAC	TGCACC	TAAAAACTGCACCGACC	TATAAT	TTGTGTT	CTCTACCTTAGTTTGTACGTT	No	-2.5505	-2.64302	-1.78152	-0.2522	-0.0478279	-0.0211117	0.122381	0.1168	0.178821
941	2963	2740	1887	2944	2240	2680	1.1345	0.876478	0.840735	0.950569	0.253051	TTTTCTATCTACGTAC	TGCACC	AAGACCGATGCACGTAC	TATAAT	TTGTGTT	CTCTACCTTAGTTTGTACGTT	Yes	-2.76584	-2.90464	-1.78152	-0.2522	-0.0478279	-0.0211117	-0.139301	0.1168	0.178885
942	3848	3568	2247	2052	3233	3698	0.60889	0.971458	0.974227	0.851525	0.462326	TTTTCTATCTACGTAC	TGCACC	ACTAAAAGCCCGCGTTG	TATAAT	TTGTGTT	CTCTACCTTAGTTTGTACGTT	No	-2.71953	-2.8799	-1.78152	-0.2522	-0.0478279	-0.0211117	-0.114388	0.1168	0.178714
943	7823	7378	4784	6133	4671	6499	0.895151	0.678757	0.804177	0.792695	0.31252	TTTTCTATCTACGTAC	TGCACC	ATCGATGTACTGCGTGG	TATAAT	TTGTGTT	CTCTACCTTAGTTTGTACGTT	Yes	-2.61379	-2.9798	-1.78152	-0.2522	-0.0478279	-0.0211117	-0.214403	0.1168	0.178823
944	4951	4647	2982	3293	2877	3933	0.759443	0.663759	0.780751	0.734651	0.319599	TTTTCTATCTACGTAC	TGCACC	ATTTAATACGTGCGTCG	TATAAT	TTGTGTT	CTCTACCTTAGTTTGTACGTT	No	-2.54966	-2.57408	-1.78152	-0.2522	-0.0478279	-0.0211117	0.191352	0.1168	0.178786
945	5330	4831	3015	3057	3515	4402	0.654885	0.780067	0.864289	0.766413	0.386733	TTTTCTATCTACGTAC	TGCACC	CACTAACTTGCCCGGAT	TATAAT	TTGTGTT	CTCTACCTTAGTTTGTACGTT	No	-2.6086	-2.65447	-1.78152	-0.2522	-0.0478279	-0.0211117	0.110996	0.1168	0.178751
946	3858	3641	2235	1632	2470	3045	0.483008	0.72731	0.806503	0.672274	0.396594	TTTTCTATCTACGTAC	TGCACC	AACTGTTACCCGCGGTT	TATAAT	TTGTGTT	CTCTACCTTAGTTTGTACGTT	No	-2.49465	-2.84506	-1.78152	-0.2522	-0.0478279	-0.0211117	-0.0796496	0.1168	0.17881
947	1878	1698	1198	1519	1277	1908	0.923547	0.8063	0.942796	0.890881	0.383578	TTTTCTATCTACGTAC	TGCACC	CCCTGTGCGGGCCGGGG	TATAAT	TTGTGTT	CTCTACCTTAGTTTGTACGTT	No	-2.74147	-2.73852	-1.78152	-0.2522	-0.0478279	-0.0211117	0.0270969	0.1168	0.178604
948	4509	3974	2545	2645	2234	3075	0.669795	0.602696	0.715243	0.662578	0.298977	TTTTCTATCTACGTAC	TGCACC	AGTACGAGCCCCCGGCT	TATAAT	TTGTGTT	CTCTACCTTAGTTTGTACGTT	No	-2.45033	-2.6286	-1.78152	-0.2522	-0.0478279	-0.0211117	0.136824	0.1168	0.178801
949	3397	3147	1948	2417	3193	3648	0.812415	1.08779	1.10857	1.00292	0.491766	TTTTCTATCTACGTAC	TGCACC	GCGATTACTATCCGCAT	TATAAT	TTGTGTT	CTCTACCTTAGTTTGTACGTT	No	-2.87355	-2.925	-1.78152	-0.2522	-0.0478279	-0.0211117	-0.159503	0.1168	0.178729
950	2409	2117	1366	1377	987	1636	0.65267	0.49985	0.708972	0.620497	0.322841	TTTTCTATCTACGTAC	TGCACC	AGGCCTGCGGAGCGCTT	TATAAT	TTGTGTT	CTCTACCTTAGTTTGTACGTT	No	-2.3974	-2.57734	-1.78152	-0.2522	-0.0478279	-0.0211117	0.188148	0.1168	0.178734
951	1421	1425	906	621	1019	1163	0.498993	0.76666	0.759885	0.675179	0.35236	TTTTCTATCTACGTAC	TGCACC	TATTGATGGTCACGCGT	TATAAT	TTGTGTT	CTCTACCTTAGTTTGTACGTT	No	-2.4832	-2.69363	-1.78152	-0.2522	-0.0478279	-0.0211117	0.0718602	0.1168	0.178727
952	5151	4970	3125	2905	2241	2916	0.643949	0.483425	0.552375	0.559916	0.205909	TTTTCTATCTACGTAC	TGCACC	GTCCATTTAGCCCGCCA	TATAAT	TTGTGTT	CTCTACCTTAGTTTGTACGTT	No	-2.25974	-2.74061	-1.78152	-0.2522	-0.0478279	-0.0211117	0.0248202	0.1168	0.17879
953	2859	2777	1867	2041	1835	2704	0.815127	0.708441	0.857351	0.79364	0.359383	TTTTCTATCTACGTAC	TGCACC	TCGGGCCCGATGCCAAG	TATAAT	TTGTGTT	CTCTACCTTAGTTTGTACGTT	No	-2.63073	-2.70445	-1.78152	-0.2522	-0.0478279	-0.0211117	0.0610364	0.1168	0.178735
954	3265	3100	1986	1589	2163	2504	0.555696	0.748063	0.746365	0.683375	0.326755	TTTTCTATCTACGTAC	TGCACC	GAGTCCAGGGGTCCATG	TATAAT	TTGTGTT	CTCTACCTTAGTTTGTACGTT	No	-2.48709	-2.93647	-1.78152	-0.2522	-0.0478279	-0.0211117	-0.171094	0.1168	0.178851
955	4468	4152	2564	2349	2988	3468	0.600297	0.771554	0.800677	0.724176	0.353058	TTTTCTATCTACGTAC	TGCACC	GGGTAGGCACTGCCAGG	TATAAT	TTGTGTT	CTCTACCTTAGTTTGTACGTT	No	-2.54767	-2.82171	-1.78152	-0.2522	-0.0478279	-0.0211117	-0.0561766	0.1168	0.178689
956	6092	5755	3552	4724	3016	4510	0.885415	0.561862	0.751623	0.732966	0.309743	TTTTCTATCTACGTAC	TGCACC	TGAGTAGCGCCGCCTAA	TATAAT	TTGTGTT	CTCTACCTTAGTTTGTACGTT	No	-2.53654	-2.9046	-1.78152	-0.2522	-0.0478279	-0.0211117	-0.139301	0.1168	0.178919
957	1792	1690	999	1161	913	1313	0.73976	0.579198	0.778028	0.698996	0.342364	TTTTCTATCTACGTAC	TGCACC	ACTGCGTACGTCCCTTA	TATAAT	TTGTGTT	CTCTACCTTAGTTTGTACGTT	No	-2.5102	-2.87972	-1.78152	-0.2522	-0.0478279	-0.0211117	-0.114388	0.1168	0.178887
958	1327	1207	814	753	1083	1132	0.647919	0.961977	0.823224	0.81104	0.338282	TTTTCTATCTACGTAC	TGCACC	AAACATACTCGCCCTGT	TATAAT	TTGTGTT	CTCTACCTTAGTTTGTACGTT	No	-2.64214	-2.97985	-1.78152	-0.2522	-0.0478279	-0.0211117	-0.214403	0.1168	0.178779
959	4360	4336	2675	2200	2035	2747	0.576146	0.503174	0.607899	0.562406	0.254946	TTTTCTATCTACGTAC	TGCACC	CGGGTCTCATACCCTCC	TATAAT	TTGTGTT	CTCTACCTTAGTTTGTACGTT	No	-2.2865	-2.57421	-1.78152	-0.2522	-0.0478279	-0.0211117	0.191352	0.1168	0.17866
960	5439	5088	3248	3708	3584	5358	0.778426	0.755204	0.976524	0.836718	0.451021	TTTTCTATCTACGTAC	TGCACC	TTTGCGTAGTAGCCGAG	TATAAT	TTGTGTT	CTCTACCTTAGTTTGTACGTT	No	-2.70341	-2.65441	-1.78152	-0.2522	-0.0478279	-0.0211117	0.110996	0.1168	0.178816
961	8388	7732	4932	6354	5551	8559	0.864939	0.769702	1.0273	0.887313	0.47059	TTTTCTATCTACGTAC	TGCACC	CCTCACAGCGGGCCGTG	TATAAT	TTGTGTT	CTCTACCTTAGTTTGTACGTT	Yes	-2.75947	-2.84526	-1.78152	-0.2522	-0.0478279	-0.0211117	-0.0796496	0.1168	0.178611
962	10575	10041	6108	7934	5582	8040	0.85666	0.596014	0.779208	0.74396	0.322553	TTTTCTATCTACGTAC	TGCACC	TTCATGTTCGTTCCGGG	TATAAT	TTGTGTT	CTCTACCTTAGTTTGTACGTT	Yes	-2.55706	-2.73811	-1.78152	-0.2522	-0.0478279	-0.0211117	0.0270969	0.1168	0.179017
963	2385	2226	1484	1352	1533	1707	0.647269	0.738347	0.68092	0.688845	0.251274	TTTTCTATCTACGTAC	TGCACC	CGCGGACTGTCCCCGCA	TATAAT	TTGTGTT	CTCTACCTTAGTTTGTACGTT	No	-2.47083	-2.62871	-1.78152	-0.2522	-0.0478279	-0.0211117	0.136824	0.1168	0.178687
964	8222	7751	4847	4474	3120	4543	0.62132	0.431559	0.554838	0.535905	0.226217	TTTTCTATCTACGTAC	TGCACC	GCAAGTGGGTACCCCAC	TATAAT	TTGTGTT	CTCTACCTTAGTTTGTACGTT	No	-2.22632	-2.92502	-1.78152	-0.2522	-0.0478279	-0.0211117	-0.159503	0.1168	0.178707
965	5014	5006	3268	4968	3865	5348	1.13134	0.827755	0.968736	0.975945	0.366955	TTTTCTATCTACGTAC	TGCACC	CGCGTGACTTTCCCCTG	TATAAT	TTGTGTT	CTCTACCTTAGTTTGTACGTT	No	-2.81653	-2.57728	-1.78152	-0.2522	-0.0478279	-0.0211117	0.188148	0.1168	0.178795
966	4587	4040	2683	3741	3621	4757	0.931227	0.960927	1.04956	0.980573	0.433574	TTTTCTATCTACGTAC	TGCACC	TCAAGTGGCATCCCCGC	TATAAT	TTGTGTT	CTCTACCTTAGTTTGTACGTT	No	-2.84137	-2.6937	-1.78152	-0.2522	-0.0478279	-0.0211117	0.0718602	0.1168	0.178658
967	8338	7573	4878	4649	3911	5913	0.636641	0.553686	0.717567	0.635964	0.318722	TTTTCTATCTACGTAC	TGCACC	CTCTTATGTAAACCCCG	TATAAT	TTGTGTT	CTCTACCTTAGTTTGTACGTT	No	-2.41982	-2.74053	-1.78152	-0.2522	-0.0478279	-0.0211117	0.0248202	0.1168	0.178874
968	3723	3400	2217	1036	1580	1747	0.317734	0.49822	0.46647	0.427475	0.210582	TTTTCTATCTACGTAC	TGCACC	CGTGAGTACCTCAAAAG	TATACT	TTGTGTT	CTCTACCTTAGTTTGTACGTT	No	-2.01885	-2.60412	-1.68143	-0.2522	-0.0478279	-0.0211117	0.0610364	0.1168	0.178968
969	3454	3170	1911	1072	865	1198	0.35438	0.29255	0.371101	0.339344	0.158792	TTTTCTATCTACGTAC	TGCACC	TCGAGAGTCACCAAATC	TATACT	TTGTGTT	CTCTACCTTAGTTTGTACGTT	No	-1.78367	-2.8362	-1.68143	-0.2522	-0.0478279	-0.0211117	-0.171094	0.1168	0.179014
970	1668	1575	1052	1208	912	1209	0.826928	0.620808	0.68031	0.709349	0.241945	TTTTCTATCTACGTAC	TGCACC	GATTGACTCTAGAAAGG	TATACT	TTGTGTT	CTCTACCTTAGTTTGTACGTT	No	-2.49005	-2.72139	-1.68143	-0.2522	-0.0478279	-0.0211117	-0.0561766	0.1168	0.178906
971	3979	3710	2564	1436	2254	2443	0.412076	0.651363	0.564029	0.54249	0.242763	TTTTCTATCTACGTAC	TGCACC	AGCGGAAAGAGCAAACG	TATACT	TTGTGTT	CTCTACCTTAGTTTGTACGTT	Yes	-2.24592	-2.54301	-1.68143	-0.2522	-0.0478279	-0.0211117	0.122381	0.1168	0.178736
972	4537	4218	2781	3786	3643	4399	0.952815	0.925968	0.936374	0.938385	0.345618	TTTTCTATCTACGTAC	TGCACC	CCGCTCGTAGAAAATAA	TATACT	TTGTGTT	CTCTACCTTAGTTTGTACGTT	No	-2.78077	-2.8045	-1.68143	-0.2522	-0.0478279	-0.0211117	-0.139301	0.1168	0.17892
973	5934	5621	3409	4912	4955	6304	0.945165	0.945091	1.09468	0.994977	0.469362	TTTTCTATCTACGTAC	TGCACC	TTGTGTCTTAGGAATTA	TATACT	TTGTGTT	CTCTACCTTAGTTTGTACGTT	Yes	-2.86228	-2.77959	-1.68143	-0.2522	-0.0478279	-0.0211117	-0.114388	0.1168	0.178923
974	4835	4642	2660	3341	3688	4566	0.788999	0.851783	1.01613	0.885638	0.460992	TTTTCTATCTACGTAC	TGCACC	CTGACCTCTTTAAATGC	TATACT	TTGTGTT	CTCTACCTTAGTTTGTACGTT	No	-2.75673	-2.87967	-1.68143	-0.2522	-0.0478279	-0.0211117	-0.214403	0.1168	0.178857
975	1675	1508	963	708	734	951	0.482631	0.521841	0.584589	0.529687	0.252534	TTTTCTATCTACGTAC	TGCACC	CTTAGTGGGGTCAATCA	TATACT	TTGTGTT	CTCTACCTTAGTTTGTACGTT	No	-2.23319	-2.47402	-1.68143	-0.2522	-0.0478279	-0.0211117	0.191352	0.1168	0.178749
976	6492	6002	3844	3942	3579	4301	0.693322	0.639306	0.662342	0.66499	0.243819	TTTTCTATCTACGTAC	TGCACC	GTTGGTGTACGAAAGAA	TATACT	TTGTGTT	CTCTACCTTAGTTTGTACGTT	No	-2.43554	-2.55428	-1.68143	-0.2522	-0.0478279	-0.0211117	0.110996	0.1168	0.178851
977	4908	4276	2670	2959	2370	3122	0.688394	0.594229	0.692178	0.658267	0.279172	TTTTCTATCTACGTAC	TGCACC	TGCGGAGGGCGTAAGTC	TATACT	TTGTGTT	CTCTACCTTAGTTTGTACGTT	No	-2.43728	-2.74505	-1.68143	-0.2522	-0.0478279	-0.0211117	-0.0796496	0.1168	0.178725
978	4000	3698	2321	1613	2115	2594	0.460438	0.613178	0.661593	0.578403	0.304879	TTTTCTATCTACGTAC	TGCACC	AGCCGTGGTGTCAAGGT	TATACT	TTGTGTT	CTCTACCTTAGTTTGTACGTT	No	-2.33144	-2.63813	-1.68143	-0.2522	-0.0478279	-0.0211117	0.0270969	0.1168	0.178898
979	2489	2255	1420	2316	2233	2963	1.06245	1.06166	1.23521	1.11977	0.53148	TTTTCTATCTACGTAC	TGCACC	ACGCATTATATTAAGCG	TATACT	TTGTGTT	CTCTACCTTAGTTTGTACGTT	No	-2.98107	-2.52861	-1.68143	-0.2522	-0.0478279	-0.0211117	0.136824	0.1168	0.178688
980	4606	4545	2957	3589	2435	3596	0.889705	0.574392	0.719887	0.727995	0.281467	TTTTCTATCTACGTAC	TGCACC	TTACTTGTCACGAACAC	TATACT	TTGTGTT	CTCTACCTTAGTTTGTACGTT	No	-2.52158	-2.82468	-1.68143	-0.2522	-0.0478279	-0.0211117	-0.159503	0.1168	0.178948
981	6662	6497	3947	2382	3677	4244	0.408257	0.60677	0.636509	0.550512	0.301459	TTTTCTATCTACGTAC	TGCACC	TAAGGCTTGAGGAACTT	TATACT	TTGTGTT	CTCTACCTTAGTTTGTACGTT	No	-2.28546	-2.47712	-1.68143	-0.2522	-0.0478279	-0.0211117	0.188148	0.1168	0.178854
982	2758	2452	1561	1507	900	1376	0.623901	0.393519	0.521809	0.513076	0.213202	TTTTCTATCTACGTAC	TGCACC	ACACCACACGTGAACGG	TATACT	TTGTGTT	CTCTACCTTAGTTTGTACGTT	No	-2.17791	-2.59333	-1.68143	-0.2522	-0.0478279	-0.0211117	0.0718602	0.1168	0.178933
983	6696	6169	3880	4100	4409	4933	0.699141	0.766247	0.75262	0.739336	0.289594	TTTTCTATCTACGTAC	TGCACC	GTCTTGCAATAAAACCT	TATACT	TTGTGTT	CTCTACCTTAGTTTGTACGTT	No	-2.54784	-2.64041	-1.68143	-0.2522	-0.0478279	-0.0211117	0.0248202	0.1168	0.178893
984	5246	4934	3049	1473	1424	1960	0.320606	0.309424	0.380535	0.336855	0.168857	TTTTCTATCTACGTAC	TGCACC	CTCCTGTGAACAATAAT	TATACT	TTGTGTT	CTCTACCTTAGTTTGTACGTT	No	-1.7854	-2.6041	-1.68143	-0.2522	-0.0478279	-0.0211117	0.0610364	0.1168	0.178991
985	1189	1109	700	656	673	921	0.629968	0.650619	0.778857	0.686482	0.347883	TTTTCTATCTACGTAC	TGCACC	TTATGCGTGTACATATA	TATACT	TTGTGTT	CTCTACCTTAGTTTGTACGTT	No	-2.49889	-2.83644	-1.68143	-0.2522	-0.0478279	-0.0211117	-0.171094	0.1168	0.178773
986	4664	4538	2693	2579	2775	3686	0.631378	0.655604	0.810243	0.699075	0.371531	TTTTCTATCTACGTAC	TGCACC	ACAAGACCATTCATAGT	TATACT	TTGTGTT	CTCTACCTTAGTTTGTACGTT	No	-2.52242	-2.72147	-1.68143	-0.2522	-0.0478279	-0.0211117	-0.0561766	0.1168	0.178832
987	3273	3096	1963	312	639	628	0.108844	0.221281	0.189381	0.173168	0.0916916	TTTTCTATCTACGTAC	TGCACC	ACCATAAAGGGAATACC	TATACT	TTGTGTT	CTCTACCTTAGTTTGTACGTT	No	-1.11754	-2.54308	-1.68143	-0.2522	-0.0478279	-0.0211117	0.122381	0.1168	0.178659
988	4693	4470	2764	2928	1790	2752	0.712389	0.429328	0.589395	0.577037	0.245495	TTTTCTATCTACGTAC	TGCACC	CTGCGATGCTGTATTAA	TATACT	TTGTGTT	CTCTACCTTAGTTTGTACGTT	No	-2.29604	-2.80478	-1.68143	-0.2522	-0.0478279	-0.0211117	-0.139301	0.1168	0.178647
989	3304	3129	1978	1179	1157	1383	0.407446	0.396434	0.413897	0.405926	0.158427	TTTTCTATCTACGTAC	TGCACC	AATCCGCGATTCATTTT	TATACT	TTGTGTT	CTCTACCTTAGTTTGTACGTT	No	-1.94767	-2.77983	-1.68143	-0.2522	-0.0478279	-0.0211117	-0.114388	0.1168	0.178681
990	7710	7635	4366	6332	8678	9947	0.937742	1.21858	1.34867	1.16833	0.625901	TTTTCTATCTACGTAC	TGCACC	TGCCCCACCACAATTGT	TATACT	TTGTGTT	CTCTACCTTAGTTTGTACGTT	Yes	-3.0366	-2.87979	-1.68143	-0.2522	-0.0478279	-0.0211117	-0.214403	0.1168	0.178731
991	3801	3595	2102	1582	1204	1810	0.475232	0.359063	0.509732	0.448009	0.231273	TTTTCTATCTACGTAC	TGCACC	TGGTATGGGGATATTCC	TATACT	TTGTGTT	CTCTACCTTAGTTTGTACGTT	No	-2.07054	-2.47409	-1.68143	-0.2522	-0.0478279	-0.0211117	0.191352	0.1168	0.178677
992	2350	2376	1483	858	1117	1293	0.416885	0.504023	0.516123	0.47901	0.218394	TTTTCTATCTACGTAC	TGCACC	CGAACAAGCCAGATGAC	TATACT	TTGTGTT	CTCTACCTTAGTTTGTACGTT	No	-2.12774	-2.55426	-1.68143	-0.2522	-0.0478279	-0.0211117	0.110996	0.1168	0.178865
993	7152	6982	4152	5004	3562	5086	0.798889	0.546962	0.725129	0.690327	0.302352	TTTTCTATCTACGTAC	TGCACC	TGCCCTCGTTACATGTG	TATACT	TTGTGTT	CTCTACCTTAGTTTGTACGTT	No	-2.4828	-2.74498	-1.68143	-0.2522	-0.0478279	-0.0211117	-0.0796496	0.1168	0.17879
994	7513	7174	4438	3654	2788	3931	0.555331	0.416653	0.524339	0.498774	0.215049	TTTTCTATCTACGTAC	TGCACC	TTACTGCGCATCATGGT	TATACT	TTGTGTT	CTCTACCTTAGTTTGTACGTT	Yes	-2.15868	-2.63836	-1.68143	-0.2522	-0.0478279	-0.0211117	0.0270969	0.1168	0.178665
995	7210	7138	4239	3153	2154	3603	0.499327	0.323528	0.50315	0.442002	0.233138	TTTTCTATCTACGTAC	TGCACC	CGGCGTCTTACCATGCA	TATACT	TTGTGTT	CTCTACCTTAGTTTGTACGTT	No	-2.05607	-2.52844	-1.68143	-0.2522	-0.0478279	-0.0211117	0.136824	0.1168	0.178854
996	3571	3424	1890	2267	1892	2816	0.724867	0.592421	0.881997	0.733095	0.423826	TTTTCTATCTACGTAC	TGCACC	CCTAGGTTGTAGATCAT	TATACT	TTGTGTT	CTCTACCTTAGTTTGTACGTT	No	-2.57777	-2.82478	-1.68143	-0.2522	-0.0478279	-0.0211117	-0.159503	0.1168	0.178843
997	6448	6159	3618	3622	2979	3979	0.641387	0.518566	0.651031	0.603661	0.273895	TTTTCTATCTACGTAC	TGCACC	CCTGCAGGCCCCATCTC	TATACT	TTGTGTT	CTCTACCTTAGTTTGTACGTT	No	-2.35617	-2.47733	-1.68143	-0.2522	-0.0478279	-0.0211117	0.188148	0.1168	0.178647
998	6476	6237	3751	3390	2680	4064	0.597709	0.460683	0.641361	0.566584	0.288628	TTTTCTATCTACGTAC	TGCACC	CCCCATCTGGAGATCGA	TATACT	TTGTGTT	CTCTACCTTAGTTTGTACGTT	No	-2.30423	-2.59346	-1.68143	-0.2522	-0.0478279	-0.0211117	0.0718602	0.1168	0.178802
999	1507	1497	914	721	1086	1206	0.546284	0.77777	0.781083	0.701713	0.352961	TTTTCTATCTACGTAC	TGCACC	AGGAAGTGGATCATCCA	TATACT	TTGTGTT	CTCTACCTTAGTTTGTACGTT	No	-2.51853	-2.64064	-1.68143	-0.2522	-0.0478279	-0.0211117	0.0248202	0.1168	0.178665
1000	4763	4231	2570	2739	2773	3496	0.656611	0.702668	0.805257	0.721512	0.352763	TTTTCTATCTACGTAC	TGCACC	TCTTGAGACTCCAGAAG	TATACT	TTGTGTT	CTCTACCTTAGTTTGTACGTT	No	-2.5449	-2.60415	-1.68143	-0.2522	-0.0478279	-0.0211117	0.0610364	0.1168	0.178937
1001	3106	2852	1732	2011	1552	2324	0.739277	0.583426	0.7943	0.705668	0.354178	TTTTCTATCTACGTAC	TGCACC	ATGCTCTTGCACAGATT	TATACT	TTGTGTT	CTCTACCTTAGTTTGTACGTT	No	-2.52252	-2.83645	-1.68143	-0.2522	-0.0478279	-0.0211117	-0.171094	0.1168	0.178765
1002	1376	1278	773	860	763	1088	0.713636	0.640084	0.833193	0.728971	0.375643	TTTTCTATCTACGTAC	TGCACC	TAAAAAAGCCAGAGAGA	TATACT	TTGTGTT	CTCTACCTTAGTTTGTACGTT	No	-2.55975	-2.72143	-1.68143	-0.2522	-0.0478279	-0.0211117	-0.0561766	0.1168	0.178868
1003	1762	1687	1040	687	752	924	0.445192	0.47791	0.525938	0.483013	0.223027	TTTTCTATCTACGTAC	TGCACC	ATGATCCGCGGCAGACA	TATACT	TTGTGTT	CTCTACCTTAGTTTGTACGTT	No	-2.13766	-2.5432	-1.68143	-0.2522	-0.0478279	-0.0211117	0.122381	0.1168	0.178545
1004	4145	4131	2559	2844	1544	2510	0.783433	0.400715	0.58063	0.588259	0.247879	TTTTCTATCTACGTAC	TGCACC	CTAACTCTGTCTAGTAT	TATACT	TTGTGTT	CTCTACCTTAGTTTGTACGTT	No	-2.30625	-2.80461	-1.68143	-0.2522	-0.0478279	-0.0211117	-0.139301	0.1168	0.178819
1005	4433	4371	2765	1550	1758	2398	0.399237	0.431203	0.513393	0.447944	0.232614	TTTTCTATCTACGTAC	TGCACC	AGAACTATGCGTAGTTT	TATACT	TTGTGTT	CTCTACCTTAGTTTGTACGTT	No	-2.07482	-2.77964	-1.68143	-0.2522	-0.0478279	-0.0211117	-0.114388	0.1168	0.178874
1006	4849	4189	2656	4248	3324	4799	1.0003	0.850734	1.06959	0.973542	0.459476	TTTTCTATCTACGTAC	TGCACC	TAATACGACTCGAGTGA	TATACT	TTGTGTT	CTCTACCTTAGTTTGTACGTT	No	-2.83894	-2.87951	-1.68143	-0.2522	-0.0478279	-0.0211117	-0.214403	0.1168	0.179021
1007	5760	5633	3171	3961	3498	4736	0.785198	0.665769	0.884121	0.778362	0.396542	TTTTCTATCTACGTAC	TGCACC	GCTATGCACGTTAGTCG	TATACT	TTGTGTT	CTCTACCTTAGTTTGTACGTT	No	-2.62334	-2.4739	-1.68143	-0.2522	-0.0478279	-0.0211117	0.191352	0.1168	0.178869
1008	3742	3410	2100	1333	1599	2054	0.406746	0.502733	0.578998	0.496159	0.270531	TTTTCTATCTACGTAC	TGCACC	AAGAGTAGTTTAAGGAC	TATACT	TTGTGTT	CTCTACCTTAGTTTGTACGTT	No	-2.18252	-2.55424	-1.68143	-0.2522	-0.0478279	-0.0211117	0.110996	0.1168	0.178882
1009	13626	12368	7991	5318	7239	8548	0.445632	0.627513	0.633227	0.568791	0.285636	TTTTCTATCTACGTAC	TGCACC	AGTTTTCTGGGGAGGTA	TATACT	TTGTGTT	CTCTACCTTAGTTTGTACGTT	Yes	-2.30848	-2.74489	-1.68143	-0.2522	-0.0478279	-0.0211117	-0.0796496	0.1168	0.178883
1010	3363	3376	2149	2028	2349	2560	0.688554	0.745974	0.70518	0.713236	0.258217	TTTTCTATCTACGTAC	TGCACC	GTGGCTATATACAGGGG	TATACT	TTGTGTT	CTCTACCTTAGTTTGTACGTT	No	-2.50525	-2.63832	-1.68143	-0.2522	-0.0478279	-0.0211117	0.0270969	0.1168	0.178703
1011	3074	2935	1827	1869	1630	2276	0.694228	0.595419	0.737445	0.675698	0.313784	TTTTCTATCTACGTAC	TGCACC	GGACTTCTTGAGAGGCT	TATACT	TTGTGTT	CTCTACCTTAGTTTGTACGTT	No	-2.4722	-2.52821	-1.68143	-0.2522	-0.0478279	-0.0211117	0.136824	0.1168	0.179093
1012	2668	2568	1619	1604	1655	1980	0.68646	0.69095	0.72396	0.700456	0.283461	TTTTCTATCTACGTAC	TGCACC	GCGTCATAGATAAGCAT	TATACT	TTGTGTT	CTCTACCTTAGTTTGTACGTT	No	-2.49661	-2.82474	-1.68143	-0.2522	-0.0478279	-0.0211117	-0.159503	0.1168	0.178882
1013	5028	4794	3108	2659	2976	3755	0.603837	0.665546	0.715196	0.661526	0.300921	TTTTCTATCTACGTAC	TGCACC	GAAACTATTTACAGCTC	TATACT	TTGTGTT	CTCTACCTTAGTTTGTACGTT	No	-2.45066	-2.4771	-1.68143	-0.2522	-0.0478279	-0.0211117	0.188148	0.1168	0.178871
1014	10237	9668	5858	4746	4838	6588	0.529361	0.536504	0.665734	0.577199	0.303298	TTTTCTATCTACGTAC	TGCACC	GTCTTAGTTTCTAGCGT	TATACT	TTGTGTT	CTCTACCTTAGTTTGTACGTT	No	-2.32945	-2.59328	-1.68143	-0.2522	-0.0478279	-0.0211117	0.0718602	0.1168	0.178979
1015	6413	6135	3884	2377	2028	2813	0.423218	0.354402	0.428733	0.402118	0.176897	TTTTCTATCTACGTAC	TGCACC	TATGAGTCATCGAGCCC	TATACT	TTGTGTT	CTCTACCTTAGTTTGTACGTT	No	-1.94744	-2.64036	-1.68143	-0.2522	-0.0478279	-0.0211117	0.0248202	0.1168	0.178945
1016	5317	5178	3117	3529	3103	3916	0.757847	0.642485	0.743707	0.71468	0.295727	TTTTCTATCTACGTAC	TGCACC	TGGTTTTGGCGGACAAA	TATACT	TTGTGTT	CTCTACCTTAGTTTGTACGTT	Yes	-2.51693	-2.60424	-1.68143	-0.2522	-0.0478279	-0.0211117	0.0610364	0.1168	0.178849
1017	2681	2511	1596	291	543	565	0.123935	0.231844	0.209562	0.188447	0.100462	TTTTCTATCTACGTAC	TGCACC	CACGTTCTACGTACATA	TATACT	TTGTGTT	CTCTACCTTAGTTTGTACGTT	No	-1.20551	-2.83631	-1.68143	-0.2522	-0.0478279	-0.0211117	-0.171094	0.1168	0.178904
1018	2981	2700	1532	1890	1141	1882	0.72393	0.45307	0.727205	0.634735	0.341156	TTTTCTATCTACGTAC	TGCACC	GGAGAGTTCGAGACAGC	TATACT	TTGTGTT	CTCTACCTTAGTTTGTACGTT	No	-2.41934	-2.72114	-1.68143	-0.2522	-0.0478279	-0.0211117	-0.0561766	0.1168	0.179163
1019	4206	3986	2356	3308	1877	2700	0.898034	0.504859	0.678398	0.693764	0.275808	TTTTCTATCTACGTAC	TGCACC	CGCATCTGTCTAACACG	TATACT	TTGTGTT	CTCTACCTTAGTTTGTACGTT	Yes	-2.46983	-2.54298	-1.68143	-0.2522	-0.0478279	-0.0211117	0.122381	0.1168	0.178761
1020	7758	6991	4359	6143	4834	6179	0.904123	0.741328	0.839127	0.828193	0.321238	TTTTCTATCTACGTAC	TGCACC	GTAGTATGACAAACTTA	TATACT	TTGTGTT	CTCTACCTTAGTTTGTACGTT	No	-2.65793	-2.77964	-1.68143	-0.2522	-0.0478279	-0.0211117	-0.114388	0.1168	0.178873
1021	10719	9699	6178	9695	11302	13714	1.03274	1.24931	1.31405	1.1987	0.568643	TTTTCTATCTACGTAC	TGCACC	TTTTGCAGGTGAACTGA	TATACT	TTGTGTT	CTCTACCTTAGTTTGTACGTT	Yes	-3.04912	-2.87978	-1.68143	-0.2522	-0.0478279	-0.0211117	-0.214403	0.1168	0.178749
1022	4916	4587	2900	1173	1573	2011	0.272447	0.367657	0.410497	0.350201	0.194544	TTTTCTATCTACGTAC	TGCACC	GTAGGACCTTCAACTCA	TATACT	TTGTGTT	CTCTACCTTAGTTTGTACGTT	No	-1.83587	-2.47386	-1.68143	-0.2522	-0.0478279	-0.0211117	0.191352	0.1168	0.178915
1023	4329	4176	2379	2366	2142	2803	0.624056	0.549924	0.697469	0.623816	0.306008	TTTTCTATCTACGTAC	TGCACC	TCGCAGTCGCCAACGAT	TATACT	TTGTGTT	CTCTACCTTAGTTTGTACGTT	No	-2.39839	-2.55418	-1.68143	-0.2522	-0.0478279	-0.0211117	0.110996	0.1168	0.178945
1024	7118	6742	4211	4594	3510	5255	0.736936	0.558164	0.738727	0.677942	0.317555	TTTTCTATCTACGTAC	TGCACC	GGAACAGCTGGAACGTC	TATACT	TTGTGTT	CTCTACCTTAGTTTGTACGTT	Yes	-2.4742	-2.74481	-1.68143	-0.2522	-0.0478279	-0.0211117	-0.0796496	0.1168	0.178968
1025	1910	1887	1204	2104	1427	1954	1.25779	0.810766	0.960714	1.00976	0.356251	TTTTCTATCTACGTAC	TGCACC	CAATACTTACGTACGGA	TATACT	TTGTGTT	CTCTACCTTAGTTTGTACGTT	No	-2.84018	-2.63828	-1.68143	-0.2522	-0.0478279	-0.0211117	0.0270969	0.1168	0.178746
1026	5868	5667	3293	3954	3603	4745	0.769384	0.681639	0.852984	0.768002	0.370911	TTTTCTATCTACGTAC	TGCACC	GCTTCGCTACTAACGCG	TATACT	TTGTGTT	CTCTACCTTAGTTTGTACGTT	No	-2.60474	-2.5284	-1.68143	-0.2522	-0.0478279	-0.0211117	0.136824	0.1168	0.178903
1027	4299	4120	2519	1299	1940	2326	0.345015	0.504833	0.54661	0.465486	0.262285	TTTTCTATCTACGTAC	TGCACC	GTCGTTGAGCCTACCAT	TATACT	TTGTGTT	CTCTACCTTAGTTTGTACGTT	No	-2.12146	-2.82474	-1.68143	-0.2522	-0.0478279	-0.0211117	-0.159503	0.1168	0.178884
1028	6532	5738	3575	4390	2560	3931	0.767388	0.478325	0.650913	0.632209	0.270961	TTTTCTATCTACGTAC	TGCACC	AAGTCATCAAAGACCTT	TATACT	TTGTGTT	CTCTACCTTAGTTTGTACGTT	No	-2.38946	-2.47714	-1.68143	-0.2522	-0.0478279	-0.0211117	0.188148	0.1168	0.17884
1029	2772	2600	1663	1005	962	1458	0.413971	0.396684	0.518993	0.443216	0.240648	TTTTCTATCTACGTAC	TGCACC	GCTATCGCTAAGACCGG	TATACT	TTGTGTT	CTCTACCTTAGTTTGTACGTT	No	-2.06873	-2.5933	-1.68143	-0.2522	-0.0478279	-0.0211117	0.0718602	0.1168	0.178966
1030	8705	7665	4985	3972	2574	4180	0.520999	0.360031	0.496372	0.459134	0.2143	TTTTCTATCTACGTAC	TGCACC	GGCCGGGTACAGACCCT	TATACT	TTGTGTT	CTCTACCTTAGTTTGTACGTT	No	-2.0819	-2.64047	-1.68143	-0.2522	-0.0478279	-0.0211117	0.0248202	0.1168	0.178836
1031	3540	3317	2176	2909	2687	3529	0.93829	0.868491	0.960039	0.922274	0.379922	TTTTCTATCTACGTAC	TGCACC	TGACCGGGTGTGTAAAG	TATACT	TTGTGTT	CTCTACCTTAGTTTGTACGTT	No	-2.7727	-2.68949	-1.30957	-0.411087	-0.0602029	-6.7e-17	-0.0796496	-0.0924	0.221774
1032	4784	4313	2896	3295	3367	4032	0.786431	0.836964	0.824173	0.815856	0.312238	TTTTCTATCTACGTAC	TGCACC	AAGATGTACGACTAATC	TATACT	TTGTGTT	CTCTACCTTAGTTTGTACGTT	No	-2.64435	-2.83629	-1.68143	-0.2522	-0.0478279	-0.0211117	-0.171094	0.1168	0.178925
1033	4130	3894	2443	3525	5521	5516	0.974554	1.52008	1.33659	1.27707	0.577003	TTTTCTATCTACGTAC	TGCACC	TGTCGCAATTATTAAGT	TATACT	TTGTGTT	CTCTACCTTAGTTTGTACGTT	No	-3.10349	-2.72146	-1.68143	-0.2522	-0.0478279	-0.0211117	-0.0561766	0.1168	0.178845
1034	6932	6629	3983	1179	1884	1909	0.194201	0.304703	0.283721	0.260875	0.127667	TTTTCTATCTACGTAC	TGCACC	ATGGTTCTATTGTAACT	TATACT	TTGTGTT	CTCTACCTTAGTTTGTACGTT	No	-1.5242	-2.54283	-1.68143	-0.2522	-0.0478279	-0.0211117	0.122381	0.1168	0.178916
1035	6989	6317	3867	4959	4875	6656	0.810169	0.827384	1.01891	0.885487	0.462954	TTTTCTATCTACGTAC	TGCACC	AGAATTACCGAGTATAT	TATACT	TTGTGTT	CTCTACCTTAGTTTGTACGTT	No	-2.75687	-2.80464	-1.68143	-0.2522	-0.0478279	-0.0211117	-0.139301	0.1168	0.178787
1036	4054	3516	2261	3646	3317	4455	1.0269	1.01144	1.16639	1.06824	0.494824	TTTTCTATCTACGTAC	TGCACC	GCCGAGGAGCGATATTG	TATACT	TTGTGTT	CTCTACCTTAGTTTGTACGTT	No	-2.93139	-2.77969	-1.68143	-0.2522	-0.0478279	-0.0211117	-0.114388	0.1168	0.178816
1037	14068	12969	7863	20791	19186	22376	1.68748	1.58607	1.68458	1.65271	0.644457	TTTTCTATCTACGTAC	TGCACC	AGAACGTGTACCTATGG	TATACT	TTGTGTT	CTCTACCTTAGTTTGTACGTT	Yes	-3.35132	-2.87944	-1.68143	-0.2522	-0.0478279	-0.0211117	-0.214403	0.1168	0.179082
1038	1859	1844	1299	2257	1817	2199	1.38627	1.05642	1.0021	1.14827	0.294779	TTTTCTATCTACGTAC	TGCACC	CTACGGGAAGTTTATCG	TATACT	TTGTGTT	CTCTACCTTAGTTTGTACGTT	No	-2.95194	-2.52022	-1.14022	-0.411087	-0.0602029	-6.7e-17	-0.0796496	-0.0924	0.221693
1039	1028	893	644	522	299	524	0.579794	0.358974	0.481661	0.473477	0.19798	TTTTCTATCTACGTAC	TGCACC	GGGGGCAAACGGTAGAC	TATACT	TTGTGTT	CTCTACCTTAGTTTGTACGTT	No	-2.09751	-2.57838	-1.3499	-0.411087	-0.0602029	-6.7e-17	0.0718602	-0.0924	0.22171
1040	2836	2503	1653	2888	3421	4283	1.16275	1.46533	1.53381	1.3873	0.67443	TTTTCTATCTACGTAC	TGCACC	CGTCGTCGTCATTAGTG	TATACT	TTGTGTT	CTCTACCTTAGTTTGTACGTT	Yes	-3.1976	-2.7448	-1.68143	-0.2522	-0.0478279	-0.0211117	-0.0796496	0.1168	0.178968
1041	4939	4740	2893	4365	3405	4636	1.00912	0.770162	0.948618	0.909299	0.383782	TTTTCTATCTACGTAC	TGCACC	TAGTCGACCCGGTAGGC	TATACT	TTGTGTT	CTCTACCTTAGTTTGTACGTT	No	-2.75754	-2.63803	-1.68143	-0.2522	-0.0478279	-0.0211117	0.0270969	0.1168	0.179001
1042	4395	4268	2679	2904	2231	3418	0.754457	0.560426	0.755258	0.690047	0.327378	TTTTCTATCTACGTAC	TGCACC	CGCCATCGGGACTAGCA	TATACT	TTGTGTT	CTCTACCTTAGTTTGTACGTT	Yes	-2.49283	-2.52854	-1.68143	-0.2522	-0.0478279	-0.0211117	0.136824	0.1168	0.178756
1043	5910	5261	3137	2786	3811	4260	0.538258	0.77663	0.80388	0.706256	0.372897	TTTTCTATCTACGTAC	TGCACC	TCATTTTGGTAGTACAG	TATACT	TTGTGTT	CTCTACCTTAGTTTGTACGTT	No	-2.53051	-2.82482	-1.68143	-0.2522	-0.0478279	-0.0211117	-0.159503	0.1168	0.178805
1044	5189	5009	2844	3363	2471	3440	0.740014	0.52889	0.71602	0.661641	0.307719	TTTTCTATCTACGTAC	TGCACC	ATAAGGAGATGTTACTT	TATACT	TTGTGTT	CTCTACCTTAGTTTGTACGTT	No	-2.44777	-2.4771	-1.68143	-0.2522	-0.0478279	-0.0211117	0.188148	0.1168	0.178871
1045	2025	2018	1203	1766	1675	2288	0.995778	0.889891	1.12587	1.00384	0.495672	TTTTCTATCTACGTAC	TGCACC	CTTCTGTACAACTACGA	TATACT	TTGTGTT	CTCTACCTTAGTTTGTACGTT	No	-2.875	-2.59333	-1.68143	-0.2522	-0.0478279	-0.0211117	0.0718602	0.1168	0.178929
1046	5698	5426	3268	3689	2884	4403	0.739236	0.569848	0.797559	0.702214	0.360369	TTTTCTATCTACGTAC	TGCACC	ACTTGTAGCATCTACCG	TATACT	TTGTGTT	CTCTACCTTAGTTTGTACGTT	No	-2.51967	-2.64062	-1.68143	-0.2522	-0.0478279	-0.0211117	0.0248202	0.1168	0.178682
1047	4165	4076	2424	1947	1636	2271	0.533762	0.430321	0.554601	0.506228	0.238394	TTTTCTATCTACGTAC	TGCACC	GCCAATAGTCTCTTAAG	TATACT	TTGTGTT	CTCTACCTTAGTTTGTACGTT	No	-2.1839	-2.6042	-1.68143	-0.2522	-0.0478279	-0.0211117	0.0610364	0.1168	0.178887
1048	5072	5036	3006	3486	3161	4476	0.784774	0.672949	0.881449	0.779724	0.392742	TTTTCTATCTACGTAC	TGCACC	AGGATTGATTATTTATA	TATACT	TTGTGTT	CTCTACCTTAGTTTGTACGTT	No	-2.62399	-2.83665	-1.68143	-0.2522	-0.0478279	-0.0211117	-0.171094	0.1168	0.178569
1049	2143	2037	1375	1658	1230	1564	0.883403	0.647377	0.673334	0.734705	0.222595	TTTTCTATCTACGTAC	TGCACC	AAAAAGAGGGAGTTAGT	TATACT	TTGTGTT	CTCTACCTTAGTTTGTACGTT	No	-2.5152	-2.72139	-1.68143	-0.2522	-0.0478279	-0.0211117	-0.0561766	0.1168	0.178913
1050	4358	4111	2533	1179	1473	1911	0.308904	0.384148	0.446603	0.379885	0.210499	TTTTCTATCTACGTAC	TGCACC	CGTTTCACGCCGTTACA	TATACT	TTGTGTT	CTCTACCTTAGTTTGTACGTT	No	-1.9174	-2.54288	-1.68143	-0.2522	-0.0478279	-0.0211117	0.122381	0.1168	0.178863
1051	5286	4837	3095	1964	3636	3720	0.424239	0.805919	0.711506	0.647221	0.339408	TTTTCTATCTACGTAC	TGCACC	GGACAAGTGATTTTTAA	TATACT	TTGTGTT	CTCTACCTTAGTTTGTACGTT	No	-2.43674	-2.80457	-1.68143	-0.2522	-0.0478279	-0.0211117	-0.139301	0.1168	0.178853
1052	10232	9580	6028	5988	5997	7237	0.668218	0.671138	0.710692	0.683349	0.280959	TTTTCTATCTACGTAC	TGCACC	TGAGACCCGTGATTTTT	TATACT	TTGTGTT	CTCTACCTTAGTTTGTACGTT	No	-2.4733	-2.77967	-1.68143	-0.2522	-0.0478279	-0.0211117	-0.114388	0.1168	0.178845
1053	6155	5949	3700	5502	5139	5921	1.02068	0.926143	0.947304	0.964709	0.34029	TTTTCTATCTACGTAC	TGCACC	GGGGGTTCGCACTTTGT	TATACT	TTGTGTT	CTCTACCTTAGTTTGTACGTT	Yes	-2.80429	-2.87969	-1.68143	-0.2522	-0.0478279	-0.0211117	-0.214403	0.1168	0.178831
1054	8992	8601	4872	4099	3227	4809	0.520497	0.402248	0.584311	0.502352	0.271436	TTTTCTATCTACGTAC	TGCACC	TAGTCCTCCCAGTTTCT	TATACT	TTGTGTT	CTCTACCTTAGTTTGTACGTT	No	-2.19074	-2.47388	-1.68143	-0.2522	-0.0478279	-0.0211117	0.191352	0.1168	0.178895
1055	6635	6039	3409	3966	3641	4887	0.682509	0.646396	0.848617	0.725841	0.392795	TTTTCTATCTACGTAC	TGCACC	CCGAACTCCTCTTTGAA	TATACT	TTGTGTT	CTCTACCTTAGTTTGTACGTT	No	-2.56152	-2.55428	-1.68143	-0.2522	-0.0478279	-0.0211117	0.110996	0.1168	0.178849
1056	7040	6622	3941	4250	4625	5699	0.689307	0.7488	0.856029	0.764712	0.376766	TTTTCTATCTACGTAC	TGCACC	TCAGGACGGTCTTTGTA	TATACT	TTGTGTT	CTCTACCTTAGTTTGTACGTT	No	-2.60389	-2.74496	-1.68143	-0.2522	-0.0478279	-0.0211117	-0.0796496	0.1168	0.178813
1057	3161	3047	1834	735	1015	1153	0.265497	0.357139	0.372157	0.331598	0.168134	TTTTCTATCTACGTAC	TGCACC	CAGTTATCACTCTTGGA	TATACT	TTGTGTT	CTCTACCTTAGTTTGTACGTT	No	-1.77051	-2.63828	-1.68143	-0.2522	-0.0478279	-0.0211117	0.0270969	0.1168	0.178741
1058	5491	5454	3163	2944	2116	2940	0.612185	0.415953	0.55023	0.526123	0.228504	TTTTCTATCTACGTAC	TGCACC	GTTATATCGCACTTGCC	TATACT	TTGTGTT	CTCTACCTTAGTTTGTACGTT	No	-2.21008	-2.52848	-1.68143	-0.2522	-0.0478279	-0.0211117	0.136824	0.1168	0.178818
1059	7883	7450	4469	3733	2089	3468	0.540708	0.300625	0.459372	0.433569	0.203966	TTTTCTATCTACGTAC	TGCACC	AGTAACCGACTGTTCAA	TATACT	TTGTGTT	CTCTACCTTAGTTTGTACGTT	No	-2.01819	-2.8247	-1.68143	-0.2522	-0.0478279	-0.0211117	-0.159503	0.1168	0.178927
1060	4225	4071	2368	592	577	774	0.15999	0.151956	0.193489	0.168478	0.0876516	TTTTCTATCTACGTAC	TGCACC	GTAAAGGTCAGATTCTC	TATACT	TTGTGTT	CTCTACCTTAGTTTGTACGTT	No	-1.09653	-2.47718	-1.68143	-0.2522	-0.0478279	-0.0211117	0.188148	0.1168	0.178795
1061	3926	3656	2178	2724	2472	3593	0.792234	0.724913	0.976552	0.831233	0.454815	TTTTCTATCTACGTAC	TGCACC	TGCCGGGAAACCTTCGC	TATACT	TTGTGTT	CTCTACCTTAGTTTGTACGTT	No	-2.69809	-2.59338	-1.68143	-0.2522	-0.0478279	-0.0211117	0.0718602	0.1168	0.178886
1062	4228	4050	2309	2218	2142	2738	0.598995	0.567032	0.701949	0.622659	0.310685	TTTTCTATCTACGTAC	TGCACC	CCTCGGGGTCCCTTCCC	TATACT	TTGTGTT	CTCTACCTTAGTTTGTACGTT	No	-2.3991	-2.64051	-1.68143	-0.2522	-0.0478279	-0.0211117	0.0248202	0.1168	0.17879
1063	4825	4360	2822	2445	2273	2914	0.5786	0.558929	0.611264	0.582931	0.244528	TTTTCTATCTACGTAC	TGCACC	TAGAGGGGTGTGTGAAA	TATACT	TTGTGTT	CTCTACCTTAGTTTGTACGTT	No	-2.31597	-2.60411	-1.68143	-0.2522	-0.0478279	-0.0211117	0.0610364	0.1168	0.178976
1064	7214	6939	4306	8727	7068	9818	1.38129	1.09205	1.34972	1.27436	0.555129	TTTTCTATCTACGTAC	TGCACC	TTTTGTAATCGCTGATA	TATACT	TTGTGTT	CTCTACCTTAGTTTGTACGTT	Yes	-3.09888	-2.83641	-1.68143	-0.2522	-0.0478279	-0.0211117	-0.171094	0.1168	0.178808
1065	698	661	417	660	595	783	1.07966	0.96507	1.11153	1.05209	0.450499	TTTTCTATCTACGTAC	TGCACC	GCTCTCGGCAAGTGAGG	TATACT	TTGTGTT	CTCTACCTTAGTTTGTACGTT	No	-2.90758	-2.72129	-1.68143	-0.2522	-0.0478279	-0.0211117	-0.0561766	0.1168	0.179005
1066	4478	4110	2461	2524	2552	3108	0.643579	0.665706	0.747594	0.685626	0.316995	TTTTCTATCTACGTAC	TGCACC	ATAGAACATCCTTGACG	TATACT	TTGTGTT	CTCTACCTTAGTTTGTACGTT	No	-2.488	-2.54299	-1.68143	-0.2522	-0.0478279	-0.0211117	0.122381	0.1168	0.178754
1067	2735	2558	1665	2173	1326	1892	0.907192	0.555759	0.672672	0.711874	0.252757	TTTTCTATCTACGTAC	TGCACC	ACAAGCGTATCGTGTAA	TATACT	TTGTGTT	CTCTACCTTAGTTTGTACGTT	No	-2.48871	-2.8045	-1.68143	-0.2522	-0.0478279	-0.0211117	-0.139301	0.1168	0.178926
1068	5940	5486	3288	3464	3393	4420	0.665868	0.663088	0.795768	0.708242	0.350766	TTTTCTATCTACGTAC	TGCACC	GCCCTGTAGACCTGTTT	TATACT	TTGTGTT	CTCTACCTTAGTTTGTACGTT	No	-2.52744	-2.77953	-1.68143	-0.2522	-0.0478279	-0.0211117	-0.114388	0.1168	0.178981
1069	4782	4637	2990	5479	6237	7075	1.30824	1.44206	1.40072	1.38367	0.534586	TTTTCTATCTACGTAC	TGCACC	CTATTCCCTGGTTGTGA	TATACT	TTGTGTT	CTCTACCTTAGTTTGTACGTT	Yes	-3.17337	-2.87988	-1.68143	-0.2522	-0.0478279	-0.0211117	-0.214403	0.1168	0.178649
1070	9759	9640	6113	7872	6331	7561	0.921036	0.704107	0.732185	0.785776	0.245881	TTTTCTATCTACGTAC	TGCACC	AGTTACACGACATGTCT	TATACT	TTGTGTT	CTCTACCTTAGTTTGTACGTT	Yes	-2.58629	-2.47392	-1.68143	-0.2522	-0.0478279	-0.0211117	0.191352	0.1168	0.17885
1071	2855	2578	1727	1731	1949	2614	0.692289	0.810536	0.896003	0.799609	0.397151	TTTTCTATCTACGTAC	TGCACC	TGTCCTTCCCGTTGGAT	TATACT	TTGTGTT	CTCTACCTTAGTTTGTACGTT	No	-2.64931	-2.55427	-1.68143	-0.2522	-0.0478279	-0.0211117	0.110996	0.1168	0.178857
1072	1770	1666	1078	1626	2435	2700	1.04892	1.56699	1.48266	1.36619	0.658122	TTTTCTATCTACGTAC	TGCACC	TGAGTATAAAATTGGTT	TATACT	TTGTGTT	CTCTACCTTAGTTTGTACGTT	No	-3.17908	-2.74486	-1.68143	-0.2522	-0.0478279	-0.0211117	-0.0796496	0.1168	0.178909
1073	10376	9942	6268	5661	3807	5484	0.62296	0.410537	0.517922	0.51714	0.204663	TTTTCTATCTACGTAC	TGCACC	GTGCCCTAGGTCTGGGC	TATACT	TTGTGTT	CTCTACCTTAGTTTGTACGTT	No	-2.18263	-2.63812	-1.68143	-0.2522	-0.0478279	-0.0211117	0.0270969	0.1168	0.178909
1074	5073	4902	3028	2746	2329	3125	0.618062	0.509377	0.610928	0.579456	0.24841	TTTTCTATCTACGTAC	TGCACC	AGCCCTCTGGCGTGGCA	TATACT	TTGTGTT	CTCTACCTTAGTTTGTACGTT	No	-2.31002	-2.52855	-1.68143	-0.2522	-0.0478279	-0.0211117	0.136824	0.1168	0.178753
1075	2563	2294	1476	2710	2165	2804	1.20731	1.01183	1.12457	1.11457	0.426401	TTTTCTATCTACGTAC	TGCACC	AAAGTTTTTTAATGCAG	TATACT	TTGTGTT	CTCTACCTTAGTTTGTACGTT	No	-2.95413	-2.82483	-1.68143	-0.2522	-0.0478279	-0.0211117	-0.159503	0.1168	0.178793
1076	6211	5899	3550	5737	5307	6328	1.05468	0.964526	1.0552	1.0248	0.41065	TTTTCTATCTACGTAC	TGCACC	CCTTCGACTAAATGCTT	TATACT	TTGTGTT	CTCTACCTTAGTTTGTACGTT	Yes	-2.8755	-2.47714	-1.68143	-0.2522	-0.0478279	-0.0211117	0.188148	0.1168	0.178834
1077	2987	2946	1814	1880	2278	2587	0.718653	0.829019	0.844219	0.797297	0.346688	TTTTCTATCTACGTAC	TGCACC	CGTGGAGACGGATGCGC	TATACT	TTGTGTT	CTCTACCTTAGTTTGTACGTT	No	-2.63278	-2.59356	-1.68143	-0.2522	-0.0478279	-0.0211117	0.0718602	0.1168	0.178701
1078	3466	3240	2009	1233	1593	2042	0.406192	0.527126	0.601689	0.511669	0.284869	TTTTCTATCTACGTAC	TGCACC	TGGCAGTCCGATTGCCC	TATACT	TTGTGTT	CTCTACCTTAGTTTGTACGTT	No	-2.21558	-2.64049	-1.68143	-0.2522	-0.0478279	-0.0211117	0.0248202	0.1168	0.178813
1079	2897	2682	1744	2257	1530	2037	0.889569	0.611612	0.691418	0.730866	0.247617	TTTTCTATCTACGTAC	TGCACC	GACAGAGACAAATCAAC	TATACT	TTGTGTT	CTCTACCTTAGTTTGTACGTT	No	-2.51623	-2.60412	-1.68143	-0.2522	-0.0478279	-0.0211117	0.0610364	0.1168	0.178969
1080	4296	4008	2501	2111	2012	2622	0.561075	0.5382	0.620605	0.573293	0.260105	TTTTCTATCTACGTAC	TGCACC	CAGGATGCGGAGTCATC	TATACT	TTGTGTT	CTCTACCTTAGTTTGTACGTT	No	-2.30675	-2.83625	-1.68143	-0.2522	-0.0478279	-0.0211117	-0.171094	0.1168	0.178965
1081	2450	2462	1520	2926	1712	2511	1.36366	0.74552	0.977911	1.02903	0.390653	TTTTCTATCTACGTAC	TGCACC	CCTCTACGTGAGTCAGG	TATACT	TTGTGTT	CTCTACCTTAGTTTGTACGTT	Yes	-2.85753	-2.7213	-1.68143	-0.2522	-0.0478279	-0.0211117	-0.0561766	0.1168	0.179004
1082	2902	2967	1776	878	1324	1424	0.345457	0.478425	0.474639	0.43284	0.209847	TTTTCTATCTACGTAC	TGCACC	TTGAGTGCTAGTTCACC	TATACT	TTGTGTT	CTCTACCTTAGTTTGTACGTT	No	-2.03158	-2.54288	-1.68143	-0.2522	-0.0478279	-0.0211117	0.122381	0.1168	0.178867
1083	9314	8461	5180	7932	10001	11390	0.972396	1.26726	1.30164	1.18043	0.573305	TTTTCTATCTACGTAC	TGCACC	ATCTACATCGTTTCTAG	TATACT	TTGTGTT	CTCTACCTTAGTTTGTACGTT	Yes	-3.03573	-2.80452	-1.68143	-0.2522	-0.0478279	-0.0211117	-0.139301	0.1168	0.178908
1084	4304	4044	2536	3132	2455	3402	0.830895	0.650854	0.794111	0.75862	0.321566	TTTTCTATCTACGTAC	TGCACC	ACATAGCGCGGATCTTA	TATACT	TTGTGTT	CTCTACCTTAGTTTGTACGTT	No	-2.57736	-2.77996	-1.68143	-0.2522	-0.0478279	-0.0211117	-0.114388	0.1168	0.178552
1085	7587	7184	4163	9662	8587	11303	1.4541	1.2815	1.60725	1.44762	0.698745	TTTTCTATCTACGTAC	TGCACC	TACTTATAAACCTCTGT	TATACT	TTGTGTT	CTCTACCTTAGTTTGTACGTT	Yes	-3.2385	-2.8796	-1.68143	-0.2522	-0.0478279	-0.0211117	-0.214403	0.1168	0.178923
1086	8937	8642	5509	4062	4130	5447	0.518973	0.512365	0.585303	0.53888	0.246512	TTTTCTATCTACGTAC	TGCACC	TACCACGGTGCTTCTCT	TATACT	TTGTGTT	CTCTACCTTAGTTTGTACGTT	No	-2.24587	-2.47381	-1.68143	-0.2522	-0.0478279	-0.0211117	0.191352	0.1168	0.178964
1087	4779	4363	2713	2341	2243	2894	0.559321	0.551172	0.631459	0.580651	0.266406	TTTTCTATCTACGTAC	TGCACC	ATCCTTGGGGGCTCGAC	TATACT	TTGTGTT	CTCTACCTTAGTTTGTACGTT	No	-2.32081	-2.55438	-1.68143	-0.2522	-0.0478279	-0.0211117	0.110996	0.1168	0.178746
1088	2775	2643	1725	2753	1562	2547	1.13277	0.633618	0.87405	0.880144	0.362048	TTTTCTATCTACGTAC	TGCACC	TGTTGAAAAACTTCGTC	TATACT	TTGTGTT	CTCTACCTTAGTTTGTACGTT	Yes	-2.71122	-2.74481	-1.68143	-0.2522	-0.0478279	-0.0211117	-0.0796496	0.1168	0.178966
1089	5775	5566	3393	5605	3284	4867	1.10821	0.632562	0.849129	0.863299	0.345289	TTTTCTATCTACGTAC	TGCACC	AGTCGAAGATCATCGGG	TATACT	TTGTGTT	CTCTACCTTAGTTTGTACGTT	Yes	-2.68988	-2.63807	-1.68143	-0.2522	-0.0478279	-0.0211117	0.0270969	0.1168	0.178953
1090	4854	4692	2762	2562	2262	3059	0.602665	0.516866	0.65562	0.591717	0.28467	TTTTCTATCTACGTAC	TGCACC	CAAAACGTCGTTTCGCT	TATACT	TTGTGTT	CTCTACCTTAGTTTGTACGTT	No	-2.34315	-2.52834	-1.68143	-0.2522	-0.0478279	-0.0211117	0.136824	0.1168	0.178958
1091	4453	4240	2510	2488	2239	3056	0.637961	0.56615	0.720735	0.641616	0.318036	TTTTCTATCTACGTAC	TGCACC	CTCTGTTGCTGATCCAT	TATACT	TTGTGTT	CTCTACCTTAGTTTGTACGTT	No	-2.42773	-2.82494	-1.68143	-0.2522	-0.0478279	-0.0211117	-0.159503	0.1168	0.178681
1092	10409	9942	6235	6880	6304	8294	0.754703	0.679807	0.787451	0.740654	0.32202	TTTTCTATCTACGTAC	TGCACC	ACCAAGACCGATTCCTA	TATACT	TTGTGTT	CTCTACCTTAGTTTGTACGTT	Yes	-2.55813	-2.47718	-1.68143	-0.2522	-0.0478279	-0.0211117	0.188148	0.1168	0.1788
1093	9337	9272	5347	7290	5519	7560	0.891491	0.638161	0.836966	0.788873	0.350465	TTTTCTATCTACGTAC	TGCACC	ACCCACCATCATTCCGC	TATACT	TTGTGTT	CTCTACCTTAGTTTGTACGTT	Yes	-2.61894	-2.59367	-1.68143	-0.2522	-0.0478279	-0.0211117	0.0718602	0.1168	0.178593
1094	5201	5097	2870	2836	3185	3903	0.62261	0.669943	0.805031	0.699195	0.366711	TTTTCTATCTACGTAC	TGCACC	CGTGCCATACATTCCCC	TATACT	TTGTGTT	CTCTACCTTAGTTTGTACGTT	No	-2.52119	-2.64058	-1.68143	-0.2522	-0.0478279	-0.0211117	0.0248202	0.1168	0.178721
1095	2552	2402	1599	1217	1557	1863	0.544511	0.694959	0.689701	0.643057	0.292533	TTTTCTATCTACGTAC	TGCACC	GTGCAGTATCAGGAAAT	TATACT	TTGTGTT	CTCTACCTTAGTTTGTACGTT	No	-2.42158	-2.60433	-1.68143	-0.2522	-0.0478279	-0.0211117	0.0610364	0.1168	0.178753
1096	4159	3925	2524	2760	2102	2910	0.757734	0.574165	0.682496	0.671465	0.266041	TTTTCTATCTACGTAC	TGCACC	GTTACACAGTCCGAATG	TATACT	TTGTGTT	CTCTACCTTAGTTTGTACGTT	No	-2.44825	-2.83609	-1.68143	-0.2522	-0.0478279	-0.0211117	-0.171094	0.1168	0.179123
1097	3433	3343	2051	1607	1396	1905	0.534489	0.447705	0.549826	0.510674	0.230014	TTTTCTATCTACGTAC	TGCACC	GGCAGCCAGCACGAAGA	TATACT	TTGTGTT	CTCTACCTTAGTTTGTACGTT	No	-2.18875	-2.72144	-1.68143	-0.2522	-0.0478279	-0.0211117	-0.0561766	0.1168	0.17886
1098	638	690	381	278	194	332	0.497532	0.301437	0.515833	0.438267	0.249903	TTTTCTATCTACGTAC	TGCACC	GGCAGAATCATAGAACG	TATACT	TTGTGTT	CTCTACCTTAGTTTGTACGTT	No	-2.0556	-2.54287	-1.68143	-0.2522	-0.0478279	-0.0211117	0.122381	0.1168	0.178871
1099	3147	2916	1703	2074	1971	2436	0.752504	0.724674	0.846757	0.774645	0.359716	TTTTCTATCTACGTAC	TGCACC	GTGAATCTACTAGATAT	TATACT	TTGTGTT	CTCTACCTTAGTTTGTACGTT	No	-2.61012	-2.8045	-1.68143	-0.2522	-0.0478279	-0.0211117	-0.139301	0.1168	0.17892
1100	14522	13674	8520	9741	11620	13811	0.765903	0.911075	0.959581	0.878853	0.41228	TTTTCTATCTACGTAC	TGCACC	CCTAGCCGTTTCGATTA	TATACT	TTGTGTT	CTCTACCTTAGTTTGTACGTT	Yes	-2.73766	-2.77965	-1.68143	-0.2522	-0.0478279	-0.0211117	-0.114388	0.1168	0.178862
1101	4154	3942	2455	1929	2905	3082	0.530228	0.790083	0.743151	0.687821	0.328095	TTTTCTATCTACGTAC	TGCACC	TCAAAACCCTGTGATGC	TATACT	TTGTGTT	CTCTACCTTAGTTTGTACGTT	No	-2.49176	-2.87974	-1.68143	-0.2522	-0.0478279	-0.0211117	-0.214403	0.1168	0.17879
1102	3502	3167	2112	1799	2150	2644	0.586559	0.727836	0.741078	0.685158	0.316325	TTTTCTATCTACGTAC	TGCACC	CTTTATACAGAAGATCA	TATACT	TTGTGTT	CTCTACCTTAGTTTGTACGTT	No	-2.48677	-2.47402	-1.68143	-0.2522	-0.0478279	-0.0211117	0.191352	0.1168	0.178749
1103	3826	3577	2153	2840	2393	3345	0.847559	0.717244	0.919704	0.828169	0.400871	TTTTCTATCTACGTAC	TGCACC	CTAACTGTGTGAGAGAC	TATACT	TTGTGTT	CTCTACCTTAGTTTGTACGTT	No	-2.67979	-2.55438	-1.68143	-0.2522	-0.0478279	-0.0211117	0.110996	0.1168	0.178743
1104	7311	6759	4414	5495	4549	6565	0.858198	0.721567	0.880438	0.820068	0.366742	TTTTCTATCTACGTAC	TGCACC	GGGGCAGACAGGGAGTG	TATACT	TTGTGTT	CTCTACCTTAGTTTGTACGTT	Yes	-2.66176	-2.74496	-1.68143	-0.2522	-0.0478279	-0.0211117	-0.0796496	0.1168	0.178814
1105	2800	2594	1556	1576	1408	2075	0.64268	0.581937	0.789414	0.671344	0.368128	TTTTCTATCTACGTAC	TGCACC	TCTGTCAGAGAGGAGGC	TATACT	TTGTGTT	CTCTACCTTAGTTTGTACGTT	No	-2.48461	-2.6381	-1.68143	-0.2522	-0.0478279	-0.0211117	0.0270969	0.1168	0.178923
1106	12640	12373	7737	6783	5982	7535	0.612733	0.51834	0.57651	0.569194	0.219731	TTTTCTATCTACGTAC	TGCACC	CTGTCTCCCGACGAGCC	TATACT	TTGTGTT	CTCTACCTTAGTTTGTACGTT	No	-2.28308	-2.52842	-1.68143	-0.2522	-0.0478279	-0.0211117	0.136824	0.1168	0.178879
1107	1927	1775	1111	301	375	460	0.178353	0.226504	0.245098	0.216652	0.110871	TTTTCTATCTACGTAC	TGCACC	CACTGATGTATCGACAG	TATACT	TTGTGTT	CTCTACCTTAGTTTGTACGTT	No	-1.34641	-2.82485	-1.68143	-0.2522	-0.0478279	-0.0211117	-0.159503	0.1168	0.178777
1108	5433	5072	3236	2934	1720	2843	0.616619	0.363574	0.520073	0.500089	0.2226	TTTTCTATCTACGTAC	TGCACC	AGGGCTACGTTTGACTC	TATACT	TTGTGTT	CTCTACCTTAGTTTGTACGTT	No	-2.15695	-2.47725	-1.68143	-0.2522	-0.0478279	-0.0211117	0.188148	0.1168	0.178726
1109	3166	3072	1940	382	484	657	0.137768	0.168915	0.200475	0.169053	0.0952695	TTTTCTATCTACGTAC	TGCACC	CTTGCCTCGGTTGACGT	TATACT	TTGTGTT	CTCTACCTTAGTTTGTACGTT	No	-1.10984	-2.59341	-1.68143	-0.2522	-0.0478279	-0.0211117	0.0718602	0.1168	0.17885
1111	5490	4952	2958	1024	1064	1610	0.212973	0.230359	0.322199	0.255177	0.162385	TTTTCTATCTACGTAC	TGCACC	TGTACCGAACCCGTAAA	TATACT	TTGTGTT	CTCTACCTTAGTTTGTACGTT	No	-1.53708	-2.60407	-1.68143	-0.2522	-0.0478279	-0.0211117	0.0610364	0.1168	0.179017
1112	5728	5287	3397	3068	2711	3521	0.611574	0.549748	0.613574	0.591632	0.241686	TTTTCTATCTACGTAC	TGCACC	CGTTAGGGTGGTGTATA	TATACT	TTGTGTT	CTCTACCTTAGTTTGTACGTT	No	-2.32765	-2.83652	-1.68143	-0.2522	-0.0478279	-0.0211117	-0.171094	0.1168	0.178697
1113	3350	3182	1969	2335	1441	1966	0.795864	0.48552	0.591063	0.624149	0.223156	TTTTCTATCTACGTAC	TGCACC	CCAAACAGCCTTGTAGG	TATACT	TTGTGTT	CTCTACCTTAGTTTGTACGTT	No	-2.35764	-2.7216	-1.68143	-0.2522	-0.0478279	-0.0211117	-0.0561766	0.1168	0.178701
1114	4780	4541	2838	395	586	687	0.0943552	0.138353	0.143298	0.125336	0.0669564	TTTTCTATCTACGTAC	TGCACC	CCTTCCTGAGGTGTACT	TATACT	TTGTGTT	CTCTACCTTAGTTTGTACGTT	No	-0.802741	-2.54293	-1.68143	-0.2522	-0.0478279	-0.0211117	0.122381	0.1168	0.17881
1115	3364	3310	1901	1871	1189	1640	0.63506	0.385121	0.510691	0.51029	0.207164	TTTTCTATCTACGTAC	TGCACC	GGCTCCCCATAAGTTAA	TATACT	TTGTGTT	CTCTACCTTAGTTTGTACGTT	No	-2.16849	-2.80463	-1.68143	-0.2522	-0.0478279	-0.0211117	-0.139301	0.1168	0.178795
1116	4403	4470	2649	3191	2906	3915	0.827513	0.696998	0.874875	0.799795	0.373885	TTTTCTATCTACGTAC	TGCACC	CCCTGACCAGCTGTTTC	TATACT	TTGTGTT	CTCTACCTTAGTTTGTACGTT	Yes	-2.64123	-2.77985	-1.68143	-0.2522	-0.0478279	-0.0211117	-0.114388	0.1168	0.178665
1117	4925	4712	3039	2656	3130	3916	0.61577	0.712168	0.762796	0.696911	0.327759	TTTTCTATCTACGTAC	TGCACC	TCTGAGGCCATCGTTGT	TATACT	TTGTGTT	CTCTACCTTAGTTTGTACGTT	No	-2.50608	-2.87975	-1.68143	-0.2522	-0.0478279	-0.0211117	-0.214403	0.1168	0.178775
1118	7920	7455	4516	4014	3447	5007	0.578694	0.495721	0.656326	0.576914	0.294776	TTTTCTATCTACGTAC	TGCACC	TCTCATCATTAGGTTCT	TATACT	TTGTGTT	CTCTACCTTAGTTTGTACGTT	No	-2.32431	-2.47405	-1.68143	-0.2522	-0.0478279	-0.0211117	0.191352	0.1168	0.178722
1119	5654	5469	3365	3362	2911	4022	0.678951	0.57066	0.707544	0.652385	0.298918	TTTTCTATCTACGTAC	TGCACC	TACTTCAAAAATGTGAG	TATACT	TTGTGTT	CTCTACCTTAGTTTGTACGTT	No	-2.43543	-2.55423	-1.68143	-0.2522	-0.0478279	-0.0211117	0.110996	0.1168	0.178894
1120	5627	5378	3268	2340	3619	3809	0.474827	0.721458	0.689962	0.628749	0.311055	TTTTCTATCTACGTAC	TGCACC	GCTATACTTTCTGTGTT	TATACT	TTGTGTT	CTCTACCTTAGTTTGTACGTT	No	-2.40579	-2.74485	-1.68143	-0.2522	-0.0478279	-0.0211117	-0.0796496	0.1168	0.178925
1121	7769	6862	4335	1328	2563	2660	0.195177	0.400443	0.363236	0.319619	0.180937	TTTTCTATCTACGTAC	TGCACC	TGCCAAAGGAAAGTGGT	TATACT	TTGTGTT	CTCTACCTTAGTTTGTACGTT	No	-1.73968	-2.63826	-1.68143	-0.2522	-0.0478279	-0.0211117	0.0270969	0.1168	0.178767
1122	2180	2192	1321	1552	1271	1674	0.81289	0.621653	0.750151	0.728232	0.297826	TTTTCTATCTACGTAC	TGCACC	CCCGGTCAATCAGTGCA	TATACT	TTGTGTT	CTCTACCTTAGTTTGTACGTT	Yes	-2.53255	-2.52854	-1.68143	-0.2522	-0.0478279	-0.0211117	0.136824	0.1168	0.178763
1123	3027	2752	1925	1013	904	1384	0.382115	0.352179	0.4256	0.386631	0.182634	TTTTCTATCTACGTAC	TGCACC	ACGCGGGGTGGTGTCAC	TATACT	TTGTGTT	CTCTACCTTAGTTTGTACGTT	No	-1.91655	-2.82479	-1.68143	-0.2522	-0.0478279	-0.0211117	-0.159503	0.1168	0.178837
1124	5400	4829	3110	1653	2008	2599	0.349523	0.44581	0.4947	0.430011	0.228226	TTTTCTATCTACGTAC	TGCACC	TCACGACTGGCGGTCTT	TATACT	TTGTGTT	CTCTACCTTAGTTTGTACGTT	No	-2.0361	-2.47716	-1.68143	-0.2522	-0.0478279	-0.0211117	0.188148	0.1168	0.17882
1125	3789	3595	2223	2064	1991	2708	0.621988	0.593767	0.721116	0.645624	0.315341	TTTTCTATCTACGTAC	TGCACC	GAGACTTGGCATGTCGC	TATACT	TTGTGTT	CTCTACCTTAGTTTGTACGTT	No	-2.4331	-2.59339	-1.68143	-0.2522	-0.0478279	-0.0211117	0.0718602	0.1168	0.178868
1126	1456	1305	747	765	594	832	0.599925	0.487999	0.659324	0.582416	0.295314	TTTTCTATCTACGTAC	TGCACC	CTTTGCTAAGTTGTCCC	TATACT	TTGTGTT	CTCTACCTTAGTTTGTACGTT	No	-2.33219	-2.64048	-1.68143	-0.2522	-0.0478279	-0.0211117	0.0248202	0.1168	0.178821
1127	5036	4871	2770	3251	2940	4226	0.737103	0.647102	0.903121	0.762442	0.425114	TTTTCTATCTACGTAC	TGCACC	ACTCTCAGTAATGGAAC	TATACT	TTGTGTT	CTCTACCTTAGTTTGTACGTT	No	-2.6135	-2.60422	-1.68143	-0.2522	-0.0478279	-0.0211117	0.0610364	0.1168	0.178868
1128	5582	5217	3334	1066	2111	2319	0.218054	0.433821	0.411748	0.354541	0.206801	TTTTCTATCTACGTAC	TGCACC	GACAAATCTAACGGATC	TATACT	TTGTGTT	CTCTACCTTAGTTTGTACGTT	No	-1.84849	-2.83625	-1.68143	-0.2522	-0.0478279	-0.0211117	-0.171094	0.1168	0.178969
1129	1331	1199	716	826	737	1101	0.708596	0.659009	0.910271	0.759292	0.433735	TTTTCTATCTACGTAC	TGCACC	TATCTCCTTAAGGGAGA	TATACT	TTGTGTT	CTCTACCTTAGTTTGTACGTT	No	-2.61286	-2.7216	-1.68143	-0.2522	-0.0478279	-0.0211117	-0.0561766	0.1168	0.178695
1130	3051	2765	1919	1882	1090	1699	0.704327	0.422644	0.524101	0.550357	0.2008	TTTTCTATCTACGTAC	TGCACC	AACAGGCAAACGGGACC	TATACT	TTGTGTT	CTCTACCTTAGTTTGTACGTT	No	-2.23291	-2.5429	-1.68143	-0.2522	-0.0478279	-0.0211117	0.122381	0.1168	0.178845
1131	1626	1389	925	1373	1106	1428	0.964155	0.853682	0.913866	0.910568	0.341605	TTTTCTATCTACGTAC	TGCACC	TCGACCAACCAAGGTAT	TATACT	TTGTGTT	CTCTACCTTAGTTTGTACGTT	No	-2.75122	-2.80444	-1.68143	-0.2522	-0.0478279	-0.0211117	-0.139301	0.1168	0.178987
1132	5225	4805	2816	3098	2280	3529	0.677005	0.508727	0.741848	0.642527	0.342596	TTTTCTATCTACGTAC	TGCACC	TATACTCTGGTTGGTTC	TATACT	TTGTGTT	CTCTACCTTAGTTTGTACGTT	No	-2.43477	-2.77962	-1.68143	-0.2522	-0.0478279	-0.0211117	-0.114388	0.1168	0.178889
1133	1794	1533	1055	1332	1772	1919	0.847771	1.23927	1.07676	1.0546	0.443393	TTTTCTATCTACGTAC	TGCACC	GAACGGGGTCCCGGTGG	TATACT	TTGTGTT	CTCTACCTTAGTTTGTACGTT	No	-2.90595	-2.87958	-1.68143	-0.2522	-0.0478279	-0.0211117	-0.214403	0.1168	0.178945
1134	1439	1288	836	400	567	735	0.317392	0.471966	0.520448	0.436602	0.253964	TTTTCTATCTACGTAC	TGCACC	GTCGTGGGTTGGGGTCT	TATACT	TTGTGTT	CTCTACCTTAGTTTGTACGTT	No	-2.0613	-2.47388	-1.68143	-0.2522	-0.0478279	-0.0211117	0.191352	0.1168	0.178896
1135	5338	5042	3069	1803	2251	2578	0.385668	0.478648	0.497259	0.453858	0.215756	TTTTCTATCTACGTAC	TGCACC	CTTATTTGAGATGGGAA	TATACT	TTGTGTT	CTCTACCTTAGTTTGTACGTT	No	-2.07797	-2.55433	-1.68143	-0.2522	-0.0478279	-0.0211117	0.110996	0.1168	0.178793
1136	4356	4091	2539	2498	2671	3139	0.654789	0.699983	0.731855	0.695542	0.295533	TTTTCTATCTACGTAC	TGCACC	TCAATTATCCGGGGGTC	TATACT	TTGTGTT	CTCTACCTTAGTTTGTACGTT	No	-2.49419	-2.74501	-1.68143	-0.2522	-0.0478279	-0.0211117	-0.0796496	0.1168	0.178764
1137	1929	1871	1147	858	1167	1255	0.507869	0.668714	0.647704	0.608096	0.273862	TTTTCTATCTACGTAC	TGCACC	AGTGCAACAGAAGGGGA	TATACT	TTGTGTT	CTCTACCTTAGTTTGTACGTT	No	-2.36429	-2.63815	-1.68143	-0.2522	-0.0478279	-0.0211117	0.0270969	0.1168	0.178879
1138	4653	4222	2789	3092	3657	4404	0.758758	0.928646	0.934749	0.874051	0.392323	TTTTCTATCTACGTAC	TGCACC	ATTGCAGTTCGCGGGCC	TATACT	TTGTGTT	CTCTACCTTAGTTTGTACGTT	No	-2.72748	-2.52837	-1.68143	-0.2522	-0.0478279	-0.0211117	0.136824	0.1168	0.178928
1139	3363	3240	1964	1008	688	997	0.34224	0.22766	0.300504	0.290134	0.123854	TTTTCTATCTACGTAC	TGCACC	CCGGCTCTGTCGGGCAT	TATACT	TTGTGTT	CTCTACCTTAGTTTGTACGTT	No	-1.61246	-2.82483	-1.68143	-0.2522	-0.0478279	-0.0211117	-0.159503	0.1168	0.178798
1140	3635	3465	2053	2532	2082	2882	0.795346	0.6442	0.831	0.756849	0.358088	TTTTCTATCTACGTAC	TGCACC	ATTCACGGCATCGGCTC	TATACT	TTGTGTT	CTCTACCTTAGTTTGTACGTT	No	-2.58665	-2.47716	-1.68143	-0.2522	-0.0478279	-0.0211117	0.188148	0.1168	0.178813
1141	2080	1983	1347	1403	1004	1318	0.770178	0.542818	0.579221	0.630739	0.195398	TTTTCTATCTACGTAC	TGCACC	GAGGAGGTGAACGGCGA	TATACT	TTGTGTT	CTCTACCTTAGTTTGTACGTT	No	-2.36272	-2.59333	-1.68143	-0.2522	-0.0478279	-0.0211117	0.0718602	0.1168	0.178937
1142	12789	11983	7895	8804	7002	9062	0.786032	0.626469	0.679467	0.697323	0.244815	TTTTCTATCTACGTAC	TGCACC	ACGTGTACATGCGGCCG	TATACT	TTGTGTT	CTCTACCTTAGTTTGTACGTT	Yes	-2.47693	-2.64047	-1.68143	-0.2522	-0.0478279	-0.0211117	0.0248202	0.1168	0.178831
1143	7086	6681	4062	3259	3321	4424	0.525146	0.532931	0.64472	0.567599	0.288247	TTTTCTATCTACGTAC	TGCACC	CGCGATCATCTGGCAAA	TATACT	TTGTGTT	CTCTACCTTAGTTTGTACGTT	No	-2.30889	-2.60438	-1.68143	-0.2522	-0.0478279	-0.0211117	0.0610364	0.1168	0.178708
1144	1680	1729	1130	206	233	262	0.140009	0.144479	0.137252	0.14058	0.0488862	TTTTCTATCTACGTAC	TGCACC	CATTGCGCCGGGGCATC	TATACT	TTGTGTT	CTCTACCTTAGTTTGTACGTT	No	-0.878033	-2.83666	-1.68143	-0.2522	-0.0478279	-0.0211117	-0.171094	0.1168	0.178556
1145	4235	3921	2423	2748	2315	3139	0.740901	0.632991	0.766892	0.713594	0.319495	TTTTCTATCTACGTAC	TGCACC	CAAGCGTGAGGTGCAGT	TATACT	TTGTGTT	CTCTACCTTAGTTTGTACGTT	No	-2.52305	-2.72154	-1.68143	-0.2522	-0.0478279	-0.0211117	-0.0561766	0.1168	0.17876
1146	4172	4007	2560	2051	2032	2390	0.56133	0.543685	0.552655	0.552557	0.204797	TTTTCTATCTACGTAC	TGCACC	TGGGCCCGGGAGGCACC	TATACT	TTGTGTT	CTCTACCTTAGTTTGTACGTT	No	-2.25166	-2.54313	-1.68143	-0.2522	-0.0478279	-0.0211117	0.122381	0.1168	0.178609
1147	1500	1501	1014	195	222	348	0.148436	0.158568	0.20316	0.170055	0.0965588	TTTTCTATCTACGTAC	TGCACC	TCATGTGGGTCGGCTAT	TATACT	TTGTGTT	CTCTACCTTAGTTTGTACGTT	No	-1.11667	-2.80471	-1.68143	-0.2522	-0.0478279	-0.0211117	-0.139301	0.1168	0.17871
1148	775	762	512	155	109	188	0.228363	0.153361	0.217362	0.199696	0.0951231	TTTTCTATCTACGTAC	TGCACC	TCACTTCCTGAGGCTTT	TATACT	TTGTGTT	CTCTACCTTAGTTTGTACGTT	No	-1.25078	-2.77962	-1.68143	-0.2522	-0.0478279	-0.0211117	-0.114388	0.1168	0.178887
1149	4405	4310	2803	3572	2829	3343	0.925896	0.703719	0.706008	0.778541	0.225388	TTTTCTATCTACGTAC	TGCACC	AGTTCACAAAGAGCTGC	TATACT	TTGTGTT	CTCTACCTTAGTTTGTACGTT	Yes	-2.57124	-2.87952	-1.68143	-0.2522	-0.0478279	-0.0211117	-0.214403	0.1168	0.179004
1150	2887	2811	1781	1347	1746	1998	0.532743	0.665927	0.664091	0.62092	0.279677	TTTTCTATCTACGTAC	TGCACC	TTGTCCCAGGACGCTCA	TATACT	TTGTGTT	CTCTACCTTAGTTTGTACGTT	No	-2.38573	-2.47384	-1.68143	-0.2522	-0.0478279	-0.0211117	0.191352	0.1168	0.178928
1151	2961	3002	1851	915	1200	1509	0.352841	0.428562	0.482591	0.421331	0.220385	TTTTCTATCTACGTAC	TGCACC	ATGCATTCCCGCGCGAA	TATACT	TTGTGTT	CTCTACCTTAGTTTGTACGTT	No	-2.01427	-2.55429	-1.68143	-0.2522	-0.0478279	-0.0211117	0.110996	0.1168	0.178837
1152	10550	10142	6231	4921	6841	7713	0.532596	0.723168	0.73276	0.662841	0.325863	TTTTCTATCTACGTAC	TGCACC	CTTACTCAGCTTGCGTT	TATACT	TTGTGTT	CTCTACCTTAGTTTGTACGTT	No	-2.45954	-2.74488	-1.68143	-0.2522	-0.0478279	-0.0211117	-0.0796496	0.1168	0.17889
1153	5849	5311	3628	3334	2527	3764	0.65085	0.51012	0.614156	0.591708	0.245604	TTTTCTATCTACGTAC	TGCACC	ACGTAAGCCAGTGCGGT	TATACT	TTGTGTT	CTCTACCTTAGTTTGTACGTT	No	-2.32689	-2.63824	-1.68143	-0.2522	-0.0478279	-0.0211117	0.0270969	0.1168	0.178784
1154	3364	3124	2142	745	800	1119	0.25287	0.274551	0.309248	0.278889	0.134453	TTTTCTATCTACGTAC	TGCACC	CCGCAGACCCGGGCGCG	TATACT	TTGTGTT	CTCTACCTTAGTTTGTACGTT	No	-1.59289	-2.52851	-1.68143	-0.2522	-0.0478279	-0.0211117	0.136824	0.1168	0.178787
1155	2557	2371	1491	1371	1020	1420	0.612214	0.461224	0.563776	0.545738	0.225372	TTTTCTATCTACGTAC	TGCACC	GGGCCGCTGGCGGCCAC	TATACT	TTGTGTT	CTCTACCTTAGTTTGTACGTT	No	-2.24462	-2.82501	-1.68143	-0.2522	-0.0478279	-0.0211117	-0.159503	0.1168	0.178611
1156	2767	2579	1543	1948	1385	2169	0.803853	0.57576	0.832127	0.737247	0.376364	TTTTCTATCTACGTAC	TGCACC	CAGCCGGGAAGTGCCTA	TATACT	TTGTGTT	CTCTACCTTAGTTTGTACGTT	No	-2.56627	-2.47727	-1.68143	-0.2522	-0.0478279	-0.0211117	0.188148	0.1168	0.178704
1157	1274	1171	657	608	582	799	0.544918	0.532855	0.719909	0.599227	0.343753	TTTTCTATCTACGTAC	TGCACC	CTATATATCACGGCCGA	TATACT	TTGTGTT	CTCTACCTTAGTTTGTACGTT	No	-2.37702	-2.59357	-1.68143	-0.2522	-0.0478279	-0.0211117	0.0718602	0.1168	0.178697
1158	2632	2457	1614	798	991	1027	0.346189	0.432426	0.376672	0.385096	0.139551	TTTTCTATCTACGTAC	TGCACC	TCAGGTCGATCCGCCCA	TATACT	TTGTGTT	CTCTACCTTAGTTTGTACGTT	No	-1.88772	-2.64035	-1.68143	-0.2522	-0.0478279	-0.0211117	0.0248202	0.1168	0.178957
1159	3941	3694	2254	2445	2330	2785	0.708385	0.676242	0.731421	0.705349	0.28759	TTTTCTATCTACGTAC	TGCACC	CGGCATTGGTATCAAAG	TATACT	TTGTGTT	CTCTACCTTAGTTTGTACGTT	Yes	-2.50391	-2.60444	-1.68143	-0.2522	-0.0478279	-0.0211117	0.0610364	0.1168	0.178647
1160	8645	8128	5076	5794	5243	6811	0.765262	0.691575	0.794302	0.75038	0.322685	TTTTCTATCTACGTAC	TGCACC	TAGTAGAAACCACAATA	TATACT	TTGTGTT	CTCTACCTTAGTTTGTACGTT	Yes	-2.57017	-2.83634	-1.68143	-0.2522	-0.0478279	-0.0211117	-0.171094	0.1168	0.178874
1161	6415	5966	3892	2559	3378	4139	0.455481	0.607043	0.629533	0.564019	0.28223	TTTTCTATCTACGTAC	TGCACC	GGCAAACGCAGGCAAGG	TATACT	TTGTGTT	CTCTACCTTAGTTTGTACGTT	No	-2.30028	-2.72144	-1.68143	-0.2522	-0.0478279	-0.0211117	-0.0561766	0.1168	0.178857
1162	3018	2768	1710	1320	1061	1397	0.499403	0.410953	0.483611	0.464656	0.192948	TTTTCTATCTACGTAC	TGCACC	ATGAAATTCAGTCAACA	TATACT	TTGTGTT	CTCTACCTTAGTTTGTACGTT	No	-2.0862	-2.5429	-1.68143	-0.2522	-0.0478279	-0.0211117	0.122381	0.1168	0.17884
1163	4758	4429	2705	2580	3044	3866	0.619144	0.736855	0.84604	0.734013	0.38847	TTTTCTATCTACGTAC	TGCACC	CCTAGGGGACCACATAA	TATACT	TTGTGTT	CTCTACCTTAGTTTGTACGTT	No	-2.57079	-2.80465	-1.68143	-0.2522	-0.0478279	-0.0211117	-0.139301	0.1168	0.178776
1164	4663	4323	2483	4274	2647	3587	1.04656	0.656466	0.855167	0.852732	0.343861	TTTTCTATCTACGTAC	TGCACC	CTAAAGACCTATCATTG	TATACT	TTGTGTT	CTCTACCTTAGTTTGTACGTT	No	-2.68268	-2.77977	-1.68143	-0.2522	-0.0478279	-0.0211117	-0.114388	0.1168	0.178736
1165	1987	1886	1224	2721	2764	3109	1.56361	1.57123	1.50361	1.54615	0.530635	TTTTCTATCTACGTAC	TGCACC	AGACGATGCAGACATGG	TATACT	TTGTGTT	CTCTACCTTAGTTTGTACGTT	No	-3.27469	-2.87965	-1.68143	-0.2522	-0.0478279	-0.0211117	-0.214403	0.1168	0.178877
1166	3535	3248	2223	1679	1644	1825	0.542323	0.542662	0.485981	0.523655	0.156272	TTTTCTATCTACGTAC	TGCACC	CATGGTTCCAGCCATCG	TATACT	TTGTGTT	CTCTACCTTAGTTTGTACGTT	No	-2.18188	-2.47423	-1.68143	-0.2522	-0.0478279	-0.0211117	0.191352	0.1168	0.178545
1167	1670	1529	978	768	793	1013	0.525099	0.556044	0.61315	0.564764	0.25875	TTTTCTATCTACGTAC	TGCACC	CTCGACGTGCAACAGAA	TATACT	TTGTGTT	CTCTACCTTAGTTTGTACGTT	No	-2.29322	-2.5542	-1.68143	-0.2522	-0.0478279	-0.0211117	0.110996	0.1168	0.178929
1168	5980	5350	3191	3109	2940	4011	0.59363	0.589165	0.744084	0.642293	0.34069	TTTTCTATCTACGTAC	TGCACC	CCAGAAGTATGTCAGTC	TATACT	TTGTGTT	CTCTACCTTAGTTTGTACGTT	No	-2.43726	-2.74497	-1.68143	-0.2522	-0.0478279	-0.0211117	-0.0796496	0.1168	0.178799
1169	5582	5400	3157	2362	2095	2718	0.483155	0.415943	0.509649	0.469582	0.215153	TTTTCTATCTACGTAC	TGCACC	TGTGATTTCCTACAGGT	TATACT	TTGTGTT	CTCTACCTTAGTTTGTACGTT	No	-2.10699	-2.63796	-1.68143	-0.2522	-0.0478279	-0.0211117	0.0270969	0.1168	0.179068
1170	4761	4537	2757	2906	2745	3708	0.696938	0.64866	0.796158	0.713918	0.347545	TTTTCTATCTACGTAC	TGCACC	CAGTCACATTGACAGCC	TATACT	TTGTGTT	CTCTACCTTAGTTTGTACGTT	No	-2.53308	-2.52845	-1.68143	-0.2522	-0.0478279	-0.0211117	0.136824	0.1168	0.178848
1171	4156	4185	2418	2269	1389	1867	0.623384	0.355836	0.457072	0.478764	0.179744	TTTTCTATCTACGTAC	TGCACC	ACCCTAGTTGAGCACAA	TATACT	TTGTGTT	CTCTACCTTAGTTTGTACGTT	No	-2.09371	-2.82482	-1.68143	-0.2522	-0.0478279	-0.0211117	-0.159503	0.1168	0.1788
1172	1523	1494	902	603	521	838	0.452079	0.373878	0.549963	0.45864	0.263146	TTTTCTATCTACGTAC	TGCACC	CTGCGAGCACCTCACTC	TATACT	TTGTGTT	CTCTACCTTAGTTTGTACGTT	No	-2.10798	-2.47719	-1.68143	-0.2522	-0.0478279	-0.0211117	0.188148	0.1168	0.178787
1173	3458	3174	1908	1665	1519	2049	0.549776	0.513091	0.635711	0.566193	0.279953	TTTTCTATCTACGTAC	TGCACC	GCTATATATGTGCACGA	TATACT	TTGTGTT	CTCTACCTTAGTTTGTACGTT	No	-2.30293	-2.59355	-1.68143	-0.2522	-0.0478279	-0.0211117	0.0718602	0.1168	0.178717
1174	5457	5080	3205	2833	2726	3345	0.592774	0.575315	0.617823	0.595304	0.243255	TTTTCTATCTACGTAC	TGCACC	TACGTTGAGCATCACCC	TATACT	TTGTGTT	CTCTACCTTAGTTTGTACGTT	No	-2.33461	-2.64033	-1.68143	-0.2522	-0.0478279	-0.0211117	0.0248202	0.1168	0.178973
1175	5839	5386	3607	965	1602	1715	0.188706	0.318889	0.281458	0.263018	0.127098	TTTTCTATCTACGTAC	TGCACC	AGTGCCGTAGACCTAAA	TATACT	TTGTGTT	CTCTACCTTAGTTTGTACGTT	No	-1.52912	-2.60426	-1.68143	-0.2522	-0.0478279	-0.0211117	0.0610364	0.1168	0.178831
1176	5137	4997	3089	3610	2633	4133	0.802406	0.564917	0.792034	0.719786	0.348368	TTTTCTATCTACGTAC	TGCACC	GTTTTGACTAGACTATG	TATACT	TTGTGTT	CTCTACCTTAGTTTGTACGTT	No	-2.53593	-2.83618	-1.68143	-0.2522	-0.0478279	-0.0211117	-0.171094	0.1168	0.17904
1177	5947	5741	3404	3240	2188	3434	0.622076	0.408604	0.597182	0.542621	0.265852	TTTTCTATCTACGTAC	TGCACC	GTGTTGCTTTCTCTAGG	TATACT	TTGTGTT	CTCTACCTTAGTTTGTACGTT	No	-2.25292	-2.72136	-1.68143	-0.2522	-0.0478279	-0.0211117	-0.0561766	0.1168	0.178943
1178	5051	4973	2964	2284	2174	2937	0.516316	0.468689	0.586573	0.523859	0.257562	TTTTCTATCTACGTAC	TGCACC	ATGGATGTCTGGCTACA	TATACT	TTGTGTT	CTCTACCTTAGTTTGTACGTT	No	-2.22434	-2.54294	-1.68143	-0.2522	-0.0478279	-0.0211117	0.122381	0.1168	0.178804
1179	7803	7418	4428	2522	3923	4404	0.369046	0.566989	0.588757	0.508264	0.280858	TTTTCTATCTACGTAC	TGCACC	TGTAAAACAATCCTTAT	TATACT	TTGTGTT	CTCTACCTTAGTTTGTACGTT	No	-2.20631	-2.80465	-1.68143	-0.2522	-0.0478279	-0.0211117	-0.139301	0.1168	0.178773
1180	1669	1525	947	1296	1128	1521	0.886636	0.793017	0.95077	0.876808	0.400049	TTTTCTATCTACGTAC	TGCACC	ACACACGTCATACTTTA	TATACT	TTGTGTT	CTCTACCTTAGTTTGTACGTT	No	-2.73151	-2.77965	-1.68143	-0.2522	-0.0478279	-0.0211117	-0.114388	0.1168	0.178859
1181	18741	18440	10680	23956	26385	30302	1.45955	1.53405	1.67956	1.55772	0.701724	TTTTCTATCTACGTAC	TGCACC	TTATTCTCCAATCTTGA	TATACT	TTGTGTT	CTCTACCTTAGTTTGTACGTT	Yes	-3.30609	-2.87969	-1.68143	-0.2522	-0.0478279	-0.0211117	-0.214403	0.1168	0.178832
1182	5985	5795	3683	1364	2252	2393	0.260224	0.416637	0.384625	0.353829	0.173834	TTTTCTATCTACGTAC	TGCACC	GGACTACTTGAGCTTCT	TATACT	TTGTGTT	CTCTACCTTAGTTTGTACGTT	Yes	-1.829	-2.47375	-1.68143	-0.2522	-0.0478279	-0.0211117	0.191352	0.1168	0.17902
1183	7784	7353	4563	3803	2834	4359	0.557853	0.413217	0.5655	0.51219	0.247931	TTTTCTATCTACGTAC	TGCACC	TGGGTTGCGTAGCTGAC	TATACT	TTGTGTT	CTCTACCTTAGTTTGTACGTT	No	-2.19686	-2.55432	-1.68143	-0.2522	-0.0478279	-0.0211117	0.110996	0.1168	0.178803
1184	8334	7674	4934	5889	6230	7438	0.806835	0.870381	0.892387	0.856534	0.355344	TTTTCTATCTACGTAC	TGCACC	TAATGGCAACCGCTGTG	TATACT	TTGTGTT	CTCTACCTTAGTTTGTACGTT	No	-2.70017	-2.74506	-1.68143	-0.2522	-0.0478279	-0.0211117	-0.0796496	0.1168	0.178714
1185	4604	4556	2645	3820	2703	3840	0.947381	0.636071	0.859413	0.814288	0.362082	TTTTCTATCTACGTAC	TGCACC	CCTCAATGGTTTCTGGG	TATACT	TTGTGTT	CTCTACCTTAGTTTGTACGTT	No	-2.64892	-2.63833	-1.68143	-0.2522	-0.0478279	-0.0211117	0.0270969	0.1168	0.178692
1186	5574	5390	3224	1182	1590	1917	0.242129	0.316265	0.351984	0.30346	0.164313	TTTTCTATCTACGTAC	TGCACC	CTGAAATTGTACCTGCC	TATACT	TTGTGTT	CTCTACCTTAGTTTGTACGTT	No	-1.68975	-2.52872	-1.68143	-0.2522	-0.0478279	-0.0211117	0.136824	0.1168	0.178576
1187	4957	4585	2808	1535	1675	2255	0.353579	0.391669	0.475385	0.406878	0.220645	TTTTCTATCTACGTAC	TGCACC	CGAACCAACGAACTCAA	TATACT	TTGTGTT	CTCTACCTTAGTTTGTACGTT	No	-1.98366	-2.82463	-1.68143	-0.2522	-0.0478279	-0.0211117	-0.159503	0.1168	0.178997
1188	7389	7266	4403	2931	4245	5028	0.452926	0.626362	0.675994	0.585094	0.316521	TTTTCTATCTACGTAC	TGCACC	GCTGGTTCAGATCTCTA	TATACT	TTGTGTT	CTCTACCTTAGTTTGTACGTT	No	-2.3457	-2.47705	-1.68143	-0.2522	-0.0478279	-0.0211117	0.188148	0.1168	0.178923
1189	4859	4477	2766	2267	2071	2755	0.532723	0.495948	0.589611	0.539427	0.250534	TTTTCTATCTACGTAC	TGCACC	TATAAGAGACTCCTCGT	TATACT	TTGTGTT	CTCTACCTTAGTTTGTACGTT	No	-2.24795	-2.59343	-1.68143	-0.2522	-0.0478279	-0.0211117	0.0718602	0.1168	0.178834
1190	3546	3292	2051	1442	1513	2183	0.464326	0.492745	0.630063	0.529045	0.298349	TTTTCTATCTACGTAC	TGCACC	TGACGGGGTTCGCTCCG	TATACT	TTGTGTT	CTCTACCTTAGTTTGTACGTT	No	-2.25078	-2.64036	-1.68143	-0.2522	-0.0478279	-0.0211117	0.0248202	0.1168	0.178948
1191	5748	5593	3133	3193	2919	3898	0.634277	0.559542	0.736508	0.643442	0.332847	TTTTCTATCTACGTAC	TGCACC	AACCATATTTTCCGAAA	TATACT	TTGTGTT	CTCTACCTTAGTTTGTACGTT	No	-2.43519	-2.60432	-1.68143	-0.2522	-0.0478279	-0.0211117	0.0610364	0.1168	0.178769
1192	2722	2456	1685	1673	1532	2052	0.701786	0.668765	0.720898	0.69715	0.282209	TTTTCTATCTACGTAC	TGCACC	ACGAGTGGTGCGCGATA	TATACT	TTGTGTT	CTCTACCTTAGTTTGTACGTT	No	-2.49156	-2.83637	-1.68143	-0.2522	-0.0478279	-0.0211117	-0.171094	0.1168	0.178844
1193	2848	2789	1733	1543	1422	1906	0.618618	0.546631	0.651059	0.605436	0.270902	TTTTCTATCTACGTAC	TGCACC	TCGCCTGTGGAACGAGT	TATACT	TTGTGTT	CTCTACCTTAGTTTGTACGTT	No	-2.35909	-2.7214	-1.68143	-0.2522	-0.0478279	-0.0211117	-0.0561766	0.1168	0.178901
1194	4040	3703	2392	2424	2568	3135	0.68509	0.743506	0.775841	0.734812	0.315272	TTTTCTATCTACGTAC	TGCACC	ATAGCTGCTCAGCGACG	TATACT	TTGTGTT	CTCTACCTTAGTTTGTACGTT	No	-2.55003	-2.54306	-1.68143	-0.2522	-0.0478279	-0.0211117	0.122381	0.1168	0.178677
1195	6370	6041	3928	2325	2871	3439	0.416754	0.509528	0.518271	0.481518	0.21934	TTTTCTATCTACGTAC	TGCACC	GCTATTGTGAAGCGTAA	TATACT	TTGTGTT	CTCTACCTTAGTTTGTACGTT	No	-2.13279	-2.80465	-1.68143	-0.2522	-0.0478279	-0.0211117	-0.139301	0.1168	0.178771
1196	3285	2941	1863	2289	2558	3028	0.795623	0.9325	0.962142	0.896755	0.403177	TTTTCTATCTACGTAC	TGCACC	CTTCAGTCAGAACGTTA	TATACT	TTGTGTT	CTCTACCTTAGTTTGTACGTT	No	-2.75356	-2.77962	-1.68143	-0.2522	-0.0478279	-0.0211117	-0.114388	0.1168	0.178891
1197	6603	5935	3783	7298	5479	7682	1.262	0.989746	1.20208	1.15128	0.484892	TTTTCTATCTACGTAC	TGCACC	TGGTTCTCGGGTCGTGC	TATACT	TTGTGTT	CTCTACCTTAGTTTGTACGTT	Yes	-2.9939	-2.87967	-1.68143	-0.2522	-0.0478279	-0.0211117	-0.214403	0.1168	0.178854
1198	2647	2243	1502	938	1313	1605	0.404618	0.627594	0.632559	0.554924	0.297573	TTTTCTATCTACGTAC	TGCACC	GTGCGTTGGGTTCGTCG	TATACT	TTGTGTT	CTCTACCTTAGTTTGTACGTT	No	-2.29024	-2.4738	-1.68143	-0.2522	-0.0478279	-0.0211117	0.191352	0.1168	0.178973
1199	5403	5167	2920	1791	1280	2104	0.378492	0.265592	0.426539	0.356875	0.206006	TTTTCTATCTACGTAC	TGCACC	ATATTGCTTTCTCGGAA	TATACT	TTGTGTT	CTCTACCTTAGTTTGTACGTT	No	-1.85512	-2.55428	-1.68143	-0.2522	-0.0478279	-0.0211117	0.110996	0.1168	0.178849
1200	6299	5857	3637	3014	4025	4628	0.546347	0.736774	0.753262	0.678794	0.336075	TTTTCTATCTACGTAC	TGCACC	TCGACCTAGAAGCGGTA	TATACT	TTGTGTT	CTCTACCTTAGTTTGTACGTT	No	-2.48419	-2.74481	-1.68143	-0.2522	-0.0478279	-0.0211117	-0.0796496	0.1168	0.178963
1201	3923	3732	2383	2575	2280	3013	0.749472	0.654993	0.748465	0.717643	0.2979	TTTTCTATCTACGTAC	TGCACC	CTCTCATAACTGCGGGT	TATACT	TTGTGTT	CTCTACCTTAGTTTGTACGTT	No	-2.52183	-2.63825	-1.68143	-0.2522	-0.0478279	-0.0211117	0.0270969	0.1168	0.178781
1202	5077	4819	3095	1922	2934	3163	0.432258	0.652749	0.604971	0.563326	0.26618	TTTTCTATCTACGTAC	TGCACC	AAGCCTCCCTTGCGGCA	TATACT	TTGTGTT	CTCTACCTTAGTTTGTACGTT	No	-2.29077	-2.52858	-1.68143	-0.2522	-0.0478279	-0.0211117	0.136824	0.1168	0.178723
1203	3989	4045	2503	1568	1511	1787	0.448827	0.400488	0.42263	0.423981	0.156064	TTTTCTATCTACGTAC	TGCACC	TCAATGATGCACCGCAA	TATACT	TTGTGTT	CTCTACCTTAGTTTGTACGTT	No	-1.98537	-2.82492	-1.68143	-0.2522	-0.0478279	-0.0211117	-0.159503	0.1168	0.178703
1204	5916	5457	3401	3819	3522	4544	0.737086	0.691956	0.790912	0.739985	0.325554	TTTTCTATCTACGTAC	TGCACC	TATAAAGAACCGCGCTA	TATACT	TTGTGTT	CTCTACCTTAGTTTGTACGTT	No	-2.55879	-2.47726	-1.68143	-0.2522	-0.0478279	-0.0211117	0.188148	0.1168	0.178719
1205	6457	6138	3880	3737	2253	3280	0.660829	0.39353	0.500424	0.518261	0.195695	TTTTCTATCTACGTAC	TGCACC	TCTTTAGATTGTCGCGA	TATACT	TTGTGTT	CTCTACCTTAGTTTGTACGTT	Yes	-2.17581	-2.59342	-1.68143	-0.2522	-0.0478279	-0.0211117	0.0718602	0.1168	0.178847
1206	4679	4548	2751	2140	2824	3297	0.522225	0.665714	0.709455	0.632464	0.317902	TTTTCTATCTACGTAC	TGCACC	TGCTAGGGTTATCGCCA	TATACT	TTGTGTT	CTCTACCTTAGTTTGTACGTT	No	-2.4157	-2.64053	-1.68143	-0.2522	-0.0478279	-0.0211117	0.0248202	0.1168	0.178773
1207	5741	5268	3432	1731	2087	2504	0.344276	0.424737	0.4319	0.400304	0.183606	TTTTCTATCTACGTAC	TGCACC	CTTAATTGACACCCAAG	TATACT	TTGTGTT	CTCTACCTTAGTTTGTACGTT	No	-1.94871	-2.60432	-1.68143	-0.2522	-0.0478279	-0.0211117	0.0610364	0.1168	0.178766
1208	7036	6300	3711	4682	6423	7409	0.759805	1.09305	1.18186	1.01157	0.562888	TTTTCTATCTACGTAC	TGCACC	TCTACGCTGTTTCCATG	TATACT	TTGTGTT	CTCTACCTTAGTTTGTACGTT	Yes	-2.89625	-2.8363	-1.68143	-0.2522	-0.0478279	-0.0211117	-0.171094	0.1168	0.178914
1209	1824	1771	1113	231	412	424	0.144605	0.249415	0.225511	0.20651	0.104299	TTTTCTATCTACGTAC	TGCACC	ACCAATCTGCGTCCAGA	TATACT	TTGTGTT	CTCTACCTTAGTTTGTACGTT	No	-1.29215	-2.72141	-1.68143	-0.2522	-0.0478279	-0.0211117	-0.0561766	0.1168	0.178888
1210	2164	2002	1276	908	1053	1259	0.479099	0.563907	0.584079	0.542362	0.246114	TTTTCTATCTACGTAC	TGCACC	ACAAGGGCCGCCCCACC	TATACT	TTGTGTT	CTCTACCTTAGTTTGTACGTT	No	-2.25162	-2.54316	-1.68143	-0.2522	-0.0478279	-0.0211117	0.122381	0.1168	0.178587
1211	10289	9635	6041	807	1830	1673	0.0895565	0.20363	0.163939	0.152375	0.0812457	TTTTCTATCTACGTAC	TGCACC	CTAGCCCTCCTACCTAC	TATACT	TTGTGTT	CTCTACCTTAGTTTGTACGTT	No	-0.986533	-2.80468	-1.68143	-0.2522	-0.0478279	-0.0211117	-0.139301	0.1168	0.178748
1212	6832	6754	3905	1144	1899	1854	0.191194	0.301444	0.281051	0.257897	0.126872	TTTTCTATCTACGTAC	TGCACC	CCTCCGTTCTACCCTTA	TATACT	TTGTGTT	CTCTACCTTAGTTTGTACGTT	No	-1.51324	-2.77979	-1.68143	-0.2522	-0.0478279	-0.0211117	-0.114388	0.1168	0.178724
1213	4385	4358	2668	2333	2400	3113	0.607494	0.590429	0.6907	0.629541	0.294922	TTTTCTATCTACGTAC	TGCACC	CCGCACTAGACACCTGC	TATACT	TTGTGTT	CTCTACCTTAGTTTGTACGTT	No	-2.40367	-2.87958	-1.68143	-0.2522	-0.0478279	-0.0211117	-0.214403	0.1168	0.178945
1214	3691	3767	2256	751	832	1015	0.232323	0.236794	0.266332	0.24515	0.112299	TTTTCTATCTACGTAC	TGCACC	CTTCAACGACGCCCTCT	TATACT	TTGTGTT	CTCTACCTTAGTTTGTACGTT	No	-1.45855	-2.47392	-1.68143	-0.2522	-0.0478279	-0.0211117	0.191352	0.1168	0.178854
1215	9164	8264	5182	3545	3632	4982	0.4417	0.471193	0.569118	0.494004	0.259334	TTTTCTATCTACGTAC	TGCACC	CCGAAATCCGCACCGAC	TATACT	TTGTGTT	CTCTACCTTAGTTTGTACGTT	No	-2.17389	-2.5544	-1.68143	-0.2522	-0.0478279	-0.0211117	0.110996	0.1168	0.178725
1216	10864	10348	6145	7448	4820	6824	0.782792	0.499383	0.657375	0.646517	0.267605	TTTTCTATCTACGTAC	TGCACC	CCTGTAGTCCTTCCGTA	TATACT	TTGTGTT	CTCTACCTTAGTTTGTACGTT	Yes	-2.40913	-2.74481	-1.68143	-0.2522	-0.0478279	-0.0211117	-0.0796496	0.1168	0.178959
1217	2344	2193	1350	1611	1251	1800	0.784756	0.611592	0.789287	0.728545	0.335496	TTTTCTATCTACGTAC	TGCACC	GGATGGTGATACCCGGT	TATACT	TTGTGTT	CTCTACCTTAGTTTGTACGTT	No	-2.54501	-2.63811	-1.68143	-0.2522	-0.0478279	-0.0211117	0.0270969	0.1168	0.178913
1218	4468	4095	2565	497	771	961	0.127011	0.201857	0.221785	0.183551	0.110587	TTTTCTATCTACGTAC	TGCACC	TCATCGTAGTGACCGCT	TATACT	TTGTGTT	CTCTACCTTAGTTTGTACGTT	No	-1.19867	-2.52833	-1.68143	-0.2522	-0.0478279	-0.0211117	0.136824	0.1168	0.178973
1219	9597	9268	5665	5564	7020	7832	0.661985	0.812072	0.818406	0.764154	0.344273	TTTTCTATCTACGTAC	TGCACC	TCTGTTAAAGTACCCAT	TATACT	TTGTGTT	CTCTACCTTAGTTTGTACGTT	No	-2.59347	-2.82463	-1.68143	-0.2522	-0.0478279	-0.0211117	-0.159503	0.1168	0.178996
1220	904	769	486	668	633	844	0.843732	0.882512	1.02802	0.918089	0.451776	TTTTCTATCTACGTAC	TGCACC	GGGGGTAACTTGCCCTG	TATACT	TTGTGTT	CTCTACCTTAGTTTGTACGTT	No	-2.78647	-2.47722	-1.68143	-0.2522	-0.0478279	-0.0211117	0.188148	0.1168	0.178756
1221	10094	9544	5668	4713	5927	7599	0.533127	0.665806	0.793639	0.664191	0.38081	TTTTCTATCTACGTAC	TGCACC	GGTATCTCTCTACCCGC	TATACT	TTGTGTT	CTCTACCTTAGTTTGTACGTT	Yes	-2.48026	-2.59329	-1.68143	-0.2522	-0.0478279	-0.0211117	0.0718602	0.1168	0.178974
1222	2104	1958	1273	1175	1246	1730	0.637659	0.682258	0.804478	0.708132	0.360419	TTTTCTATCTACGTAC	TGCACC	CAACGGACTTAGCCCCC	TATACT	TTGTGTT	CTCTACCTTAGTTTGTACGTT	No	-2.53053	-2.64048	-1.68143	-0.2522	-0.0478279	-0.0211117	0.0248202	0.1168	0.178825
1223	3422	3068	2030	2719	1738	2402	0.907248	0.607348	0.700444	0.738346	0.254621	TTTTCTATCTACGTAC	TCATCT	GGTGTTTACCCAAAAAG	TATAAT	TTGTGTT	CTCTACCTTAGTTTGTACGTT	No	-2.5268	-2.54022	-1.78152	-0.0881764	-0.0478279	-0.0211117	0.0610364	0.1168	0.178939
1224	8734	7542	4890	5666	6070	8437	0.74073	0.86287	1.02135	0.874984	0.475029	TTTTCTATCTACGTAC	TCATCT	GAACGCATGATCAAATA	TATAAT	TTGTGTT	CTCTACCTTAGTTTGTACGTT	No	-2.74948	-2.77253	-1.78152	-0.0881764	-0.0478279	-0.0211117	-0.171094	0.1168	0.178762
1225	2171	1998	1313	1629	2010	2402	0.856757	1.07856	1.08294	1.00609	0.460397	TTTTCTATCTACGTAC	TCATCT	TTTATCAGCTCAAAAGT	TATAAT	TTGTGTT	CTCTACCTTAGTTTGTACGTT	No	-2.86991	-2.65758	-1.78152	-0.0881764	-0.0478279	-0.0211117	-0.0561766	0.1168	0.178793
1227	2205	1924	1278	1173	999	1326	0.607416	0.556678	0.614199	0.592764	0.241395	TTTTCTATCTACGTAC	TCATCT	AAGACGTCACGGAATAC	TATAAT	TTGTGTT	CTCTACCTTAGTTTGTACGTT	No	-2.32951	-2.76882	-1.78152	0.0158769	-0.0478279	-0.0211117	-0.139301	-0.009	0.172429
1228	4779	4380	2729	2375	2773	3240	0.567444	0.678764	0.70281	0.649673	0.298533	TTTTCTATCTACGTAC	TCATCT	AGTCCAACTCCGAATTG	TATAAT	TTGTGTT	CTCTACCTTAGTTTGTACGTT	No	-2.43335	-2.74411	-1.78152	0.0158769	-0.0478279	-0.0211117	-0.114388	-0.009	0.172227
1229	4965	4701	2964	6416	7191	8174	1.47551	1.63999	1.6325	1.58267	0.642244	TTTTCTATCTACGTAC	TCATCT	TTTGAAGGATATAATGG	TATAAT	TTGTGTT	CTCTACCTTAGTTTGTACGTT	Yes	-3.31207	-2.81571	-1.78152	-0.0881764	-0.0478279	-0.0211117	-0.214403	0.1168	0.178894
1230	9026	7849	5268	4250	5662	6733	0.537638	0.773391	0.756587	0.689205	0.337363	TTTTCTATCTACGTAC	TCATCT	AAGTAGGTCCTCAATCG	TATAAT	TTGTGTT	CTCTACCTTAGTTTGTACGTT	No	-2.49729	-2.43841	-1.78152	0.0158769	-0.0478279	-0.0211117	0.191352	-0.009	0.172185
1231	7249	6552	4123	5099	4091	6009	0.803163	0.66942	0.86275	0.778444	0.375465	TTTTCTATCTACGTAC	TCATCT	GCGGAACTTATCAAGAA	TATAAT	TTGTGTT	CTCTACCTTAGTTTGTACGTT	No	-2.61727	-2.4903	-1.78152	-0.0881764	-0.0478279	-0.0211117	0.110996	0.1168	0.178899
1232	1722	1659	1073	1230	1372	1675	0.815584	0.886648	0.924084	0.875438	0.375428	TTTTCTATCTACGTAC	TCATCT	CGATATTGGCTGAAGTT	TATAAT	TTGTGTT	CTCTACCTTAGTTTGTACGTT	No	-2.72509	-2.68095	-1.78152	-0.0881764	-0.0478279	-0.0211117	-0.0796496	0.1168	0.178903
1233	3496	3278	1939	607	861	1166	0.19825	0.281603	0.355973	0.278609	0.184262	TTTTCTATCTACGTAC	TCATCT	CCTAAGATTGCTAAGGT	TATAAT	TTGTGTT	CTCTACCTTAGTTTGTACGTT	No	-1.62988	-2.57421	-1.78152	-0.0881764	-0.0478279	-0.0211117	0.0270969	0.1168	0.178894
1234	4075	3921	2415	855	1313	1599	0.239572	0.359014	0.391947	0.330178	0.1907	TTTTCTATCTACGTAC	TCATCT	GTTTATGGTGTCAAGCG	TATAAT	TTGTGTT	CTCTACCTTAGTTTGTACGTT	No	-1.78091	-2.46451	-1.78152	-0.0881764	-0.0478279	-0.0211117	0.136824	0.1168	0.178861
1235	4757	4213	2851	1797	2652	3118	0.431332	0.674878	0.647404	0.584538	0.296521	TTTTCTATCTACGTAC	TCATCT	ACTAAGATATGCAACAA	TATAAT	TTGTGTT	CTCTACCTTAGTTTGTACGTT	No	-2.3353	-2.78911	-1.78152	0.0158769	-0.0478279	-0.0211117	-0.159503	-0.009	0.172342
1236	2658	2550	1580	1465	1357	1641	0.629331	0.570536	0.61482	0.604896	0.234391	TTTTCTATCTACGTAC	TCATCT	TCTTTGAATCCGAACTG	TATAAT	TTGTGTT	CTCTACCTTAGTTTGTACGTT	No	-2.34527	-2.59095	-0.356168	-1.13476	-0.0706539	-0.0606962	-0.114388	-0.0924	0.196482
1237	3629	3325	2254	1082	754	1147	0.340437	0.243121	0.301235	0.294931	0.11976	TTTTCTATCTACGTAC	TCATCT	CTTATAGTTACCAACGA	TATAAT	TTGTGTT	CTCTACCTTAGTTTGTACGTT	No	-1.62618	-2.52945	-1.78152	-0.0881764	-0.0478279	-0.0211117	0.0718602	0.1168	0.178888
1238	3570	3184	2133	1840	1707	2192	0.5885	0.574783	0.608339	0.590541	0.236748	TTTTCTATCTACGTAC	TCATCT	ATAAGAACCGGCAACCG	TATAAT	TTGTGTT	CTCTACCTTAGTTTGTACGTT	No	-2.32492	-2.60493	-1.78152	0.0158769	-0.0478279	-0.0211117	0.0248202	-0.009	0.172195
1239	2754	2475	1566	1085	1172	1754	0.449845	0.507687	0.663031	0.540188	0.32515	TTTTCTATCTACGTAC	TCATCT	GTGCTGCGGAAAATAAA	TATAAT	TTGTGTT	CTCTACCTTAGTTTGTACGTT	No	-2.27985	-2.54042	-1.78152	-0.0881764	-0.0478279	-0.0211117	0.0610364	0.1168	0.178741
1240	2204	2091	1277	1078	1133	1511	0.558475	0.580924	0.700438	0.613279	0.315522	TTTTCTATCTACGTAC	TCATCT	TATATGTTAAGGATATT	TATAAT	TTGTGTT	CTCTACCTTAGTTTGTACGTT	No	-2.38783	-2.7725	-1.78152	-0.0881764	-0.0478279	-0.0211117	-0.171094	0.1168	0.178792
1241	5025	4746	2806	3395	3570	4502	0.771437	0.806462	0.94976	0.842553	0.42095	TTTTCTATCTACGTAC	TCATCT	AGTCGCCAGCTGATAGC	TATAAT	TTGTGTT	CTCTACCTTAGTTTGTACGTT	No	-2.70225	-2.68574	-1.78152	0.0158769	-0.0478279	-0.0211117	-0.0561766	-0.009	0.172383
1242	8034	7311	4363	4905	4884	6553	0.697114	0.716213	0.889101	0.767476	0.407342	TTTTCTATCTACGTAC	TCATCT	TACCCCGGTCCAATACT	TATAAT	TTGTGTT	CTCTACCTTAGTTTGTACGTT	No	-2.61558	-2.47892	-1.78152	-0.0881764	-0.0478279	-0.0211117	0.122381	0.1168	0.178903
1243	3221	2893	1891	1175	1861	2222	0.416528	0.68967	0.695583	0.600593	0.336126	TTTTCTATCTACGTAC	TCATCT	TAGGAATAATTCATTAA	TATAAT	TTGTGTT	CTCTACCTTAGTTTGTACGTT	No	-2.37369	-2.74065	-1.78152	-0.0881764	-0.0478279	-0.0211117	-0.139301	0.1168	0.178846
1244	3567	3325	2043	2356	2338	3439	0.754169	0.75387	0.99646	0.834833	0.472423	TTTTCTATCTACGTAC	TCATCT	TAATGTGTAAGAATTTG	TATAAT	TTGTGTT	CTCTACCTTAGTTTGTACGTT	No	-2.70709	-2.71577	-1.78152	-0.0881764	-0.0478279	-0.0211117	-0.114388	0.1168	0.178814
1245	6166	5720	3574	3584	3349	4115	0.663684	0.627715	0.681572	0.657657	0.267763	TTTTCTATCTACGTAC	TCATCT	CTATTATGGCATATTGG	TATAAT	TTGTGTT	CTCTACCTTAGTTTGTACGTT	No	-2.43369	-2.81593	-1.78152	-0.0881764	-0.0478279	-0.0211117	-0.214403	0.1168	0.178674
1246	5787	5475	3295	4045	3940	5002	0.798108	0.771535	0.898637	0.82276	0.381342	TTTTCTATCTACGTAC	TCATCT	TATGTGCCACTTATTCT	TATAAT	TTGTGTT	CTCTACCTTAGTTTGTACGTT	No	-2.67022	-2.43349	-1.29982	-0.411087	-0.144194	0.0448624	0.122381	-0.009	0.221731
1247	2656	2402	1638	1485	2197	2350	0.638403	0.980619	0.849279	0.822767	0.359544	TTTTCTATCTACGTAC	TCATCT	GTCAGGAGGGTAATGAT	TATAAT	TTGTGTT	CTCTACCTTAGTTTGTACGTT	No	-2.66056	-2.49028	-1.78152	-0.0881764	-0.0478279	-0.0211117	0.110996	0.1168	0.178928
1248	650	516	340	422	605	749	0.741303	1.25704	1.30406	1.1008	0.645468	TTTTCTATCTACGTAC	TCATCT	CTCATGAGGAAGATGTG	TATAAT	TTGTGTT	CTCTACCTTAGTTTGTACGTT	No	-2.98538	-2.68095	-1.78152	-0.0881764	-0.0478279	-0.0211117	-0.0796496	0.1168	0.178899
1250	6428	5910	3598	5341	2822	4417	0.948732	0.511933	0.726712	0.729125	0.30641	TTTTCTATCTACGTAC	TCATCT	TATCATCGCGCAATGCG	TATAAT	TTGTGTT	CTCTACCTTAGTTTGTACGTT	Yes	-2.52354	-2.46463	-1.78152	-0.0881764	-0.0478279	-0.0211117	0.136824	0.1168	0.178745
1251	4583	4132	2722	1663	2285	2726	0.414323	0.592883	0.592835	0.533347	0.267726	TTTTCTATCTACGTAC	TCATCT	CGCACGTCTCAAATCAC	TATAAT	TTGTGTT	CTCTACCTTAGTTTGTACGTT	No	-2.24388	-2.76074	-1.78152	-0.0881764	-0.0478279	-0.0211117	-0.159503	0.1168	0.17896
1252	6190	5731	3234	1758	1953	2617	0.324284	0.365355	0.479027	0.389555	0.235348	TTTTCTATCTACGTAC	TCATCT	CAGCTTCACCAGATCTC	TATAAT	TTGTGTT	CTCTACCTTAGTTTGTACGTT	No	-1.95341	-2.41301	-1.78152	-0.0881764	-0.0478279	-0.0211117	0.188148	0.1168	0.179038
1253	2660	2330	1557	1470	1068	1583	0.631004	0.491427	0.60185	0.57476	0.244035	TTTTCTATCTACGTAC	TCATCT	ATGGGCAACGGGATCGA	TATAAT	TTGTGTT	CTCTACCTTAGTTTGTACGTT	No	-2.29984	-2.55781	-1.78152	0.0158769	-0.0478279	-0.0211117	0.0718602	-0.009	0.172273
1254	9423	8983	5872	4758	4197	5871	0.576543	0.500911	0.591864	0.55644	0.242675	TTTTCTATCTACGTAC	TCATCT	GAATGACGGACGATCCT	TATAAT	TTGTGTT	CTCTACCTTAGTTTGTACGTT	No	-2.27198	-2.57648	-1.78152	-0.0881764	-0.0478279	-0.0211117	0.0248202	0.1168	0.1789
1255	4589	4243	2591	2644	1631	2576	0.65787	0.412121	0.588538	0.552843	0.254604	TTTTCTATCTACGTAC	TCATCT	TAGAGCGGTGGTAGAAC	TATAAT	TTGTGTT	CTCTACCTTAGTTTGTACGTT	No	-2.26321	-2.54027	-1.78152	-0.0881764	-0.0478279	-0.0211117	0.0610364	0.1168	0.178896
1256	3470	3302	2087	2147	2134	2714	0.706479	0.692884	0.76981	0.723058	0.315065	TTTTCTATCTACGTAC	TCATCT	GAGTTTTCTTCTAGATA	TATAAT	TTGTGTT	CTCTACCTTAGTTTGTACGTT	No	-2.53507	-2.77241	-1.78152	-0.0881764	-0.0478279	-0.0211117	-0.171094	0.1168	0.178883
1257	4210	3764	2438	2101	2500	3322	0.569824	0.712088	0.806607	0.696173	0.374276	TTTTCTATCTACGTAC	TCATCT	ATATCAAGTATTAGAGA	TATAAT	TTGTGTT	CTCTACCTTAGTTTGTACGTT	No	-2.51951	-2.68582	-1.78152	0.0158769	-0.0478279	-0.0211117	-0.0561766	-0.009	0.172305
1258	1172	981	623	887	858	1191	0.864157	0.937695	1.13167	0.977841	0.51889	TTTTCTATCTACGTAC	TCATCT	CACAACCAGCGGAGACG	TATAAT	TTGTGTT	CTCTACCTTAGTTTGTACGTT	No	-2.85796	-2.47881	-1.78152	-0.0881764	-0.0478279	-0.0211117	0.122381	0.1168	0.179005
1259	12001	10747	9473	9698	11088	13302	0.922702	1.10614	0.831238	0.953359	0.245873	TTTTCTATCTACGTAC	TCATCT	ATTGTAGGATCAAGTAC	TATAAT	TTGTGTT	CTCTACCTTAGTTTGTACGTT	Yes	-2.76976	-2.76872	-1.78152	0.0158769	-0.0478279	-0.0211117	-0.139301	-0.009	0.172525
1260	4513	4298	2712	3197	2779	3483	0.808861	0.693211	0.760256	0.754109	0.287161	TTTTCTATCTACGTAC	TCATCT	CGAGCCCCACGAAGTTC	TATAAT	TTGTGTT	CTCTACCTTAGTTTGTACGTT	No	-2.56344	-2.71571	-1.78152	-0.0881764	-0.0478279	-0.0211117	-0.114388	0.1168	0.178879
1261	2127	1952	1221	1135	1382	1701	0.609291	0.759052	0.824679	0.731007	0.370968	TTTTCTATCTACGTAC	TCATCT	GGCTTGGGAGCCAGTGG	TATAAT	TTGTGTT	CTCTACCTTAGTTTGTACGTT	No	-2.56172	-2.81588	-1.78152	-0.0881764	-0.0478279	-0.0211117	-0.214403	0.1168	0.178721
1262	1804	1739	1057	874	639	888	0.553186	0.393953	0.497318	0.481486	0.200992	TTTTCTATCTACGTAC	TCATCT	CATCCGGGTGCAAGTCT	TATAAT	TTGTGTT	CTCTACCTTAGTTTGTACGTT	No	-2.11888	-2.41013	-1.78152	-0.0881764	-0.0478279	-0.0211117	0.191352	0.1168	0.178721
1263	2144	1963	1194	677	829	1141	0.360546	0.45277	0.565689	0.459668	0.279913	TTTTCTATCTACGTAC	TCATCT	ACATCAACTTCGAGGAC	TATAAT	TTGTGTT	CTCTACCTTAGTTTGTACGTT	No	-2.11985	-2.51858	-1.78152	0.0158769	-0.0478279	-0.0211117	0.110996	-0.009	0.172373
1264	2285	1998	1262	953	1184	1369	0.476215	0.63533	0.642156	0.584567	0.282629	TTTTCTATCTACGTAC	TCATCT	TGACATAAACTTAGGTT	TATAAT	TTGTGTT	CTCTACCTTAGTTTGTACGTT	No	-2.33223	-2.68102	-1.78152	-0.0881764	-0.0478279	-0.0211117	-0.0796496	0.1168	0.17883
1265	502	578	266	322	327	413	0.732401	0.606545	0.919104	0.752683	0.448449	TTTTCTATCTACGTAC	TCATCT	TTTGCAACCCGGAGGGG	TATAAT	TTGTGTT	CTCTACCTTAGTTTGTACGTT	No	-2.6081	-2.57423	-1.78152	-0.0881764	-0.0478279	-0.0211117	0.0270969	0.1168	0.178877
1266	6421	5944	3500	4568	4521	5867	0.812307	0.815453	0.992303	0.873354	0.443706	TTTTCTATCTACGTAC	TCATCT	GTCCTTTCAACAAGGCT	TATAAT	TTGTGTT	CTCTACCTTAGTTTGTACGTT	Yes	-2.7398	-2.46444	-1.78152	-0.0881764	-0.0478279	-0.0211117	0.136824	0.1168	0.178936
1267	3043	2921	1789	1499	2341	2665	0.562466	0.859237	0.881826	0.767843	0.416752	TTTTCTATCTACGTAC	TCATCT	GACATTCTGATTAGCAG	TATAAT	TTGTGTT	CTCTACCTTAGTTTGTACGTT	No	-2.61672	-2.76098	-1.78152	-0.0881764	-0.0478279	-0.0211117	-0.159503	0.1168	0.178726
1269	10066	8728	5548	7449	9513	11335	0.844963	1.16855	1.20943	1.07431	0.550645	TTTTCTATCTACGTAC	TCATCT	TAATTGAAAAAAAGCGA	TATAAT	TTGTGTT	CTCTACCTTAGTTTGTACGTT	Yes	-2.94698	-2.52939	-1.78152	-0.0881764	-0.0478279	-0.0211117	0.0718602	0.1168	0.178951
1270	1313	1226	783	791	490	716	0.687873	0.428498	0.541312	0.552561	0.21172	TTTTCTATCTACGTAC	TCATCT	TCTTTAGGGCTGAGCCC	TATAAT	TTGTGTT	CTCTACCTTAGTTTGTACGTT	No	-2.24346	-2.57649	-1.78152	-0.0881764	-0.0478279	-0.0211117	0.0248202	0.1168	0.178894
1271	4068	3775	2553	2008	2404	3273	0.563611	0.682749	0.758912	0.668424	0.342926	TTTTCTATCTACGTAC	TCATCT	CCGAGCCGGTGCACAAT	TATAAT	TTGTGTT	CTCTACCTTAGTTTGTACGTT	No	-2.47358	-2.54037	-1.78152	-0.0881764	-0.0478279	-0.0211117	0.0610364	0.1168	0.178796
1272	4612	4356	2649	2983	1926	3014	0.738517	0.474036	0.673531	0.628695	0.291904	TTTTCTATCTACGTAC	TCATCT	ACCACCTCCGATACATC	TATAAT	TTGTGTT	CTCTACCTTAGTTTGTACGTT	No	-2.39347	-2.80081	-1.78152	0.0158769	-0.0478279	-0.0211117	-0.171094	-0.009	0.172228
1273	2122	1899	1181	773	1056	1348	0.41594	0.596187	0.675672	0.5626	0.330541	TTTTCTATCTACGTAC	TCATCT	ACGGTGAGGAGAACAGT	TATAAT	TTGTGTT	CTCTACCTTAGTTTGTACGTT	No	-2.3165	-2.68573	-1.78152	0.0158769	-0.0478279	-0.0211117	-0.0561766	-0.009	0.172394
1274	4046	3728	2334	1512	1327	2071	0.4267	0.381626	0.525261	0.444529	0.24641	TTTTCTATCTACGTAC	TCATCT	CAGATAACACGAACACC	TATAAT	TTGTGTT	CTCTACCTTAGTTTGTACGTT	No	-2.0735	-2.47893	-1.78152	-0.0881764	-0.0478279	-0.0211117	0.122381	0.1168	0.178893
1275	4155	3709	2566	2635	3150	3724	0.724113	0.910536	0.859111	0.831253	0.345824	TTTTCTATCTACGTAC	TCATCT	CGTTCCCACAGGACTAT	TATAAT	TTGTGTT	CTCTACCTTAGTTTGTACGTT	No	-2.66956	-2.74047	-1.78152	-0.0881764	-0.0478279	-0.0211117	-0.139301	0.1168	0.179033
1276	2025	1803	1091	962	908	1242	0.542434	0.539925	0.673896	0.585418	0.306197	TTTTCTATCTACGTAC	TCATCT	CACCACCGAGTCACTTA	TATAAT	TTGTGTT	CTCTACCTTAGTTTGTACGTT	No	-2.34297	-2.71565	-1.78152	-0.0881764	-0.0478279	-0.0211117	-0.114388	0.1168	0.178933
1277	2858	2529	1709	1112	1641	1783	0.444262	0.69567	0.617597	0.585843	0.268962	TTTTCTATCTACGTAC	TCATCT	TAGAAGCCAGCAACTGG	TATAAT	TTGTGTT	CTCTACCTTAGTTTGTACGTT	No	-2.32591	-2.81581	-1.78152	-0.0881764	-0.0478279	-0.0211117	-0.214403	0.1168	0.178795
1278	11565	10484	6137	5214	5332	6995	0.51478	0.545264	0.674727	0.578257	0.312063	TTTTCTATCTACGTAC	TCATCT	GACACTTCTCCGACTCT	TATAAT	TTGTGTT	CTCTACCTTAGTTTGTACGTT	No	-2.33451	-2.40991	-1.78152	-0.0881764	-0.0478279	-0.0211117	0.191352	0.1168	0.178936
1279	3551	3198	2067	1536	1289	1830	0.493898	0.432133	0.524091	0.483374	0.220725	TTTTCTATCTACGTAC	TCATCT	GCCCGTTGTGGCACGAT	TATAAT	TTGTGTT	CTCTACCTTAGTTTGTACGTT	No	-2.13582	-2.4904	-1.78152	-0.0881764	-0.0478279	-0.0211117	0.110996	0.1168	0.1788
1280	4790	4567	2961	4450	3899	5257	1.06077	0.915304	1.05098	1.00902	0.417871	TTTTCTATCTACGTAC	TCATCT	TATAGCCGCGGGACGTA	TATAAT	TTGTGTT	CTCTACCTTAGTTTGTACGTT	No	-2.86219	-2.68116	-1.78152	-0.0881764	-0.0478279	-0.0211117	-0.0796496	0.1168	0.178684
1281	5390	4999	3367	4137	3560	4925	0.876382	0.763502	0.865883	0.835256	0.341523	TTTTCTATCTACGTAC	TCATCT	TTAAAGCCCGGCACGGC	TATAAT	TTGTGTT	CTCTACCTTAGTTTGTACGTT	No	-2.67217	-2.57446	-1.78152	-0.0881764	-0.0478279	-0.0211117	0.0270969	0.1168	0.178647
1282	8347	7581	4782	4470	3179	4405	0.611468	0.44958	0.545296	0.535448	0.214488	TTTTCTATCTACGTAC	TCATCT	GATGACCCTTCAACGCT	TATAAT	TTGTGTT	CTCTACCTTAGTTTGTACGTT	No	-2.22209	-2.46457	-1.78152	-0.0881764	-0.0478279	-0.0211117	0.136824	0.1168	0.178807
1283	2982	3000	1873	2921	3714	4197	1.11846	1.32728	1.32647	1.2574	0.54397	TTTTCTATCTACGTAC	TCATCT	GGTAACATGGAGACCAA	TATAAT	TTGTGTT	CTCTACCTTAGTTTGTACGTT	No	-3.08772	-2.76077	-1.78152	-0.0881764	-0.0478279	-0.0211117	-0.159503	0.1168	0.178933
1284	2926	2651	1656	1316	781	1432	0.513545	0.315853	0.511893	0.447097	0.240676	TTTTCTATCTACGTAC	TCATCT	TCCGGATACTTGACCTG	TATAAT	TTGTGTT	CTCTACCTTAGTTTGTACGTT	No	-2.06862	-2.41328	-1.78152	-0.0881764	-0.0478279	-0.0211117	0.188148	0.1168	0.178769
1285	5207	5161	3133	3582	3256	4133	0.785479	0.676385	0.78091	0.747591	0.311894	TTTTCTATCTACGTAC	TCATCT	GTTCGCGCCAGGACCGC	TATAAT	TTGTGTT	CTCTACCTTAGTTTGTACGTT	No	-2.56296	-2.52939	-1.78152	-0.0881764	-0.0478279	-0.0211117	0.0718602	0.1168	0.178946
1286	4665	4573	3018	1943	2095	2777	0.475574	0.491164	0.544694	0.503811	0.228242	TTTTCTATCTACGTAC	TCATCT	GCTAGCGAGACTACCCG	TATAAT	TTGTGTT	CTCTACCTTAGTTTGTACGTT	No	-2.17782	-2.57644	-1.78152	-0.0881764	-0.0478279	-0.0211117	0.0248202	0.1168	0.178943
1287	3405	3090	1937	1819	1691	2531	0.609975	0.586717	0.773497	0.65673	0.361101	TTTTCTATCTACGTAC	TCATCT	ACCTCAGCTGCATAAAT	TATAAT	TTGTGTT	CTCTACCTTAGTTTGTACGTT	No	-2.46345	-2.56869	-1.78152	0.0158769	-0.0478279	-0.0211117	0.0610364	-0.009	0.172215
1288	2306	2061	1347	1453	1227	1899	0.719454	0.638278	0.834552	0.730761	0.376015	TTTTCTATCTACGTAC	TCATCT	TCGCGGGCTGGGTAATC	TATAAT	TTGTGTT	CTCTACCTTAGTTTGTACGTT	No	-2.56191	-2.77238	-1.78152	-0.0881764	-0.0478279	-0.0211117	-0.171094	0.1168	0.178913
1289	6065	5722	3380	3237	3931	4701	0.609409	0.736544	0.823322	0.723091	0.373201	TTTTCTATCTACGTAC	TCATCT	AGTTCATACGATTAAGA	TATAAT	TTGTGTT	CTCTACCTTAGTTTGTACGTT	No	-2.55288	-2.68568	-1.78152	0.0158769	-0.0478279	-0.0211117	-0.0561766	-0.009	0.172442
1290	1023	1058	631	881	729	947	0.983325	0.738729	0.888417	0.870157	0.349233	TTTTCTATCTACGTAC	TCATCT	CTGATCGCTTGCTAACG	TATAAT	TTGTGTT	CTCTACCTTAGTTTGTACGTT	No	-2.70842	-2.47895	-1.78152	-0.0881764	-0.0478279	-0.0211117	0.122381	0.1168	0.178867
1291	1614	1412	893	1275	1114	1635	0.901993	0.845851	1.08383	0.943893	0.490944	TTTTCTATCTACGTAC	TCATCT	TATAGGCGACTCTATAG	TATAAT	TTGTGTT	CTCTACCTTAGTTTGTACGTT	No	-2.8196	-2.74066	-1.78152	-0.0881764	-0.0478279	-0.0211117	-0.139301	0.1168	0.178839
1292	3054	2696	1754	2193	3001	3530	0.81991	1.19341	1.19136	1.06822	0.54167	TTTTCTATCTACGTAC	TCATCT	CAGACGCCGATATATTT	TATAAT	TTGTGTT	CTCTACCTTAGTTTGTACGTT	No	-2.93939	-2.71575	-1.78152	-0.0881764	-0.0478279	-0.0211117	-0.114388	0.1168	0.178838
1293	11464	11045	6725	17150	10471	15989	1.70814	1.0164	1.40742	1.37732	0.588871	TTTTCTATCTACGTAC	TCATCT	GAACTGTATATTTATGT	TATAAT	TTGTGTT	CTCTACCTTAGTTTGTACGTT	Yes	-3.16604	-2.81583	-1.78152	-0.0881764	-0.0478279	-0.0211117	-0.214403	0.1168	0.178776
1294	3497	3342	1949	2327	1388	2202	0.759797	0.445273	0.668808	0.624626	0.296029	TTTTCTATCTACGTAC	TCATCT	GCCGGATCATGGTATCT	TATAAT	TTGTGTT	CTCTACCTTAGTTTGTACGTT	No	-2.38619	-2.64069	-1.1258	-0.411087	-0.0602029	-6.7e-17	-0.214403	-0.0924	0.221563
1295	3771	3398	2244	2037	1834	2622	0.616781	0.578654	0.691681	0.629039	0.296276	TTTTCTATCTACGTAC	TCATCT	AAATATCGACAGTAGAC	TATAAT	TTGTGTT	CTCTACCTTAGTTTGTACGTT	No	-2.40314	-2.80963	-1.3499	-0.411087	-0.0602029	-6.7e-17	-0.159503	-0.0924	0.22182
1296	7943	7253	4455	4068	3966	5825	0.584781	0.586244	0.774006	0.648344	0.367045	TTTTCTATCTACGTAC	TCATCT	CTCATTAGGCATTAGTA	TATAAT	TTGTGTT	CTCTACCTTAGTTTGTACGTT	No	-2.45434	-2.88933	-1.4295	-0.411087	-0.0602029	-6.7e-17	-0.159503	-0.0924	0.221716
1297	4221	3910	2389	3590	3472	4435	0.971126	0.952021	1.09894	1.00736	0.465613	TTTTCTATCTACGTAC	TCATCT	CGTTGGTTATCTTAGGC	TATAAT	TTGTGTT	CTCTACCTTAGTTTGTACGTT	Yes	-2.87246	-2.57411	-1.78152	-0.0881764	-0.0478279	-0.0211117	0.0270969	0.1168	0.178989
1298	2731	2547	1655	1237	1503	1959	0.517183	0.632664	0.700701	0.61685	0.317127	TTTTCTATCTACGTAC	TCATCT	CAGGGGGGTAGTTAGCC	TATAAT	TTGTGTT	CTCTACCTTAGTTTGTACGTT	No	-2.39348	-2.46452	-1.78152	-0.0881764	-0.0478279	-0.0211117	0.136824	0.1168	0.178858
1299	5764	5489	3322	5862	6619	8006	1.16123	1.29283	1.42663	1.29357	0.616984	TTTTCTATCTACGTAC	TCATCT	AGATTCCTGCTTTACAA	TATAAT	TTGTGTT	CTCTACCTTAGTTTGTACGTT	No	-3.12612	-2.7891	-1.78152	0.0158769	-0.0478279	-0.0211117	-0.159503	-0.009	0.172348
1300	751	550	379	82	78	126	0.124672	0.152046	0.196801	0.15784	0.0984629	TTTTCTATCTACGTAC	TCATCT	CGGCTCACACGCTACTC	TATAAT	TTGTGTT	CTCTACCTTAGTTTGTACGTT	No	-1.05416	-2.41318	-1.78152	-0.0881764	-0.0478279	-0.0211117	0.188148	0.1168	0.178874
1301	7009	6587	3965	4471	5681	6089	0.728359	0.924657	0.909073	0.85403	0.381474	TTTTCTATCTACGTAC	TCATCT	GAGTGCGTTATTTACGA	TATAAT	TTGTGTT	CTCTACCTTAGTTTGTACGTT	No	-2.70349	-2.69052	-1.21922	-0.411087	-0.0602029	-6.7e-17	-0.171094	-0.0924	0.221838
1302	2389	2179	1320	238	383	454	0.113752	0.188445	0.2036	0.168599	0.102073	TTTTCTATCTACGTAC	TCATCT	CACGCGTCAGATTACCC	TATAAT	TTGTGTT	CTCTACCTTAGTTTGTACGTT	No	-1.11383	-2.57639	-1.78152	-0.0881764	-0.0478279	-0.0211117	0.0248202	0.1168	0.178988
1303	3443	3080	2065	2205	1985	2701	0.731254	0.69096	0.774285	0.732166	0.313741	TTTTCTATCTACGTAC	TCATCT	GTGGTGAGGTTCTTAAG	TATAAT	TTGTGTT	CTCTACCTTAGTTTGTACGTT	No	-2.54572	-2.5403	-1.78152	-0.0881764	-0.0478279	-0.0211117	0.0610364	0.1168	0.178864
1304	3209	2954	1798	1390	1333	1538	0.494586	0.483797	0.506364	0.494916	0.19492	TTTTCTATCTACGTAC	TCATCT	CGATTCCTGTCCTTATC	TATAAT	TTGTGTT	CTCTACCTTAGTTTGTACGTT	No	-2.14671	-2.77237	-1.78152	-0.0881764	-0.0478279	-0.0211117	-0.171094	0.1168	0.178919
1305	4446	4377	2491	2966	2284	3240	0.761725	0.559452	0.769959	0.697045	0.338156	TTTTCTATCTACGTAC	TCATCT	AACCTTGAGCCATTAGG	TATAAT	TTGTGTT	CTCTACCTTAGTTTGTACGTT	No	-2.50507	-2.68593	-1.78152	0.0158769	-0.0478279	-0.0211117	-0.0561766	-0.009	0.172193
1306	4700	4408	2581	2728	2523	3160	0.66274	0.613648	0.724762	0.66705	0.305457	TTTTCTATCTACGTAC	TCATCT	TCCACCACCAGGTTACA	TATAAT	TTGTGTT	CTCTACCTTAGTTTGTACGTT	No	-2.45883	-2.47899	-1.78152	-0.0881764	-0.0478279	-0.0211117	0.122381	0.1168	0.17883
1307	6862	5758	3812	3840	4960	5871	0.638965	0.923535	0.911707	0.824736	0.410041	TTTTCTATCTACGTAC	TCATCT	GCAAGACGAGAGTTTAT	TATAAT	TTGTGTT	CTCTACCTTAGTTTGTACGTT	No	-2.67852	-2.74049	-1.78152	-0.0881764	-0.0478279	-0.0211117	-0.139301	0.1168	0.179011
1308	6920	6344	4293	1551	2003	2268	0.255919	0.338502	0.312736	0.302386	0.127408	TTTTCTATCTACGTAC	TCATCT	AAGAGTGACAGTTTTTT	TATAAT	TTGTGTT	CTCTACCTTAGTTTGTACGTT	No	-1.65888	-2.74394	-1.78152	0.0158769	-0.0478279	-0.0211117	-0.114388	-0.009	0.172397
1309	2352	2134	1353	1365	1801	1914	0.662662	0.904821	0.837414	0.801632	0.348198	TTTTCTATCTACGTAC	TCATCT	TCTCCAAAGCCGTTTGA	TATAAT	TTGTGTT	CTCTACCTTAGTTTGTACGTT	No	-2.63637	-2.81578	-1.78152	-0.0881764	-0.0478279	-0.0211117	-0.214403	0.1168	0.178825
1310	7733	7178	4387	4687	3874	5674	0.69206	0.578628	0.765628	0.678772	0.340709	TTTTCTATCTACGTAC	TCATCT	GCGATCGAACCCTTTCA	TATAAT	TTGTGTT	CTCTACCTTAGTTTGTACGTT	Yes	-2.4846	-2.41001	-1.78152	-0.0881764	-0.0478279	-0.0211117	0.191352	0.1168	0.178834
1311	1380	1258	725	592	570	799	0.489823	0.485778	0.652387	0.542662	0.311766	TTTTCTATCTACGTAC	TCATCT	CATACTGGTATCTTGAT	TATAAT	TTGTGTT	CTCTACCTTAGTTTGTACGTT	No	-2.27813	-2.49035	-1.78152	-0.0881764	-0.0478279	-0.0211117	0.110996	0.1168	0.17885
1312	2439	2289	1476	2534	2186	2902	1.18629	1.02388	1.16388	1.12468	0.458145	TTTTCTATCTACGTAC	TCATCT	GCTACCAGCTCTTTGTG	TATAAT	TTGTGTT	CTCTACCTTAGTTTGTACGTT	No	-2.9692	-2.68096	-1.78152	-0.0881764	-0.0478279	-0.0211117	-0.0796496	0.1168	0.178888
1313	1917	1757	1100	843	1106	1347	0.502114	0.67488	0.724888	0.633961	0.334332	TTTTCTATCTACGTAC	TCATCT	GAGAGTCAGTACTTGGT	TATAAT	TTGTGTT	CTCTACCTTAGTTTGTACGTT	No	-2.42314	-2.57421	-1.78152	-0.0881764	-0.0478279	-0.0211117	0.0270969	0.1168	0.178893
1314	7797	7255	4573	5123	3545	4762	0.750228	0.523868	0.616431	0.630176	0.231305	TTTTCTATCTACGTAC	TCATCT	TGGACCGGCTACTTGCT	TATAAT	TTGTGTT	CTCTACCTTAGTTTGTACGTT	No	-2.37547	-2.46453	-1.78152	-0.0881764	-0.0478279	-0.0211117	0.136824	0.1168	0.178843
1315	5430	5034	2917	1951	1494	2464	0.410255	0.318186	0.500035	0.409492	0.244891	TTTTCTATCTACGTAC	TCATCT	ACCTTTTGGACGTTCAT	TATAAT	TTGTGTT	CTCTACCTTAGTTTGTACGTT	No	-1.99893	-2.78911	-1.78152	0.0158769	-0.0478279	-0.0211117	-0.159503	-0.009	0.172343
1316	7271	6839	4081	2407	2603	3600	0.377989	0.408061	0.522194	0.436081	0.248929	TTTTCTATCTACGTAC	TCATCT	ATATGGACCTCATTCTG	TATAAT	TTGTGTT	CTCTACCTTAGTTTGTACGTT	No	-2.05905	-2.44156	-1.78152	0.0158769	-0.0478279	-0.0211117	0.188148	-0.009	0.172241
1317	2492	2316	1437	1258	1147	1542	0.576407	0.530968	0.635219	0.580865	0.27016	TTTTCTATCTACGTAC	TCATCT	GGATAATTGGGGTTCGA	TATAAT	TTGTGTT	CTCTACCTTAGTTTGTACGTT	No	-2.322	-2.52961	-1.78152	-0.0881764	-0.0478279	-0.0211117	0.0718602	0.1168	0.178732
1318	2089	1891	1073	1098	1322	1509	0.600151	0.74952	0.832503	0.727391	0.380929	TTTTCTATCTACGTAC	TCATCT	AGCTCACTGGACTTCCG	TATAAT	TTGTGTT	CTCTACCTTAGTTTGTACGTT	No	-2.56032	-2.60469	-1.78152	0.0158769	-0.0478279	-0.0211117	0.0248202	-0.009	0.172438
1319	2464	2395	1473	1119	1416	1762	0.518545	0.633871	0.708108	0.620175	0.322392	TTTTCTATCTACGTAC	TCATCT	CCTGTTTCACAATGAAT	TATAAT	TTGTGTT	CTCTACCTTAGTTTGTACGTT	No	-2.40012	-2.54031	-1.78152	-0.0881764	-0.0478279	-0.0211117	0.0610364	0.1168	0.178857
1320	5095	4822	2908	2021	2383	3201	0.452917	0.529834	0.65161	0.544787	0.31148	TTTTCTATCTACGTAC	TCATCT	GAAACTTAAGGATGATC	TATAAT	TTGTGTT	CTCTACCTTAGTTTGTACGTT	No	-2.28189	-2.77252	-1.78152	-0.0881764	-0.0478279	-0.0211117	-0.171094	0.1168	0.178777
1321	2756	2561	1641	1362	1766	2065	0.56428	0.739306	0.744917	0.682834	0.324155	TTTTCTATCTACGTAC	TCATCT	AGAAAGCGTTCATGAGA	TATAAT	TTGTGTT	CTCTACCTTAGTTTGTACGTT	No	-2.48582	-2.68574	-1.78152	0.0158769	-0.0478279	-0.0211117	-0.0561766	-0.009	0.172385
1322	1275	1198	736	608	482	696	0.54449	0.431354	0.559793	0.511879	0.240488	TTTTCTATCTACGTAC	TCATCT	GGACTCCGACGATGACC	TATAAT	TTGTGTT	CTCTACCTTAGTTTGTACGTT	No	-2.19444	-2.47896	-1.78152	-0.0881764	-0.0478279	-0.0211117	0.122381	0.1168	0.178854
1323	2463	2444	1507	2657	2154	2825	1.23175	0.944904	1.10969	1.09545	0.429319	TTTTCTATCTACGTAC	TCATCT	AACGTGTGGGGATGTAG	TATAAT	TTGTGTT	CTCTACCTTAGTTTGTACGTT	No	-2.93703	-2.76893	-1.78152	0.0158769	-0.0478279	-0.0211117	-0.139301	-0.009	0.172314
1324	3770	3620	2142	1442	1541	2107	0.436738	0.456391	0.582293	0.491807	0.27378	TTTTCTATCTACGTAC	TCATCT	CACGTTCCTGAATGTTT	TATAAT	TTGTGTT	CTCTACCTTAGTTTGTACGTT	No	-2.17619	-2.71556	-1.78152	-0.0881764	-0.0478279	-0.0211117	-0.114388	0.1168	0.179027
1325	3353	2877	1968	1517	2652	2667	0.516593	0.988273	0.802221	0.769029	0.368645	TTTTCTATCTACGTAC	TCATCT	GCCCAAAAATAATGTGG	TATAAT	TTGTGTT	CTCTACCTTAGTTTGTACGTT	No	-2.59702	-2.81594	-1.78152	-0.0881764	-0.0478279	-0.0211117	-0.214403	0.1168	0.178658
1326	5840	5547	3234	4485	4272	5615	0.876892	0.825689	1.02779	0.910125	0.455933	TTTTCTATCTACGTAC	TCATCT	TATCGTGCTCGATGTCG	TATAAT	TTGTGTT	CTCTACCTTAGTTTGTACGTT	No	-2.77906	-2.41002	-1.78152	-0.0881764	-0.0478279	-0.0211117	0.191352	0.1168	0.178827
1327	3704	3397	2215	2590	2668	3075	0.798409	0.842042	0.821803	0.820751	0.306524	TTTTCTATCTACGTAC	TCATCT	TTCACCGTGGCGTGGAA	TATAAT	TTGTGTT	CTCTACCTTAGTTTGTACGTT	No	-2.64826	-2.4902	-1.78152	-0.0881764	-0.0478279	-0.0211117	0.110996	0.1168	0.179002
1328	5778	5370	3482	4794	6404	6726	0.947365	1.27856	1.14347	1.12313	0.458527	TTTTCTATCTACGTAC	TCATCT	ATTTGGGTAACGTGGTG	TATAAT	TTGTGTT	CTCTACCTTAGTTTGTACGTT	Yes	-2.96764	-2.70936	-1.78152	0.0158769	-0.0478279	-0.0211117	-0.0796496	-0.009	0.172231
1329	4768	4410	2511	4035	3766	4996	0.966282	0.915556	1.1778	1.01988	0.537188	TTTTCTATCTACGTAC	TCATCT	TACATCCTGGTTTGGGT	TATAAT	TTGTGTT	CTCTACCTTAGTTTGTACGTT	No	-2.89853	-2.57428	-1.78152	-0.0881764	-0.0478279	-0.0211117	0.0270969	0.1168	0.178819
1330	7685	6999	4582	5551	4257	5933	0.824753	0.652095	0.766506	0.747785	0.300418	TTTTCTATCTACGTAC	TCATCT	CGATGGGGGAGGTGGCT	TATAAT	TTGTGTT	CTCTACCTTAGTTTGTACGTT	No	-2.55817	-2.46452	-1.78152	-0.0881764	-0.0478279	-0.0211117	0.136824	0.1168	0.178855
1331	3488	3336	1879	1603	2098	2541	0.524752	0.674253	0.800524	0.666509	0.387153	TTTTCTATCTACGTAC	TCATCT	CTACATCCTCGATGCAT	TATAAT	TTGTGTT	CTCTACCTTAGTTTGTACGTT	No	-2.48526	-2.76082	-1.78152	-0.0881764	-0.0478279	-0.0211117	-0.159503	0.1168	0.178879
1332	4055	3892	2259	2569	1848	2492	0.723386	0.509064	0.653022	0.628491	0.266773	TTTTCTATCTACGTAC	TCATCT	CTAATAACCGTGTGCTG	TATAAT	TTGTGTT	CTCTACCTTAGTTTGTACGTT	No	-2.38661	-2.41322	-1.78152	-0.0881764	-0.0478279	-0.0211117	0.188148	0.1168	0.178835
1333	3880	3247	1960	2406	1940	2868	0.708044	0.640564	0.866202	0.73827	0.40291	TTTTCTATCTACGTAC	TCATCT	ATTGATGTTACGTGCGA	TATAAT	TTGTGTT	CTCTACCTTAGTTTGTACGTT	No	-2.57907	-2.55768	-1.78152	0.0158769	-0.0478279	-0.0211117	0.0718602	-0.009	0.172408
1334	3659	3473	2300	721	1098	1407	0.224993	0.338954	0.362128	0.308692	0.174332	TTTTCTATCTACGTAC	TCATCT	AGCGGTGGTTGCTGCCG	TATAAT	TTGTGTT	CTCTACCTTAGTTTGTACGTT	No	-1.71067	-2.60494	-1.78152	0.0158769	-0.0478279	-0.0211117	0.0248202	-0.009	0.172187
1335	4722	4497	2728	1813	1898	2680	0.438398	0.452498	0.581549	0.490815	0.273575	TTTTCTATCTACGTAC	TCATCT	CCATGCCAGTAATCAAC	TATAAT	TTGTGTT	CTCTACCTTAGTTTGTACGTT	No	-2.17427	-2.54047	-1.78152	-0.0881764	-0.0478279	-0.0211117	0.0610364	0.1168	0.178696
1336	1892	1722	998	1003	1031	1494	0.605308	0.641902	0.886168	0.711126	0.440508	TTTTCTATCTACGTAC	TCATCT	CACCTTCTGAACTCATC	TATAAT	TTGTGTT	CTCTACCTTAGTTTGTACGTT	No	-2.55834	-2.77229	-1.78152	-0.0881764	-0.0478279	-0.0211117	-0.171094	0.1168	0.179005
1337	1107	944	621	589	558	725	0.607525	0.633732	0.691103	0.64412	0.286633	TTTTCTATCTACGTAC	TCATCT	TATGCATCTCTCTCAGG	TATAAT	TTGTGTT	CTCTACCTTAGTTTGTACGTT	No	-2.42177	-2.65765	-1.78152	-0.0881764	-0.0478279	-0.0211117	-0.0561766	0.1168	0.178727
1338	3173	2939	1800	1954	1388	2062	0.703155	0.506329	0.678129	0.629205	0.289548	TTTTCTATCTACGTAC	TCATCT	CTAACAGCCCCGTCACC	TATAAT	TTGTGTT	CTCTACCTTAGTTTGTACGTT	No	-2.39658	-2.47897	-1.78152	-0.0881764	-0.0478279	-0.0211117	0.122381	0.1168	0.178847
1339	4770	4471	2598	2894	2980	3897	0.69275	0.714587	0.887948	0.765095	0.407736	TTTTCTATCTACGTAC	TCATCT	TCGACAAGTCCTTCTAG	TATAAT	TTGTGTT	CTCTACCTTAGTTTGTACGTT	No	-2.61295	-2.74053	-1.78152	-0.0881764	-0.0478279	-0.0211117	-0.139301	0.1168	0.178975
1340	3765	3710	2330	2208	1712	2482	0.669624	0.494736	0.630583	0.598314	0.260215	TTTTCTATCTACGTAC	TCATCT	TTCTACGCGAGTTCTTC	TATAAT	TTGTGTT	CTCTACCTTAGTTTGTACGTT	No	-2.34112	-2.71559	-1.78152	-0.0881764	-0.0478279	-0.0211117	-0.114388	0.1168	0.179002
1341	2413	2378	1496	283	348	412	0.133914	0.156896	0.163028	0.151279	0.0687206	TTTTCTATCTACGTAC	TCATCT	TCGGCCTGTCCCTCTGT	TATAAT	TTGTGTT	CTCTACCTTAGTTTGTACGTT	No	-0.974945	-2.81571	-1.78152	-0.0881764	-0.0478279	-0.0211117	-0.214403	0.1168	0.178895
1342	2751	2468	1594	903	1298	1525	0.374795	0.563862	0.566341	0.501666	0.262388	TTTTCTATCTACGTAC	TCATCT	GGCCTCAATTCATCTCT	TATAAT	TTGTGTT	CTCTACCTTAGTTTGTACGTT	No	-2.18676	-2.41016	-1.78152	-0.0881764	-0.0478279	-0.0211117	0.191352	0.1168	0.178688
1343	4646	4508	2762	1985	2748	3254	0.487841	0.653546	0.697413	0.612933	0.319777	TTTTCTATCTACGTAC	TCATCT	CTGGAAACGTCATCGAA	TATAAT	TTGTGTT	CTCTACCTTAGTTTGTACGTT	No	-2.38818	-2.49025	-1.78152	-0.0881764	-0.0478279	-0.0211117	0.110996	0.1168	0.178954
1344	9007	8195	5211	2510	4580	4755	0.318193	0.599184	0.540164	0.485847	0.259334	TTTTCTATCTACGTAC	TCATCT	CATCACATTGATTCGGT	TATAAT	TTGTGTT	CTCTACCTTAGTTTGTACGTT	No	-2.15258	-2.57426	-1.78152	-0.0881764	-0.0478279	-0.0211117	0.0270969	0.1168	0.178844
1345	1974	1761	1195	1323	1103	1603	0.765261	0.671521	0.794076	0.743619	0.327241	TTTTCTATCTACGTAC	TCATCT	GCACCAGAGCCTTCGCT	TATAAT	TTGTGTT	CTCTACCTTAGTTTGTACGTT	No	-2.56296	-2.46465	-1.78152	-0.0881764	-0.0478279	-0.0211117	0.136824	0.1168	0.178722
1346	3835	3603	2216	1938	1714	2365	0.577012	0.510023	0.631768	0.572934	0.272132	TTTTCTATCTACGTAC	TCATCT	GCTAATCCACTATCCAC	TATAAT	TTGTGTT	CTCTACCTTAGTTTGTACGTT	No	-2.30995	-2.76088	-1.78152	-0.0881764	-0.0478279	-0.0211117	-0.159503	0.1168	0.17882
1347	2026	1940	1088	990	1365	1512	0.557946	0.754352	0.822658	0.711652	0.384252	TTTTCTATCTACGTAC	TCATCT	GCGAGCAAATACTCCTG	TATAAT	TTGTGTT	CTCTACCTTAGTTTGTACGTT	No	-2.54149	-2.41319	-1.78152	-0.0881764	-0.0478279	-0.0211117	0.188148	0.1168	0.178865
1348	5992	5305	3536	3810	3535	5161	0.726022	0.71441	0.864008	0.768147	0.381314	TTTTCTATCTACGTAC	TCATCT	GCACAACGCAGATCCGA	TATAAT	TTGTGTT	CTCTACCTTAGTTTGTACGTT	No	-2.60881	-2.52959	-1.78152	-0.0881764	-0.0478279	-0.0211117	0.0718602	0.1168	0.178745
1349	2746	2539	1677	848	1307	1416	0.352608	0.551895	0.499835	0.468112	0.220572	TTTTCTATCTACGTAC	TCATCT	GTGCTCTCTCGATCCCG	TATAAT	TTGTGTT	CTCTACCTTAGTTTGTACGTT	No	-2.10453	-2.57654	-1.78152	-0.0881764	-0.0478279	-0.0211117	0.0248202	0.1168	0.178839
1350	4402	4163	2638	2547	1976	2765	0.660656	0.50889	0.620464	0.59667	0.249479	TTTTCTATCTACGTAC	TCATCT	GTATAGGCGTTGGAAAG	TATAAT	TTGTGTT	CTCTACCTTAGTTTGTACGTT	No	-2.33554	-2.54047	-1.78152	-0.0881764	-0.0478279	-0.0211117	0.0610364	0.1168	0.178694
1351	779	606	441	299	480	443	0.438259	0.849204	0.59465	0.627371	0.257572	TTTTCTATCTACGTAC	TCATCT	ACCAATGTAGCGGAATT	TATAAT	TTGTGTT	CTCTACCTTAGTTTGTACGTT	No	-2.37247	-2.80094	-1.78152	0.0158769	-0.0478279	-0.0211117	-0.171094	-0.009	0.1721
1352	5918	5445	3218	3240	2163	3126	0.625125	0.425894	0.575041	0.54202	0.243117	TTTTCTATCTACGTAC	TCATCT	CGCACGAGGGTCGAAGT	TATAAT	TTGTGTT	CTCTACCTTAGTTTGTACGTT	No	-2.24325	-2.65738	-1.78152	-0.0881764	-0.0478279	-0.0211117	-0.0561766	0.1168	0.178993
1353	1311	1253	943	175	223	307	0.152417	0.190808	0.192718	0.178648	0.0820916	TTTTCTATCTACGTAC	TCATCT	CATGTTAATAATGAACA	TATAAT	TTGTGTT	CTCTACCTTAGTTTGTACGTT	No	-1.14198	-2.47906	-1.78152	-0.0881764	-0.0478279	-0.0211117	0.122381	0.1168	0.178756
1354	3877	3556	2299	1814	2761	3111	0.534242	0.832431	0.801046	0.722573	0.366913	TTTTCTATCTACGTAC	TCATCT	TCCCACGGCGTTGATAC	TATAAT	TTGTGTT	CTCTACCTTAGTTTGTACGTT	No	-2.5475	-2.74068	-1.78152	-0.0881764	-0.0478279	-0.0211117	-0.139301	0.1168	0.178824
1355	5234	4941	3120	4213	4386	5437	0.919082	0.951694	1.03158	0.96745	0.42388	TTTTCTATCTACGTAC	TCATCT	TATAGCAACGACGATTC	TATAAT	TTGTGTT	CTCTACCTTAGTTTGTACGTT	Yes	-2.82702	-2.71565	-1.78152	-0.0881764	-0.0478279	-0.0211117	-0.114388	0.1168	0.178934
1356	3251	2991	1877	3430	3276	3923	1.20469	1.17428	1.23723	1.2054	0.478693	TTTTCTATCTACGTAC	TCATCT	TTCAAGGCTTACGATGG	TATAAT	TTGTGTT	CTCTACCTTAGTTTGTACGTT	Yes	-3.03759	-2.81572	-1.78152	-0.0881764	-0.0478279	-0.0211117	-0.214403	0.1168	0.178883
1357	3631	3347	2116	2730	2948	3866	0.858486	0.944311	1.08154	0.961445	0.479351	TTTTCTATCTACGTAC	TCATCT	TGCCACCGTGGGGATCG	TATAAT	TTGTGTT	CTCTACCTTAGTTTGTACGTT	No	-2.83412	-2.41018	-1.78152	-0.0881764	-0.0478279	-0.0211117	0.191352	0.1168	0.178663
1358	4829	4235	2826	4238	2956	4367	1.00208	0.748332	0.91476	0.888389	0.364536	TTTTCTATCTACGTAC	TCATCT	CAGTCGCAGATAGAGAG	TATAAT	TTGTGTT	CTCTACCTTAGTTTGTACGTT	Yes	-2.73106	-2.49033	-1.78152	-0.0881764	-0.0478279	-0.0211117	0.110996	0.1168	0.178872
1359	2385	2207	1466	1438	1699	2121	0.688442	0.825343	0.856452	0.790079	0.36488	TTTTCTATCTACGTAC	TCATCT	TGTTCAGCGGGGGAGTA	TATAAT	TTGTGTT	CTCTACCTTAGTTTGTACGTT	No	-2.62952	-2.68095	-1.78152	-0.0881764	-0.0478279	-0.0211117	-0.0796496	0.1168	0.178899
1360	1343	1018	677	273	377	490	0.232104	0.397042	0.428453	0.352533	0.216989	TTTTCTATCTACGTAC	TCATCT	TAATTTGCGCGAGAGGT	TATAAT	TTGTGTT	CTCTACCTTAGTTTGTACGTT	No	-1.8533	-2.57412	-1.78152	-0.0881764	-0.0478279	-0.0211117	0.0270969	0.1168	0.178985
1361	4668	4135	2871	661	1055	1155	0.161684	0.27354	0.238147	0.224457	0.106724	TTTTCTATCTACGTAC	TCATCT	TCAAGAGCCGGAGAGCG	TATAAT	TTGTGTT	CTCTACCTTAGTTTGTACGTT	No	-1.3686	-2.46462	-1.78152	-0.0881764	-0.0478279	-0.0211117	0.136824	0.1168	0.178757
1362	3484	3334	2129	1852	1492	2063	0.606959	0.479785	0.573614	0.553453	0.228609	TTTTCTATCTACGTAC	TCATCT	TTGTACGGCGCTGACAC	TATAAT	TTGTGTT	CTCTACCTTAGTTTGTACGTT	No	-2.25979	-2.76094	-1.78152	-0.0881764	-0.0478279	-0.0211117	-0.159503	0.1168	0.178759
1363	4811	4355	2801	2971	2523	3498	0.705121	0.621116	0.73927	0.688502	0.306999	TTTTCTATCTACGTAC	TCATCT	ATCAGCTGTGGGGACTT	TATAAT	TTGTGTT	CTCTACCTTAGTTTGTACGTT	No	-2.48728	-2.44144	-1.78152	0.0158769	-0.0478279	-0.0211117	0.188148	-0.009	0.172353
1364	2397	2358	1531	2073	1420	2005	0.987479	0.645636	0.775239	0.802785	0.291967	TTTTCTATCTACGTAC	TCATCT	ACCAAAGCGTTGGACGA	TATAAT	TTGTGTT	CTCTACCTTAGTTTGTACGTT	No	-2.61418	-2.55777	-1.78152	0.0158769	-0.0478279	-0.0211117	0.0718602	-0.009	0.172319
1365	4312	4072	2371	1930	1848	2548	0.511064	0.486561	0.636157	0.544594	0.29414	TTTTCTATCTACGTAC	TCATCT	AATAAGACATTTGACCC	TATAAT	TTGTGTT	CTCTACCTTAGTTTGTACGTT	No	-2.27405	-2.60482	-1.78152	0.0158769	-0.0478279	-0.0211117	0.0248202	-0.009	0.172305
1366	3510	3114	1991	2462	2381	3024	0.800899	0.819755	0.899097	0.839917	0.371335	TTTTCTATCTACGTAC	TCATCT	GGAATCAGGGTCGTAAG	TATAAT	TTGTGTT	CTCTACCTTAGTTTGTACGTT	No	-2.6865	-2.54034	-1.78152	-0.0881764	-0.0478279	-0.0211117	0.0610364	0.1168	0.178826
1367	3838	3617	2198	3047	1582	2638	0.906492	0.468923	0.710466	0.695294	0.311634	TTTTCTATCTACGTAC	TCATCT	ACCATCGCGTACGTATT	TATAAT	TTGTGTT	CTCTACCTTAGTTTGTACGTT	No	-2.48143	-2.80078	-1.78152	0.0158769	-0.0478279	-0.0211117	-0.171094	-0.009	0.172265
1368	4472	4170	2774	1356	1273	1934	0.346222	0.327292	0.412711	0.362075	0.185236	TTTTCTATCTACGTAC	TCATCT	AAGGGGGAATATGTAGC	TATAAT	TTGTGTT	CTCTACCTTAGTTTGTACGTT	No	-1.85967	-2.68602	-1.78152	0.0158769	-0.0478279	-0.0211117	-0.0561766	-0.009	0.172106
1369	4268	3805	2516	2818	3404	3890	0.753899	0.959132	0.91524	0.87609	0.374771	TTTTCTATCTACGTAC	TCATCT	AGGATCTCATATGTACG	TATAAT	TTGTGTT	CTCTACCTTAGTTTGTACGTT	No	-2.72466	-2.5075	-1.78152	0.0158769	-0.0478279	-0.0211117	0.122381	-0.009	0.172068
1370	3236	3128	1862	2289	2064	2629	0.80767	0.707435	0.835809	0.783638	0.343882	TTTTCTATCTACGTAC	TCATCT	GCCCCGGAGACAGTTAT	TATAAT	TTGTGTT	CTCTACCTTAGTTTGTACGTT	No	-2.61508	-2.74078	-1.78152	-0.0881764	-0.0478279	-0.0211117	-0.139301	0.1168	0.178722
1371	4926	4544	2833	3215	2418	3414	0.745218	0.570507	0.713367	0.676364	0.292985	TTTTCTATCTACGTAC	TCATCT	CTATAAAAACATGTTTG	TATAAT	TTGTGTT	CTCTACCTTAGTTTGTACGTT	No	-2.46418	-2.71579	-1.78152	-0.0881764	-0.0478279	-0.0211117	-0.114388	0.1168	0.178795
1372	9988	9111	5991	6076	5466	7741	0.694602	0.643201	0.764881	0.700895	0.324332	TTTTCTATCTACGTAC	TCATCT	GGGCCAAGCTATGTTGA	TATAAT	TTGTGTT	CTCTACCTTAGTTTGTACGTT	Yes	-2.50938	-2.81599	-1.78152	-0.0881764	-0.0478279	-0.0211117	-0.214403	0.1168	0.178616
1373	3414	3082	2006	1721	1475	2080	0.575591	0.513101	0.613802	0.567498	0.257384	TTTTCTATCTACGTAC	TCATCT	TAACAGAAACTTGTTCC	TATAAT	TTGTGTT	CTCTACCTTAGTTTGTACGTT	No	-2.29583	-2.40995	-1.78152	-0.0881764	-0.0478279	-0.0211117	0.191352	0.1168	0.178894
1374	858	897	497	401	481	603	0.533647	0.574905	0.718219	0.608924	0.336572	TTTTCTATCTACGTAC	TCATCT	TACATTTCAAGCGTGAT	TATAAT	TTGTGTT	CTCTACCTTAGTTTGTACGTT	No	-2.38904	-2.4903	-1.78152	-0.0881764	-0.0478279	-0.0211117	0.110996	0.1168	0.178901
1375	3876	3407	2249	3169	4538	5028	0.933545	1.42802	1.32343	1.22833	0.58615	TTTTCTATCTACGTAC	TCATCT	AAAACTACCAAAGTGTA	TATAAT	TTGTGTT	CTCTACCTTAGTTTGTACGTT	No	-3.07118	-2.70933	-1.78152	0.0158769	-0.0478279	-0.0211117	-0.0796496	-0.009	0.172267
1376	6967	6309	3780	4515	3783	5702	0.739961	0.642864	0.892959	0.758595	0.417486	TTTTCTATCTACGTAC	TCATCT	TCCAAATTACCTGTGGC	TATAAT	TTGTGTT	CTCTACCTTAGTTTGTACGTT	No	-2.60677	-2.57449	-1.78152	-0.0881764	-0.0478279	-0.0211117	0.0270969	0.1168	0.178616
1377	5005	4509	2813	2164	2676	3158	0.493685	0.636281	0.664567	0.598178	0.294855	TTTTCTATCTACGTAC	TCATCT	TGGTGCGTCCGTGTGCG	TATAAT	TTGTGTT	CTCTACCTTAGTTTGTACGTT	No	-2.35771	-2.46446	-1.78152	-0.0881764	-0.0478279	-0.0211117	0.136824	0.1168	0.17891
1378	7849	7329	4608	3224	2295	3376	0.469005	0.335723	0.433697	0.412808	0.179232	TTTTCTATCTACGTAC	TCATCT	TATCTGCAGGCCGTCAA	TATAAT	TTGTGTT	CTCTACCTTAGTTTGTACGTT	No	-1.969	-2.7609	-1.78152	-0.0881764	-0.0478279	-0.0211117	-0.159503	0.1168	0.178799
1379	4339	3983	2535	3214	2643	3730	0.845771	0.711427	0.871018	0.809405	0.363995	TTTTCTATCTACGTAC	TCATCT	TTTAACTTAGGAGTCTT	TATAAT	TTGTGTT	CTCTACCTTAGTTTGTACGTT	No	-2.64923	-2.41324	-1.78152	-0.0881764	-0.0478279	-0.0211117	0.188148	0.1168	0.178808
1380	3962	3752	2280	2411	2647	3319	0.694831	0.75637	0.861725	0.770975	0.378582	TTTTCTATCTACGTAC	TCATCT	AACGCCACTCTAGTCGC	TATAAT	TTGTGTT	CTCTACCTTAGTTTGTACGTT	No	-2.61169	-2.5577	-1.78152	0.0158769	-0.0478279	-0.0211117	0.0718602	-0.009	0.172382
1381	2704	2512	1581	1406	1339	1688	0.593711	0.571484	0.632029	0.599075	0.255167	TTTTCTATCTACGTAC	TCATCT	TCGCCGTGCTGTGTCCG	TATAAT	TTGTGTT	CTCTACCTTAGTTTGTACGTT	No	-2.34468	-2.57655	-1.78152	-0.0881764	-0.0478279	-0.0211117	0.0248202	0.1168	0.178824
1382	2921	2477	1533	1083	1227	1852	0.423344	0.531082	0.715147	0.556524	0.368876	TTTTCTATCTACGTAC	TCATCT	CTACCATGCCCTGGAAG	TATAAT	TTGTGTT	CTCTACCTTAGTTTGTACGTT	No	-2.32252	-2.54056	-1.78152	-0.0881764	-0.0478279	-0.0211117	0.0610364	0.1168	0.178601
1383	2500	2258	1475	1496	1428	2046	0.683264	0.678028	0.821126	0.727473	0.364052	TTTTCTATCTACGTAC	TCATCT	AGGGCTCGAGCTGGATA	TATAAT	TTGTGTT	CTCTACCTTAGTTTGTACGTT	No	-2.55533	-2.80077	-1.78152	0.0158769	-0.0478279	-0.0211117	-0.171094	-0.009	0.172271
1384	1256	1087	707	951	628	1050	0.864545	0.619403	0.879156	0.787701	0.392365	TTTTCTATCTACGTAC	TCATCT	AATGTTGGTACCGGAGG	TATAAT	TTGTGTT	CTCTACCTTAGTTTGTACGTT	No	-2.6297	-2.68566	-1.78152	0.0158769	-0.0478279	-0.0211117	-0.0561766	-0.009	0.172466
1385	996	916	541	542	421	577	0.62135	0.492754	0.631357	0.58182	0.268409	TTTTCTATCTACGTAC	TCATCT	AGCGTAAAAATAGGACC	TATAAT	TTGTGTT	CTCTACCTTAGTTTGTACGTT	No	-2.32065	-2.50724	-1.78152	0.0158769	-0.0478279	-0.0211117	0.122381	-0.009	0.172324
1386	3133	2878	1978	2009	2167	2738	0.732177	0.807256	0.819414	0.786282	0.327111	TTTTCTATCTACGTAC	TCATCT	CAGTGAACCCTGGGTAC	TATAAT	TTGTGTT	CTCTACCTTAGTTTGTACGTT	No	-2.61482	-2.74071	-1.78152	-0.0881764	-0.0478279	-0.0211117	-0.139301	0.1168	0.178786
1387	1827	1672	970	1264	1382	1735	0.78996	0.886166	1.05882	0.91165	0.488398	TTTTCTATCTACGTAC	TCATCT	TGTCTAACGTTAGGTTA	TATAAT	TTGTGTT	CTCTACCTTAGTTTGTACGTT	No	-2.789	-2.71557	-1.78152	-0.0881764	-0.0478279	-0.0211117	-0.114388	0.1168	0.179016
1388	4221	3636	2530	1327	1867	2277	0.358965	0.550508	0.532769	0.480747	0.243125	TTTTCTATCTACGTAC	TCATCT	CAGAATATTCCGGGTGG	TATAAT	TTGTGTT	CTCTACCTTAGTTTGTACGTT	No	-2.13982	-2.81584	-1.78152	-0.0881764	-0.0478279	-0.0211117	-0.214403	0.1168	0.178764
1389	6441	5665	3814	1714	2791	3381	0.303846	0.528206	0.52476	0.452271	0.256311	TTTTCTATCTACGTAC	TCATCT	ACCTTTAACAGTGGTCG	TATAAT	TTGTGTT	CTCTACCTTAGTTTGTACGTT	No	-2.09083	-2.43829	-1.78152	0.0158769	-0.0478279	-0.0211117	0.191352	-0.009	0.172309
1390	5836	5509	3308	3093	3518	4360	0.605148	0.684647	0.78022	0.690005	0.348713	TTTTCTATCTACGTAC	TCATCT	GTAGATCGTTCTGGGAA	TATAAT	TTGTGTT	CTCTACCTTAGTTTGTACGTT	No	-2.50385	-2.49025	-1.78152	-0.0881764	-0.0478279	-0.0211117	0.110996	0.1168	0.17895
1391	2669	2547	1572	1700	1377	1955	0.727272	0.579627	0.736191	0.68103	0.311193	TTTTCTATCTACGTAC	TCATCT	TGGACCATCGAAGGGTC	TATAAT	TTGTGTT	CTCTACCTTAGTTTGTACGTT	No	-2.47721	-2.68092	-1.78152	-0.0881764	-0.0478279	-0.0211117	-0.0796496	0.1168	0.178928
1392	3097	2904	1826	1731	1178	1933	0.638194	0.434903	0.626653	0.566583	0.278789	TTTTCTATCTACGTAC	TCATCT	GGTCACAAGTGTGGGGA	TATAAT	TTGTGTT	CTCTACCTTAGTTTGTACGTT	No	-2.29761	-2.57429	-1.78152	-0.0881764	-0.0478279	-0.0211117	0.0270969	0.1168	0.17881
1393	2060	1774	1102	193	299	352	0.106976	0.180701	0.189085	0.158921	0.0938795	TTTTCTATCTACGTAC	TCATCT	TGTTACCTTTTGGGGCG	TATAAT	TTGTGTT	CTCTACCTTAGTTTGTACGTT	No	-1.05106	-2.46461	-1.78152	-0.0881764	-0.0478279	-0.0211117	0.136824	0.1168	0.178767
1394	4854	4282	2807	3218	3481	4276	0.756977	0.871567	0.901761	0.843435	0.375264	TTTTCTATCTACGTAC	TCATCT	GTTCTAGGAAACGGCAT	TATAAT	TTGTGTT	CTCTACCTTAGTTTGTACGTT	No	-2.6913	-2.76072	-1.78152	-0.0881764	-0.0478279	-0.0211117	-0.159503	0.1168	0.178977
1395	2230	1980	1221	990	1114	1577	0.506905	0.603203	0.764561	0.62489	0.374743	TTTTCTATCTACGTAC	TCATCT	CTGGTATAGCGTGGCTA	TATAAT	TTGTGTT	CTCTACCTTAGTTTGTACGTT	No	-2.42504	-2.41315	-1.78152	-0.0881764	-0.0478279	-0.0211117	0.188148	0.1168	0.178904
1396	4385	4047	2612	2824	2277	3001	0.735346	0.603216	0.680125	0.672896	0.259336	TTTTCTATCTACGTAC	TCATCT	CATAGTAGCCTAGGCGA	TATAAT	TTGTGTT	CTCTACCTTAGTTTGTACGTT	No	-2.44973	-2.52955	-1.78152	-0.0881764	-0.0478279	-0.0211117	0.0718602	0.1168	0.178791
1397	1249	1172	720	732	724	876	0.669184	0.662299	0.720224	0.683902	0.290088	TTTTCTATCTACGTAC	TCATCT	TAATGGCATGGGGGCCT	TATAAT	TTGTGTT	CTCTACCTTAGTTTGTACGTT	No	-2.47691	-2.57676	-1.78152	-0.0881764	-0.0478279	-0.0211117	0.0248202	0.1168	0.178615
1398	3190	2912	1897	2373	2024	2786	0.849383	0.745182	0.869381	0.821315	0.353721	TTTTCTATCTACGTAC	TCATCT	TACATTCGAGCCGCAAA	TATAAT	TTGTGTT	CTCTACCTTAGTTTGTACGTT	Yes	-2.66026	-2.54022	-1.78152	-0.0881764	-0.0478279	-0.0211117	0.0610364	0.1168	0.178945
1399	5828	5640	3332	4933	4055	4769	0.96647	0.770824	0.847264	0.861519	0.310136	TTTTCTATCTACGTAC	TCATCT	GCTCGTTTTTTCGCATT	TATAAT	TTGTGTT	CTCTACCTTAGTTTGTACGTT	No	-2.69044	-2.77231	-1.78152	-0.0881764	-0.0478279	-0.0211117	-0.171094	0.1168	0.178985
1400	3029	2660	1729	1500	1392	1893	0.565443	0.561049	0.648115	0.591536	0.276289	TTTTCTATCTACGTAC	TCATCT	TTAGATGGCGCGGCAGA	TATAAT	TTGTGTT	CTCTACCTTAGTTTGTACGTT	No	-2.34123	-2.65767	-1.78152	-0.0881764	-0.0478279	-0.0211117	-0.0561766	0.1168	0.178704
1401	2388	2255	1262	2328	1855	2510	1.11313	0.881943	1.17736	1.05748	0.517652	TTTTCTATCTACGTAC	TCATCT	GCTCTCTTTCAAGCACC	TATAAT	TTGTGTT	CTCTACCTTAGTTTGTACGTT	No	-2.92436	-2.47894	-1.78152	-0.0881764	-0.0478279	-0.0211117	0.122381	0.1168	0.178876
1402	4176	3843	2414	3222	3071	4375	0.880971	0.856747	1.07285	0.936855	0.484268	TTTTCTATCTACGTAC	TCATCT	TTGCGTCAGACAGCTAG	TATAAT	TTGTGTT	CTCTACCTTAGTTTGTACGTT	Yes	-2.81171	-2.74048	-1.78152	-0.0881764	-0.0478279	-0.0211117	-0.139301	0.1168	0.179018
1403	9823	9143	5673	3561	3235	4597	0.413928	0.37934	0.479687	0.424318	0.21318	TTTTCTATCTACGTAC	TCATCT	GTGCCTTTCACTGCTTG	TATAAT	TTGTGTT	CTCTACCTTAGTTTGTACGTT	No	-2.01603	-2.71576	-1.78152	-0.0881764	-0.0478279	-0.0211117	-0.114388	0.1168	0.178828
1404	6295	6049	3719	5129	2466	4111	0.930323	0.437072	0.654361	0.673919	0.286169	TTTTCTATCTACGTAC	TCATCT	ACTTCAGTAGCAGCTGG	TATAAT	TTGTGTT	CTCTACCTTAGTTTGTACGTT	No	-2.43788	-2.84402	-1.78152	0.0158769	-0.0478279	-0.0211117	-0.214403	-0.009	0.172329
1405	2856	2445	1680	1538	1180	1551	0.614886	0.517424	0.546511	0.559607	0.195858	TTTTCTATCTACGTAC	TCATCT	GGTTAGGGGGGCGCTCT	TATAAT	TTGTGTT	CTCTACCTTAGTTTGTACGTT	No	-2.25787	-2.41014	-1.78152	-0.0881764	-0.0478279	-0.0211117	0.191352	0.1168	0.178711
1406	4956	4660	3040	3686	3936	5065	0.849221	0.90555	0.986284	0.913685	0.413089	TTTTCTATCTACGTAC	TCATCT	ACAGACAGTCACGCGAC	TATAAT	TTGTGTT	CTCTACCTTAGTTTGTACGTT	No	-2.77298	-2.5185	-1.78152	0.0158769	-0.0478279	-0.0211117	0.110996	-0.009	0.172447
1407	4402	3905	2573	2654	2505	3572	0.688411	0.687749	0.821803	0.732654	0.36147	TTTTCTATCTACGTAC	TCATCT	TGTTAAACTACCGCGTT	TATAAT	TTGTGTT	CTCTACCTTAGTTTGTACGTT	No	-2.56093	-2.68084	-1.78152	-0.0881764	-0.0478279	-0.0211117	-0.0796496	0.1168	0.179005
1408	4698	4683	2907	2848	2689	3395	0.692187	0.615616	0.691339	0.666381	0.272625	TTTTCTATCTACGTAC	TCATCT	CTGTGACTCGATGCGGA	TATAAT	TTGTGTT	CTCTACCTTAGTTTGTACGTT	No	-2.44663	-2.57414	-1.78152	-0.0881764	-0.0478279	-0.0211117	0.0270969	0.1168	0.178967
1409	3773	3689	2537	2282	1659	2217	0.690598	0.482149	0.517299	0.563349	0.175229	TTTTCTATCTACGTAC	TCATCT	GGCACGAACGCGGCGCC	TATAAT	TTGTGTT	CTCTACCTTAGTTTGTACGTT	No	-2.24963	-2.46454	-1.78152	-0.0881764	-0.0478279	-0.0211117	0.136824	0.1168	0.178835
1410	1989	1780	1102	1088	829	1130	0.624584	0.499319	0.607006	0.57697	0.246917	TTTTCTATCTACGTAC	TCATCT	ACGCCATACAGCGCCAT	TATAAT	TTGTGTT	CTCTACCTTAGTTTGTACGTT	No	-2.30498	-2.78916	-1.78152	0.0158769	-0.0478279	-0.0211117	-0.159503	-0.009	0.172287
1411	4760	4512	2768	3474	2649	3843	0.833335	0.629443	0.821865	0.761548	0.348978	TTTTCTATCTACGTAC	TCATCT	CGACTTGTTGTTGCCTT	TATAAT	TTGTGTT	CTCTACCTTAGTTTGTACGTT	No	-2.58815	-2.41308	-1.78152	-0.0881764	-0.0478279	-0.0211117	0.188148	0.1168	0.178969
1412	3018	2824	1782	1168	1150	1548	0.441896	0.436593	0.514232	0.46424	0.222453	TTTTCTATCTACGTAC	TCATCT	CCGCCTGGTAGAGCCGA	TATAAT	TTGTGTT	CTCTACCTTAGTTTGTACGTT	No	-2.10152	-2.52939	-1.78152	-0.0881764	-0.0478279	-0.0211117	0.0718602	0.1168	0.178946
1413	4861	4406	2924	3161	3275	3948	0.742498	0.796912	0.799275	0.779562	0.310355	TTTTCTATCTACGTAC	TCATCT	TTCGACTCGTGTGCCCG	TATAAT	TTGTGTT	CTCTACCTTAGTTTGTACGTT	No	-2.60228	-2.5764	-1.78152	-0.0881764	-0.0478279	-0.0211117	0.0248202	0.1168	0.178974
1414	1973	1874	1183	1098	1116	1514	0.635436	0.638466	0.757595	0.677166	0.332148	TTTTCTATCTACGTAC	TCATCT	CCCAAGCGGCGGCAAAG	TATAAT	TTGTGTT	CTCTACCTTAGTTTGTACGTT	No	-2.48158	-2.54041	-1.78152	-0.0881764	-0.0478279	-0.0211117	0.0610364	0.1168	0.178756
1415	2662	2064	1379	2594	1590	2412	1.11265	0.825906	1.0354	0.99132	0.421593	TTTTCTATCTACGTAC	TCATCT	GCGTAACGGGATCAATG	TATAAT	TTGTGTT	CTCTACCTTAGTTTGTACGTT	No	-2.84396	-2.77237	-1.78152	-0.0881764	-0.0478279	-0.0211117	-0.171094	0.1168	0.178922
1416	5300	5024	3068	2959	2705	3674	0.637479	0.577246	0.708892	0.641206	0.306127	TTTTCTATCTACGTAC	TCATCT	AGGCCGTTTATTCAAGC	TATAAT	TTGTGTT	CTCTACCTTAGTTTGTACGTT	No	-2.42334	-2.6859	-1.78152	0.0158769	-0.0478279	-0.0211117	-0.0561766	-0.009	0.172222
1417	5153	4478	3083	2555	2019	3125	0.566145	0.483388	0.60003	0.549854	0.255348	TTTTCTATCTACGTAC	TCATCT	ACGCGAGGGGCACAACG	TATAAT	TTGTGTT	CTCTACCTTAGTTTGTACGTT	No	-2.26605	-2.50717	-1.78152	0.0158769	-0.0478279	-0.0211117	0.122381	-0.009	0.17239
1418	3106	2728	1804	3580	4019	4870	1.31607	1.57949	1.59804	1.49787	0.666642	TTTTCTATCTACGTAC	TCATCT	TACCTAACAAACCATAG	TATAAT	TTGTGTT	CTCTACCTTAGTTTGTACGTT	No	-3.26543	-2.74064	-1.78152	-0.0881764	-0.0478279	-0.0211117	-0.139301	0.1168	0.178861
1419	4116	3956	2286	2645	2508	3312	0.733748	0.679696	0.85765	0.757031	0.382101	TTTTCTATCTACGTAC	TCATCT	TCGCTCCGCCTGCATTA	TATAAT	TTGTGTT	CTCTACCTTAGTTTGTACGTT	No	-2.59556	-2.71578	-1.78152	-0.0881764	-0.0478279	-0.0211117	-0.114388	0.1168	0.178805
1420	3090	2867	1850	1740	2116	2564	0.642965	0.791282	0.820432	0.75156	0.353936	TTTTCTATCTACGTAC	TCATCT	CAGTCAGAGCACCATGC	TATAAT	TTGTGTT	CTCTACCTTAGTTTGTACGTT	No	-2.58141	-2.81571	-1.78152	-0.0881764	-0.0478279	-0.0211117	-0.214403	0.1168	0.178896
1421	5418	4965	3030	2892	3213	4015	0.609475	0.693801	0.784403	0.695893	0.349386	TTTTCTATCTACGTAC	TCATCT	GGCATACCTCGACATCA	TATAAT	TTGTGTT	CTCTACCTTAGTTTGTACGTT	No	-2.51162	-2.40995	-1.78152	-0.0881764	-0.0478279	-0.0211117	0.191352	0.1168	0.178894
1422	8140	7579	4787	3815	4687	6104	0.535139	0.66302	0.754827	0.650995	0.350244	TTTTCTATCTACGTAC	TCATCT	AAAGGTAGCTGGCAGAA	TATAAT	TTGTGTT	CTCTACCTTAGTTTGTACGTT	No	-2.45254	-2.51882	-1.78152	0.0158769	-0.0478279	-0.0211117	0.110996	-0.009	0.172129
1423	5091	4519	2974	3528	3653	4765	0.791265	0.866664	0.948458	0.868796	0.404175	TTTTCTATCTACGTAC	TCATCT	TGCGGTGGAGCCCAGTT	TATAAT	TTGTGTT	CTCTACCTTAGTTTGTACGTT	Yes	-2.72549	-2.68117	-1.78152	-0.0881764	-0.0478279	-0.0211117	-0.0796496	0.1168	0.178679
1424	2040	1869	1160	1267	1506	1588	0.709158	0.863891	0.81038	0.794476	0.31809	TTTTCTATCTACGTAC	TCATCT	AAGCATTTAATGCAGGC	TATAAT	TTGTGTT	CTCTACCTTAGTTTGTACGTT	No	-2.62107	-2.60267	-1.78152	0.0158769	-0.0478279	-0.0211117	0.0270969	-0.009	0.172176
1425	2435	2269	1548	1599	1435	1811	0.749801	0.678048	0.692538	0.706796	0.247846	TTTTCTATCTACGTAC	TCATCT	CAAGTGTCGCTCCAGCG	TATAAT	TTGTGTT	CTCTACCTTAGTTTGTACGTT	No	-2.4927	-2.46436	-1.78152	-0.0881764	-0.0478279	-0.0211117	0.136824	0.1168	0.179013
1426	2787	2423	1499	1229	1081	1560	0.503514	0.478317	0.616055	0.532628	0.2815	TTTTCTATCTACGTAC	TCATCT	TAACGGTATGACCACAA	TATAAT	TTGTGTT	CTCTACCTTAGTTTGTACGTT	No	-2.24933	-2.76081	-1.78152	-0.0881764	-0.0478279	-0.0211117	-0.159503	0.1168	0.178888
1427	2307	2146	1347	1413	1338	1853	0.699345	0.668451	0.814337	0.727378	0.357195	TTTTCTATCTACGTAC	TCATCT	GTTAACACCACCCACTG	TATAAT	TTGTGTT	CTCTACCTTAGTTTGTACGTT	No	-2.55291	-2.4133	-1.78152	-0.0881764	-0.0478279	-0.0211117	0.188148	0.1168	0.178753
1428	5564	5392	3315	3220	2570	3541	0.660793	0.511007	0.632322	0.601374	0.25818	TTTTCTATCTACGTAC	TCATCT	CAATTACTATTTCACCA	TATAAT	TTGTGTT	CTCTACCTTAGTTTGTACGTT	Yes	-2.34602	-2.5764	-1.78152	-0.0881764	-0.0478279	-0.0211117	0.0248202	0.1168	0.178978
1429	1624	1522	929	759	772	1004	0.533645	0.543809	0.639756	0.572403	0.280221	TTTTCTATCTACGTAC	TCATCT	CGCTTGCTCTTACTAAG	TATAAT	TTGTGTT	CTCTACCTTAGTTTGTACGTT	No	-2.31337	-2.54023	-1.78152	-0.0881764	-0.0478279	-0.0211117	0.0610364	0.1168	0.178929
1430	6236	5700	3482	2862	2595	3767	0.524035	0.488097	0.640417	0.55085	0.294511	TTTTCTATCTACGTAC	TCATCT	AATCATAAAGCACTATC	TATAAT	TTGTGTT	CTCTACCTTAGTTTGTACGTT	No	-2.28412	-2.80088	-1.78152	0.0158769	-0.0478279	-0.0211117	-0.171094	-0.009	0.17216
1431	3417	3144	1943	883	759	1138	0.295061	0.258823	0.346709	0.300198	0.15844	TTTTCTATCTACGTAC	TCATCT	GAGATTATTACGCTAGG	TATAAT	TTGTGTT	CTCTACCTTAGTTTGTACGTT	No	-1.675	-2.65762	-1.78152	-0.0881764	-0.0478279	-0.0211117	-0.0561766	0.1168	0.178759
1432	6285	5740	3810	2434	2147	2817	0.442193	0.401018	0.437681	0.426964	0.169185	TTTTCTATCTACGTAC	TCATCT	ATGCTTAGTGGCCTACA	TATAAT	TTGTGTT	CTCTACCTTAGTTTGTACGTT	No	-1.99886	-2.50742	-1.78152	0.0158769	-0.0478279	-0.0211117	0.122381	-0.009	0.172147
1433	1074	970	624	530	356	464	0.563467	0.393479	0.440179	0.465708	0.156475	TTTTCTATCTACGTAC	TCATCT	GTAAGTAGTCCCCTTAA	TATAAT	TTGTGTT	CTCTACCTTAGTTTGTACGTT	No	-2.06549	-2.74081	-1.78152	-0.0881764	-0.0478279	-0.0211117	-0.139301	0.1168	0.178694
1434	4267	3759	2354	1518	1531	2149	0.406205	0.436663	0.540413	0.461094	0.251383	TTTTCTATCTACGTAC	TCATCT	TGGGGGTTGTGGCTTTC	TATAAT	TTGTGTT	CTCTACCTTAGTTTGTACGTT	No	-2.10932	-2.71588	-1.78152	-0.0881764	-0.0478279	-0.0211117	-0.114388	0.1168	0.178705
1435	3575	3346	1958	2135	1904	2472	0.681897	0.610077	0.747364	0.679779	0.320475	TTTTCTATCTACGTAC	TCATCT	ACACTTAACCGACTTGC	TATAAT	TTGTGTT	CTCTACCTTAGTTTGTACGTT	No	-2.48032	-2.84392	-1.78152	0.0158769	-0.0478279	-0.0211117	-0.214403	-0.009	0.172427
1436	4984	4751	2758	3234	1739	2943	0.740898	0.392426	0.631673	0.588332	0.287975	TTTTCTATCTACGTAC	TCATCT	TCCTCTCGCCTACTTCG	TATAAT	TTGTGTT	CTCTACCTTAGTTTGTACGTT	No	-2.32626	-2.40994	-1.78152	-0.0881764	-0.0478279	-0.0211117	0.191352	0.1168	0.17891
1437	3511	3287	2073	1146	1261	1682	0.372692	0.4113	0.480311	0.421435	0.216398	TTTTCTATCTACGTAC	TCATCT	GAATATCATATACTGAA	TATAAT	TTGTGTT	CTCTACCTTAGTTTGTACGTT	No	-2.01258	-2.49045	-1.78152	-0.0881764	-0.0478279	-0.0211117	0.110996	0.1168	0.178756
1438	5420	5155	3165	1649	2215	2780	0.347391	0.460668	0.519957	0.442672	0.246453	TTTTCTATCTACGTAC	TCATCT	CCATGAGTGGGTCTGTT	TATAAT	TTGTGTT	CTCTACCTTAGTTTGTACGTT	No	-2.07059	-2.68102	-1.78152	-0.0881764	-0.0478279	-0.0211117	-0.0796496	0.1168	0.178825
1439	976	928	596	835	1049	1228	0.976862	1.21191	1.21969	1.13615	0.515556	TTTTCTATCTACGTAC	TCATCT	AATCAAGTACTGCTGGG	TATAAT	TTGTGTT	CTCTACCTTAGTTTGTACGTT	Yes	-2.99075	-2.6027	-1.78152	0.0158769	-0.0478279	-0.0211117	0.0270969	-0.009	0.172145
1440	2494	2294	1445	2134	1407	2049	0.977	0.657573	0.839403	0.824659	0.337048	TTTTCTATCTACGTAC	TCATCT	GCCGGTGGGGCGCTGCC	TATAAT	TTGTGTT	CTCTACCTTAGTTTGTACGTT	No	-2.65315	-2.46483	-1.78152	-0.0881764	-0.0478279	-0.0211117	0.136824	0.1168	0.178543
1441	4896	4574	2681	2506	2134	3216	0.584435	0.500198	0.710093	0.598242	0.335374	TTTTCTATCTACGTAC	TCATCT	CGGTATTCGCATCTCAT	TATAAT	TTGTGTT	CTCTACCTTAGTTTGTACGTT	No	-2.37132	-2.76082	-1.78152	-0.0881764	-0.0478279	-0.0211117	-0.159503	0.1168	0.17888
1442	3305	3003	1773	1668	1750	1955	0.576264	0.624778	0.652731	0.617924	0.265403	TTTTCTATCTACGTAC	TCATCT	GCTTCCCATTACCTCTG	TATAAT	TTGTGTT	CTCTACCTTAGTTTGTACGTT	No	-2.37688	-2.4134	-1.78152	-0.0881764	-0.0478279	-0.0211117	0.188148	0.1168	0.178654
1443	2338	2189	1321	1137	1362	1761	0.555281	0.667075	0.789138	0.670498	0.371309	TTTTCTATCTACGTAC	TCATCT	AGTCGAACATGTCTCGG	TATAAT	TTGTGTT	CTCTACCTTAGTTTGTACGTT	No	-2.48559	-2.55762	-1.78152	0.0158769	-0.0478279	-0.0211117	0.0718602	-0.009	0.172464
1444	1241	1125	740	696	589	810	0.640375	0.561314	0.647962	0.61655	0.260847	TTTTCTATCTACGTAC	TCATCT	TAGGTACGAGGACTCCG	TATAAT	TTGTGTT	CTCTACCTTAGTTTGTACGTT	No	-2.3718	-2.57637	-1.78152	-0.0881764	-0.0478279	-0.0211117	0.0248202	0.1168	0.179008
1445	3915	3668	2149	1929	2470	2858	0.562597	0.721956	0.787267	0.690607	0.359719	TTTTCTATCTACGTAC	TCATCT	AAGCAAGACTATCGAAA	TATAAT	TTGTGTT	CTCTACCTTAGTTTGTACGTT	No	-2.50764	-2.5685	-1.78152	0.0158769	-0.0478279	-0.0211117	0.0610364	-0.009	0.172411
1446	4178	3697	2265	3367	3403	4389	0.920177	0.986861	1.14708	1.01804	0.508711	TTTTCTATCTACGTAC	TCATCT	GAAGGCAACATTCGATG	TATAAT	TTGTGTT	CTCTACCTTAGTTTGTACGTT	No	-2.89153	-2.77251	-1.78152	-0.0881764	-0.0478279	-0.0211117	-0.171094	0.1168	0.17878
1447	3271	2916	1793	2415	2309	3044	0.843011	0.848945	1.00499	0.898981	0.440194	TTTTCTATCTACGTAC	TCATCT	AAAACCAGAAGACGAGA	TATAAT	TTGTGTT	CTCTACCTTAGTTTGTACGTT	No	-2.76476	-2.68563	-1.78152	0.0158769	-0.0478279	-0.0211117	-0.0561766	-0.009	0.172495
1448	4672	4509	2856	790	1078	1261	0.193073	0.25632	0.261368	0.23692	0.11552	TTTTCTATCTACGTAC	TCATCT	AGATGATCATTCCGACT	TATAAT	TTGTGTT	CTCTACCTTAGTTTGTACGTT	No	-1.43006	-2.50734	-1.78152	0.0158769	-0.0478279	-0.0211117	0.122381	-0.009	0.172225
1449	4662	4317	2824	3921	3333	4315	0.960332	0.827745	0.904508	0.897528	0.341243	TTTTCTATCTACGTAC	TCATCT	TTTCACCACGCTCGTAT	TATAAT	TTGTGTT	CTCTACCTTAGTTTGTACGTT	No	-2.73751	-2.74066	-1.78152	-0.0881764	-0.0478279	-0.0211117	-0.139301	0.1168	0.178841
1450	9563	8803	5489	7499	6865	8667	0.895377	0.83609	0.934699	0.888722	0.375699	TTTTCTATCTACGTAC	TCATCT	AATCTTTGCAGTCGTTC	TATAAT	TTGTGTT	CTCTACCTTAGTTTGTACGTT	Yes	-2.73812	-2.744	-1.78152	0.0158769	-0.0478279	-0.0211117	-0.114388	-0.009	0.172329
1451	5488	5393	3191	6733	5947	7451	1.40085	1.18225	1.38224	1.32178	0.553966	TTTTCTATCTACGTAC	TCATCT	ATGCTTGTCTATCGTGC	TATAAT	TTGTGTT	CTCTACCTTAGTTTGTACGTT	Yes	-3.13294	-2.84397	-1.78152	0.0158769	-0.0478279	-0.0211117	-0.214403	-0.009	0.172375
1452	2728	2421	1539	1233	1184	1638	0.516078	0.524325	0.630045	0.556816	0.280334	TTTTCTATCTACGTAC	TCATCT	TGTCTTGCGTGCCGTCT	TATAAT	TTGTGTT	CTCTACCTTAGTTTGTACGTT	No	-2.28876	-2.40997	-1.78152	-0.0881764	-0.0478279	-0.0211117	0.191352	0.1168	0.178877
1453	2762	2553	1641	1643	1804	2152	0.67922	0.757581	0.776301	0.737701	0.314761	TTTTCTATCTACGTAC	TCATCT	GCACGGAGTCTTCGGAT	TATAAT	TTGTGTT	CTCTACCTTAGTTTGTACGTT	No	-2.55339	-2.49019	-1.78152	-0.0881764	-0.0478279	-0.0211117	0.110996	0.1168	0.179016
1454	6057	5464	3217	3542	3432	4990	0.66771	0.673411	0.918218	0.753113	0.445682	TTTTCTATCTACGTAC	TCATCT	AGGTTAGTTTCACGGTA	TATAAT	TTGTGTT	CTCTACCTTAGTTTGTACGTT	No	-2.60963	-2.70929	-1.78152	0.0158769	-0.0478279	-0.0211117	-0.0796496	-0.009	0.172306
1455	6940	6596	4177	5008	4873	5866	0.823951	0.792062	0.831331	0.815781	0.317879	TTTTCTATCTACGTAC	TCATCT	CCAATCGCCGGCCGGGC	TATAAT	TTGTGTT	CTCTACCTTAGTTTGTACGTT	No	-2.64542	-2.57443	-1.78152	-0.0881764	-0.0478279	-0.0211117	0.0270969	0.1168	0.178671
1456	13590	12826	7751	7380	6760	9561	0.62006	0.565066	0.7302	0.638442	0.329326	TTTTCTATCTACGTAC	TCATCT	ATGCTCTTGCCTCGGCG	TATAAT	TTGTGTT	CTCTACCTTAGTTTGTACGTT	No	-2.42742	-2.49291	-1.78152	0.0158769	-0.0478279	-0.0211117	0.136824	-0.009	0.172208
1457	3196	2872	3360	1152	1572	1847	0.411569	0.586829	0.325405	0.441267	0.0886658	TTTTCTATCTACGTAC	TCATCT	GCGTCAGGGTCACGCAC	TATAAT	TTGTGTT	CTCTACCTTAGTTTGTACGTT	No	-1.96967	-2.76073	-1.78152	-0.0881764	-0.0478279	-0.0211117	-0.159503	0.1168	0.178974
1459	2905	2550	1683	2168	1277	1902	0.852138	0.536901	0.668995	0.686011	0.258987	TTTTCTATCTACGTAC	TCATCT	TATAGAGAGCGCCGCGC	TATAAT	TTGTGTT	CTCTACCTTAGTTTGTACGTT	No	-2.45887	-2.52951	-1.78152	-0.0881764	-0.0478279	-0.0211117	0.0718602	0.1168	0.178828
1460	2329	2106	1349	900	817	1160	0.441235	0.415917	0.509029	0.455394	0.222839	TTTTCTATCTACGTAC	TCATCT	TTCAGCTCAAGACGCCT	TATAAT	TTGTGTT	CTCTACCTTAGTTTGTACGTT	No	-2.08413	-2.5764	-1.78152	-0.0881764	-0.0478279	-0.0211117	0.0248202	0.1168	0.178977
1461	3476	3131	1844	996	879	1285	0.327172	0.300988	0.412514	0.346891	0.194806	TTTTCTATCTACGTAC	TCATCT	GAGCGTCTCTCTCCAAA	TATAAT	TTGTGTT	CTCTACCTTAGTTTGTACGTT	No	-1.82733	-2.54009	-1.78152	-0.0881764	-0.0478279	-0.0211117	0.0610364	0.1168	0.179071
1462	2738	2532	1546	1255	2026	2264	0.523368	0.857865	0.866888	0.749374	0.417696	TTTTCTATCTACGTAC	TCATCT	GCCATACTCGGCCCATA	TATAAT	TTGTGTT	CTCTACCTTAGTTTGTACGTT	No	-2.59465	-2.77263	-1.78152	-0.0881764	-0.0478279	-0.0211117	-0.171094	0.1168	0.178666
1463	1845	1794	1105	1039	784	1102	0.643007	0.46853	0.590358	0.567298	0.239975	TTTTCTATCTACGTAC	TCATCT	GCTGACATAGCACCAGC	TATAAT	TTGTGTT	CTCTACCTTAGTTTGTACGTT	No	-2.28481	-2.65754	-1.78152	-0.0881764	-0.0478279	-0.0211117	-0.0561766	0.1168	0.17884
1464	3920	3728	2215	2500	1299	2070	0.7282	0.373574	0.553214	0.551662	0.239278	TTTTCTATCTACGTAC	TCATCT	CCCTTCCTGGAACCACT	TATAAT	TTGTGTT	CTCTACCTTAGTTTGTACGTT	No	-2.24565	-2.47897	-1.78152	-0.0881764	-0.0478279	-0.0211117	0.122381	0.1168	0.17885
1465	5821	5204	3270	3506	3838	5023	0.687719	0.790699	0.909309	0.795909	0.412035	TTTTCTATCTACGTAC	TCATCT	GCACCCATGACGCCTAG	TATAAT	TTGTGTT	CTCTACCTTAGTTTGTACGTT	Yes	-2.64931	-2.74078	-1.78152	-0.0881764	-0.0478279	-0.0211117	-0.139301	0.1168	0.178716
1466	2385	2080	1415	1357	1394	1817	0.649663	0.718526	0.760142	0.709444	0.31597	TTTTCTATCTACGTAC	TCATCT	TCAGAGACATTGCCTTA	TATAAT	TTGTGTT	CTCTACCTTAGTTTGTACGTT	No	-2.51849	-2.71571	-1.78152	-0.0881764	-0.0478279	-0.0211117	-0.114388	0.1168	0.178874
1467	3224	2930	1901	2409	1737	2509	0.853176	0.635588	0.781294	0.756686	0.31274	TTTTCTATCTACGTAC	TCATCT	GCGGCGAATAAGCCTGT	TATAAT	TTGTGTT	CTCTACCTTAGTTTGTACGTT	No	-2.57122	-2.81581	-1.78152	-0.0881764	-0.0478279	-0.0211117	-0.214403	0.1168	0.178791
1468	4110	3468	2243	2905	2178	3077	0.807051	0.673321	0.812072	0.764148	0.333613	TTTTCTATCTACGTAC	TCATCT	CACAGCCAAGGACCTCG	TATAAT	TTGTGTT	CTCTACCTTAGTTTGTACGTT	No	-2.58866	-2.40995	-1.78152	-0.0881764	-0.0478279	-0.0211117	0.191352	0.1168	0.178894
1469	7271	6429	3959	2988	2099	3081	0.469227	0.350036	0.460683	0.426649	0.196099	TTTTCTATCTACGTAC	TCATCT	ACCCAAATGTCGCCGAT	TATAAT	TTGTGTT	CTCTACCTTAGTTTGTACGTT	No	-2.00879	-2.51868	-1.78152	0.0158769	-0.0478279	-0.0211117	0.110996	-0.009	0.172269
1470	5160	5249	2983	1735	2200	2553	0.383925	0.449355	0.506633	0.446638	0.227935	TTTTCTATCTACGTAC	TCATCT	ACACACAGGTTCCCGTC	TATAAT	TTGTGTT	CTCTACCTTAGTTTGTACGTT	No	-2.06993	-2.70941	-1.78152	0.0158769	-0.0478279	-0.0211117	-0.0796496	-0.009	0.172181
1471	1671	1385	1020	844	642	805	0.576717	0.496968	0.467188	0.513624	0.14473	TTTTCTATCTACGTAC	TCATCT	AAAAAGCTGTGGCCGGG	TATAAT	TTGTGTT	CTCTACCTTAGTTTGTACGTT	No	-2.15703	-2.60259	-1.78152	0.0158769	-0.0478279	-0.0211117	0.0270969	-0.009	0.17226
1472	4043	3648	2311	2722	2545	3564	0.768743	0.747956	0.912923	0.809874	0.403992	TTTTCTATCTACGTAC	TCATCT	TAGTATGTCCGACCGCT	TATAAT	TTGTGTT	CTCTACCTTAGTTTGTACGTT	No	-2.66216	-2.46441	-1.78152	-0.0881764	-0.0478279	-0.0211117	0.136824	0.1168	0.178966
1473	10023	9104	5854	5364	3271	5771	0.611065	0.385205	0.583572	0.526614	0.263852	TTTTCTATCTACGTAC	TCATCT	TGCACGCACATTCCCAA	TATAAT	TTGTGTT	CTCTACCTTAGTTTGTACGTT	No	-2.22436	-2.76084	-1.78152	-0.0881764	-0.0478279	-0.0211117	-0.159503	0.1168	0.178859
1474	2060	1808	1202	1166	1364	1658	0.646291	0.808834	0.816538	0.757221	0.347625	TTTTCTATCTACGTAC	TCATCT	ATGCAAGCGGGCCCCTA	TATAAT	TTGTGTT	CTCTACCTTAGTTTGTACGTT	No	-2.58612	-2.44165	-1.78152	0.0158769	-0.0478279	-0.0211117	0.188148	-0.009	0.172144
1475	3351	3148	1836	1808	1284	1982	0.616057	0.437294	0.639039	0.56413	0.290597	TTTTCTATCTACGTAC	TCATCT	AATTCTAGAATGCCCGA	TATAAT	TTGTGTT	CTCTACCTTAGTTTGTACGTT	No	-2.29947	-2.55797	-1.78152	0.0158769	-0.0478279	-0.0211117	0.0718602	-0.009	0.172112
1477	2104	1917	1161	1523	1153	1597	0.826515	0.644838	0.814271	0.761875	0.339749	TTTTCTATCTACGTAC	TCATCT	GGAACAGAACGTAAAAG	TATACT	TTGTGTT	CTCTACCTTAGTTTGTACGTT	No	-2.58651	-2.4401	-1.68143	-0.0881764	-0.0478279	-0.0211117	0.0610364	0.1168	0.178966
1478	5593	4774	3154	4398	4943	6098	0.897857	1.11007	1.14452	1.05082	0.492641	TTTTCTATCTACGTAC	TCATCT	CTTAAAAACAGCAAATA	TATACT	TTGTGTT	CTCTACCTTAGTTTGTACGTT	Yes	-2.91607	-2.67223	-1.68143	-0.0881764	-0.0478279	-0.0211117	-0.171094	0.1168	0.178967
1479	819	698	509	465	582	696	0.648285	0.893945	0.809446	0.783892	0.332479	TTTTCTATCTACGTAC	TCATCT	GCATTCGGAGCAAAAGG	TATACT	TTGTGTT	CTCTACCTTAGTTTGTACGTT	No	-2.61141	-2.55739	-1.68143	-0.0881764	-0.0478279	-0.0211117	-0.0561766	0.1168	0.178888
1480	1623	1512	925	901	742	1017	0.633874	0.526133	0.650842	0.603616	0.273041	TTTTCTATCTACGTAC	TCATCT	GGAGCTCTTTAAAAACC	TATACT	TTGTGTT	CTCTACCTTAGTTTGTACGTT	No	-2.35624	-2.37886	-1.68143	-0.0881764	-0.0478279	-0.0211117	0.122381	0.1168	0.178858
1481	1830	1676	1102	556	546	730	0.346913	0.349271	0.392137	0.362773	0.16412	TTTTCTATCTACGTAC	TCATCT	GGGTAATCTTAAAATAT	TATACT	TTGTGTT	CTCTACCTTAGTTTGTACGTT	No	-1.84916	-2.70384	-1.76103	-0.0516252	-0.119319	-6.7e-17	0.0610364	-0.0924	0.217848
1482	3506	3215	2031	3279	2251	3282	1.06789	0.750651	0.956588	0.925043	0.388345	TTTTCTATCTACGTAC	TCATCT	TTCGCCATGTATAATTT	TATACT	TTGTGTT	CTCTACCTTAGTTTGTACGTT	No	-2.77201	-2.61574	-1.68143	-0.0881764	-0.0478279	-0.0211117	-0.114388	0.1168	0.178746
1483	3403	2966	1926	1547	2128	2537	0.519069	0.769208	0.779759	0.689345	0.361013	TTTTCTATCTACGTAC	TCATCT	CATAAAAATTACAATGT	TATACT	TTGTGTT	CTCTACCTTAGTTTGTACGTT	No	-2.50494	-2.71579	-1.68143	-0.0881764	-0.0478279	-0.0211117	-0.214403	0.1168	0.178715
1484	2003	1917	1130	1182	1271	1478	0.673803	0.710832	0.77427	0.719635	0.322591	TTTTCTATCTACGTAC	TCATCT	TTCTGTATGGCGAATCG	TATACT	TTGTGTT	CTCTACCTTAGTTTGTACGTT	No	-2.53338	-2.30992	-1.68143	-0.0881764	-0.0478279	-0.0211117	0.191352	0.1168	0.178827
1485	4190	3776	2355	2090	1305	2264	0.569546	0.370529	0.569091	0.503055	0.261742	TTTTCTATCTACGTAC	TCATCT	GTTGGAAATTTGAAGAT	TATACT	TTGTGTT	CTCTACCTTAGTTTGTACGTT	No	-2.18393	-2.39033	-1.68143	-0.0881764	-0.0478279	-0.0211117	0.110996	0.1168	0.178769
1486	3473	3290	2021	2159	2460	2949	0.709814	0.801646	0.863783	0.791748	0.368709	TTTTCTATCTACGTAC	TCATCT	TAACGGTAGCTTAAGTT	TATACT	TTGTGTT	CTCTACCTTAGTTTGTACGTT	No	-2.63271	-2.58078	-1.68143	-0.0881764	-0.0478279	-0.0211117	-0.0796496	0.1168	0.178968
1487	4986	4827	2875	4160	3037	4085	0.95266	0.674545	0.841105	0.82277	0.335477	TTTTCTATCTACGTAC	TCATCT	GTAAAATACCTGAAGGC	TATACT	TTGTGTT	CTCTACCTTAGTTTGTACGTT	No	-2.65225	-2.47416	-1.68143	-0.0881764	-0.0478279	-0.0211117	0.0270969	0.1168	0.17884
1488	4746	4573	3018	3475	3204	3622	0.836034	0.751164	0.710437	0.765878	0.22839	TTTTCTATCTACGTAC	TCATCT	GTGCGATAAACTAACAC	TATACT	TTGTGTT	CTCTACCTTAGTTTGTACGTT	Yes	-2.56105	-2.66078	-1.68143	-0.0881764	-0.0478279	-0.0211117	-0.159503	0.1168	0.178818
1489	2839	2527	1653	1578	1460	1811	0.634656	0.619428	0.648548	0.634211	0.249434	TTTTCTATCTACGTAC	TCATCT	ACGAAACGACCGAACTT	TATACT	TTGTGTT	CTCTACCTTAGTTTGTACGTT	No	-2.39457	-2.3412	-1.68143	0.0158769	-0.0478279	-0.0211117	0.188148	-0.009	0.172495
1490	6293	5841	3790	1892	3325	3487	0.343289	0.610306	0.544639	0.499412	0.253611	TTTTCTATCTACGTAC	TCATCT	GGTCTAACACGAAACGA	TATACT	TTGTGTT	CTCTACCTTAGTTTGTACGTT	No	-2.17513	-2.42929	-1.68143	-0.0881764	-0.0478279	-0.0211117	0.0718602	0.1168	0.178949
1491	4082	3743	2221	2012	1768	2543	0.562797	0.506414	0.677788	0.582333	0.312351	TTTTCTATCTACGTAC	TCATCT	GCCGATGCCAATAACCC	TATACT	TTGTGTT	CTCTACCTTAGTTTGTACGTT	No	-2.33973	-2.47658	-1.68143	-0.0881764	-0.0478279	-0.0211117	0.0248202	0.1168	0.178697
1492	6018	5403	3240	854	1682	1610	0.162033	0.33376	0.294156	0.263316	0.144981	TTTTCTATCTACGTAC	TCATCT	CATGTCTTAGCTATAAA	TATACT	TTGTGTT	CTCTACCTTAGTTTGTACGTT	No	-1.54178	-2.44029	-1.68143	-0.0881764	-0.0478279	-0.0211117	0.0610364	0.1168	0.178776
1493	3446	3002	1906	1374	1416	2071	0.455269	0.505703	0.643211	0.534728	0.308498	TTTTCTATCTACGTAC	TCATCT	GTTTGCGCTTGGATATT	TATACT	TTGTGTT	CTCTACCTTAGTTTGTACGTT	No	-2.26434	-2.67228	-1.68143	-0.0881764	-0.0478279	-0.0211117	-0.171094	0.1168	0.17891
1494	2633	2193	1505	1313	1265	1478	0.569391	0.618437	0.581345	0.589724	0.211865	TTTTCTATCTACGTAC	TCATCT	TGGGGCGTAAGCATAGC	TATACT	TTGTGTT	CTCTACCTTAGTTTGTACGTT	No	-2.31446	-2.55753	-1.68143	-0.0881764	-0.0478279	-0.0211117	-0.0561766	0.1168	0.178746
1495	3074	3029	1858	2210	1925	2435	0.82089	0.681357	0.775799	0.759349	0.300486	TTTTCTATCTACGTAC	TCATCT	CTCTCGGGAGGTATACA	TATACT	TTGTGTT	CTCTACCTTAGTTTGTACGTT	Yes	-2.57315	-2.40647	-1.09443	-0.411087	-0.144194	0.0448624	-0.0561766	-0.009	0.221908
1496	1827	1834	1167	327	326	390	0.204365	0.190573	0.197829	0.197589	0.0734571	TTTTCTATCTACGTAC	TCATCT	TCCTTTAGACTCATTAA	TATACT	TTGTGTT	CTCTACCTTAGTTTGTACGTT	No	-1.22322	-2.71992	-1.55676	-0.0516252	-0.119319	-6.7e-17	-0.159503	-0.0924	0.218038
1497	4047	3828	2395	2539	1766	2666	0.716351	0.494609	0.658948	0.623303	0.276568	TTTTCTATCTACGTAC	TCATCT	GATCAGAGGCATATTTC	TATACT	TTGTGTT	CTCTACCTTAGTTTGTACGTT	No	-2.38225	-2.61583	-1.68143	-0.0881764	-0.0478279	-0.0211117	-0.114388	0.1168	0.17866
1498	6891	6247	3727	4156	4973	5905	0.688636	0.853474	0.9379	0.82667	0.424472	TTTTCTATCTACGTAC	TCATCT	ATTGGACTCCCAATTGC	TATACT	TTGTGTT	CTCTACCTTAGTTTGTACGTT	No	-2.68605	-2.74395	-1.68143	0.0158769	-0.0478279	-0.0211117	-0.214403	-0.009	0.172301
1499	3583	3411	1923	1758	1625	2360	0.560233	0.510758	0.726489	0.59916	0.350643	TTTTCTATCTACGTAC	TCATCT	GTCCACATTTATATTCT	TATACT	TTGTGTT	CTCTACCTTAGTTTGTACGTT	No	-2.3788	-2.6702	-1.29982	-0.411087	-0.144194	0.0448624	-0.114388	-0.009	0.221789
1500	1921	1747	1116	820	887	1106	0.487397	0.544345	0.586661	0.539468	0.249093	TTTTCTATCTACGTAC	TCATCT	TAAATAAGAAGCATGAC	TATACT	TTGTGTT	CTCTACCTTAGTTTGTACGTT	No	-2.24819	-2.39026	-1.68143	-0.0881764	-0.0478279	-0.0211117	0.110996	0.1168	0.178846
1501	8361	7476	4758	4764	3133	4251	0.650594	0.449298	0.528887	0.542926	0.197903	TTTTCTATCTACGTAC	TCATCT	CGTTGCACTCCGATGTT	TATACT	TTGTGTT	CTCTACCTTAGTTTGTACGTT	No	-2.22544	-2.58085	-1.68143	-0.0881764	-0.0478279	-0.0211117	-0.0796496	0.1168	0.178897
1502	3686	3565	2253	2007	1899	2532	0.621711	0.571096	0.665271	0.619359	0.275931	TTTTCTATCTACGTAC	TCATCT	ATAATCCCCCCGATGGA	TATACT	TTGTGTT	CTCTACCTTAGTTTGTACGTT	No	-2.38186	-2.50272	-1.68143	0.0158769	-0.0478279	-0.0211117	0.0270969	-0.009	0.17203
1503	4236	3844	2464	1633	1149	1709	0.440177	0.320465	0.41058	0.390407	0.169374	TTTTCTATCTACGTAC	TCATCT	CGATGTGCGCTGATGCC	TATACT	TTGTGTT	CTCTACCTTAGTTTGTACGTT	No	-1.91357	-2.36427	-1.68143	-0.0881764	-0.0478279	-0.0211117	0.136824	0.1168	0.179007
1504	3857	3366	2052	2143	1875	2527	0.634409	0.597215	0.728994	0.653539	0.318271	TTTTCTATCTACGTAC	TCATCT	CCGACCTGACGAATCAG	TATACT	TTGTGTT	CTCTACCTTAGTTTGTACGTT	No	-2.44486	-2.66048	-1.68143	-0.0881764	-0.0478279	-0.0211117	-0.159503	0.1168	0.179124
1505	3673	3343	2098	1867	2223	2612	0.58039	0.712929	0.736994	0.676771	0.316875	TTTTCTATCTACGTAC	TCATCT	AGTTGGCCGTGGATCTC	TATACT	TTGTGTT	CTCTACCTTAGTTTGTACGTT	No	-2.47599	-2.34128	-1.68143	0.0158769	-0.0478279	-0.0211117	0.188148	-0.009	0.172416
1506	2053	1892	1258	906	887	1187	0.50389	0.502627	0.558555	0.521691	0.230555	TTTTCTATCTACGTAC	TCATCT	GAACACCGGTGGATCGC	TATACT	TTGTGTT	CTCTACCTTAGTTTGTACGTT	No	-2.21011	-2.42953	-1.68143	-0.0881764	-0.0478279	-0.0211117	0.0718602	0.1168	0.178714
1507	3944	3778	2257	1900	1442	1992	0.550064	0.40921	0.522461	0.493912	0.216434	TTTTCTATCTACGTAC	TCATCT	CTCGTACAAACCATCCT	TATACT	TTGTGTT	CTCTACCTTAGTTTGTACGTT	No	-2.15028	-2.4762	-1.68143	-0.0881764	-0.0478279	-0.0211117	0.0248202	0.1168	0.179078
1508	3739	3390	2068	2448	2106	2848	0.747571	0.666043	0.81524	0.742951	0.348728	TTTTCTATCTACGTAC	TCATCT	GGAAAGCTGGTTAGAAG	TATACT	TTGTGTT	CTCTACCTTAGTTTGTACGTT	No	-2.56868	-2.44023	-1.68143	-0.0881764	-0.0478279	-0.0211117	0.0610364	0.1168	0.178835
1509	4534	4204	2607	2482	2713	3547	0.625053	0.691879	0.805409	0.707447	0.362453	TTTTCTATCTACGTAC	TCATCT	CGGGCGAAGTGAAGATA	TATACT	TTGTGTT	CTCTACCTTAGTTTGTACGTT	No	-2.53034	-2.67236	-1.68143	-0.0881764	-0.0478279	-0.0211117	-0.171094	0.1168	0.178838
1510	1876	1743	1060	230	504	524	0.139988	0.310011	0.292632	0.247544	0.152034	TTTTCTATCTACGTAC	TCATCT	ATAACCACCCGTAGAGT	TATACT	TTGTGTT	CTCTACCTTAGTTTGTACGTT	No	-1.49433	-2.58573	-1.68143	0.0158769	-0.0478279	-0.0211117	-0.0561766	-0.009	0.172294
1511	3777	3625	2317	2227	2453	2855	0.67324	0.725492	0.729418	0.709383	0.284619	TTTTCTATCTACGTAC	TCATCT	AGGCTGCAGTTAAGACG	TATACT	TTGTGTT	CTCTACCTTAGTTTGTACGTT	No	-2.50863	-2.40717	-1.68143	0.0158769	-0.0478279	-0.0211117	0.122381	-0.009	0.172294
1512	4494	4126	2467	3711	3329	4521	0.942876	0.865024	1.08483	0.964243	0.479146	TTTTCTATCTACGTAC	TCATCT	AACACGCAACTTAGTAC	TATACT	TTGTGTT	CTCTACCTTAGTTTGTACGTT	No	-2.83571	-2.68881	-1.54592	-0.0516252	-0.119319	-6.7e-17	-0.139301	-0.0924	0.218112
1513	2754	2526	1478	2019	1789	2465	0.837084	0.759312	0.987276	0.861224	0.446592	TTTTCTATCTACGTAC	TCATCT	AAAAAAGCAGTCAGTTA	TATACT	TTGTGTT	CTCTACCTTAGTTTGTACGTT	No	-2.72729	-2.64384	-1.68143	0.0158769	-0.0478279	-0.0211117	-0.114388	-0.009	0.172397
1514	6613	5963	4053	4081	3918	5474	0.704636	0.704438	0.799511	0.736195	0.336751	TTTTCTATCTACGTAC	TCATCT	GGCAGAGACGGCAGTGT	TATACT	TTGTGTT	CTCTACCTTAGTTTGTACGTT	No	-2.55794	-2.71572	-1.68143	-0.0881764	-0.0478279	-0.0211117	-0.214403	0.1168	0.178787
1515	4678	4442	2589	2724	3218	3824	0.66488	0.776696	0.874343	0.771973	0.392582	TTTTCTATCTACGTAC	TCATCT	AGTTCCTCTACGAGGAA	TATACT	TTGTGTT	CTCTACCTTAGTTTGTACGTT	No	-2.61675	-2.41839	-1.68143	0.0158769	-0.0478279	-0.0211117	0.110996	-0.009	0.172458
1516	3152	2980	1652	808	687	984	0.292699	0.247163	0.352599	0.297487	0.166363	TTTTCTATCTACGTAC	TCATCT	CGCCGATACATGAGGTC	TATACT	TTGTGTT	CTCTACCTTAGTTTGTACGTT	No	-1.67224	-2.58088	-1.68143	-0.0881764	-0.0478279	-0.0211117	-0.0796496	0.1168	0.178866
1517	3040	2797	1853	1539	1601	2130	0.578045	0.61368	0.680457	0.624061	0.288898	TTTTCTATCTACGTAC	TCATCT	CAAATCGTGACTAGGGG	TATACT	TTGTGTT	CTCTACCTTAGTTTGTACGTT	No	-2.39411	-2.47412	-1.68143	-0.0881764	-0.0478279	-0.0211117	0.0270969	0.1168	0.178882
1518	6688	6020	3715	4557	3540	5210	0.778	0.630449	0.830185	0.746211	0.363906	TTTTCTATCTACGTAC	TCATCT	GGACCCATCAACAGGCA	TATACT	TTGTGTT	CTCTACCTTAGTTTGTACGTT	No	-2.5757	-2.36446	-1.68143	-0.0881764	-0.0478279	-0.0211117	0.136824	0.1168	0.17882
1519	2019	1815	1260	1582	1206	1712	0.894678	0.712384	0.804321	0.803794	0.303135	TTTTCTATCTACGTAC	TCATCT	ACTTGAGAAAAGAGCAA	TATACT	TTGTGTT	CTCTACCTTAGTTTGTACGTT	No	-2.62497	-2.68901	-1.68143	0.0158769	-0.0478279	-0.0211117	-0.159503	-0.009	0.172335
1520	5021	4611	2912	2664	2011	2921	0.605816	0.467585	0.593795	0.555732	0.248023	TTTTCTATCTACGTAC	TCATCT	GACGGCCGGAGTAGCTG	TATACT	TTGTGTT	CTCTACCTTAGTTTGTACGTT	No	-2.27087	-2.31328	-1.68143	-0.0881764	-0.0478279	-0.0211117	0.188148	0.1168	0.178669
1521	7005	6775	4309	2536	1989	2859	0.413369	0.314752	0.392766	0.373629	0.160695	TTTTCTATCTACGTAC	TCATCT	CTTACTGAGTCAAGCGA	TATACT	TTGTGTT	CTCTACCTTAGTTTGTACGTT	No	-1.86989	-2.42924	-1.68143	-0.0881764	-0.0478279	-0.0211117	0.0718602	0.1168	0.179
1522	3623	3639	2260	1709	904	1440	0.538605	0.266336	0.377181	0.394041	0.15929	TTTTCTATCTACGTAC	TCATCT	CGTAAGAATCGCAGCCT	TATACT	TTGTGTT	CTCTACCTTAGTTTGTACGTT	No	-1.89844	-2.47632	-1.68143	-0.0881764	-0.0478279	-0.0211117	0.0248202	0.1168	0.178963
1523	4894	4515	2750	4757	3561	4691	1.10985	0.845586	1.00979	0.988408	0.396257	TTTTCTATCTACGTAC	TCATCT	GATTACGTAGTTACAAA	TATACT	TTGTGTT	CTCTACCTTAGTTTGTACGTT	Yes	-2.83609	-2.44031	-1.68143	-0.0881764	-0.0478279	-0.0211117	0.0610364	0.1168	0.178754
1524	13109	12139	7401	4444	6015	7596	0.38708	0.531246	0.607562	0.50863	0.294151	TTTTCTATCTACGTAC	TCATCT	CTTGTTGCGATAACATC	TATACT	TTGTGTT	CTCTACCTTAGTTTGTACGTT	No	-2.21398	-2.67226	-1.68143	-0.0881764	-0.0478279	-0.0211117	-0.171094	0.1168	0.178929
1525	2608	2257	1506	970	1149	1330	0.424679	0.545798	0.522785	0.497754	0.216038	TTTTCTATCTACGTAC	TCATCT	GAAATGATACCAACAGA	TATACT	TTGTGTT	CTCTACCTTAGTTTGTACGTT	No	-2.16061	-2.55755	-1.68143	-0.0881764	-0.0478279	-0.0211117	-0.0561766	0.1168	0.178722
1526	3496	3236	1928	1379	1451	1852	0.450391	0.480731	0.568631	0.499917	0.255114	TTTTCTATCTACGTAC	TCATCT	ATACAGCAACTGACACG	TATACT	TTGTGTT	CTCTACCTTAGTTTGTACGTT	No	-2.18263	-2.40721	-1.68143	0.0158769	-0.0478279	-0.0211117	0.122381	-0.009	0.172252
1527	3949	3451	2287	2062	2294	2888	0.596209	0.712675	0.747528	0.685471	0.320855	TTTTCTATCTACGTAC	TCATCT	TGCCAGACGGAGACTAT	TATACT	TTGTGTT	CTCTACCTTAGTTTGTACGTT	No	-2.4889	-2.65358	-1.76103	-0.0516252	-0.119319	-6.7e-17	0.110996	-0.0924	0.218154
1528	3311	3135	1909	1002	1089	1465	0.345545	0.372421	0.454284	0.39075	0.209357	TTTTCTATCTACGTAC	TCATCT	AGACGTAACTACACTTG	TATACT	TTGTGTT	CTCTACCTTAGTTTGTACGTT	Yes	-1.94177	-2.64386	-1.68143	0.0158769	-0.0478279	-0.0211117	-0.114388	-0.009	0.172372
1529	2951	2834	1850	2633	2356	2884	1.01878	0.891289	0.922826	0.944297	0.329571	TTTTCTATCTACGTAC	TCATCT	GGGAGAGCAATTACTGA	TATACT	TTGTGTT	CTCTACCTTAGTTTGTACGTT	No	-2.78154	-2.71584	-1.68143	-0.0881764	-0.0478279	-0.0211117	-0.214403	0.1168	0.178668
1530	5075	4916	2893	2132	3116	3466	0.479676	0.679562	0.709212	0.622817	0.32817	TTTTCTATCTACGTAC	TCATCT	CCCTTGCTGCCGACTCA	TATACT	TTGTGTT	CTCTACCTTAGTTTGTACGTT	No	-2.40476	-2.30999	-1.68143	-0.0881764	-0.0478279	-0.0211117	0.191352	0.1168	0.178761
1531	5349	4939	3015	3009	2598	3467	0.642312	0.563954	0.680711	0.628992	0.285891	TTTTCTATCTACGTAC	TCATCT	TCATGGGTAGTGACGAG	TATACT	TTGTGTT	CTCTACCTTAGTTTGTACGTT	No	-2.39873	-2.39029	-1.68143	-0.0881764	-0.0478279	-0.0211117	0.110996	0.1168	0.178811
1532	2196	1874	1273	1188	1388	1684	0.617704	0.794078	0.783087	0.731623	0.331688	TTTTCTATCTACGTAC	TCATCT	GATCGCAAAAGGACGTA	TATACT	TTGTGTT	CTCTACCTTAGTTTGTACGTT	No	-2.55018	-2.58089	-1.68143	-0.0881764	-0.0478279	-0.0211117	-0.0796496	0.1168	0.178862
1533	3140	2767	1748	2226	1525	1978	0.809454	0.590886	0.669855	0.690065	0.245051	TTTTCTATCTACGTAC	TCATCT	TTTACTCTCCGGACGGA	TATACT	TTGTGTT	CTCTACCTTAGTTTGTACGTT	No	-2.46492	-2.4739	-1.68143	-0.0881764	-0.0478279	-0.0211117	0.0270969	0.1168	0.179105
1534	3124	2823	1609	1528	1477	1913	0.558482	0.560936	0.70381	0.607742	0.322165	TTTTCTATCTACGTAC	TCATCT	TGGCACATTGTTACGCA	TATACT	TTGTGTT	CTCTACCTTAGTTTGTACGTT	No	-2.38197	-2.3645	-1.68143	-0.0881764	-0.0478279	-0.0211117	0.136824	0.1168	0.178778
1535	4578	4042	2558	3580	3023	3494	0.892902	0.801835	0.808572	0.834436	0.283638	TTTTCTATCTACGTAC	TCATCT	TTTCAAGCGAGAACCAC	TATACT	TTGTGTT	CTCTACCTTAGTTTGTACGTT	No	-2.6562	-2.66066	-1.68143	-0.0881764	-0.0478279	-0.0211117	-0.159503	0.1168	0.178943
1536	2557	2428	1421	720	428	823	0.321513	0.18899	0.342848	0.28445	0.17061	TTTTCTATCTACGTAC	TCATCT	CGGCCCGATCGTACCTT	TATACT	TTGTGTT	CTCTACCTTAGTTTGTACGTT	No	-1.6293	-2.31318	-1.68143	-0.0881764	-0.0478279	-0.0211117	0.188148	0.1168	0.178773
1537	3948	3681	2471	2208	2606	3037	0.638585	0.759018	0.727559	0.708387	0.287183	TTTTCTATCTACGTAC	TCATCT	GTTACGGATCACACCGC	TATACT	TTGTGTT	CTCTACCTTAGTTTGTACGTT	No	-2.50774	-2.42952	-1.68143	-0.0881764	-0.0478279	-0.0211117	0.0718602	0.1168	0.178716
1538	1194	1215	783	1281	1104	1463	1.22502	0.974173	1.10606	1.10175	0.419149	TTTTCTATCTACGTAC	TCATCT	ACATCTAAGTCGACCCA	TATACT	TTGTGTT	CTCTACCTTAGTTTGTACGTT	No	-2.941	-2.72251	-0.950718	-0.846584	0.0239006	-0.0211117	-0.171094	-0.009	0.210458
1539	4962	4406	2752	2493	2077	3134	0.57367	0.5054	0.674135	0.584402	0.307568	TTTTCTATCTACGTAC	TCATCT	CTGCTGAGGAGTTAAAA	TATACT	TTGTGTT	CTCTACCTTAGTTTGTACGTT	No	-2.34087	-2.93366	-1.57725	-0.411087	-0.0602029	-6.7e-17	-0.0561766	-0.0924	0.221816
1540	5785	5397	3140	2016	3225	3679	0.397909	0.64065	0.69358	0.577379	0.344679	TTTTCTATCTACGTAC	TCATCT	TGCCATACACCATAATA	TATACT	TTGTGTT	CTCTACCTTAGTTTGTACGTT	No	-2.34327	-2.83229	-1.55676	-0.411087	-0.0602029	-6.7e-17	0.0248202	-0.0924	0.221691
1541	4492	4078	2358	2040	2785	3332	0.518546	0.732186	0.836484	0.695738	0.408923	TTTTCTATCTACGTAC	TCATCT	TCCACGTGTTCGTAAGT	TATACT	TTGTGTT	CTCTACCTTAGTTTGTACGTT	No	-2.52909	-2.55723	-1.68143	-0.0881764	-0.0478279	-0.0211117	-0.0561766	0.1168	0.179045
1542	3156	3055	1935	3018	1834	2664	1.09189	0.643623	0.814985	0.850166	0.317335	TTTTCTATCTACGTAC	TCATCT	AGCTGATACTTGTAACT	TATACT	TTGTGTT	CTCTACCTTAGTTTGTACGTT	No	-2.66908	-2.40717	-1.68143	0.0158769	-0.0478279	-0.0211117	0.122381	-0.009	0.172296
1543	3665	3444	1947	1028	1534	1749	0.32027	0.477535	0.531765	0.44319	0.261195	TTTTCTATCTACGTAC	TCATCT	CCAGACGCTCTTTATAC	TATACT	TTGTGTT	CTCTACCTTAGTTTGTACGTT	No	-2.07796	-2.79339	-1.68143	-0.411087	-0.0602029	-6.7e-17	0.188148	-0.0924	0.221935
1544	2040	1918	1256	2793	2810	3183	1.56328	1.57073	1.50018	1.54473	0.528081	TTTTCTATCTACGTAC	TCATCT	CGATCACAATATTATTG	TATACT	TTGTGTT	CTCTACCTTAGTTTGTACGTT	Yes	-3.27347	-2.73941	-1.76103	-0.137417	-0.0299655	0.00980187	-0.159503	-0.009	0.306057
1545	828	751	480	791	560	793	1.09079	0.79945	0.977976	0.956073	0.387444	TTTTCTATCTACGTAC	TCATCT	CGGTAATGTGCGTATGA	TATACT	TTGTGTT	CTCTACCTTAGTTTGTACGTT	No	-2.80282	-2.71572	-1.68143	-0.0881764	-0.0478279	-0.0211117	-0.214403	0.1168	0.178787
1546	3334	3015	1947	2483	2141	2677	0.85037	0.76133	0.813914	0.808538	0.305563	TTTTCTATCTACGTAC	TCATCT	TCTAGTAATGTCTATCT	TATACT	TTGTGTT	CTCTACCTTAGTTTGTACGTT	No	-2.63315	-2.50577	-1.1258	-0.411087	-0.0602029	-6.7e-17	-0.0796496	-0.0924	0.221731
1547	4495	4314	2599	2280	2117	3017	0.579164	0.526119	0.687172	0.597485	0.312073	TTTTCTATCTACGTAC	TCATCT	CGTCAATGCATCTAGAG	TATACT	TTGTGTT	CTCTACCTTAGTTTGTACGTT	No	-2.36249	-2.65369	-1.18231	-0.411087	-0.0602029	-6.7e-17	-0.171094	-0.0924	0.221765
1548	3159	2774	1766	1205	1616	1795	0.435546	0.624566	0.601686	0.553933	0.264968	TTTTCTATCTACGTAC	TCATCT	CGTGTTACAAGCTAGTT	TATACT	TTGTGTT	CTCTACCTTAGTTTGTACGTT	No	-2.27625	-2.58078	-1.68143	-0.0881764	-0.0478279	-0.0211117	-0.0796496	0.1168	0.178966
1549	3451	3279	2096	1451	1489	1981	0.480086	0.486852	0.559486	0.508808	0.239798	TTTTCTATCTACGTAC	TCATCT	GGTGAAGGTCTATAGGT	TATACT	TTGTGTT	CTCTACCTTAGTTTGTACGTT	No	-2.19161	-2.47407	-1.68143	-0.0881764	-0.0478279	-0.0211117	0.0270969	0.1168	0.178934
1550	5049	4993	2952	2717	2245	2931	0.614442	0.482057	0.587754	0.561418	0.237993	TTTTCTATCTACGTAC	TCATCT	AATAACCGGTCATAGCC	TATACT	TTGTGTT	CTCTACCTTAGTTTGTACGTT	No	-2.27636	-2.39292	-1.68143	0.0158769	-0.0478279	-0.0211117	0.136824	-0.009	0.172107
1551	5781	5186	3170	2029	2972	3223	0.400752	0.614412	0.601862	0.539009	0.276758	TTTTCTATCTACGTAC	TCATCT	GCAGGTTGGAATTACAC	TATACT	TTGTGTT	CTCTACCTTAGTTTGTACGTT	No	-2.25603	-2.70569	-1.46632	-0.411087	-0.0602029	-6.7e-17	0.0610364	-0.0924	0.221642
1552	4134	3559	2439	1797	2066	2415	0.496334	0.622366	0.58614	0.56828	0.235143	TTTTCTATCTACGTAC	TCATCT	TTGCCCGTTAGATACTT	TATACT	TTGTGTT	CTCTACCTTAGTTTGTACGTT	No	-2.28876	-2.31316	-1.68143	-0.0881764	-0.0478279	-0.0211117	0.188148	0.1168	0.178787
1553	3078	2905	1832	284	612	555	0.105353	0.225865	0.179334	0.170184	0.0862299	TTTTCTATCTACGTAC	TCATCT	GGCAAAAAACACTACGC	TATACT	TTGTGTT	CTCTACCTTAGTTTGTACGTT	No	-1.09188	-2.4672	-1.00742	-0.411087	-0.0602029	-6.7e-17	-0.159503	-0.0924	0.221769
1554	5766	5427	3199	2836	3838	4280	0.561601	0.758208	0.792001	0.703937	0.359013	TTTTCTATCTACGTAC	TCATCT	TTCAGATTCAGTTACCC	TATACT	TTGTGTT	CTCTACCTTAGTTTGTACGTT	No	-2.52391	-2.47636	-1.68143	-0.0881764	-0.0478279	-0.0211117	0.0248202	0.1168	0.178915
1555	6543	6218	3646	2003	1950	2894	0.349543	0.336223	0.46987	0.385212	0.228123	TTTTCTATCTACGTAC	TCATCT	CTAGACCACATCTTAAT	TATACT	TTGTGTT	CTCTACCTTAGTTTGTACGTT	No	-1.939	-2.44023	-1.68143	-0.0881764	-0.0478279	-0.0211117	0.0610364	0.1168	0.178832
1556	6428	5746	3365	3526	2940	3994	0.62633	0.548561	0.702618	0.625836	0.309996	TTTTCTATCTACGTAC	TCATCT	AATCGGCATCTCTTATG	TATACT	TTGTGTT	CTCTACCTTAGTTTGTACGTT	No	-2.40259	-2.70077	-1.68143	0.0158769	-0.0478279	-0.0211117	-0.171094	-0.009	0.172174
1557	2761	2555	1667	1573	2065	2482	0.650517	0.866508	0.881378	0.799468	0.389459	TTTTCTATCTACGTAC	TCATCT	GCTAGAACAAGTTTAGG	TATACT	TTGTGTT	CTCTACCTTAGTTTGTACGTT	No	-2.64615	-2.55741	-1.68143	-0.0881764	-0.0478279	-0.0211117	-0.0561766	0.1168	0.178871
1558	3148	2868	1733	1566	1689	2120	0.568007	0.631384	0.724158	0.641183	0.322781	TTTTCTATCTACGTAC	TCATCT	ACGCATAACCCATTACA	TATACT	TTGTGTT	CTCTACCTTAGTTTGTACGTT	No	-2.43005	-2.40728	-1.68143	0.0158769	-0.0478279	-0.0211117	0.122381	-0.009	0.172182
1559	3017	3057	1709	1300	1084	1622	0.492	0.380169	0.56183	0.478	0.264109	TTTTCTATCTACGTAC	TCATCT	TACATATCCTGATTTAG	TATACT	TTGTGTT	CTCTACCTTAGTTTGTACGTT	No	-2.14371	-2.64078	-1.68143	-0.0881764	-0.0478279	-0.0211117	-0.139301	0.1168	0.178619
1560	5989	5246	3299	4951	5999	6851	0.94392	1.22601	1.22933	1.13309	0.530586	TTTTCTATCTACGTAC	TCATCT	GAGCTGTATTTCTTTTA	TATACT	TTGTGTT	CTCTACCTTAGTTTGTACGTT	Yes	-2.99089	-2.61562	-1.68143	-0.0881764	-0.0478279	-0.0211117	-0.114388	0.1168	0.178864
1561	846	706	484	943	652	972	1.27273	0.990116	1.18882	1.15056	0.472788	TTTTCTATCTACGTAC	TCATCT	CTCGTCGTAGTATTTGA	TATACT	TTGTGTT	CTCTACCTTAGTTTGTACGTT	No	-2.99078	-2.71552	-1.68143	-0.0881764	-0.0478279	-0.0211117	-0.214403	0.1168	0.178987
1562	7272	6980	4128	3769	3107	4488	0.591792	0.477232	0.64359	0.570871	0.286994	TTTTCTATCTACGTAC	TCATCT	CATCATTCGATATTTCT	TATACT	TTGTGTT	CTCTACCTTAGTTTGTACGTT	No	-2.31109	-2.31002	-1.68143	-0.0881764	-0.0478279	-0.0211117	0.191352	0.1168	0.17873
1563	2990	2671	1683	1040	1280	1604	0.397154	0.513783	0.564178	0.491705	0.259935	TTTTCTATCTACGTAC	TCATCT	CTAGCAATCCATTTGAC	TATACT	TTGTGTT	CTCTACCTTAGTTTGTACGTT	No	-2.16961	-2.39025	-1.68143	-0.0881764	-0.0478279	-0.0211117	0.110996	0.1168	0.178858
1564	4230	3967	2386	1868	1962	2652	0.504235	0.530249	0.65796	0.564148	0.304067	TTTTCTATCTACGTAC	TCATCT	GGCTGCATATCATTGTC	TATACT	TTGTGTT	CTCTACCTTAGTTTGTACGTT	No	-2.30964	-2.58107	-1.68143	-0.0881764	-0.0478279	-0.0211117	-0.0796496	0.1168	0.178684
1565	3361	3140	1925	1710	2100	2752	0.580931	0.717023	0.84628	0.714744	0.401717	TTTTCTATCTACGTAC	TCATCT	CTACAACCTATGTTGGA	TATACT	TTGTGTT	CTCTACCTTAGTTTGTACGTT	No	-2.55121	-2.47412	-1.68143	-0.0881764	-0.0478279	-0.0211117	0.0270969	0.1168	0.178882
1566	3626	3296	2136	1473	1842	2185	0.463844	0.599164	0.605545	0.556184	0.262254	TTTTCTATCTACGTAC	TCATCT	ATCGTCGATTGTTTGCC	TATACT	TTGTGTT	CTCTACCTTAGTTTGTACGTT	No	-2.28009	-2.39267	-1.68143	0.0158769	-0.0478279	-0.0211117	0.136824	-0.009	0.172352
1567	4271	4014	2449	1593	1536	2134	0.425876	0.410258	0.515824	0.450653	0.232698	TTTTCTATCTACGTAC	TCATCT	ACGACGAGGGCGTTCTC	TATACT	TTGTGTT	CTCTACCTTAGTTTGTACGTT	Yes	-2.07969	-2.34125	-1.68143	0.0158769	-0.0478279	-0.0211117	0.188148	-0.009	0.172447
1568	7583	6996	4019	4830	3440	4995	0.727282	0.527172	0.735722	0.663392	0.325305	TTTTCTATCTACGTAC	TCATCT	CTTTAATGGGTTTTCGC	TATACT	TTGTGTT	CTCTACCTTAGTTTGTACGTT	No	-2.45647	-2.42945	-1.68143	-0.0881764	-0.0478279	-0.0211117	0.0718602	0.1168	0.178794
1569	8361	7632	4679	3989	3526	4738	0.544757	0.495322	0.59943	0.546503	0.256075	TTTTCTATCTACGTAC	TCATCT	CCGTGTACTTCGTTCCG	TATACT	TTGTGTT	CTCTACCTTAGTTTGTACGTT	No	-2.26165	-2.47628	-1.68143	-0.0881764	-0.0478279	-0.0211117	0.0248202	0.1168	0.178999
1570	2115	1879	1271	259	449	490	0.139825	0.25619	0.228216	0.208077	0.107629	TTTTCTATCTACGTAC	TCATCT	GCCTTGGAGAGTTGATA	TATACT	TTGTGTT	CTCTACCTTAGTTTGTACGTT	No	-1.30117	-2.67244	-1.68143	-0.0881764	-0.0478279	-0.0211117	-0.171094	0.1168	0.178752
1571	9064	8828	5413	7112	5639	7695	0.895918	0.684831	0.841525	0.807425	0.339896	TTTTCTATCTACGTAC	TCATCT	AAATACCGTGAATGAGC	TATACT	TTGTGTT	CTCTACCTTAGTTTGTACGTT	Yes	-2.6385	-2.58574	-1.68143	0.0158769	-0.0478279	-0.0211117	-0.0561766	-0.009	0.17228
1572	3521	3403	2160	2120	2370	2724	0.68749	0.746672	0.746534	0.726899	0.290983	TTTTCTATCTACGTAC	TCATCT	GTAAAGAACTTCTGACA	TATACT	TTGTGTT	CTCTACCTTAGTTTGTACGTT	No	-2.53281	-2.3788	-1.68143	-0.0881764	-0.0478279	-0.0211117	0.122381	0.1168	0.178919
1573	6979	6604	3909	6315	5693	7002	1.03318	0.924224	1.06036	1.00592	0.428296	TTTTCTATCTACGTAC	TCATCT	GCCTCGAACTACTGTAG	TATACT	TTGTGTT	CTCTACCTTAGTTTGTACGTT	Yes	-2.86218	-2.64052	-1.68143	-0.0881764	-0.0478279	-0.0211117	-0.139301	0.1168	0.17888
1574	3864	3793	2356	5129	4579	6099	1.51563	1.29429	1.53243	1.44745	0.624846	TTTTCTATCTACGTAC	TCATCT	TTACATGTATTATGTTA	TATACT	TTGTGTT	CTCTACCTTAGTTTGTACGTT	No	-3.22674	-2.6158	-1.68143	-0.0881764	-0.0478279	-0.0211117	-0.114388	0.1168	0.178682
1575	6926	6285	3998	7619	6365	8628	1.25607	1.08577	1.27751	1.20645	0.520562	TTTTCTATCTACGTAC	TCATCT	GTACGCACATCGTGTGA	TATACT	TTGTGTT	CTCTACCTTAGTTTGTACGTT	Yes	-3.04476	-2.7156	-1.68143	-0.0881764	-0.0478279	-0.0211117	-0.214403	0.1168	0.178899
1576	862	765	480	620	440	691	0.821261	0.616644	0.852183	0.763363	0.378132	TTTTCTATCTACGTAC	TCATCT	CTTGTGGATTCATGTCA	TATACT	TTGTGTT	CTCTACCTTAGTTTGTACGTT	No	-2.59871	-2.30995	-1.68143	-0.0881764	-0.0478279	-0.0211117	0.191352	0.1168	0.178795
1577	4546	4011	2449	2428	2687	3399	0.60984	0.718221	0.821597	0.716553	0.374608	TTTTCTATCTACGTAC	TCATCT	TGATACAGACGTTGGAC	TATACT	TTGTGTT	CTCTACCTTAGTTTGTACGTT	No	-2.54534	-2.39015	-1.68143	-0.0881764	-0.0478279	-0.0211117	0.110996	0.1168	0.178953
1578	4423	3857	2546	3009	2946	3681	0.776787	0.818892	0.855862	0.81718	0.342873	TTTTCTATCTACGTAC	TCATCT	GCCTGAGCGCAGTGGTG	TATACT	TTGTGTT	CTCTACCTTAGTTTGTACGTT	No	-2.65417	-2.5809	-1.68143	-0.0881764	-0.0478279	-0.0211117	-0.0796496	0.1168	0.178846
1579	2372	2118	1265	966	1406	1582	0.465007	0.711709	0.740308	0.639008	0.352979	TTTTCTATCTACGTAC	TCATCT	CCTTTAACCCGGTGGGC	TATACT	TTGTGTT	CTCTACCTTAGTTTGTACGTT	No	-2.43523	-2.47403	-1.68143	-0.0881764	-0.0478279	-0.0211117	0.0270969	0.1168	0.178972
1580	3442	3012	2156	1682	1987	2303	0.557971	0.707272	0.632327	0.632523	0.243115	TTTTCTATCTACGTAC	TCATCT	GGTTGGGCTGGCTGGCC	TATACT	TTGTGTT	CTCTACCTTAGTTTGTACGTT	Yes	-2.38889	-2.36451	-1.68143	-0.0881764	-0.0478279	-0.0211117	0.136824	0.1168	0.178763
1581	1819	1716	943	1406	818	1213	0.88257	0.511069	0.761457	0.718365	0.334468	TTTTCTATCTACGTAC	TCATCT	AGAGTGTACTTATGCAT	TATACT	TTGTGTT	CTCTACCTTAGTTTGTACGTT	No	-2.52351	-2.68895	-1.68143	0.0158769	-0.0478279	-0.0211117	-0.159503	-0.009	0.172402
1582	3572	3513	1989	2653	2807	3260	0.848052	0.856658	0.97024	0.89165	0.409889	TTTTCTATCTACGTAC	TCATCT	CTAACGCTCATGTGCTG	TATACT	TTGTGTT	CTCTACCTTAGTTTGTACGTT	No	-2.75006	-2.31306	-1.68143	-0.0881764	-0.0478279	-0.0211117	0.188148	0.1168	0.178893
1583	2246	2020	1343	1498	1326	1991	0.761551	0.703778	0.87759	0.780973	0.386954	TTTTCTATCTACGTAC	TCATCT	GAATCCCCGAGGTGCGG	TATACT	TTGTGTT	CTCTACCTTAGTTTGTACGTT	No	-2.62466	-2.4293	-1.68143	-0.0881764	-0.0478279	-0.0211117	0.0718602	0.1168	0.178941
1584	3606	3519	2040	1494	1384	1943	0.473066	0.421658	0.563818	0.48618	0.258778	TTTTCTATCTACGTAC	TCATCT	ATTACCTAAGACTGCCC	TATACT	TTGTGTT	CTCTACCTTAGTTTGTACGTT	No	-2.15828	-2.50462	-1.68143	0.0158769	-0.0478279	-0.0211117	0.0248202	-0.009	0.172407
1585	4507	4357	2543	2934	2570	3369	0.743309	0.632396	0.784243	0.719983	0.33299	TTTTCTATCTACGTAC	TCATCT	ATACCCGATACGTCAAG	TATACT	TTGTGTT	CTCTACCTTAGTTTGTACGTT	No	-2.53515	-2.46854	-1.68143	0.0158769	-0.0478279	-0.0211117	0.0610364	-0.009	0.172271
1586	3092	2874	1734	1080	1394	1652	0.398824	0.520019	0.563971	0.494271	0.258471	TTTTCTATCTACGTAC	TCATCT	CTCAGAGACGTCTCATA	TATACT	TTGTGTT	CTCTACCTTAGTTTGTACGTT	No	-2.1735	-2.67211	-1.68143	-0.0881764	-0.0478279	-0.0211117	-0.171094	0.1168	0.179082
1587	13913	13220	7925	15441	16219	19282	1.26722	1.31533	1.44029	1.34095	0.598106	TTTTCTATCTACGTAC	TCATCT	TTTTCATGCGGATCAGA	TATACT	TTGTGTT	CTCTACCTTAGTTTGTACGTT	Yes	-3.15523	-2.5576	-1.68143	-0.0881764	-0.0478279	-0.0211117	-0.0561766	0.1168	0.178672
1588	6146	5798	3812	2788	2394	3606	0.517961	0.442679	0.559976	0.506872	0.242258	TTTTCTATCTACGTAC	TCATCT	TGCGATTATGCCTCACC	TATACT	TTGTGTT	CTCTACCTTAGTTTGTACGTT	No	-2.18764	-2.37894	-1.68143	-0.0881764	-0.0478279	-0.0211117	0.122381	0.1168	0.178781
1589	3200	2948	1768	3051	2719	3663	1.08865	0.988838	1.22645	1.10131	0.534702	TTTTCTATCTACGTAC	TCATCT	TCTTTTATATCATCTAC	TATACT	TTGTGTT	CTCTACCTTAGTTTGTACGTT	Yes	-2.96605	-2.72065	-1.54592	-0.0516252	-0.119319	-6.7e-17	-0.171094	-0.0924	0.218063
1590	1845	1718	1115	699	631	952	0.432591	0.393776	0.505427	0.443931	0.226671	TTTTCTATCTACGTAC	TCATCT	AACCGGAGATGTTCTTT	TATACT	TTGTGTT	CTCTACCTTAGTTTGTACGTT	No	-2.06292	-2.64373	-1.68143	0.0158769	-0.0478279	-0.0211117	-0.114388	-0.009	0.1725
1591	4517	4299	2607	4068	3694	4746	1.02832	0.92124	1.07766	1.00907	0.4437	TTTTCTATCTACGTAC	TCATCT	TGTTTGGATGGATCTGT	TATACT	TTGTGTT	CTCTACCTTAGTTTGTACGTT	No	-2.8684	-2.71585	-1.68143	-0.0881764	-0.0478279	-0.0211117	-0.214403	0.1168	0.178657
1592	1942	1951	1146	916	623	1053	0.538571	0.342353	0.543926	0.47495	0.254428	TTTTCTATCTACGTAC	TCATCT	CAAGGCGCGACATCTCT	TATACT	TTGTGTT	CTCTACCTTAGTTTGTACGTT	No	-2.12935	-2.30981	-1.68143	-0.0881764	-0.0478279	-0.0211117	0.191352	0.1168	0.178934
1593	6019	5186	3234	3132	2869	3673	0.594147	0.593118	0.672322	0.619862	0.282671	TTTTCTATCTACGTAC	TCATCT	CATAACTGGTTGTCGAT	TATACT	TTGTGTT	CTCTACCTTAGTTTGTACGTT	No	-2.38562	-2.39026	-1.68143	-0.0881764	-0.0478279	-0.0211117	0.110996	0.1168	0.178846
1594	8518	7559	4852	2634	4120	4881	0.353081	0.584354	0.595503	0.51098	0.289353	TTTTCTATCTACGTAC	TCATCT	CCGGACTAAATGTCGTC	TATACT	TTGTGTT	CTCTACCTTAGTTTGTACGTT	No	-2.21365	-2.58075	-1.68143	-0.0881764	-0.0478279	-0.0211117	-0.0796496	0.1168	0.178998
1595	6370	6086	3563	4578	5404	6399	0.820603	0.951978	1.06314	0.945242	0.473013	TTTTCTATCTACGTAC	TCATCT	TTACATTTCTAATCGGA	TATACT	TTGTGTT	CTCTACCTTAGTTTGTACGTT	No	-2.81747	-2.47426	-1.68143	-0.0881764	-0.0478279	-0.0211117	0.0270969	0.1168	0.178746
1596	3234	3069	1850	1031	1116	1547	0.364012	0.389862	0.495011	0.416295	0.234061	TTTTCTATCTACGTAC	TCATCT	TGTTGCCGGATATCGCA	TATACT	TTGTGTT	CTCTACCTTAGTTTGTACGTT	No	-2.01076	-2.36465	-1.68143	-0.0881764	-0.0478279	-0.0211117	0.136824	0.1168	0.178626
1597	4476	4392	2436	1604	2337	2662	0.409177	0.570479	0.646885	0.54218	0.313389	TTTTCTATCTACGTAC	TCATCT	ACGCGACTAACATCCAA	TATACT	TTGTGTT	CTCTACCTTAGTTTGTACGTT	No	-2.27767	-2.689	-1.68143	0.0158769	-0.0478279	-0.0211117	-0.159503	-0.009	0.172348
1598	5866	5686	3429	3080	3171	3552	0.599522	0.597906	0.613199	0.603542	0.233489	TTTTCTATCTACGTAC	TCATCT	CCTCACTGCCCGTCCTA	TATACT	TTGTGTT	CTCTACCTTAGTTTGTACGTT	No	-2.3437	-2.40877	-0.950718	-0.532785	0.0239006	-0.0211117	-0.171094	-0.009	0.210396
1599	4861	4676	2835	2659	1694	2427	0.624582	0.388403	0.506772	0.506586	0.203716	TTTTCTATCTACGTAC	TCATCT	AAGGGTGTCTAGTCCGC	TATACT	TTGTGTT	CTCTACCTTAGTTTGTACGTT	No	-2.1613	-2.45776	-1.68143	0.0158769	-0.0478279	-0.0211117	0.0718602	-0.009	0.172228
1600	2141	1977	1401	251	365	450	0.133861	0.197938	0.190139	0.173979	0.0848499	TTTTCTATCTACGTAC	TCATCT	ATATTATAGCTATCCCC	TATACT	TTGTGTT	CTCTACCTTAGTTTGTACGTT	No	-1.11982	-2.50492	-1.68143	0.0158769	-0.0478279	-0.0211117	0.0248202	-0.009	0.172103
1601	2679	2554	1580	989	1042	1491	0.421522	0.437411	0.55862	0.472518	0.262153	TTTTCTATCTACGTAC	TCATCT	GTCGTGGGGATAGAAAT	TATACT	TTGTGTT	CTCTACCTTAGTTTGTACGTT	No	-2.13574	-2.44032	-1.68143	-0.0881764	-0.0478279	-0.0211117	0.0610364	0.1168	0.178743
1602	6646	6381	3774	4775	3061	4473	0.82037	0.514302	0.701606	0.678759	0.292992	TTTTCTATCTACGTAC	TCATCT	CGCGCGTGCATTGAATC	TATACT	TTGTGTT	CTCTACCTTAGTTTGTACGTT	Yes	-2.46147	-2.67246	-1.68143	-0.0881764	-0.0478279	-0.0211117	-0.171094	0.1168	0.178738
1603	4477	4024	2635	2433	1563	2755	0.620514	0.416432	0.618924	0.551957	0.280464	TTTTCTATCTACGTAC	TCATCT	CTCGTTAGGGATGAAGT	TATACT	TTGTGTT	CTCTACCTTAGTTTGTACGTT	No	-2.27473	-2.55737	-1.68143	-0.0881764	-0.0478279	-0.0211117	-0.0561766	0.1168	0.178909
1604	2285	2017	1351	457	747	858	0.228363	0.397062	0.375948	0.333791	0.17901	TTTTCTATCTACGTAC	TCATCT	AGACAGACCAGGGAACC	TATACT	TTGTGTT	CTCTACCTTAGTTTGTACGTT	No	-1.77978	-2.4072	-1.68143	0.0158769	-0.0478279	-0.0211117	0.122381	-0.009	0.172267
1605	2131	1937	1217	1583	1202	1734	0.848192	0.665301	0.843441	0.785645	0.35385	TTTTCTATCTACGTAC	TCATCT	TTCTTATAGTGCGATAG	TATACT	TTGTGTT	CTCTACCTTAGTTTGTACGTT	No	-2.61834	-2.64051	-1.68143	-0.0881764	-0.0478279	-0.0211117	-0.139301	0.1168	0.178893
1606	4192	4101	2422	3478	2036	2973	0.947338	0.532269	0.726636	0.735414	0.298832	TTTTCTATCTACGTAC	TCATCT	CTCTGGCTAGTCGATTC	TATACT	TTGTGTT	CTCTACCTTAGTTTGTACGTT	No	-2.53046	-2.61554	-1.68143	-0.0881764	-0.0478279	-0.0211117	-0.114388	0.1168	0.178946
1607	3529	3263	2039	5402	6331	7133	1.74783	2.08017	2.07086	1.96629	0.847637	TTTTCTATCTACGTAC	TCATCT	TCTTGGAGAAATGATGA	TATACT	TTGTGTT	CTCTACCTTAGTTTGTACGTT	Yes	-3.53445	-2.71558	-1.68143	-0.0881764	-0.0478279	-0.0211117	-0.214403	0.1168	0.178928
1608	4474	4287	2551	3045	2222	3119	0.77712	0.555692	0.723771	0.685527	0.301159	TTTTCTATCTACGTAC	TCATCT	TCAGGGCCTGCGGATCG	TATACT	TTGTGTT	CTCTACCTTAGTTTGTACGTT	No	-2.47736	-2.3101	-1.68143	-0.0881764	-0.0478279	-0.0211117	0.191352	0.1168	0.178651
1609	3210	3003	1986	678	1106	1198	0.241169	0.39486	0.357087	0.331039	0.161085	TTTTCTATCTACGTAC	TCATCT	CACAGTCGATCCGAGAC	TATACT	TTGTGTT	CTCTACCTTAGTTTGTACGTT	No	-1.76077	-2.38996	-1.68143	-0.0881764	-0.0478279	-0.0211117	0.110996	0.1168	0.179144
1610	3464	3375	1923	1980	1865	2278	0.652655	0.592445	0.701246	0.648782	0.293559	TTTTCTATCTACGTAC	TCATCT	TCATTCCTCACTGAGTG	TATACT	TTGTGTT	CTCTACCTTAGTTTGTACGTT	Yes	-2.42967	-2.58089	-1.68143	-0.0881764	-0.0478279	-0.0211117	-0.0796496	0.1168	0.178859
1611	3952	3687	2358	2353	1862	2394	0.679832	0.541439	0.601003	0.607425	0.222315	TTTTCTATCTACGTAC	TCATCT	GAACCATAGGAAGAGGG	TATACT	TTGTGTT	CTCTACCTTAGTTTGTACGTT	No	-2.34232	-2.47422	-1.68143	-0.0881764	-0.0478279	-0.0211117	0.0270969	0.1168	0.178779
1612	3136	2984	1887	1729	1701	2157	0.629529	0.611151	0.676666	0.639115	0.27465	TTTTCTATCTACGTAC	TCATCT	TTCGGGCATAAAGAGCT	TATACT	TTGTGTT	CTCTACCTTAGTTTGTACGTT	No	-2.41028	-2.36452	-1.68143	-0.0881764	-0.0478279	-0.0211117	0.136824	0.1168	0.178756
1613	1551	1420	822	655	799	845	0.482199	0.603256	0.608529	0.564661	0.258854	TTTTCTATCTACGTAC	TCATCT	ACATCTTAATACGACAC	TATACT	TTGTGTT	CTCTACCTTAGTTTGTACGTT	No	-2.29255	-2.68893	-1.68143	0.0158769	-0.0478279	-0.0211117	-0.159503	-0.009	0.172414
1614	3234	3101	1934	1106	1275	1751	0.390492	0.44081	0.535952	0.455751	0.250874	TTTTCTATCTACGTAC	TCATCT	GAAACACACTACGACTA	TATACT	TTGTGTT	CTCTACCTTAGTTTGTACGTT	No	-2.09887	-2.31294	-1.68143	-0.0881764	-0.0478279	-0.0211117	0.188148	0.1168	0.179011
1615	5302	5110	3291	1826	2599	3395	0.39324	0.545291	0.610672	0.516401	0.293017	TTTTCTATCTACGTAC	TCATCT	ATTGTTGTCAGGGACGT	TATACT	TTGTGTT	CTCTACCTTAGTTTGTACGTT	No	-2.22666	-2.4576	-1.68143	0.0158769	-0.0478279	-0.0211117	0.0718602	-0.009	0.172389
1616	7301	6909	3887	3543	2865	4114	0.554097	0.444583	0.626536	0.541738	0.288258	TTTTCTATCTACGTAC	TCATCT	CAATTACCCAATGACCG	TATACT	TTGTGTT	CTCTACCTTAGTTTGTACGTT	No	-2.26504	-2.47639	-1.68143	-0.0881764	-0.0478279	-0.0211117	0.0248202	0.1168	0.178889
1617	4807	4624	2694	3064	2816	3615	0.727799	0.652917	0.794341	0.725019	0.338983	TTTTCTATCTACGTAC	TCATCT	CTTATGCGTAGCGTAAG	TATACT	TTGTGTT	CTCTACCTTAGTTTGTACGTT	No	-2.54393	-2.44015	-1.68143	-0.0881764	-0.0478279	-0.0211117	0.0610364	0.1168	0.178917
1618	8641	7985	4850	4810	3211	4462	0.635591	0.43113	0.544608	0.53711	0.217074	TTTTCTATCTACGTAC	TCATCT	CCAACGCCACTTGTATC	TATACT	TTGTGTT	CTCTACCTTAGTTTGTACGTT	No	-2.22356	-2.67234	-1.68143	-0.0881764	-0.0478279	-0.0211117	-0.171094	0.1168	0.178857
1619	3642	3359	2034	1864	1766	2331	0.58439	0.563669	0.678403	0.60882	0.295738	TTTTCTATCTACGTAC	TCATCT	GCCATGTACGGCGTAGG	TATACT	TTGTGTT	CTCTACCTTAGTTTGTACGTT	No	-2.3739	-2.55748	-1.68143	-0.0881764	-0.0478279	-0.0211117	-0.0561766	0.1168	0.178793
1620	4317	4004	2602	2146	2098	2990	0.567603	0.561765	0.680237	0.603201	0.301227	TTTTCTATCTACGTAC	TCATCT	GTCGAACAATGAGTACC	TATACT	TTGTGTT	CTCTACCTTAGTTTGTACGTT	No	-2.36776	-2.37875	-1.68143	-0.0881764	-0.0478279	-0.0211117	0.122381	0.1168	0.178969
1621	3873	3440	2162	2158	1634	2417	0.63621	0.509257	0.661785	0.602417	0.285693	TTTTCTATCTACGTAC	TCATCT	TACCTCAGAGCAGTTAC	TATACT	TTGTGTT	CTCTACCTTAGTTTGTACGTT	No	-2.35847	-2.64048	-1.68143	-0.0881764	-0.0478279	-0.0211117	-0.139301	0.1168	0.178923
1622	2227	2209	1371	851	1158	1453	0.436321	0.562026	0.627371	0.541906	0.291795	TTTTCTATCTACGTAC	TCATCT	CTTACCGTGCGGGTTTA	TATACT	TTGTGTT	CTCTACCTTAGTTTGTACGTT	No	-2.26902	-2.6155	-1.68143	-0.0881764	-0.0478279	-0.0211117	-0.114388	0.1168	0.178982
1623	3263	3098	2070	2357	2635	3422	0.824782	0.91189	0.978601	0.905091	0.411903	TTTTCTATCTACGTAC	TCATCT	TATAGACCGGGAGTTGC	TATACT	TTGTGTT	CTCTACCTTAGTTTGTACGTT	Yes	-2.76419	-2.71564	-1.68143	-0.0881764	-0.0478279	-0.0211117	-0.214403	0.1168	0.178864
1624	6699	6287	3982	2353	2474	3212	0.401059	0.42189	0.477497	0.433482	0.205434	TTTTCTATCTACGTAC	TCATCT	CGGGCACCGGCGGTTCG	TATACT	TTGTGTT	CTCTACCTTAGTTTGTACGTT	No	-2.03209	-2.30995	-1.68143	-0.0881764	-0.0478279	-0.0211117	0.191352	0.1168	0.178798
1625	8875	7968	5102	3879	4198	5587	0.499055	0.564854	0.648238	0.570716	0.291332	TTTTCTATCTACGTAC	TCATCT	TCTCGAGCGGCCGTGAA	TATACT	TTGTGTT	CTCTACCTTAGTTTGTACGTT	No	-2.31516	-2.39008	-1.68143	-0.0881764	-0.0478279	-0.0211117	0.110996	0.1168	0.179019
1626	3730	3421	2202	2555	1845	2653	0.78213	0.578211	0.713208	0.691183	0.285643	TTTTCTATCTACGTAC	TCATCT	CTTCGCACGTTCGTGTG	TATACT	TTGTGTT	CTCTACCTTAGTTTGTACGTT	No	-2.48047	-2.58069	-1.68143	-0.0881764	-0.0478279	-0.0211117	-0.0796496	0.1168	0.17906
1627	3160	2627	1655	1739	1346	1759	0.628361	0.549324	0.629164	0.602283	0.251028	TTTTCTATCTACGTAC	TCATCT	ATAACGATTGAGGTGGC	TATACT	TTGTGTT	CTCTACCTTAGTTTGTACGTT	No	-2.34696	-2.50242	-1.68143	0.0158769	-0.0478279	-0.0211117	0.0270969	-0.009	0.172329
1628	4683	4237	2593	2138	1777	2554	0.521291	0.449648	0.583062	0.518	0.258298	TTTTCTATCTACGTAC	TCATCT	ACGCCAACTCTCGTGCG	TATACT	TTGTGTT	CTCTACCTTAGTTTGTACGTT	No	-2.214	-2.39265	-1.68143	0.0158769	-0.0478279	-0.0211117	0.136824	-0.009	0.172371
1629	6256	5899	3573	1085	1655	1727	0.198029	0.30079	0.286125	0.261648	0.128516	TTTTCTATCTACGTAC	TCATCT	ATCTCATGCTTTGTCAA	TATACT	TTGTGTT	CTCTACCTTAGTTTGTACGTT	No	-1.52823	-2.68904	-1.68143	0.0158769	-0.0478279	-0.0211117	-0.159503	-0.009	0.172313
1630	3749	3619	2139	2224	1210	1938	0.677354	0.35846	0.536339	0.524051	0.233735	TTTTCTATCTACGTAC	TCATCT	GCTCTGCTCCAGGTCGA	TATACT	TTGTGTT	CTCTACCTTAGTTTGTACGTT	No	-2.19922	-2.42946	-1.68143	-0.0881764	-0.0478279	-0.0211117	0.0718602	0.1168	0.178779
[truncated: 11,859 more rows]

## Sheet: TSS Data (Fig 1c, S2)
ID	TSS_pos_0	TSS_pos_1	TSS_pos_2	TSS_pos_3	TSS_pos_4	TSS_pos_5	TSS_pos_6	TSS_pos_7	TSS_pos_8	TSS_pos_13	TSS_pos_14	TSS_pos_15	TSS_pos_18	TSS_pos_19	TSS_pos_20	TSS_pos_21	TSS_pos_25	TSS_pos_26	TSS_pos_27	TSS_pos_28	TSS_pos_31	TSS_pos_33	TSS_pos_34	TSS_pos_35	TSS_pos_36	TSS_pos_39	TSS_pos_40	TSS_pos_41	TSS_pos_42	TSS_pos_44	TSS_pos_45	TSS_pos_46	TSS_pos_47	TSS_pos_50	TSS_pos_51	TSS_pos_52	TSS_pos_53	TSS_pos_54	TSS_pos_55	TSS_pos_56	TSS_pos_57	TSS_pos_58	TSS_pos_59	TSS_pos_60	TSS_pos_62	TSS_pos_63	TSS_pos_64	TSS_pos_65	TSS_pos_66
[truncated: 14,218 more rows]
[truncated: 148 more columns]

[truncated: 16 more sheets: Model Parameters (Fig 2E), La Fleur et al (Fig 3a), Urtecho et al (Fig 3c, S7b), Hossain et al (Fig 3d, S7d), Yu et al (Fig S3), Lagator 36N, Lagator Pl, Lagator Pr, Hossain Subset (Fig S5), J23101.X Measurments (Fig 4a), Monte Carlo (Fig 4b), Anderson Series (Fig 4c), De Novo Designs (Fig 5 b and c), Genetic Circuit Sense (Fig 6a), Genetic Circuit Anti (Fig 6a), Fig 6c inset]
