# Supplementary material for: Automated model-predictive design of synthetic promoters to control transcriptional profiles in bacteria
Source: Nat Commun. 2022 Sep 2;13:5159. doi: 10.1038/s41467-022-32829-5 (PMC9440211; doi:10.1038/s41467-022-32829-5)
Supplement: Supplementary file 6 — Supplementary Data 2 [file 41467_2022_32829_MOESM6_ESM.xlsx]

## Sheet: La Fleur et al. (Fig S9a)
Promoter	Txave [au]	TX/Txref	Observed log(TX/Txref)	Predicted log(TX/Txref)
TTTTCTATCTACGTACTTGACACTATTTCCTATTTCTCTTATAATCCCCGCGGCTCTACCTTAGTTTGTACGTT	1.7758	27.183	-3.38633	-5.12149
TTTTCTATCTACGTACTTGACACTATTTCCTATTTCTCTTATAATGCGGCGGCCTCTACCTTAGTTTGTACGTT	1.72719	26.4389	-3.39244	-5.15144
TTTTCTATCTACGTACTTGACACTATTTCCTATTTCTCTTATAATCGGGGGGCCTCTACCTTAGTTTGTACGTT	2.37444	36.3466	-3.6989	-4.97499
TTTTCTATCTACGTACTTGACACTATTTCCTATTTCTCTTATAATATTAAGTACTCTACCTTAGTTTGTACGTT	3.10175	47.4798	-3.97925	-5.05311
TTTTCTATCTACGTACTTGACACTATTTCCTATTTCTCTTATAATAATAATCACTCTACCTTAGTTTGTACGTT	0.762576	11.6731	-2.57763	-5.03315
TTTTCTATCTACGTACTTGACACTATTTCCTATTTCTCTTATAATACCAGCGCTCTACCTTAGTTTGTACGTT	0.568706	8.70543	-2.28159	-5.12873
TTTTCTATCTACGTACTTGACACTATTTCCTATTTCTCTTATAATGGGCATGCTCTACCTTAGTTTGTACGTT	2.35447	36.0409	-3.65872	-4.96349
TTTTCTATCTACGTACTTGACACTATTTCCTATTTCTCTTATAATGGCTGAGCTCTACCTTAGTTTGTACGTT	1.9479	29.8174	-3.50143	-5.01891
TTTTCTATCTACGTACTTGACACTATTTCCTATTTCTCTTATAATGTGGCAGCTCTACCTTAGTTTGTACGTT	3.31798	50.7898	-4.03084	-5.00921
TTTTCTATCTACGTACTTGACACTATTTCCTATTTCTCTTATAATCCACAGCCTCTACCTTAGTTTGTACGTT	3.07135	47.0145	-3.95652	-5.09003
TTTTCTATCTACGTACTTGACACTATTTCCTATTTCTCTTATAATATTGTTGTCTCTACCTTAGTTTGTACGTT	3.51986	53.88	-4.08087	-5.05311
TTTTCTATCTACGTACTTGACACTATTTCCTATTTCTCTTATAATTTAAAAGCCTCTACCTTAGTTTGTACGTT	3.43956	52.6509	-4.07489	-4.95406
TTTTCTATCTACGTACTTGACACTATTTCCTATTTCTCTTATAATAATTTAGCCTCTACCTTAGTTTGTACGTT	3.7141	56.8534	-4.15984	-5.03315
TTTTCTATCTACGTACTTGACACTATTTCCTATTTCTCTTATAATGAAATTTCTCTACCTTAGTTTGTACGTT	2.5336	38.783	-3.7646	-4.90826
TTTTCTATCTACGTACTTGACACTATTTCCTATTTCTCTTATAATACGCGGGCTCTACCTTAGTTTGTACGTT	3.2327	49.4844	-4.00241	-5.04628
TTTTCTATCTACGTACTTGACACTATTTCCTATTTCTCTTATAATGTCCGCCCTCTACCTTAGTTTGTACGTT	4.37093	66.9078	-4.31153	-4.97407
TTTTCTATCTACGTACTTGACACTATTTCCTATTTCTCTTATAATCGCAGGCCTCTACCTTAGTTTGTACGTT	4.68674	71.7421	-4.37522	-5.17686
TTTTCTATCTACGTACTTGACACTATTTCCTATTTCTCTTATAATTGCCGCGCTCTACCTTAGTTTGTACGTT	4.70298	71.9906	-4.38817	-5.08384
TTTTCTATCTACGTACTTGACACTATTTCCTATTTCTCTTATAATTTTAGACTCTACCTTAGTTTGTACGTT	2.56032	39.192	-3.77337	-4.90852
TTTTCTATCTACGTACTTGACACTATTTCCTATTTCTCTTATAATGTTTTTCTCTACCTTAGTTTGTACGTT	3.95226	60.499	-4.21013	-4.90026
TTTTCTATCTACGTACTTGACACTATTTCCTATTTCTCTTATAATAGGGTGTCTCTACCTTAGTTTGTACGTT	2.85177	43.6532	-3.89594	-5.0184
TTTTCTATCTACGTACTTGACACTATTTCCTATTTCTCTTATAATGCCACTTCTCTACCTTAGTTTGTACGTT	4.16691	63.7848	-4.2652	-5.11113
TTTTCTATCTACGTACTTGACACTATTTCCTATTTCTCTTATAATTTGGGACCTCTACCTTAGTTTGTACGTT	4.42071	67.6697	-4.31908	-5.06981
TTTTCTATCTACGTACTTGACACTATTTCCTATTTCTCTTATAATAGCTTCCCTCTACCTTAGTTTGTACGTT	3.53893	54.172	-4.09382	-4.89791
TTTTCTATCTACGTACTTGACACTATTTCCTATTTCTCTTATAATTTCCGCTCTCTACCTTAGTTTGTACGTT	2.67544	40.9541	-3.82855	-4.99575
TTTTCTATCTACGTACTTGACACTATTTCCTATTTCTCTTATAATGTGGCTCGCTCTACCTTAGTTTGTACGTT	3.0758	47.0827	-3.96093	-5.00921
TTTTCTATCTACGTACTTGACACTATTTCCTATTTCTCTTATAATGCACCCTCCTCTACCTTAGTTTGTACGTT	3.89744	59.6598	-4.1966	-5.18459
TTTTCTATCTACGTACTTGACACTATTTCCTATTTCTCTTATAATGAGTGGGGCTCTACCTTAGTTTGTACGTT	1.47305	22.5486	-3.21971	-4.86976
TTTTCTATCTACGTACTTGACACTATTTCCTATTTCTCTTATAATCCACGCTCCTCTACCTTAGTTTGTACGTT	4.68763	71.7556	-4.3841	-5.09003
TTTTCTATCTACGTACTTGACACTATTTCCTATTTCTCTTATAATCTCCTCGCCTCTACCTTAGTTTGTACGTT	1.77345	27.1469	-3.41354	-5.00835
TTTTCTATCTACGTACTTGACACTATTTCCTATTTCTCTTATAATTTACACTCTCTACCTTAGTTTGTACGTT	2.82386	43.2261	-3.87104	-4.95406
TTTTCTATCTACGTACTTGACACTATTTCCTATTTCTCTTATAATTCAAAGACTCTACCTTAGTTTGTACGTT	3.5867	54.9033	-4.11964	-5.12127
TTTTCTATCTACGTACTTGACACTATTTCCTATTTCTCTTATAATTCCTTAGTCTCTACCTTAGTTTGTACGTT	2.94057	45.0125	-3.89635	-5.1608
TTTTCTATCTACGTACTTGACACTATTTCCTATTTCTCTTATAATGACATCATCTCTACCTTAGTTTGTACGTT	2.51115	38.4393	-3.76247	-5.045
TTTTCTATCTACGTACTTGACACTATTTCCTATTTCTCTTATAATAACAAGCACTCTACCTTAGTTTGTACGTT	2.87133	43.9527	-3.89221	-4.99769
TTTTCTATCTACGTACTTGACACTATTTCCTATTTCTCTTATAATGCGGTCCCCTCTACCTTAGTTTGTACGTT	1.51111	23.1312	-3.24461	-5.15144
TTTTCTATCTACGTACTTGACACTATTTCCTATTTCTCTTATAATGCGCCGTCCTCTACCTTAGTTTGTACGTT	3.17262	48.5647	-3.99514	-5.15144
TTTTCTATCTACGTACTTGACACTATTTCCTATTTCTCTTATAATCCGACCGGCTCTACCTTAGTTTGTACGTT	1.76401	27.0025	-3.41169	-5.12378
TTTTCTATCTACGTACTTGACACTATTTCCTATTTCTCTTATAATGACCCCGGCTCTACCTTAGTTTGTACGTT	3.51635	53.8263	-4.09603	-5.045
TTTTCTATCTACGTACTTGACACTATTTCCTATTTCTCTTATAATCCTCACGTCTCTACCTTAGTTTGTACGTT	3.4003	52.05	-4.07261	-5.16542
TTTTCTATCTACGTACTTGACACTATTTCCTATTTCTCTTATAATGGGGTTGACTCTACCTTAGTTTGTACGTT	3.50235	53.612	-4.09936	-4.96349
TTTTCTATCTACGTACTTGACACTATTTCCTATTTCTCTTATAATGGCTCGATCTCTACCTTAGTTTGTACGTT	2.53334	38.779	-3.76832	-5.01891
TTTTCTATCTACGTACTTGACACTATTTCCTATTTCTCTTATAATCCGATCGACTCTACCTTAGTTTGTACGTT	2.51122	38.4403	-3.73641	-5.12378
TTTTCTATCTACGTACTTGACACTATTTCCTATTTCTCTTATAATTATAAATACTCTACCTTAGTTTGTACGTT	2.81699	43.121	-3.87254	-5.15584
TTTTCTATCTACGTACTTGACACTATTTCCTATTTCTCTTATAATAAAAAATACTCTACCTTAGTTTGTACGTT	2.27614	34.8419	-3.67013	-5.06726
TTTTCTATCTACGTACTTGACACTATTTCCTATTTCTCTTATAATTATAATTTCTCTACCTTAGTTTGTACGTT	1.96565	30.089	-3.50912	-5.15584
TTTTCTATCTACGTACTTGACACTATTTCCTATTTCTCTTATAATAGAAACCTCTACCTTAGTTTGTACGTT	3.22287	49.334	-4.00277	-4.92972
TTTTCTATCTACGTACTTGACACTATTTCCTATTTCTCTTATAATTGATAGCTCTACCTTAGTTTGTACGTT	1.74715	26.7444	-3.39865	-4.94204
TTTTCTATCTACGTACTTGACACTATTTCCTATTTCTCTTATAATTAGAGTCTCTACCTTAGTTTGTACGTT	2.98156	45.6401	-3.91442	-5.02892
TTTTCTATCTACGTACTTGACACTATTTCCTATTTCTCTTATAATCCAGGGCTCTACCTTAGTTTGTACGTT	4.12475	63.1394	-4.26534	-5.09003
TTTTCTATCTACGTACTTGACACTATTTCCTATTTCTCTTATAATCGCGAGCTCTACCTTAGTTTGTACGTT	3.64513	55.7977	-4.12735	-5.17686
TTTTCTATCTACGTACTTGACACTATTTCCTATTTCTCTTATAATCCCTCGCTCTACCTTAGTTTGTACGTT	4.84627	74.1839	-4.42557	-5.12149
TTTTCTATCTACGTACTTGACACTATTTCCTATTTCTCTTATAATTTGCACTCTCTACCTTAGTTTGTACGTT	3.01321	46.1245	-3.93272	-5.06981
TTTTCTATCTACGTACTTGACACTATTTCCTATTTCTCTTATAATTATACGCCTCTACCTTAGTTTGTACGTT	2.99038	45.775	-3.92672	-5.15584
TTTTCTATCTACGTACTTGACACTATTTCCTATTTCTCTTATAATGTTGTTGCTCTACCTTAGTTTGTACGTT	3.40723	52.156	-4.07001	-4.90026
TTTTCTATCTACGTACTTGACACTATTTCCTATTTCTCTTATAATACTCTTGCCTCTACCTTAGTTTGTACGTT	3.2071	49.0924	-4.01309	-5.13312
TTTTCTATCTACGTACTTGACACTATTTCCTATTTCTCTTATAATACTATGCCCTCTACCTTAGTTTGTACGTT	1.62776	24.9168	-3.31961	-5.13312
TTTTCTATCTACGTACTTGACACTATTTCCTATTTCTCTTATAATGATTCAGCCTCTACCTTAGTTTGTACGTT	3.24169	49.6221	-4.00606	-4.97438
TTTTCTATCTACGTACTTGACACTATTTCCTATTTCTCTTATAATCAAAGGCACTCTACCTTAGTTTGTACGTT	3.76951	57.7016	-4.14773	-4.95207
TTTTCTATCTACGTACTTGACACTATTTCCTATTTCTCTTATAATAGTGGGTTCTCTACCTTAGTTTGTACGTT	3.05726	46.7988	-3.95594	-5.10878
TTTTCTATCTACGTACTTGACACTATTTCCTATTTCTCTTATAATTCAGGCCTCTACCTTAGTTTGTACGTT	3.8364	58.7255	-4.16899	-5.12127
TTTTCTATCTACGTACTTGACACTATTTCCTATTTCTCTTATAATACACCCCTCTACCTTAGTTTGTACGTT	2.98968	45.7643	-3.93699	-5.00887
TTTTCTATCTACGTACTTGACACTATTTCCTATTTCTCTTATAATTCCCAGCTCTACCTTAGTTTGTACGTT	3.79575	58.1032	-4.1611	-5.1608
TTTTCTATCTACGTACTTGACACTATTTCCTATTTCTCTTATAATTCCACGCTCTACCTTAGTTTGTACGTT	4.08029	62.4588	-4.23774	-5.1608
TTTTCTATCTACGTACTTGACACTATTTCCTATTTCTCTTATAATGCAACGCTCTACCTTAGTTTGTACGTT	3.97528	60.8513	-4.21442	-5.18459
TTTTCTATCTACGTACTTGACACTATTTCCTATTTCTCTTATAATAAAGGGCCTCTACCTTAGTTTGTACGTT	2.32548	35.5972	-3.68298	-5.06726
TTTTCTATCTACGTACTTGACACTATTTCCTATTTCTCTTATAATAAATGGGCTCTACCTTAGTTTGTACGTT	2.87857	44.0635	-3.89079	-5.06726
TTTTCTATCTACGTACTTGACACTATTTCCTATTTCTCTTATAATAAACAGGCTCTACCTTAGTTTGTACGTT	3.02306	46.2753	-3.9565	-5.06726
TTTTCTATCTACGTACTTGACACTATTTCCTATTTCTCTTATAATAAAGATTCTCTACCTTAGTTTGTACGTT	3.61681	55.364	-4.13219	-5.06726
TTTTCTATCTACGTACTTGACACTATTTCCTATTTCTCTTATAATAAAAAGTCTCTACCTTAGTTTGTACGTT	3.56759	54.6107	-4.121	-5.06726
TTTTCTATCTACGTACTTGACACTATTTCCTATTTCTCTTATAATAAAATTACTCTACCTTAGTTTGTACGTT	2.89252	44.277	-3.90141	-5.06726
TTTTCTATCTACGTACTTGACACTATTTCCTATTTCTCTTATAATAATGGGCCTCTACCTTAGTTTGTACGTT	2.57077	39.3519	-3.78908	-5.03315
TTTTCTATCTACGTACTTGACACTATTTCCTATTTCTCTTATAATAATCGCCCTCTACCTTAGTTTGTACGTT	3.69966	56.6324	-4.1361	-5.03315
TTTTCTATCTACGTACTTGACACTATTTCCTATTTCTCTTATAATAATCAGGCTCTACCTTAGTTTGTACGTT	2.86126	43.7986	-3.89537	-5.03315
TTTTCTATCTACGTACTTGACACTATTTCCTATTTCTCTTATAATAATTGTCCTCTACCTTAGTTTGTACGTT	2.49709	38.224	-3.75362	-5.03315
TTTTCTATCTACGTACTTGACACTATTTCCTATTTCTCTTATAATAATGATTCTCTACCTTAGTTTGTACGTT	2.80743	42.9745	-3.88335	-5.03315
TTTTCTATCTACGTACTTGACACTATTTCCTATTTCTCTTATAATAATAATTCTCTACCTTAGTTTGTACGTT	3.24115	49.6138	-4.00211	-5.03315
TTTTCTATCTACGTACTTGACACTATTTCCTATTTCTCTTATAATAATATTACTCTACCTTAGTTTGTACGTT	4.5733	70.0055	-4.36911	-5.03315
TTTTCTATCTACGTACTTGACACTATTTCCTATTTCTCTTATAATAAGTGTCCTCTACCTTAGTTTGTACGTT	2.38364	36.4875	-3.70389	-4.95212
TTTTCTATCTACGTACTTGACACTATTTCCTATTTCTCTTATAATAACCGCCCTCTACCTTAGTTTGTACGTT	3.31734	50.7799	-4.02101	-4.99769
TTTTCTATCTACGTACTTGACACTATTTCCTATTTCTCTTATAATAACGATTCTCTACCTTAGTTTGTACGTT	3.04706	46.6428	-3.95059	-4.99769
TTTTCTATCTACGTACTTGACACTATTTCCTATTTCTCTTATAATAACAAGTCTCTACCTTAGTTTGTACGTT	3.15363	48.274	-3.9896	-4.99769
TTTTCTATCTACGTACTTGACACTATTTCCTATTTCTCTTATAATATAGGGCCTCTACCTTAGTTTGTACGTT	3.14867	48.1981	-3.98251	-5.08056
TTTTCTATCTACGTACTTGACACTATTTCCTATTTCTCTTATAATATACGCCCTCTACCTTAGTTTGTACGTT	3.5456	54.274	-4.0969	-5.08056
TTTTCTATCTACGTACTTGACACTATTTCCTATTTCTCTTATAATATACAGGCTCTACCTTAGTTTGTACGTT	3.45632	52.9075	-4.08588	-5.08056
TTTTCTATCTACGTACTTGACACTATTTCCTATTTCTCTTATAATATACTTCCTCTACCTTAGTTTGTACGTT	2.61556	40.0376	-3.81303	-5.08056
TTTTCTATCTACGTACTTGACACTATTTCCTATTTCTCTTATAATATAGATTCTCTACCTTAGTTTGTACGTT	3.2199	49.2884	-4.01534	-5.08056
TTTTCTATCTACGTACTTGACACTATTTCCTATTTCTCTTATAATATAAATTCTCTACCTTAGTTTGTACGTT	3.33599	51.0655	-4.04646	-5.08056
TTTTCTATCTACGTACTTGACACTATTTCCTATTTCTCTTATAATATTGGGCCTCTACCTTAGTTTGTACGTT	3.14827	48.1919	-3.98922	-5.05311
TTTTCTATCTACGTACTTGACACTATTTCCTATTTCTCTTATAATATTCGCCCTCTACCTTAGTTTGTACGTT	2.7415	41.9653	-3.84992	-5.05311
TTTTCTATCTACGTACTTGACACTATTTCCTATTTCTCTTATAATATTTGGGCTCTACCTTAGTTTGTACGTT	3.12094	47.7736	-3.96846	-5.05311
TTTTCTATCTACGTACTTGACACTATTTCCTATTTCTCTTATAATATTAAGTCTCTACCTTAGTTTGTACGTT	3.97078	60.7824	-4.22812	-5.05311
TTTTCTATCTACGTACTTGACACTATTTCCTATTTCTCTTATAATATTAATTCTCTACCTTAGTTTGTACGTT	3.03234	46.4174	-3.94445	-5.05311
TTTTCTATCTACGTACTTGACACTATTTCCTATTTCTCTTATAATATTATTACTCTACCTTAGTTTGTACGTT	3.4796	53.2638	-4.08973	-5.05311
TTTTCTATCTACGTACTTGACACTATTTCCTATTTCTCTTATAATATGGGGCCTCTACCTTAGTTTGTACGTT	2.51189	38.4506	-3.76923	-4.8708
TTTTCTATCTACGTACTTGACACTATTTCCTATTTCTCTTATAATATGCGCCCTCTACCTTAGTTTGTACGTT	0.95565	14.6286	-2.77557	-4.8708
TTTTCTATCTACGTACTTGACACTATTTCCTATTTCTCTTATAATATGTGGGCTCTACCTTAGTTTGTACGTT	2.13003	32.6053	-3.59186	-4.8708
TTTTCTATCTACGTACTTGACACTATTTCCTATTTCTCTTATAATATGCAGGCTCTACCTTAGTTTGTACGTT	3.93687	60.2633	-4.21255	-4.8708
TTTTCTATCTACGTACTTGACACTATTTCCTATTTCTCTTATAATATGGATTCTCTACCTTAGTTTGTACGTT	3.60767	55.2242	-4.10673	-4.8708
TTTTCTATCTACGTACTTGACACTATTTCCTATTTCTCTTATAATATGATTACTCTACCTTAGTTTGTACGTT	3.14267	48.1062	-3.99191	-4.8708
TTTTCTATCTACGTACTTGACACTATTTCCTATTTCTCTTATAATATCGGGCCTCTACCTTAGTTTGTACGTT	3.0283	46.3556	-3.93763	-4.90302
TTTTCTATCTACGTACTTGACACTATTTCCTATTTCTCTTATAATATCCGCCCTCTACCTTAGTTTGTACGTT	3.25935	49.8923	-4.01583	-4.90302
TTTTCTATCTACGTACTTGACACTATTTCCTATTTCTCTTATAATATCTGGGCTCTACCTTAGTTTGTACGTT	2.26164	34.62	-3.65226	-4.90302
TTTTCTATCTACGTACTTGACACTATTTCCTATTTCTCTTATAATATCCAGGCTCTACCTTAGTTTGTACGTT	2.94865	45.1364	-3.9221	-4.90302
TTTTCTATCTACGTACTTGACACTATTTCCTATTTCTCTTATAATATCTGTCCTCTACCTTAGTTTGTACGTT	3.23692	49.549	-4.02336	-4.90302
TTTTCTATCTACGTACTTGACACTATTTCCTATTTCTCTTATAATATCCTTCCTCTACCTTAGTTTGTACGTT	2.07186	31.7148	-3.57784	-4.90302
TTTTCTATCTACGTACTTGACACTATTTCCTATTTCTCTTATAATATCGATTCTCTACCTTAGTTTGTACGTT	3.12929	47.9015	-3.96985	-4.90302
TTTTCTATCTACGTACTTGACACTATTTCCTATTTCTCTTATAATATCAAGTCTCTACCTTAGTTTGTACGTT	0.496311	7.59725	-2.13893	-4.90302
TTTTCTATCTACGTACTTGACACTATTTCCTATTTCTCTTATAATATCAATTCTCTACCTTAGTTTGTACGTT	3.3588	51.4147	-4.05864	-4.90302
TTTTCTATCTACGTACTTGACACTATTTCCTATTTCTCTTATAATATCATTACTCTACCTTAGTTTGTACGTT	3.02246	46.2661	-3.95217	-4.90302
TTTTCTATCTACGTACTTGACACTATTTCCTATTTCTCTTATAATAGAGGGCCTCTACCTTAGTTTGTACGTT	3.00257	45.9617	-3.94576	-4.92972
TTTTCTATCTACGTACTTGACACTATTTCCTATTTCTCTTATAATAGACGCCCTCTACCTTAGTTTGTACGTT	3.2095	49.1292	-4.01305	-4.92972
TTTTCTATCTACGTACTTGACACTATTTCCTATTTCTCTTATAATAGATGGGCTCTACCTTAGTTTGTACGTT	2.5008	38.2809	-3.73707	-4.92972
TTTTCTATCTACGTACTTGACACTATTTCCTATTTCTCTTATAATAGACAGGCTCTACCTTAGTTTGTACGTT	3.44991	52.8093	-4.0767	-4.92972
TTTTCTATCTACGTACTTGACACTATTTCCTATTTCTCTTATAATAGAAAGTCTCTACCTTAGTTTGTACGTT	2.2098	33.8263	-3.62096	-4.92972
TTTTCTATCTACGTACTTGACACTATTTCCTATTTCTCTTATAATAGTGGGCCTCTACCTTAGTTTGTACGTT	3.64108	55.7356	-4.13666	-5.10878
TTTTCTATCTACGTACTTGACACTATTTCCTATTTCTCTTATAATAGTCGCCCTCTACCTTAGTTTGTACGTT	4.18495	64.0609	-4.26271	-5.10878
TTTTCTATCTACGTACTTGACACTATTTCCTATTTCTCTTATAATAGTTGGGCTCTACCTTAGTTTGTACGTT	2.50509	38.3465	-3.75034	-5.10878
TTTTCTATCTACGTACTTGACACTATTTCCTATTTCTCTTATAATAGTCAGGCTCTACCTTAGTTTGTACGTT	3.27686	50.1604	-4.0158	-5.10878
TTTTCTATCTACGTACTTGACACTATTTCCTATTTCTCTTATAATAGTGATTCTCTACCTTAGTTTGTACGTT	3.13508	47.9901	-3.98362	-5.10878
TTTTCTATCTACGTACTTGACACTATTTCCTATTTCTCTTATAATAGTAAGTCTCTACCTTAGTTTGTACGTT	2.4906	38.1247	-3.75652	-5.10878
TTTTCTATCTACGTACTTGACACTATTTCCTATTTCTCTTATAATAGTAATTCTCTACCTTAGTTTGTACGTT	2.90102	44.4071	-3.90578	-5.10878
TTTTCTATCTACGTACTTGACACTATTTCCTATTTCTCTTATAATAGTATTACTCTACCTTAGTTTGTACGTT	3.83805	58.7507	-4.19372	-5.10878
TTTTCTATCTACGTACTTGACACTATTTCCTATTTCTCTTATAATAGGCGCCCTCTACCTTAGTTTGTACGTT	3.40561	52.1312	-4.06962	-5.0184
TTTTCTATCTACGTACTTGACACTATTTCCTATTTCTCTTATAATAGGCAGGCTCTACCTTAGTTTGTACGTT	2.4687	37.7895	-3.74499	-5.0184
TTTTCTATCTACGTACTTGACACTATTTCCTATTTCTCTTATAATAGGATTACTCTACCTTAGTTTGTACGTT	3.17546	48.6082	-4.00442	-5.0184
TTTTCTATCTACGTACTTGACACTATTTCCTATTTCTCTTATAATAGCGGGCCTCTACCTTAGTTTGTACGTT	2.13049	32.6123	-3.59142	-4.89791
TTTTCTATCTACGTACTTGACACTATTTCCTATTTCTCTTATAATAGCCGCCCTCTACCTTAGTTTGTACGTT	4.13066	63.2299	-4.26906	-4.89791
TTTTCTATCTACGTACTTGACACTATTTCCTATTTCTCTTATAATAGCTGGGCTCTACCTTAGTTTGTACGTT	2.6094	39.9432	-3.80335	-4.89791
TTTTCTATCTACGTACTTGACACTATTTCCTATTTCTCTTATAATAGCCAGGCTCTACCTTAGTTTGTACGTT	2.23496	34.2115	-3.63488	-4.89791
TTTTCTATCTACGTACTTGACACTATTTCCTATTTCTCTTATAATAGCTGTCCTCTACCTTAGTTTGTACGTT	3.99786	61.197	-4.22281	-4.89791
TTTTCTATCTACGTACTTGACACTATTTCCTATTTCTCTTATAATAGCCTTCCTCTACCTTAGTTTGTACGTT	1.82765	27.9767	-3.44658	-4.89791
TTTTCTATCTACGTACTTGACACTATTTCCTATTTCTCTTATAATAGCGATTCTCTACCTTAGTTTGTACGTT	2.79094	42.7222	-3.87333	-4.89791
TTTTCTATCTACGTACTTGACACTATTTCCTATTTCTCTTATAATAGCATTACTCTACCTTAGTTTGTACGTT	3.72999	57.0966	-4.16511	-4.89791
TTTTCTATCTACGTACTTGACACTATTTCCTATTTCTCTTATAATACACGCCCTCTACCTTAGTTTGTACGTT	2.89934	44.3815	-3.89536	-5.00887
TTTTCTATCTACGTACTTGACACTATTTCCTATTTCTCTTATAATACACAGGCTCTACCTTAGTTTGTACGTT	4.02919	61.6766	-4.23507	-5.00887
TTTTCTATCTACGTACTTGACACTATTTCCTATTTCTCTTATAATACATGTCCTCTACCTTAGTTTGTACGTT	3.59845	55.0831	-4.10434	-5.00887
TTTTCTATCTACGTACTTGACACTATTTCCTATTTCTCTTATAATACAAAGTCTCTACCTTAGTTTGTACGTT	3.61714	55.3692	-4.13637	-5.00887
TTTTCTATCTACGTACTTGACACTATTTCCTATTTCTCTTATAATACAAATTCTCTACCTTAGTTTGTACGTT	1.24018	18.9839	-3.06434	-5.00887
TTTTCTATCTACGTACTTGACACTATTTCCTATTTCTCTTATAATACTGGGCCTCTACCTTAGTTTGTACGTT	3.7541	57.4656	-4.15788	-5.13312
TTTTCTATCTACGTACTTGACACTATTTCCTATTTCTCTTATAATACTCGCCCTCTACCTTAGTTTGTACGTT	4.55622	69.744	-4.36279	-5.13312
TTTTCTATCTACGTACTTGACACTATTTCCTATTTCTCTTATAATACTTGGGCTCTACCTTAGTTTGTACGTT	3.07806	47.1173	-3.97305	-5.13312
TTTTCTATCTACGTACTTGACACTATTTCCTATTTCTCTTATAATACTCAGGCTCTACCTTAGTTTGTACGTT	3.33267	51.0146	-4.0495	-5.13312
TTTTCTATCTACGTACTTGACACTATTTCCTATTTCTCTTATAATACTCTTCCTCTACCTTAGTTTGTACGTT	4.03447	61.7574	-4.22608	-5.13312
TTTTCTATCTACGTACTTGACACTATTTCCTATTTCTCTTATAATACTGATTCTCTACCTTAGTTTGTACGTT	3.47918	53.2574	-4.09479	-5.13312
TTTTCTATCTACGTACTTGACACTATTTCCTATTTCTCTTATAATACTAAGTCTCTACCTTAGTTTGTACGTT	3.42505	52.4288	-4.06973	-5.13312
TTTTCTATCTACGTACTTGACACTATTTCCTATTTCTCTTATAATACGCAGGCTCTACCTTAGTTTGTACGTT	3.98038	60.9295	-4.22206	-5.04628
TTTTCTATCTACGTACTTGACACTATTTCCTATTTCTCTTATAATACGTGTCCTCTACCTTAGTTTGTACGTT	3.55485	54.4156	-4.09271	-5.04628
TTTTCTATCTACGTACTTGACACTATTTCCTATTTCTCTTATAATACGCTTCCTCTACCTTAGTTTGTACGTT	4.02095	61.5504	-4.21865	-5.04628
TTTTCTATCTACGTACTTGACACTATTTCCTATTTCTCTTATAATACGGATTCTCTACCTTAGTTTGTACGTT	3.82875	58.6084	-4.18671	-5.04628
TTTTCTATCTACGTACTTGACACTATTTCCTATTTCTCTTATAATACGAAGTCTCTACCTTAGTTTGTACGTT	2.8973	44.3503	-3.90956	-5.04628
TTTTCTATCTACGTACTTGACACTATTTCCTATTTCTCTTATAATACGATTACTCTACCTTAGTTTGTACGTT	3.03577	46.4699	-3.95959	-5.04628
TTTTCTATCTACGTACTTGACACTATTTCCTATTTCTCTTATAATACCGGGCCTCTACCTTAGTTTGTACGTT	2.88851	44.2158	-3.88507	-5.12873
TTTTCTATCTACGTACTTGACACTATTTCCTATTTCTCTTATAATACCTGGGCTCTACCTTAGTTTGTACGTT	3.50716	53.6857	-4.1027	-5.12873
TTTTCTATCTACGTACTTGACACTATTTCCTATTTCTCTTATAATACCCAGGCTCTACCTTAGTTTGTACGTT	3.7272	57.054	-4.163	-5.12873
TTTTCTATCTACGTACTTGACACTATTTCCTATTTCTCTTATAATACCTGTCCTCTACCTTAGTTTGTACGTT	3.958	60.5869	-4.22579	-5.12873
TTTTCTATCTACGTACTTGACACTATTTCCTATTTCTCTTATAATACCCTTCCTCTACCTTAGTTTGTACGTT	4.12171	63.0928	-4.2426	-5.12873
TTTTCTATCTACGTACTTGACACTATTTCCTATTTCTCTTATAATACCGATTCTCTACCTTAGTTTGTACGTT	3.52053	53.8903	-4.09728	-5.12873
TTTTCTATCTACGTACTTGACACTATTTCCTATTTCTCTTATAATACCAATTCTCTACCTTAGTTTGTACGTT	3.54253	54.2271	-4.09869	-5.12873
TTTTCTATCTACGTACTTGACACTATTTCCTATTTCTCTTATAATACCATTACTCTACCTTAGTTTGTACGTT	2.97941	45.6071	-3.92003	-5.12873
TTTTCTATCTACGTACTTGACACTATTTCCTATTTCTCTTATAATTAAGGGCCTCTACCTTAGTTTGTACGTT	3.45808	52.9344	-4.06962	-4.97161
TTTTCTATCTACGTACTTGACACTATTTCCTATTTCTCTTATAATTAACGCCCTCTACCTTAGTTTGTACGTT	3.03205	46.413	-3.91597	-4.97161
TTTTCTATCTACGTACTTGACACTATTTCCTATTTCTCTTATAATTAATGGGCTCTACCTTAGTTTGTACGTT	2.64597	40.503	-3.8113	-4.97161
TTTTCTATCTACGTACTTGACACTATTTCCTATTTCTCTTATAATTAACAGGCTCTACCTTAGTTTGTACGTT	2.87774	44.0509	-3.89109	-4.97161
TTTTCTATCTACGTACTTGACACTATTTCCTATTTCTCTTATAATTAATGTCCTCTACCTTAGTTTGTACGTT	2.88515	44.1643	-3.88838	-4.97161
TTTTCTATCTACGTACTTGACACTATTTCCTATTTCTCTTATAATTAACTTCCTCTACCTTAGTTTGTACGTT	3.31126	50.6869	-4.02648	-4.97161
TTTTCTATCTACGTACTTGACACTATTTCCTATTTCTCTTATAATTAAGATTCTCTACCTTAGTTTGTACGTT	2.74982	42.0927	-3.82567	-4.97161
TTTTCTATCTACGTACTTGACACTATTTCCTATTTCTCTTATAATTAAAAGTCTCTACCTTAGTTTGTACGTT	2.60811	39.9235	-3.79944	-4.97161
TTTTCTATCTACGTACTTGACACTATTTCCTATTTCTCTTATAATTAAATTACTCTACCTTAGTTTGTACGTT	3.51712	53.8381	-4.08522	-4.97161
TTTTCTATCTACGTACTTGACACTATTTCCTATTTCTCTTATAATTATGGGCCTCTACCTTAGTTTGTACGTT	3.76693	57.662	-4.1724	-5.15584
TTTTCTATCTACGTACTTGACACTATTTCCTATTTCTCTTATAATTATCGCCCTCTACCTTAGTTTGTACGTT	3.48393	53.3301	-4.07575	-5.15584
TTTTCTATCTACGTACTTGACACTATTTCCTATTTCTCTTATAATTATTGGGCTCTACCTTAGTTTGTACGTT	3.60619	55.2015	-4.1194	-5.15584
TTTTCTATCTACGTACTTGACACTATTTCCTATTTCTCTTATAATTATCAGGCTCTACCTTAGTTTGTACGTT	3.18464	48.7488	-4.0053	-5.15584
TTTTCTATCTACGTACTTGACACTATTTCCTATTTCTCTTATAATTATTGTCCTCTACCTTAGTTTGTACGTT	3.46307	53.0108	-4.08034	-5.15584
TTTTCTATCTACGTACTTGACACTATTTCCTATTTCTCTTATAATTATCTTCCTCTACCTTAGTTTGTACGTT	2.31957	35.5066	-3.68814	-5.15584
TTTTCTATCTACGTACTTGACACTATTTCCTATTTCTCTTATAATTATGATTCTCTACCTTAGTTTGTACGTT	3.24454	49.6656	-4.02409	-5.15584
TTTTCTATCTACGTACTTGACACTATTTCCTATTTCTCTTATAATTATAAGTCTCTACCTTAGTTTGTACGTT	3.62545	55.4963	-4.13748	-5.15584
TTTTCTATCTACGTACTTGACACTATTTCCTATTTCTCTTATAATTATAATTCTCTACCTTAGTTTGTACGTT	2.8226	43.2068	-3.88281	-5.15584
TTTTCTATCTACGTACTTGACACTATTTCCTATTTCTCTTATAATTATATTACTCTACCTTAGTTTGTACGTT	3.92373	60.0623	-4.21726	-5.15584
TTTTCTATCTACGTACTTGACACTATTTCCTATTTCTCTTATAATTAGGGGCCTCTACCTTAGTTTGTACGTT	2.46697	37.763	-3.75223	-5.02892
TTTTCTATCTACGTACTTGACACTATTTCCTATTTCTCTTATAATTAGCGCCCTCTACCTTAGTTTGTACGTT	5.18092	79.3066	-4.46986	-5.02892
TTTTCTATCTACGTACTTGACACTATTTCCTATTTCTCTTATAATTAGCAGGCTCTACCTTAGTTTGTACGTT	2.80745	42.9749	-3.87258	-5.02892
TTTTCTATCTACGTACTTGACACTATTTCCTATTTCTCTTATAATTAGTGTCCTCTACCTTAGTTTGTACGTT	4.6731	71.5332	-4.38067	-5.02892
TTTTCTATCTACGTACTTGACACTATTTCCTATTTCTCTTATAATTAGGATTCTCTACCTTAGTTTGTACGTT	3.46215	52.9967	-4.09303	-5.02892
TTTTCTATCTACGTACTTGACACTATTTCCTATTTCTCTTATAATTAGAAGTCTCTACCTTAGTTTGTACGTT	2.46262	37.6964	-3.75247	-5.02892
TTTTCTATCTACGTACTTGACACTATTTCCTATTTCTCTTATAATTACGGGCCTCTACCTTAGTTTGTACGTT	3.02805	46.3517	-3.95319	-4.99074
TTTTCTATCTACGTACTTGACACTATTTCCTATTTCTCTTATAATTACCGCCCTCTACCTTAGTTTGTACGTT	2.72914	41.7762	-3.82903	-4.99074
TTTTCTATCTACGTACTTGACACTATTTCCTATTTCTCTTATAATTACTGGGCTCTACCTTAGTTTGTACGTT	2.10907	32.2844	-3.56755	-4.99074
TTTTCTATCTACGTACTTGACACTATTTCCTATTTCTCTTATAATTACCAGGCTCTACCTTAGTTTGTACGTT	2.81981	43.1641	-3.87333	-4.99074
TTTTCTATCTACGTACTTGACACTATTTCCTATTTCTCTTATAATTACAAGTCTCTACCTTAGTTTGTACGTT	2.83959	43.4668	-3.88537	-4.99074
TTTTCTATCTACGTACTTGACACTATTTCCTATTTCTCTTATAATTACAATTCTCTACCTTAGTTTGTACGTT	2.62566	40.1922	-3.78781	-4.99074
TTTTCTATCTACGTACTTGACACTATTTCCTATTTCTCTTATAATTTAGGGCCTCTACCTTAGTTTGTACGTT	2.27144	34.7699	-3.64273	-4.95406
TTTTCTATCTACGTACTTGACACTATTTCCTATTTCTCTTATAATTTATGGGCTCTACCTTAGTTTGTACGTT	2.45107	37.5196	-3.73505	-4.95406
TTTTCTATCTACGTACTTGACACTATTTCCTATTTCTCTTATAATTTATGTCCTCTACCTTAGTTTGTACGTT	3.80407	58.2306	-4.1773	-4.95406
TTTTCTATCTACGTACTTGACACTATTTCCTATTTCTCTTATAATTTAGATTCTCTACCTTAGTTTGTACGTT	3.17454	48.5941	-3.98076	-4.95406
TTTTCTATCTACGTACTTGACACTATTTCCTATTTCTCTTATAATTTAAAGTCTCTACCTTAGTTTGTACGTT	2.74889	42.0785	-3.84723	-4.95406
TTTTCTATCTACGTACTTGACACTATTTCCTATTTCTCTTATAATTTAAATTCTCTACCTTAGTTTGTACGTT	1.09559	16.7707	-2.93138	-4.95406
TTTTCTATCTACGTACTTGACACTATTTCCTATTTCTCTTATAATTTAATTACTCTACCTTAGTTTGTACGTT	2.39972	36.7337	-3.71661	-4.95406
TTTTCTATCTACGTACTTGACACTATTTCCTATTTCTCTTATAATTTTGGGCCTCTACCTTAGTTTGTACGTT	3.50479	53.6494	-4.09526	-4.90852
TTTTCTATCTACGTACTTGACACTATTTCCTATTTCTCTTATAATTTTTGGGCTCTACCTTAGTTTGTACGTT	3.48346	53.3228	-4.06536	-4.90852
TTTTCTATCTACGTACTTGACACTATTTCCTATTTCTCTTATAATTTTCAGGCTCTACCTTAGTTTGTACGTT	1.14365	17.5064	-2.96352	-4.90852
TTTTCTATCTACGTACTTGACACTATTTCCTATTTCTCTTATAATTTTTGTCCTCTACCTTAGTTTGTACGTT	4.21465	64.5155	-4.26934	-4.90852
TTTTCTATCTACGTACTTGACACTATTTCCTATTTCTCTTATAATTTTCTTCCTCTACCTTAGTTTGTACGTT	3.53425	54.1003	-4.1128	-4.90852
TTTTCTATCTACGTACTTGACACTATTTCCTATTTCTCTTATAATTTTAAGTCTCTACCTTAGTTTGTACGTT	1.98989	30.4602	-3.52272	-4.90852
TTTTCTATCTACGTACTTGACACTATTTCCTATTTCTCTTATAATTTTAATTCTCTACCTTAGTTTGTACGTT	4.50774	69.0019	-4.34112	-4.90852
TTTTCTATCTACGTACTTGACACTATTTCCTATTTCTCTTATAATTTTATTACTCTACCTTAGTTTGTACGTT	3.44321	52.7067	-4.06885	-4.90852
TTTTCTATCTACGTACTTGACACTATTTCCTATTTCTCTTATAATTTGGGGCCTCTACCTTAGTTTGTACGTT	3.29499	50.4378	-4.01795	-5.06981
TTTTCTATCTACGTACTTGACACTATTTCCTATTTCTCTTATAATTTGCGCCCTCTACCTTAGTTTGTACGTT	2.97137	45.4841	-3.92966	-5.06981
TTTTCTATCTACGTACTTGACACTATTTCCTATTTCTCTTATAATTTGTGGGCTCTACCTTAGTTTGTACGTT	3.26309	49.9496	-4.01181	-5.06981
TTTTCTATCTACGTACTTGACACTATTTCCTATTTCTCTTATAATTTGCAGGCTCTACCTTAGTTTGTACGTT	3.24109	49.6127	-3.99114	-5.06981
TTTTCTATCTACGTACTTGACACTATTTCCTATTTCTCTTATAATTTGTGTCCTCTACCTTAGTTTGTACGTT	3.90775	59.8176	-4.19822	-5.06981
TTTTCTATCTACGTACTTGACACTATTTCCTATTTCTCTTATAATTTGCTTCCTCTACCTTAGTTTGTACGTT	3.82989	58.6259	-4.16229	-5.06981
TTTTCTATCTACGTACTTGACACTATTTCCTATTTCTCTTATAATTTGGATTCTCTACCTTAGTTTGTACGTT	1.68825	25.8428	-3.36924	-5.06981
TTTTCTATCTACGTACTTGACACTATTTCCTATTTCTCTTATAATTTGATTACTCTACCTTAGTTTGTACGTT	2.44699	37.4572	-3.72469	-5.06981
TTTTCTATCTACGTACTTGACACTATTTCCTATTTCTCTTATAATTTCGGGCCTCTACCTTAGTTTGTACGTT	3.36673	51.536	-4.05256	-4.99575
TTTTCTATCTACGTACTTGACACTATTTCCTATTTCTCTTATAATTTCCGCCCTCTACCTTAGTTTGTACGTT	4.24119	64.9218	-4.27361	-4.99575
TTTTCTATCTACGTACTTGACACTATTTCCTATTTCTCTTATAATTTCCAGGCTCTACCTTAGTTTGTACGTT	4.04989	61.9934	-4.23674	-4.99575
TTTTCTATCTACGTACTTGACACTATTTCCTATTTCTCTTATAATTTCTGTCCTCTACCTTAGTTTGTACGTT	4.26578	65.2982	-4.25945	-4.99575
TTTTCTATCTACGTACTTGACACTATTTCCTATTTCTCTTATAATTTCCTTCCTCTACCTTAGTTTGTACGTT	2.73182	41.8172	-3.82624	-4.99575
TTTTCTATCTACGTACTTGACACTATTTCCTATTTCTCTTATAATTTCAAGTCTCTACCTTAGTTTGTACGTT	2.75126	42.1148	-3.84941	-4.99575
TTTTCTATCTACGTACTTGACACTATTTCCTATTTCTCTTATAATTTCAATTCTCTACCTTAGTTTGTACGTT	2.27133	34.7683	-3.65235	-4.99575
TTTTCTATCTACGTACTTGACACTATTTCCTATTTCTCTTATAATTTCATTACTCTACCTTAGTTTGTACGTT	3.33003	50.9742	-4.04655	-4.99575
TTTTCTATCTACGTACTTGACACTATTTCCTATTTCTCTTATAATTGAGGGCCTCTACCTTAGTTTGTACGTT	2.83397	43.3808	-3.88757	-4.94204
TTTTCTATCTACGTACTTGACACTATTTCCTATTTCTCTTATAATTGACAGGCTCTACCTTAGTTTGTACGTT	2.12735	32.5644	-3.60011	-4.94204
TTTTCTATCTACGTACTTGACACTATTTCCTATTTCTCTTATAATTGATGTCCTCTACCTTAGTTTGTACGTT	2.82723	43.2777	-3.87655	-4.94204
TTTTCTATCTACGTACTTGACACTATTTCCTATTTCTCTTATAATTGAGATTCTCTACCTTAGTTTGTACGTT	2.63113	40.2759	-3.79498	-4.94204
TTTTCTATCTACGTACTTGACACTATTTCCTATTTCTCTTATAATTGAAATTCTCTACCTTAGTTTGTACGTT	2.59952	39.792	-3.80103	-4.94204
TTTTCTATCTACGTACTTGACACTATTTCCTATTTCTCTTATAATTGAATTACTCTACCTTAGTTTGTACGTT	2.46723	37.767	-3.75263	-4.94204
TTTTCTATCTACGTACTTGACACTATTTCCTATTTCTCTTATAATTGTGGGCCTCTACCTTAGTTTGTACGTT	3.28553	50.2931	-4.00271	-5.05444
TTTTCTATCTACGTACTTGACACTATTTCCTATTTCTCTTATAATTGTCGCCCTCTACCTTAGTTTGTACGTT	4.08166	62.4798	-4.2473	-5.05444
TTTTCTATCTACGTACTTGACACTATTTCCTATTTCTCTTATAATTGTTGGGCTCTACCTTAGTTTGTACGTT	2.76501	42.3252	-3.84006	-5.05444
TTTTCTATCTACGTACTTGACACTATTTCCTATTTCTCTTATAATTGTTGTCCTCTACCTTAGTTTGTACGTT	2.56282	39.2303	-3.77641	-5.05444
TTTTCTATCTACGTACTTGACACTATTTCCTATTTCTCTTATAATTGTCTTCCTCTACCTTAGTTTGTACGTT	3.0744	47.0611	-3.93953	-5.05444
TTTTCTATCTACGTACTTGACACTATTTCCTATTTCTCTTATAATTGTATTACTCTACCTTAGTTTGTACGTT	1.75321	26.8372	-3.39632	-5.05444
TTTTCTATCTACGTACTTGACACTATTTCCTATTTCTCTTATAATTGGGGGCCTCTACCTTAGTTTGTACGTT	2.98375	45.6736	-3.91738	-4.88382
TTTTCTATCTACGTACTTGACACTATTTCCTATTTCTCTTATAATTGGCGCCCTCTACCTTAGTTTGTACGTT	3.79155	58.0389	-4.14268	-4.88382
TTTTCTATCTACGTACTTGACACTATTTCCTATTTCTCTTATAATTGGTGTCCTCTACCTTAGTTTGTACGTT	2.77563	42.4878	-3.8549	-4.88382
TTTTCTATCTACGTACTTGACACTATTTCCTATTTCTCTTATAATTGGCTTCCTCTACCTTAGTTTGTACGTT	3.95918	60.6049	-4.22287	-4.88382
TTTTCTATCTACGTACTTGACACTATTTCCTATTTCTCTTATAATTGGGATTCTCTACCTTAGTTTGTACGTT	3.04695	46.641	-3.96081	-4.88382
TTTTCTATCTACGTACTTGACACTATTTCCTATTTCTCTTATAATTGCGGGCCTCTACCTTAGTTTGTACGTT	4.79945	73.4674	-4.40057	-5.08384
TTTTCTATCTACGTACTTGACACTATTTCCTATTTCTCTTATAATTGCTGGGCTCTACCTTAGTTTGTACGTT	2.72192	41.6656	-3.82173	-5.08384
TTTTCTATCTACGTACTTGACACTATTTCCTATTTCTCTTATAATTGCCAGGCTCTACCTTAGTTTGTACGTT	2.28118	34.9191	-3.66491	-5.08384
TTTTCTATCTACGTACTTGACACTATTTCCTATTTCTCTTATAATTGCTGTCCTCTACCTTAGTTTGTACGTT	3.12827	47.8858	-3.96463	-5.08384
TTTTCTATCTACGTACTTGACACTATTTCCTATTTCTCTTATAATTGCCTTCCTCTACCTTAGTTTGTACGTT	3.93546	60.2419	-4.19671	-5.08384
TTTTCTATCTACGTACTTGACACTATTTCCTATTTCTCTTATAATTGCGATTCTCTACCTTAGTTTGTACGTT	2.91275	44.5868	-3.87141	-5.08384
TTTTCTATCTACGTACTTGACACTATTTCCTATTTCTCTTATAATTGCAAGTCTCTACCTTAGTTTGTACGTT	2.94457	45.0739	-3.91773	-5.08384
TTTTCTATCTACGTACTTGACACTATTTCCTATTTCTCTTATAATTGCAATTCTCTACCTTAGTTTGTACGTT	2.42858	37.1754	-3.7295	-5.08384
TTTTCTATCTACGTACTTGACACTATTTCCTATTTCTCTTATAATTGCATTACTCTACCTTAGTTTGTACGTT	2.77667	42.5037	-3.8493	-5.08384
TTTTCTATCTACGTACTTGACACTATTTCCTATTTCTCTTATAATTCACGCCCTCTACCTTAGTTTGTACGTT	5.26585	80.6067	-4.50199	-5.12127
TTTTCTATCTACGTACTTGACACTATTTCCTATTTCTCTTATAATTCATGGGCTCTACCTTAGTTTGTACGTT	3.26709	50.0108	-4.01683	-5.12127
TTTTCTATCTACGTACTTGACACTATTTCCTATTTCTCTTATAATTCATGTCCTCTACCTTAGTTTGTACGTT	4.01119	61.4011	-4.21713	-5.12127
TTTTCTATCTACGTACTTGACACTATTTCCTATTTCTCTTATAATTCAGATTCTCTACCTTAGTTTGTACGTT	3.14961	48.2125	-3.97231	-5.12127
TTTTCTATCTACGTACTTGACACTATTTCCTATTTCTCTTATAATTCAAAGTCTCTACCTTAGTTTGTACGTT	2.54894	39.0178	-3.78658	-5.12127
TTTTCTATCTACGTACTTGACACTATTTCCTATTTCTCTTATAATTCAATTACTCTACCTTAGTTTGTACGTT	4.01901	61.5208	-4.23887	-5.12127
TTTTCTATCTACGTACTTGACACTATTTCCTATTTCTCTTATAATTCTCGCCCTCTACCTTAGTTTGTACGTT	4.25985	65.2075	-4.28183	-5.17599
TTTTCTATCTACGTACTTGACACTATTTCCTATTTCTCTTATAATTCTTGGGCTCTACCTTAGTTTGTACGTT	3.87249	59.278	-4.17125	-5.17599
TTTTCTATCTACGTACTTGACACTATTTCCTATTTCTCTTATAATTCTCAGGCTCTACCTTAGTTTGTACGTT	3.82815	58.5992	-4.16815	-5.17599
TTTTCTATCTACGTACTTGACACTATTTCCTATTTCTCTTATAATTCTTGTCCTCTACCTTAGTTTGTACGTT	5.13871	78.6604	-4.47476	-5.17599
TTTTCTATCTACGTACTTGACACTATTTCCTATTTCTCTTATAATTCTGATTCTCTACCTTAGTTTGTACGTT	3.37345	51.6388	-4.04134	-5.17599
TTTTCTATCTACGTACTTGACACTATTTCCTATTTCTCTTATAATTCTAAGTCTCTACCTTAGTTTGTACGTT	2.62886	40.2412	-3.80774	-5.17599
TTTTCTATCTACGTACTTGACACTATTTCCTATTTCTCTTATAATTCGGGGCCTCTACCTTAGTTTGTACGTT	2.81043	43.0205	-3.87383	-5.13585
TTTTCTATCTACGTACTTGACACTATTTCCTATTTCTCTTATAATTCGCGCCCTCTACCTTAGTTTGTACGTT	5.65053	86.4952	-4.55929	-5.13585
TTTTCTATCTACGTACTTGACACTATTTCCTATTTCTCTTATAATTCGTGGGCTCTACCTTAGTTTGTACGTT	2.86295	43.8244	-3.86968	-5.13585
TTTTCTATCTACGTACTTGACACTATTTCCTATTTCTCTTATAATTCGCAGGCTCTACCTTAGTTTGTACGTT	4.94723	75.7294	-4.43915	-5.13585
TTTTCTATCTACGTACTTGACACTATTTCCTATTTCTCTTATAATTCGTGTCCTCTACCTTAGTTTGTACGTT	4.53673	69.4458	-4.33664	-5.13585
TTTTCTATCTACGTACTTGACACTATTTCCTATTTCTCTTATAATTCGCTTCCTCTACCTTAGTTTGTACGTT	3.42104	52.3674	-4.05412	-5.13585
TTTTCTATCTACGTACTTGACACTATTTCCTATTTCTCTTATAATTCGGATTCTCTACCTTAGTTTGTACGTT	3.25425	49.8142	-4.00826	-5.13585
TTTTCTATCTACGTACTTGACACTATTTCCTATTTCTCTTATAATTCGATTACTCTACCTTAGTTTGTACGTT	1.69247	25.9073	-3.36345	-5.13585
TTTTCTATCTACGTACTTGACACTATTTCCTATTTCTCTTATAATTCCGGGCCTCTACCTTAGTTTGTACGTT	4.67306	71.5326	-4.37064	-5.1608
TTTTCTATCTACGTACTTGACACTATTTCCTATTTCTCTTATAATTCCCGCCCTCTACCTTAGTTTGTACGTT	3.8854	59.4755	-4.19386	-5.1608
TTTTCTATCTACGTACTTGACACTATTTCCTATTTCTCTTATAATTCCTGGGCTCTACCTTAGTTTGTACGTT	3.20829	49.1107	-4.0016	-5.1608
TTTTCTATCTACGTACTTGACACTATTTCCTATTTCTCTTATAATTCCCAGGCTCTACCTTAGTTTGTACGTT	2.64905	40.5501	-3.80985	-5.1608
TTTTCTATCTACGTACTTGACACTATTTCCTATTTCTCTTATAATTCCTGTCCTCTACCTTAGTTTGTACGTT	3.79264	58.0556	-4.16645	-5.1608
TTTTCTATCTACGTACTTGACACTATTTCCTATTTCTCTTATAATTCCCTTCCTCTACCTTAGTTTGTACGTT	3.5104	53.7353	-4.09596	-5.1608
TTTTCTATCTACGTACTTGACACTATTTCCTATTTCTCTTATAATTCCGATTCTCTACCTTAGTTTGTACGTT	4.87212	74.5797	-4.43459	-5.1608
TTTTCTATCTACGTACTTGACACTATTTCCTATTTCTCTTATAATTCCAAGTCTCTACCTTAGTTTGTACGTT	3.22061	49.2993	-3.98717	-5.1608
TTTTCTATCTACGTACTTGACACTATTTCCTATTTCTCTTATAATTCCATTACTCTACCTTAGTTTGTACGTT	2.56534	39.2688	-3.77321	-5.1608
TTTTCTATCTACGTACTTGACACTATTTCCTATTTCTCTTATAATGAACGCCCTCTACCTTAGTTTGTACGTT	3.48622	53.3651	-4.09371	-4.90826
TTTTCTATCTACGTACTTGACACTATTTCCTATTTCTCTTATAATGAACAGGCTCTACCTTAGTTTGTACGTT	4.01513	61.4613	-4.23808	-4.90826
TTTTCTATCTACGTACTTGACACTATTTCCTATTTCTCTTATAATGAACTTCCTCTACCTTAGTTTGTACGTT	2.76215	42.2815	-3.86576	-4.90826
TTTTCTATCTACGTACTTGACACTATTTCCTATTTCTCTTATAATGAAAAGTCTCTACCTTAGTTTGTACGTT	3.01916	46.2156	-3.94873	-4.90826
TTTTCTATCTACGTACTTGACACTATTTCCTATTTCTCTTATAATGATCGCCCTCTACCTTAGTTTGTACGTT	4.00355	61.2841	-4.23504	-4.97438
TTTTCTATCTACGTACTTGACACTATTTCCTATTTCTCTTATAATGATCAGGCTCTACCTTAGTTTGTACGTT	2.7912	42.7261	-3.83855	-4.97438
TTTTCTATCTACGTACTTGACACTATTTCCTATTTCTCTTATAATGATTGTCCTCTACCTTAGTTTGTACGTT	3.04208	46.5665	-3.94438	-4.97438
TTTTCTATCTACGTACTTGACACTATTTCCTATTTCTCTTATAATGATCTTCCTCTACCTTAGTTTGTACGTT	4.48855	68.7083	-4.34201	-4.97438
TTTTCTATCTACGTACTTGACACTATTTCCTATTTCTCTTATAATGATGATTCTCTACCTTAGTTTGTACGTT	2.39121	36.6034	-3.70537	-4.97438
TTTTCTATCTACGTACTTGACACTATTTCCTATTTCTCTTATAATGAGTGGGCTCTACCTTAGTTTGTACGTT	2.70091	41.344	-3.83564	-4.86976
TTTTCTATCTACGTACTTGACACTATTTCCTATTTCTCTTATAATGAGCTTCCTCTACCTTAGTTTGTACGTT	3.04244	46.572	-3.95846	-4.86976
TTTTCTATCTACGTACTTGACACTATTTCCTATTTCTCTTATAATGAGGATTCTCTACCTTAGTTTGTACGTT	3.38356	51.7936	-4.04474	-4.86976
TTTTCTATCTACGTACTTGACACTATTTCCTATTTCTCTTATAATGAGATTACTCTACCTTAGTTTGTACGTT	4.02232	61.5715	-4.23807	-4.86976
TTTTCTATCTACGTACTTGACACTATTTCCTATTTCTCTTATAATGACCGCCCTCTACCTTAGTTTGTACGTT	3.71923	56.932	-4.14173	-5.045
TTTTCTATCTACGTACTTGACACTATTTCCTATTTCTCTTATAATGACCAGGCTCTACCTTAGTTTGTACGTT	2.4399	37.3486	-3.72459	-5.045
TTTTCTATCTACGTACTTGACACTATTTCCTATTTCTCTTATAATGACTGTCCTCTACCTTAGTTTGTACGTT	3.58998	54.9535	-4.11983	-5.045
TTTTCTATCTACGTACTTGACACTATTTCCTATTTCTCTTATAATGACGATTCTCTACCTTAGTTTGTACGTT	2.2189	33.9656	-3.63762	-5.045
TTTTCTATCTACGTACTTGACACTATTTCCTATTTCTCTTATAATGACATTACTCTACCTTAGTTTGTACGTT	4.45372	68.175	-4.33619	-5.045
TTTTCTATCTACGTACTTGACACTATTTCCTATTTCTCTTATAATGTAGGGCCTCTACCTTAGTTTGTACGTT	3.33313	51.0217	-4.04627	-4.88529
TTTTCTATCTACGTACTTGACACTATTTCCTATTTCTCTTATAATGTATGGGCTCTACCTTAGTTTGTACGTT	2.95202	45.1879	-3.90918	-4.88529
TTTTCTATCTACGTACTTGACACTATTTCCTATTTCTCTTATAATGTACAGGCTCTACCTTAGTTTGTACGTT	4.02816	61.6608	-4.24134	-4.88529
TTTTCTATCTACGTACTTGACACTATTTCCTATTTCTCTTATAATGTATGTCCTCTACCTTAGTTTGTACGTT	3.11151	47.6293	-3.96125	-4.88529
TTTTCTATCTACGTACTTGACACTATTTCCTATTTCTCTTATAATGTAGATTCTCTACCTTAGTTTGTACGTT	2.41886	37.0266	-3.71318	-4.88529
TTTTCTATCTACGTACTTGACACTATTTCCTATTTCTCTTATAATGTAAATTCTCTACCTTAGTTTGTACGTT	3.07359	47.0487	-3.96073	-4.88529
TTTTCTATCTACGTACTTGACACTATTTCCTATTTCTCTTATAATGTAATTACTCTACCTTAGTTTGTACGTT	3.566	54.5863	-4.12017	-4.88529
TTTTCTATCTACGTACTTGACACTATTTCCTATTTCTCTTATAATGTTGGGCCTCTACCTTAGTTTGTACGTT	2.3353	35.7475	-3.68102	-4.90026
TTTTCTATCTACGTACTTGACACTATTTCCTATTTCTCTTATAATGTTCGCCCTCTACCTTAGTTTGTACGTT	3.90779	59.8183	-4.195	-4.90026
TTTTCTATCTACGTACTTGACACTATTTCCTATTTCTCTTATAATGTTCAGGCTCTACCTTAGTTTGTACGTT	3.45193	52.8403	-4.0687	-4.90026
TTTTCTATCTACGTACTTGACACTATTTCCTATTTCTCTTATAATGTTTGTCCTCTACCTTAGTTTGTACGTT	3.37757	51.7019	-4.05527	-4.90026
TTTTCTATCTACGTACTTGACACTATTTCCTATTTCTCTTATAATGTTGATTCTCTACCTTAGTTTGTACGTT	3.78784	57.9822	-4.18208	-4.90026
TTTTCTATCTACGTACTTGACACTATTTCCTATTTCTCTTATAATGTTAAGTCTCTACCTTAGTTTGTACGTT	2.69003	41.1775	-3.82947	-4.90026
TTTTCTATCTACGTACTTGACACTATTTCCTATTTCTCTTATAATGTTAATTCTCTACCTTAGTTTGTACGTT	2.9055	44.4758	-3.91413	-4.90026
TTTTCTATCTACGTACTTGACACTATTTCCTATTTCTCTTATAATGTGGGGCCTCTACCTTAGTTTGTACGTT	3.06118	46.8589	-3.95313	-5.00921
TTTTCTATCTACGTACTTGACACTATTTCCTATTTCTCTTATAATGTGCGCCCTCTACCTTAGTTTGTACGTT	4.4204	67.665	-4.32412	-5.00921
TTTTCTATCTACGTACTTGACACTATTTCCTATTTCTCTTATAATGTGTGGGCTCTACCTTAGTTTGTACGTT	3.19641	48.9289	-4.00465	-5.00921
TTTTCTATCTACGTACTTGACACTATTTCCTATTTCTCTTATAATGTGCAGGCTCTACCTTAGTTTGTACGTT	3.76984	57.7067	-4.15952	-5.00921
TTTTCTATCTACGTACTTGACACTATTTCCTATTTCTCTTATAATGTGCTTCCTCTACCTTAGTTTGTACGTT	5.09404	77.9767	-4.47329	-5.00921
TTTTCTATCTACGTACTTGACACTATTTCCTATTTCTCTTATAATGTGGATTCTCTACCTTAGTTTGTACGTT	1.74649	26.7343	-3.37824	-5.00921
TTTTCTATCTACGTACTTGACACTATTTCCTATTTCTCTTATAATGTGAAGTCTCTACCTTAGTTTGTACGTT	2.70372	41.387	-3.83623	-5.00921
TTTTCTATCTACGTACTTGACACTATTTCCTATTTCTCTTATAATGTGATTACTCTACCTTAGTTTGTACGTT	1.78195	27.2771	-3.42318	-5.00921
TTTTCTATCTACGTACTTGACACTATTTCCTATTTCTCTTATAATGTCGGGCCTCTACCTTAGTTTGTACGTT	3.31635	50.7649	-4.01692	-4.97407
TTTTCTATCTACGTACTTGACACTATTTCCTATTTCTCTTATAATGTCTGGGCTCTACCTTAGTTTGTACGTT	1.92124	29.4093	-3.49895	-4.97407
TTTTCTATCTACGTACTTGACACTATTTCCTATTTCTCTTATAATGTCTGTCCTCTACCTTAGTTTGTACGTT	3.53149	54.0582	-4.10784	-4.97407
TTTTCTATCTACGTACTTGACACTATTTCCTATTTCTCTTATAATGTCCTTCCTCTACCTTAGTTTGTACGTT	2.85706	43.7342	-3.89097	-4.97407
TTTTCTATCTACGTACTTGACACTATTTCCTATTTCTCTTATAATGTCGATTCTCTACCTTAGTTTGTACGTT	3.63857	55.6971	-4.12909	-4.97407
TTTTCTATCTACGTACTTGACACTATTTCCTATTTCTCTTATAATGTCAATTCTCTACCTTAGTTTGTACGTT	1.2579	19.2552	-3.07232	-4.97407
TTTTCTATCTACGTACTTGACACTATTTCCTATTTCTCTTATAATGGAGGGCCTCTACCTTAGTTTGTACGTT	2.97911	45.6025	-3.90266	-5.0585
TTTTCTATCTACGTACTTGACACTATTTCCTATTTCTCTTATAATGGACGCCCTCTACCTTAGTTTGTACGTT	3.35474	51.3525	-4.02403	-5.0585
TTTTCTATCTACGTACTTGACACTATTTCCTATTTCTCTTATAATGGATGGGCTCTACCTTAGTTTGTACGTT	2.62428	40.171	-3.79106	-5.0585
TTTTCTATCTACGTACTTGACACTATTTCCTATTTCTCTTATAATGGACAGGCTCTACCTTAGTTTGTACGTT	2.56577	39.2754	-3.78339	-5.0585
TTTTCTATCTACGTACTTGACACTATTTCCTATTTCTCTTATAATGGACTTCCTCTACCTTAGTTTGTACGTT	2.45939	37.647	-3.73351	-5.0585
TTTTCTATCTACGTACTTGACACTATTTCCTATTTCTCTTATAATGGAAAGTCTCTACCTTAGTTTGTACGTT	2.31518	35.4395	-3.67414	-5.0585
TTTTCTATCTACGTACTTGACACTATTTCCTATTTCTCTTATAATGGAATTACTCTACCTTAGTTTGTACGTT	3.22255	49.329	-4.01593	-5.0585
TTTTCTATCTACGTACTTGACACTATTTCCTATTTCTCTTATAATGGTCGCCCTCTACCTTAGTTTGTACGTT	4.17748	63.9465	-4.2792	-5.03699
TTTTCTATCTACGTACTTGACACTATTTCCTATTTCTCTTATAATGGTTGGGCTCTACCTTAGTTTGTACGTT	2.15904	33.0493	-3.61974	-5.03699
TTTTCTATCTACGTACTTGACACTATTTCCTATTTCTCTTATAATGGTTGTCCTCTACCTTAGTTTGTACGTT	2.93037	44.8565	-3.9179	-5.03699
TTTTCTATCTACGTACTTGACACTATTTCCTATTTCTCTTATAATGGTGATTCTCTACCTTAGTTTGTACGTT	2.62529	40.1865	-3.79531	-5.03699
TTTTCTATCTACGTACTTGACACTATTTCCTATTTCTCTTATAATGGTAAGTCTCTACCTTAGTTTGTACGTT	2.74372	41.9993	-3.85456	-5.03699
TTTTCTATCTACGTACTTGACACTATTTCCTATTTCTCTTATAATGGTAATTCTCTACCTTAGTTTGTACGTT	2.16076	33.0758	-3.61572	-5.03699
TTTTCTATCTACGTACTTGACACTATTTCCTATTTCTCTTATAATGGTATTACTCTACCTTAGTTTGTACGTT	2.64256	40.4509	-3.82008	-5.03699
TTTTCTATCTACGTACTTGACACTATTTCCTATTTCTCTTATAATGGGCAGGCTCTACCTTAGTTTGTACGTT	2.27389	34.8074	-3.67048	-4.96349
TTTTCTATCTACGTACTTGACACTATTTCCTATTTCTCTTATAATGGGTGTCCTCTACCTTAGTTTGTACGTT	3.46303	53.0102	-4.08719	-4.96349
TTTTCTATCTACGTACTTGACACTATTTCCTATTTCTCTTATAATGGGCTTCCTCTACCTTAGTTTGTACGTT	4.03444	61.757	-4.2443	-4.96349
TTTTCTATCTACGTACTTGACACTATTTCCTATTTCTCTTATAATGGGAAGTCTCTACCTTAGTTTGTACGTT	1.81249	27.7446	-3.44147	-4.96349
TTTTCTATCTACGTACTTGACACTATTTCCTATTTCTCTTATAATGGGATTACTCTACCTTAGTTTGTACGTT	3.44354	52.7119	-4.07498	-4.96349
TTTTCTATCTACGTACTTGACACTATTTCCTATTTCTCTTATAATGGCGGGCCTCTACCTTAGTTTGTACGTT	3.9175	59.967	-4.19802	-5.01891
TTTTCTATCTACGTACTTGACACTATTTCCTATTTCTCTTATAATGGCCGCCCTCTACCTTAGTTTGTACGTT	6.05417	92.6738	-4.64407	-5.01891
TTTTCTATCTACGTACTTGACACTATTTCCTATTTCTCTTATAATGGCTGGGCTCTACCTTAGTTTGTACGTT	1.83023	28.0162	-3.45038	-5.01891
TTTTCTATCTACGTACTTGACACTATTTCCTATTTCTCTTATAATGGCCAGGCTCTACCTTAGTTTGTACGTT	3.59399	55.0148	-4.11772	-5.01891
TTTTCTATCTACGTACTTGACACTATTTCCTATTTCTCTTATAATGGCTGTCCTCTACCTTAGTTTGTACGTT	2.67987	41.0219	-3.83435	-5.01891
TTTTCTATCTACGTACTTGACACTATTTCCTATTTCTCTTATAATGGCCTTCCTCTACCTTAGTTTGTACGTT	0.675909	10.3464	-2.44858	-5.01891
TTTTCTATCTACGTACTTGACACTATTTCCTATTTCTCTTATAATGGCGATTCTCTACCTTAGTTTGTACGTT	3.03833	46.5091	-3.9409	-5.01891
TTTTCTATCTACGTACTTGACACTATTTCCTATTTCTCTTATAATGGCAATTCTCTACCTTAGTTTGTACGTT	2.27729	34.8594	-3.65262	-5.01891
TTTTCTATCTACGTACTTGACACTATTTCCTATTTCTCTTATAATGGCATTACTCTACCTTAGTTTGTACGTT	3.02773	46.3469	-3.92419	-5.01891
TTTTCTATCTACGTACTTGACACTATTTCCTATTTCTCTTATAATGCAGGGCCTCTACCTTAGTTTGTACGTT	1.47294	22.5469	-3.23087	-5.18459
TTTTCTATCTACGTACTTGACACTATTTCCTATTTCTCTTATAATGCACGCCCTCTACCTTAGTTTGTACGTT	5.26983	80.6676	-4.49116	-5.18459
TTTTCTATCTACGTACTTGACACTATTTCCTATTTCTCTTATAATGCATGGGCTCTACCTTAGTTTGTACGTT	3.05064	46.6976	-3.94976	-5.18459
TTTTCTATCTACGTACTTGACACTATTTCCTATTTCTCTTATAATGCACAGGCTCTACCTTAGTTTGTACGTT	5.18148	79.3153	-4.48393	-5.18459
TTTTCTATCTACGTACTTGACACTATTTCCTATTTCTCTTATAATGCATGTCCTCTACCTTAGTTTGTACGTT	4.4954	68.8132	-4.32067	-5.18459
TTTTCTATCTACGTACTTGACACTATTTCCTATTTCTCTTATAATGCACTTCCTCTACCTTAGTTTGTACGTT	3.12529	47.8402	-3.98621	-5.18459
TTTTCTATCTACGTACTTGACACTATTTCCTATTTCTCTTATAATGCAGATTCTCTACCTTAGTTTGTACGTT	3.84627	58.8766	-4.19092	-5.18459
TTTTCTATCTACGTACTTGACACTATTTCCTATTTCTCTTATAATGCAAAGTCTCTACCTTAGTTTGTACGTT	3.28667	50.3106	-4.02001	-5.18459
TTTTCTATCTACGTACTTGACACTATTTCCTATTTCTCTTATAATGCAAATTCTCTACCTTAGTTTGTACGTT	2.70443	41.3979	-3.82671	-5.18459
TTTTCTATCTACGTACTTGACACTATTTCCTATTTCTCTTATAATGCAATTACTCTACCTTAGTTTGTACGTT	3.94816	60.4362	-4.21537	-5.18459
TTTTCTATCTACGTACTTGACACTATTTCCTATTTCTCTTATAATGCTGGGCCTCTACCTTAGTTTGTACGTT	3.75056	57.4114	-4.15237	-5.18917
TTTTCTATCTACGTACTTGACACTATTTCCTATTTCTCTTATAATGCTCGCCCTCTACCTTAGTTTGTACGTT	3.11633	47.703	-3.98112	-5.18917
TTTTCTATCTACGTACTTGACACTATTTCCTATTTCTCTTATAATGCTTGGGCTCTACCTTAGTTTGTACGTT	3.5948	55.0271	-4.09675	-5.18917
TTTTCTATCTACGTACTTGACACTATTTCCTATTTCTCTTATAATGCTCAGGCTCTACCTTAGTTTGTACGTT	3.56329	54.5449	-4.09704	-5.18917
TTTTCTATCTACGTACTTGACACTATTTCCTATTTCTCTTATAATGCTTGTCCTCTACCTTAGTTTGTACGTT	3.98809	61.0475	-4.21552	-5.18917
TTTTCTATCTACGTACTTGACACTATTTCCTATTTCTCTTATAATGCTCTTCCTCTACCTTAGTTTGTACGTT	4.65137	71.2006	-4.36663	-5.18917
TTTTCTATCTACGTACTTGACACTATTTCCTATTTCTCTTATAATGCTGATTCTCTACCTTAGTTTGTACGTT	3.93234	60.1941	-4.1998	-5.18917
TTTTCTATCTACGTACTTGACACTATTTCCTATTTCTCTTATAATGCTAAGTCTCTACCTTAGTTTGTACGTT	3.40002	52.0457	-4.06928	-5.18917
TTTTCTATCTACGTACTTGACACTATTTCCTATTTCTCTTATAATGCGGGGCCTCTACCTTAGTTTGTACGTT	2.93116	44.8686	-3.91642	-5.15144
TTTTCTATCTACGTACTTGACACTATTTCCTATTTCTCTTATAATGCGCGCCCTCTACCTTAGTTTGTACGTT	4.89205	74.8848	-4.43107	-5.15144
TTTTCTATCTACGTACTTGACACTATTTCCTATTTCTCTTATAATGCGTGGGCTCTACCTTAGTTTGTACGTT	3.16342	48.4239	-3.97735	-5.15144
TTTTCTATCTACGTACTTGACACTATTTCCTATTTCTCTTATAATGCGCAGGCTCTACCTTAGTTTGTACGTT	5.21033	79.7568	-4.49441	-5.15144
TTTTCTATCTACGTACTTGACACTATTTCCTATTTCTCTTATAATGCGCTTCCTCTACCTTAGTTTGTACGTT	6.43148	98.4495	-4.7003	-5.15144
TTTTCTATCTACGTACTTGACACTATTTCCTATTTCTCTTATAATGCGGATTCTCTACCTTAGTTTGTACGTT	3.7597	57.5515	-4.16497	-5.15144
TTTTCTATCTACGTACTTGACACTATTTCCTATTTCTCTTATAATGCGAAGTCTCTACCTTAGTTTGTACGTT	3.2128	49.1798	-4.00187	-5.15144
TTTTCTATCTACGTACTTGACACTATTTCCTATTTCTCTTATAATGCGATTACTCTACCTTAGTTTGTACGTT	3.89466	59.6173	-4.20075	-5.15144
TTTTCTATCTACGTACTTGACACTATTTCCTATTTCTCTTATAATGCCGGGCCTCTACCTTAGTTTGTACGTT	3.60712	55.2159	-4.13002	-5.11113
TTTTCTATCTACGTACTTGACACTATTTCCTATTTCTCTTATAATGCCCGCCCTCTACCTTAGTTTGTACGTT	5.51905	84.4825	-4.54291	-5.11113
TTTTCTATCTACGTACTTGACACTATTTCCTATTTCTCTTATAATGCCTGGGCTCTACCTTAGTTTGTACGTT	2.61082	39.965	-3.78218	-5.11113
TTTTCTATCTACGTACTTGACACTATTTCCTATTTCTCTTATAATGCCCTTCCTCTACCTTAGTTTGTACGTT	4.5084	69.0121	-4.34827	-5.11113
TTTTCTATCTACGTACTTGACACTATTTCCTATTTCTCTTATAATGCCGATTCTCTACCTTAGTTTGTACGTT	3.80055	58.1767	-4.1357	-5.11113
TTTTCTATCTACGTACTTGACACTATTTCCTATTTCTCTTATAATGCCAAGTCTCTACCTTAGTTTGTACGTT	3.30583	50.6037	-4.02607	-5.11113
TTTTCTATCTACGTACTTGACACTATTTCCTATTTCTCTTATAATGCCAATTCTCTACCTTAGTTTGTACGTT	2.67876	41.005	-3.81579	-5.11113
TTTTCTATCTACGTACTTGACACTATTTCCTATTTCTCTTATAATCAAGGGCCTCTACCTTAGTTTGTACGTT	2.44702	37.4577	-3.74367	-4.95207
TTTTCTATCTACGTACTTGACACTATTTCCTATTTCTCTTATAATCAACGCCCTCTACCTTAGTTTGTACGTT	3.84949	58.9259	-4.19415	-4.95207
TTTTCTATCTACGTACTTGACACTATTTCCTATTTCTCTTATAATCAATGTCCTCTACCTTAGTTTGTACGTT	4.89683	74.958	-4.42311	-4.95207
TTTTCTATCTACGTACTTGACACTATTTCCTATTTCTCTTATAATCAACTTCCTCTACCTTAGTTTGTACGTT	3.30503	50.5915	-4.03716	-4.95207
TTTTCTATCTACGTACTTGACACTATTTCCTATTTCTCTTATAATCATGGGCCTCTACCTTAGTTTGTACGTT	3.04735	46.6472	-3.9626	-5.0864
TTTTCTATCTACGTACTTGACACTATTTCCTATTTCTCTTATAATCATCGCCCTCTACCTTAGTTTGTACGTT	4.28748	65.6304	-4.28919	-5.0864
TTTTCTATCTACGTACTTGACACTATTTCCTATTTCTCTTATAATCATTGGGCTCTACCTTAGTTTGTACGTT	5.08641	77.86	-4.47053	-5.0864
TTTTCTATCTACGTACTTGACACTATTTCCTATTTCTCTTATAATCATCAGGCTCTACCTTAGTTTGTACGTT	2.97218	45.4964	-3.92585	-5.0864
TTTTCTATCTACGTACTTGACACTATTTCCTATTTCTCTTATAATCATCTTCCTCTACCTTAGTTTGTACGTT	4.23847	64.8801	-4.28787	-5.0864
TTTTCTATCTACGTACTTGACACTATTTCCTATTTCTCTTATAATCATGATTCTCTACCTTAGTTTGTACGTT	3.98023	60.9272	-4.21449	-5.0864
TTTTCTATCTACGTACTTGACACTATTTCCTATTTCTCTTATAATCATAAGTCTCTACCTTAGTTTGTACGTT	2.89798	44.3607	-3.89374	-5.0864
TTTTCTATCTACGTACTTGACACTATTTCCTATTTCTCTTATAATCATATTACTCTACCTTAGTTTGTACGTT	2.87852	44.0628	-3.90645	-5.0864
TTTTCTATCTACGTACTTGACACTATTTCCTATTTCTCTTATAATCAGGGGCCTCTACCTTAGTTTGTACGTT	2.63123	40.2775	-3.81358	-4.92281
TTTTCTATCTACGTACTTGACACTATTTCCTATTTCTCTTATAATCAGCGCCCTCTACCTTAGTTTGTACGTT	2.60708	39.9077	-3.79794	-4.92281
TTTTCTATCTACGTACTTGACACTATTTCCTATTTCTCTTATAATCAGTGGGCTCTACCTTAGTTTGTACGTT	2.22217	34.0158	-3.60561	-4.92281
TTTTCTATCTACGTACTTGACACTATTTCCTATTTCTCTTATAATCAGCAGGCTCTACCTTAGTTTGTACGTT	3.234	49.5043	-3.99582	-4.92281
TTTTCTATCTACGTACTTGACACTATTTCCTATTTCTCTTATAATCAGCTTCCTCTACCTTAGTTTGTACGTT	3.92888	60.1412	-4.20448	-4.92281
TTTTCTATCTACGTACTTGACACTATTTCCTATTTCTCTTATAATCAGGATTCTCTACCTTAGTTTGTACGTT	3.15088	48.2318	-3.98287	-4.92281
TTTTCTATCTACGTACTTGACACTATTTCCTATTTCTCTTATAATCACGGGCCTCTACCTTAGTTTGTACGTT	4.5441	69.5586	-4.34632	-5.15287
TTTTCTATCTACGTACTTGACACTATTTCCTATTTCTCTTATAATCACCGCCCTCTACCTTAGTTTGTACGTT	4.72274	72.2931	-4.37079	-5.15287
TTTTCTATCTACGTACTTGACACTATTTCCTATTTCTCTTATAATCACCAGGCTCTACCTTAGTTTGTACGTT	3.30072	50.5256	-4.01283	-5.15287
TTTTCTATCTACGTACTTGACACTATTTCCTATTTCTCTTATAATCACCTTCCTCTACCTTAGTTTGTACGTT	4.09345	62.6603	-4.22809	-5.15287
TTTTCTATCTACGTACTTGACACTATTTCCTATTTCTCTTATAATCACGATTCTCTACCTTAGTTTGTACGTT	3.84322	58.8299	-4.18404	-5.15287
TTTTCTATCTACGTACTTGACACTATTTCCTATTTCTCTTATAATCACAAGTCTCTACCTTAGTTTGTACGTT	2.77186	42.4301	-3.85401	-5.15287
TTTTCTATCTACGTACTTGACACTATTTCCTATTTCTCTTATAATCACAATTCTCTACCTTAGTTTGTACGTT	2.75061	42.1048	-3.84249	-5.15287
TTTTCTATCTACGTACTTGACACTATTTCCTATTTCTCTTATAATCACATTACTCTACCTTAGTTTGTACGTT	3.17179	48.5521	-4.00198	-5.15287
TTTTCTATCTACGTACTTGACACTATTTCCTATTTCTCTTATAATCTAGGGCCTCTACCTTAGTTTGTACGTT	3.58466	54.872	-4.11219	-5.08971
TTTTCTATCTACGTACTTGACACTATTTCCTATTTCTCTTATAATCTACGCCCTCTACCTTAGTTTGTACGTT	4.26661	65.3108	-4.2466	-5.08971
TTTTCTATCTACGTACTTGACACTATTTCCTATTTCTCTTATAATCTATGGGCTCTACCTTAGTTTGTACGTT	3.05667	46.7898	-3.96583	-5.08971
TTTTCTATCTACGTACTTGACACTATTTCCTATTTCTCTTATAATCTACAGGCTCTACCTTAGTTTGTACGTT	2.49459	38.1858	-3.75911	-5.08971
TTTTCTATCTACGTACTTGACACTATTTCCTATTTCTCTTATAATCTATGTCCTCTACCTTAGTTTGTACGTT	1.60605	24.5845	-3.30552	-5.08971
TTTTCTATCTACGTACTTGACACTATTTCCTATTTCTCTTATAATCTACTTCCTCTACCTTAGTTTGTACGTT	4.14497	63.4488	-4.25148	-5.08971
TTTTCTATCTACGTACTTGACACTATTTCCTATTTCTCTTATAATCTAGATTCTCTACCTTAGTTTGTACGTT	3.83982	58.7779	-4.18452	-5.08971
TTTTCTATCTACGTACTTGACACTATTTCCTATTTCTCTTATAATCTAAAGTCTCTACCTTAGTTTGTACGTT	3.45705	52.9186	-4.08616	-5.08971
TTTTCTATCTACGTACTTGACACTATTTCCTATTTCTCTTATAATCTAAATTCTCTACCTTAGTTTGTACGTT	3.1684	48.5001	-3.99438	-5.08971
TTTTCTATCTACGTACTTGACACTATTTCCTATTTCTCTTATAATCTAATTACTCTACCTTAGTTTGTACGTT	3.24072	49.6071	-4.00865	-5.08971
TTTTCTATCTACGTACTTGACACTATTTCCTATTTCTCTTATAATCTTGGGCCTCTACCTTAGTTTGTACGTT	3.91796	59.9739	-4.1789	-4.87097
TTTTCTATCTACGTACTTGACACTATTTCCTATTTCTCTTATAATCTTCGCCCTCTACCTTAGTTTGTACGTT	5.44216	83.3055	-4.52704	-4.87097
TTTTCTATCTACGTACTTGACACTATTTCCTATTTCTCTTATAATCTTTGGGCTCTACCTTAGTTTGTACGTT	3.13069	47.9229	-3.99062	-4.87097
TTTTCTATCTACGTACTTGACACTATTTCCTATTTCTCTTATAATCTTCAGGCTCTACCTTAGTTTGTACGTT	2.78259	42.5943	-3.83429	-4.87097
TTTTCTATCTACGTACTTGACACTATTTCCTATTTCTCTTATAATCTTTGTCCTCTACCTTAGTTTGTACGTT	4.5536	69.7039	-4.3469	-4.87097
TTTTCTATCTACGTACTTGACACTATTTCCTATTTCTCTTATAATCTTCTTCCTCTACCTTAGTTTGTACGTT	4.01137	61.4038	-4.2054	-4.87097
TTTTCTATCTACGTACTTGACACTATTTCCTATTTCTCTTATAATCTGGGGCCTCTACCTTAGTTTGTACGTT	3.41334	52.2496	-4.04625	-5.13138
TTTTCTATCTACGTACTTGACACTATTTCCTATTTCTCTTATAATCTGCGCCCTCTACCTTAGTTTGTACGTT	5.10408	78.1305	-4.45681	-5.13138
TTTTCTATCTACGTACTTGACACTATTTCCTATTTCTCTTATAATCTGTGGGCTCTACCTTAGTTTGTACGTT	3.15543	48.3016	-3.99492	-5.13138
TTTTCTATCTACGTACTTGACACTATTTCCTATTTCTCTTATAATCTGTGTCCTCTACCTTAGTTTGTACGTT	3.18273	48.7195	-3.99259	-5.13138
TTTTCTATCTACGTACTTGACACTATTTCCTATTTCTCTTATAATCTGCTTCCTCTACCTTAGTTTGTACGTT	4.11657	63.0141	-4.25573	-5.13138
TTTTCTATCTACGTACTTGACACTATTTCCTATTTCTCTTATAATCTGGATTCTCTACCTTAGTTTGTACGTT	2.97436	45.5298	-3.91198	-5.13138
TTTTCTATCTACGTACTTGACACTATTTCCTATTTCTCTTATAATCTGAAGTCTCTACCTTAGTTTGTACGTT	2.77037	42.4073	-3.86839	-5.13138
TTTTCTATCTACGTACTTGACACTATTTCCTATTTCTCTTATAATCTGATTACTCTACCTTAGTTTGTACGTT	3.31823	50.7937	-4.04561	-5.13138
TTTTCTATCTACGTACTTGACACTATTTCCTATTTCTCTTATAATCTCGGGCCTCTACCTTAGTTTGTACGTT	4.06968	62.2964	-4.23263	-5.00835
TTTTCTATCTACGTACTTGACACTATTTCCTATTTCTCTTATAATCTCTGGGCTCTACCTTAGTTTGTACGTT	3.79885	58.1506	-4.17026	-5.00835
TTTTCTATCTACGTACTTGACACTATTTCCTATTTCTCTTATAATCTCCAGGCTCTACCTTAGTTTGTACGTT	3.37909	51.7252	-4.05321	-5.00835
TTTTCTATCTACGTACTTGACACTATTTCCTATTTCTCTTATAATCTCTGTCCTCTACCTTAGTTTGTACGTT	4.55478	69.722	-4.34573	-5.00835
TTTTCTATCTACGTACTTGACACTATTTCCTATTTCTCTTATAATCTCCTTCCTCTACCTTAGTTTGTACGTT	3.67012	56.1802	-4.14727	-5.00835
TTTTCTATCTACGTACTTGACACTATTTCCTATTTCTCTTATAATCTCGATTCTCTACCTTAGTTTGTACGTT	3.67147	56.2008	-4.1499	-5.00835
TTTTCTATCTACGTACTTGACACTATTTCCTATTTCTCTTATAATCTCATTACTCTACCTTAGTTTGTACGTT	3.25447	49.8177	-4.00379	-5.00835
TTTTCTATCTACGTACTTGACACTATTTCCTATTTCTCTTATAATCGAGGGCCTCTACCTTAGTTTGTACGTT	3.57552	54.732	-4.10009	-5.15012
TTTTCTATCTACGTACTTGACACTATTTCCTATTTCTCTTATAATCGACGCCCTCTACCTTAGTTTGTACGTT	4.49817	68.8555	-4.3532	-5.15012
TTTTCTATCTACGTACTTGACACTATTTCCTATTTCTCTTATAATCGACAGGCTCTACCTTAGTTTGTACGTT	2.86294	43.8243	-3.89267	-5.15012
TTTTCTATCTACGTACTTGACACTATTTCCTATTTCTCTTATAATCGATGTCCTCTACCTTAGTTTGTACGTT	3.16955	48.5177	-3.97759	-5.15012
TTTTCTATCTACGTACTTGACACTATTTCCTATTTCTCTTATAATCGAGATTCTCTACCTTAGTTTGTACGTT	2.40761	36.8543	-3.7016	-5.15012
TTTTCTATCTACGTACTTGACACTATTTCCTATTTCTCTTATAATCGAAAGTCTCTACCTTAGTTTGTACGTT	3.15179	48.2459	-3.99606	-5.15012
TTTTCTATCTACGTACTTGACACTATTTCCTATTTCTCTTATAATCGAATTACTCTACCTTAGTTTGTACGTT	3.67467	56.2498	-4.13386	-5.15012
TTTTCTATCTACGTACTTGACACTATTTCCTATTTCTCTTATAATCGTGGGCCTCTACCTTAGTTTGTACGTT	3.10651	47.5527	-3.97821	-4.93304
TTTTCTATCTACGTACTTGACACTATTTCCTATTTCTCTTATAATCGTTGGGCTCTACCTTAGTTTGTACGTT	3.78138	57.8833	-4.15066	-4.93304
TTTTCTATCTACGTACTTGACACTATTTCCTATTTCTCTTATAATCGTCAGGCTCTACCTTAGTTTGTACGTT	2.93943	44.9952	-3.88466	-4.93304
TTTTCTATCTACGTACTTGACACTATTTCCTATTTCTCTTATAATCGTTGTCCTCTACCTTAGTTTGTACGTT	3.83949	58.7727	-4.17678	-4.93304
TTTTCTATCTACGTACTTGACACTATTTCCTATTTCTCTTATAATCGTCTTCCTCTACCTTAGTTTGTACGTT	1.46259	22.3885	-3.22745	-4.93304
TTTTCTATCTACGTACTTGACACTATTTCCTATTTCTCTTATAATCGTGATTCTCTACCTTAGTTTGTACGTT	1.82843	27.9886	-3.42691	-4.93304
TTTTCTATCTACGTACTTGACACTATTTCCTATTTCTCTTATAATCGTAAGTCTCTACCTTAGTTTGTACGTT	1.21878	18.6565	-3.04819	-4.93304
TTTTCTATCTACGTACTTGACACTATTTCCTATTTCTCTTATAATCGTATTACTCTACCTTAGTTTGTACGTT	3.50008	53.5772	-4.08999	-4.93304
TTTTCTATCTACGTACTTGACACTATTTCCTATTTCTCTTATAATCGGGGGCCTCTACCTTAGTTTGTACGTT	3.09676	47.4035	-3.95718	-4.97499
TTTTCTATCTACGTACTTGACACTATTTCCTATTTCTCTTATAATCGGCGCCCTCTACCTTAGTTTGTACGTT	4.63495	70.9493	-4.34972	-4.97499
TTTTCTATCTACGTACTTGACACTATTTCCTATTTCTCTTATAATCGGTGTCCTCTACCTTAGTTTGTACGTT	2.79835	42.8355	-3.84301	-4.97499
TTTTCTATCTACGTACTTGACACTATTTCCTATTTCTCTTATAATCGGCTTCCTCTACCTTAGTTTGTACGTT	3.9644	60.6849	-4.19414	-4.97499
TTTTCTATCTACGTACTTGACACTATTTCCTATTTCTCTTATAATCGGATTACTCTACCTTAGTTTGTACGTT	3.49368	53.4793	-4.07553	-4.97499
TTTTCTATCTACGTACTTGACACTATTTCCTATTTCTCTTATAATCGCCGCCCTCTACCTTAGTTTGTACGTT	4.95382	75.8303	-4.41239	-5.17686
TTTTCTATCTACGTACTTGACACTATTTCCTATTTCTCTTATAATCGCTGGGCTCTACCTTAGTTTGTACGTT	2.68926	41.1656	-3.80303	-5.17686
TTTTCTATCTACGTACTTGACACTATTTCCTATTTCTCTTATAATCGCTGTCCTCTACCTTAGTTTGTACGTT	2.83943	43.4644	-3.85866	-5.17686
TTTTCTATCTACGTACTTGACACTATTTCCTATTTCTCTTATAATCGCCTTCCTCTACCTTAGTTTGTACGTT	3.88625	59.4886	-4.18388	-5.17686
TTTTCTATCTACGTACTTGACACTATTTCCTATTTCTCTTATAATCGCGATTCTCTACCTTAGTTTGTACGTT	4.21762	64.5609	-4.26447	-5.17686
TTTTCTATCTACGTACTTGACACTATTTCCTATTTCTCTTATAATCGCATTACTCTACCTTAGTTTGTACGTT	3.61278	55.3024	-4.10927	-5.17686
TTTTCTATCTACGTACTTGACACTATTTCCTATTTCTCTTATAATCCAGGGCCTCTACCTTAGTTTGTACGTT	4.83696	74.0415	-4.42403	-5.09003
TTTTCTATCTACGTACTTGACACTATTTCCTATTTCTCTTATAATCCATGGGCTCTACCTTAGTTTGTACGTT	2.47561	37.8952	-3.73635	-5.09003
TTTTCTATCTACGTACTTGACACTATTTCCTATTTCTCTTATAATCCACAGGCTCTACCTTAGTTTGTACGTT	3.49012	53.4248	-4.099	-5.09003
TTTTCTATCTACGTACTTGACACTATTTCCTATTTCTCTTATAATCCATGTCCTCTACCTTAGTTTGTACGTT	4.30717	65.9318	-4.30434	-5.09003
TTTTCTATCTACGTACTTGACACTATTTCCTATTTCTCTTATAATCCAGATTCTCTACCTTAGTTTGTACGTT	3.53784	54.1553	-4.09408	-5.09003
TTTTCTATCTACGTACTTGACACTATTTCCTATTTCTCTTATAATCCAAAGTCTCTACCTTAGTTTGTACGTT	3.02441	46.296	-3.9315	-5.09003
TTTTCTATCTACGTACTTGACACTATTTCCTATTTCTCTTATAATCCAATTACTCTACCTTAGTTTGTACGTT	3.68256	56.3705	-4.13704	-5.09003
TTTTCTATCTACGTACTTGACACTATTTCCTATTTCTCTTATAATCCTGGGCCTCTACCTTAGTTTGTACGTT	4.98481	76.3047	-4.4308	-5.16542
TTTTCTATCTACGTACTTGACACTATTTCCTATTTCTCTTATAATCCTCGCCCTCTACCTTAGTTTGTACGTT	1.41782	21.7032	-3.1898	-5.16542
TTTTCTATCTACGTACTTGACACTATTTCCTATTTCTCTTATAATCCTTGGGCTCTACCTTAGTTTGTACGTT	2.96044	45.3168	-3.9247	-5.16542
TTTTCTATCTACGTACTTGACACTATTTCCTATTTCTCTTATAATCCTCAGGCTCTACCTTAGTTTGTACGTT	3.79471	58.0873	-4.17391	-5.16542
TTTTCTATCTACGTACTTGACACTATTTCCTATTTCTCTTATAATCCTTGTCCTCTACCTTAGTTTGTACGTT	2.22096	33.9973	-3.61092	-5.16542
TTTTCTATCTACGTACTTGACACTATTTCCTATTTCTCTTATAATCCTCTTCCTCTACCTTAGTTTGTACGTT	3.18555	48.7626	-3.99239	-5.16542
TTTTCTATCTACGTACTTGACACTATTTCCTATTTCTCTTATAATCCTGATTCTCTACCTTAGTTTGTACGTT	4.32525	66.2085	-4.29582	-5.16542
TTTTCTATCTACGTACTTGACACTATTTCCTATTTCTCTTATAATCCTAAGTCTCTACCTTAGTTTGTACGTT	4.07365	62.3572	-4.22526	-5.16542
TTTTCTATCTACGTACTTGACACTATTTCCTATTTCTCTTATAATCCTAATTCTCTACCTTAGTTTGTACGTT	3.82058	58.4833	-4.18465	-5.16542
TTTTCTATCTACGTACTTGACACTATTTCCTATTTCTCTTATAATCCGGGGCCTCTACCTTAGTTTGTACGTT	4.84789	74.2088	-4.4141	-5.12378
TTTTCTATCTACGTACTTGACACTATTTCCTATTTCTCTTATAATCCGCGCCCTCTACCTTAGTTTGTACGTT	5.71203	87.4367	-4.56186	-5.12378
TTTTCTATCTACGTACTTGACACTATTTCCTATTTCTCTTATAATCCGTGGGCTCTACCTTAGTTTGTACGTT	2.75962	42.2427	-3.85687	-5.12378
TTTTCTATCTACGTACTTGACACTATTTCCTATTTCTCTTATAATCCGCAGGCTCTACCTTAGTTTGTACGTT	2.95054	45.1652	-3.91621	-5.12378
TTTTCTATCTACGTACTTGACACTATTTCCTATTTCTCTTATAATCCGCTTCCTCTACCTTAGTTTGTACGTT	5.59182	85.5965	-4.54947	-5.12378
TTTTCTATCTACGTACTTGACACTATTTCCTATTTCTCTTATAATCCGATTACTCTACCTTAGTTTGTACGTT	3.7374	57.2101	-4.14684	-5.12378
TTTTCTATCTACGTACTTGACACTATTTCCTATTTCTCTTATAATCCCGGGCCTCTACCTTAGTTTGTACGTT	4.81456	73.6986	-4.41598	-5.12149
TTTTCTATCTACGTACTTGACACTATTTCCTATTTCTCTTATAATCCCCGCCCTCTACCTTAGTTTGTACGTT	2.78724	42.6655	-3.86662	-5.12149
TTTTCTATCTACGTACTTGACACTATTTCCTATTTCTCTTATAATCCCTGGGCTCTACCTTAGTTTGTACGTT	2.98278	45.6588	-3.9049	-5.12149
TTTTCTATCTACGTACTTGACACTATTTCCTATTTCTCTTATAATCCCTGTCCTCTACCTTAGTTTGTACGTT	3.74307	57.2969	-4.14791	-5.12149
TTTTCTATCTACGTACTTGACACTATTTCCTATTTCTCTTATAATCCCCTTCCTCTACCTTAGTTTGTACGTT	4.05227	62.0299	-4.21013	-5.12149
TTTTCTATCTACGTACTTGACACTATTTCCTATTTCTCTTATAATCCCGATTCTCTACCTTAGTTTGTACGTT	2.70244	41.3674	-3.83937	-5.12149
TTTTCTATCTACGTACTTGACACTATTTCCTATTTCTCTTATAATCCCAATTCTCTACCTTAGTTTGTACGTT	4.23023	64.754	-4.29304	-5.12149
TTTTCTATCTACGTACTGCACCCCGGTATCCGGAAAAATTATAATTTGTGTTCTCTACCTTAGTTTGTACGTT	0.881022	13.4862	-2.71794	-2.30274
TTTTCTATCTACGTACTGCACCACGTCAAGCATAAAATATATAATTTGTGTTCTCTACCTTAGTTTGTACGTT	0.678154	10.3808	-2.45892	-2.43681
TTTTCTATCTACGTACTGCACCCGATCAAGGGTCAAACATATAATTTGTGTTCTCTACCTTAGTTTGTACGTT	0.491961	7.53067	-2.13907	-2.2156
TTTTCTATCTACGTACTGCACCTCCTCAGCGGAGAATGTTATAATTTGTGTTCTCTACCTTAGTTTGTACGTT	0.956581	14.6428	-2.79264	-2.42746
TTTTCTATCTACGTACTGCACCGCGGAGGTACTAATAAATATAATTTGTGTTCTCTACCTTAGTTTGTACGTT	0.725981	11.1129	-2.51423	-2.30195
TTTTCTATCTACGTACTGCACCAAGAGCACCTCAATTGGTATAATTTGTGTTCTCTACCTTAGTTTGTACGTT	1.01357	15.5152	-2.84715	-2.42811
TTTTCTATCTACGTACTGCACCACACAAGTAGCAATGTATATAATTTGTGTTCTCTACCTTAGTTTGTACGTT	0.892447	13.6611	-2.7351	-2.4207
TTTTCTATCTACGTACTGCACCAGGAAAATTTCGAGACGTATAATTTGTGTTCTCTACCTTAGTTTGTACGTT	0.741241	11.3465	-2.54959	-2.21549
TTTTCTATCTACGTACTGCACCAGAAAAAAATATACAAATATAATTTGTGTTCTCTACCTTAGTTTGTACGTT	0.864936	13.24	-2.70486	-2.30232
TTTTCTATCTACGTACTGCACCCGCCCGGAATGCACGATTATAATTTGTGTTCTCTACCTTAGTTTGTACGTT	0.65579	10.0385	-2.41521	-2.23422
TTTTCTATCTACGTACTGCACCTCGTGCTGACTTACCTATATAATTTGTGTTCTCTACCTTAGTTTGTACGTT	0.947508	14.5039	-2.78953	-2.0987
TTTTCTATCTACGTACTGCACCGCGATCCATTTTTAAGCTATAATTTGTGTTCTCTACCTTAGTTTGTACGTT	1.2668	19.3915	-3.08154	-2.40864
TTTTCTATCTACGTACTGCACCGTTGATCGGCTGTTGTTTATAATTTGTGTTCTCTACCTTAGTTTGTACGTT	0.606276	9.28054	-2.35057	-2.41971
TTTTCTATCTACGTACTGCACCTTTTCTCAGCCTTGATGTATAATTTGTGTTCTCTACCTTAGTTTGTACGTT	1.44289	22.0869	-3.21592	-2.43651
TTTTCTATCTACGTACTGCACCCCATGGAGGTGATGTTGTATAATTTGTGTTCTCTACCTTAGTTTGTACGTT	1.20047	18.3762	-3.03068	-2.43292
TTTTCTATCTACGTACTGCACCCCAAAGAACATGTGCCCTATAATTTGTGTTCTCTACCTTAGTTTGTACGTT	0.695061	10.6396	-2.47556	-2.34335
TTTTCTATCTACGTACTGCACCTCGTCGACTAGATCTGCTATAATTTGTGTTCTCTACCTTAGTTTGTACGTT	1.55528	23.8074	-3.27783	-2.42759
TTTTCTATCTACGTACTGCACCAGTAATGAAGTATCGCTTATAATTTGTGTTCTCTACCTTAGTTTGTACGTT	0.806199	12.3409	-2.63621	-2.19206
TTTTCTATCTACGTACTGCACCGCTAGTACAGTGTCCATTATAATTTGTGTTCTCTACCTTAGTTTGTACGTT	0.719467	11.0132	-2.51625	-2.43683
TTTTCTATCTACGTACTGCACCCTCGCCCGAATTGAACTTATAATTTGTGTTCTCTACCTTAGTTTGTACGTT	0.620539	9.49886	-2.36703	-2.2162
TTTTCTATCTACGTACTGCACCGTGGGGGAGTTCGATCGTATAATTTGTGTTCTCTACCTTAGTTTGTACGTT	0.627602	9.60698	-2.37094	-2.09273
TTTTCTATCTACGTACTGCACCCGTCCCCTTGCGGACTATATAATTTGTGTTCTCTACCTTAGTTTGTACGTT	0.579658	8.87308	-2.30389	-2.09981
TTTTCTATCTACGTACTGCACCACGCACTTACTCGACCGTATAATTTGTGTTCTCTACCTTAGTTTGTACGTT	0.523437	8.01248	-2.2019	-2.34313
TTTTCTATCTACGTACTGCACCCAGTCGTTGCAAGTGGCTATAATTTGTGTTCTCTACCTTAGTTTGTACGTT	0.801019	12.2616	-2.61855	-2.34092
TTTTCTATCTACGTACTGCACCACACCAGATAAGGGAGGTATAATTTGTGTTCTCTACCTTAGTTTGTACGTT	0.789617	12.087	-2.6055	-2.40917
TTTTCTATCTACGTACTGCACCATCAACGGTATGGGCTGTATAATTTGTGTTCTCTACCTTAGTTTGTACGTT	0.835677	12.7921	-2.64179	-2.09898
TTTTCTATCTACGTACTGCACCGTCGCCACGAAGGGCCCTATAATTTGTGTTCTCTACCTTAGTTTGTACGTT	0.683281	10.4593	-2.46338	-2.3432
TTTTCTATCTACGTACTGCACCACGTTTATGTGCGCACGTATAATTTGTGTTCTCTACCTTAGTTTGTACGTT	0.616332	9.43447	-2.34329	-2.21553
TTTTCTATCTACGTACTGCACCTGCTAGCGCGGGGCGTATATAATTTGTGTTCTCTACCTTAGTTTGTACGTT	0.970324	14.8532	-2.80031	-2.42125
TTTTCTATCTACGTACTGCACCGCCTCTCGCACGGCGGTTATAATTTGTGTTCTCTACCTTAGTTTGTACGTT	0.9179	14.0507	-2.76564	-2.34089
TTTTCTATCTACGTACTGCACCGGCCCGAAGTCGGCCTTTATAATTTGTGTTCTCTACCTTAGTTTGTACGTT	0.137313	2.1019	-0.851822	-2.09903
TTTTCTATCTACGTACTGCACCCGGAAGGGTCGACATCGTATAATTTGTGTTCTCTACCTTAGTTTGTACGTT	0.554498	8.48795	-2.24992	-2.09276
TTTTCTATCTACGTACTGCACCACCTCCTACGCGCAGGTTATAATTTGTGTTCTCTACCTTAGTTTGTACGTT	0.712719	10.9099	-2.50393	-2.34118
TTTTCTATCTACGTACTGCACCAGTGAAAGATACCACTTTATAATTTGTGTTCTCTACCTTAGTTTGTACGTT	1.13997	17.45	-2.97438	-2.09891
TTTTCTATCTACGTACTGCACCGCGTTCCGCCGCCTACTTATAATTTGTGTTCTCTACCTTAGTTTGTACGTT	0.664238	10.1678	-2.44114	-2.21555
TTTTCTATCTACGTACTGCACCTTACAAAGGATACTTGGTATAATTTGTGTTCTCTACCTTAGTTTGTACGTT	1.1923	18.251	-3.02587	-2.42846
TTTTCTATCTACGTACTGCACCAAGCGGCATTTCCTCCGTATAATTTGTGTTCTCTACCTTAGTTTGTACGTT	0.695039	10.6393	-2.46892	-2.34376
TTTTCTATCTACGTACTGCACCTAAAAACTGCACCGACCTATAATTTGTGTTCTCTACCTTAGTTTGTACGTT	0.745589	11.4131	-2.5505	-2.21567
TTTTCTATCTACGTACTGCACCAAGACCGATGCACGTACTATAATTTGTGTTCTCTACCTTAGTTTGTACGTT	0.950569	14.5508	-2.76584	-2.43626
TTTTCTATCTACGTACTGCACCATCGATGTACTGCGTGGTATAATTTGTGTTCTCTACCTTAGTTTGTACGTT	0.792695	12.1341	-2.61379	-2.42809
TTTTCTATCTACGTACTGCACCGTCCATTTAGCCCGCCATATAATTTGTGTTCTCTACCTTAGTTTGTACGTT	0.559916	8.57088	-2.25974	-2.34354
TTTTCTATCTACGTACTGCACCCGCGGACTGTCCCCGCATATAATTTGTGTTCTCTACCTTAGTTTGTACGTT	0.688845	10.5445	-2.47083	-2.19265
TTTTCTATCTACGTACTGCACCCGCGTGACTTTCCCCTGTATAATTTGTGTTCTCTACCTTAGTTTGTACGTT	0.975945	14.9392	-2.81653	-2.09916
TTTTCTATCTACGTACTGCACCGATTGACTCTAGAAAGGTATACTTTGTGTTCTCTACCTTAGTTTGTACGTT	0.709349	10.8583	-2.49005	-2.27567
TTTTCTATCTACGTACTGCACCCCGCTCGTAGAAAATAATATACTTTGTGTTCTCTACCTTAGTTTGTACGTT	0.938385	14.3643	-2.78077	-2.30666
TTTTCTATCTACGTACTGCACCGTTGGTGTACGAAAGAATATACTTTGTGTTCTCTACCTTAGTTTGTACGTT	0.66499	10.1793	-2.43554	-2.09471
TTTTCTATCTACGTACTGCACCTTACTTGTCACGAACACTATACTTTGTGTTCTCTACCTTAGTTTGTACGTT	0.727995	11.1437	-2.52158	-2.30818
TTTTCTATCTACGTACTGCACCGTCTTGCAATAAAACCTTATACTTTGTGTTCTCTACCTTAGTTTGTACGTT	0.739336	11.3173	-2.54784	-2.20775
TTTTCTATCTACGTACTGCACCAATCCGCGATTCATTTTTATACTTTGTGTTCTCTACCTTAGTTTGTACGTT	0.405926	6.21369	-1.94767	-2.30234
TTTTCTATCTACGTACTGCACCGTGGCTATATACAGGGGTATACTTTGTGTTCTCTACCTTAGTTTGTACGTT	0.713236	10.9178	-2.50525	-2.20597
TTTTCTATCTACGTACTGCACCCGCATCTGTCTAACACGTATACTTTGTGTTCTCTACCTTAGTTTGTACGTT	0.693764	10.6198	-2.46983	-2.07692
TTTTCTATCTACGTACTGCACCGTAGTATGACAAACTTATATACTTTGTGTTCTCTACCTTAGTTTGTACGTT	0.828193	12.6775	-2.65793	-2.30164
TTTTCTATCTACGTACTGCACCCAATACTTACGTACGGATATACTTTGTGTTCTCTACCTTAGTTTGTACGTT	1.00976	15.4568	-2.84018	-2.20582
TTTTCTATCTACGTACTGCACCAAGATGTACGACTAATCTATACTTTGTGTTCTCTACCTTAGTTTGTACGTT	0.815856	12.4887	-2.64435	-2.30815
TTTTCTATCTACGTACTGCACCAGAACGTGTACCTATGGTATACTTTGTGTTCTCTACCTTAGTTTGTACGTT	1.65271	25.2987	-3.35132	-2.3004
TTTTCTATCTACGTACTGCACCCTACGGGAAGTTTATCGTATACTTTGTGTTCTCTACCTTAGTTTGTACGTT	1.14827	17.577	-2.95194	-1.67211
TTTTCTATCTACGTACTGCACCAAAAAGAGGGAGTTAGTTATACTTTGTGTTCTCTACCTTAGTTTGTACGTT	0.734705	11.2465	-2.5152	-2.27564
TTTTCTATCTACGTACTGCACCGGGGGTTCGCACTTTGTTATACTTTGTGTTCTCTACCTTAGTTTGTACGTT	0.964709	14.7672	-2.80429	-2.30132
TTTTCTATCTACGTACTGCACCACAAGCGTATCGTGTAATATACTTTGTGTTCTCTACCTTAGTTTGTACGTT	0.711874	10.897	-2.48871	-2.30664
TTTTCTATCTACGTACTGCACCCTATTCCCTGGTTGTGATATACTTTGTGTTCTCTACCTTAGTTTGTACGTT	1.38367	21.1805	-3.17337	-2.30198
TTTTCTATCTACGTACTGCACCAGTTACACGACATGTCTTATACTTTGTGTTCTCTACCTTAGTTTGTACGTT	0.785776	12.0282	-2.58629	-1.9512
TTTTCTATCTACGTACTGCACCGTGCCCTAGGTCTGGGCTATACTTTGTGTTCTCTACCTTAGTTTGTACGTT	0.51714	7.91609	-2.18263	-2.20525
TTTTCTATCTACGTACTGCACCAAAGTTTTTTAATGCAGTATACTTTGTGTTCTCTACCTTAGTTTGTACGTT	1.11457	17.0612	-2.95413	-2.30874
TTTTCTATCTACGTACTGCACCGACAGAGACAAATCAACTATACTTTGTGTTCTCTACCTTAGTTTGTACGTT	0.730866	11.1877	-2.51623	-2.16505
TTTTCTATCTACGTACTGCACCCCTCTACGTGAGTCAGGTATACTTTGTGTTCTCTACCTTAGTTTGTACGTT	1.02903	15.7518	-2.85753	-2.27532
TTTTCTATCTACGTACTGCACCAGTCGAAGATCATCGGGTATACTTTGTGTTCTCTACCTTAGTTTGTACGTT	0.863299	13.2149	-2.68988	-2.20509
TTTTCTATCTACGTACTGCACCGTTACACAGTCCGAATGTATACTTTGTGTTCTCTACCTTAGTTTGTACGTT	0.671465	10.2784	-2.44825	-2.30743
TTTTCTATCTACGTACTGCACCCTGTCTCCCGACGAGCCTATACTTTGTGTTCTCTACCTTAGTTTGTACGTT	0.569194	8.71291	-2.28308	-2.05247
TTTTCTATCTACGTACTGCACCCCAAACAGCCTTGTAGGTATACTTTGTGTTCTCTACCTTAGTTTGTACGTT	0.624149	9.55413	-2.35764	-2.2764
TTTTCTATCTACGTACTGCACCAACAGGCAAACGGGACCTATACTTTGTGTTCTCTACCTTAGTTTGTACGTT	0.550357	8.42456	-2.23291	-2.07662
TTTTCTATCTACGTACTGCACCTCGACCAACCAAGGTATTATACTTTGTGTTCTCTACCTTAGTTTGTACGTT	0.910568	13.9385	-2.75122	-2.30642
TTTTCTATCTACGTACTGCACCGAGGAGGTGAACGGCGATATACTTTGTGTTCTCTACCTTAGTTTGTACGTT	0.630739	9.655	-2.36272	-2.15103
TTTTCTATCTACGTACTGCACCACGTGTACATGCGGCCGTATACTTTGTGTTCTCTACCTTAGTTTGTACGTT	0.697323	10.6742	-2.47693	-2.20797
TTTTCTATCTACGTACTGCACCCATTGCGCCGGGGCATCTATACTTTGTGTTCTCTACCTTAGTTTGTACGTT	0.14058	2.15192	-0.878033	-2.30949
TTTTCTATCTACGTACTGCACCTGGGCCCGGGAGGCACCTATACTTTGTGTTCTCTACCTTAGTTTGTACGTT	0.552557	8.45823	-2.25166	-2.07745
TTTTCTATCTACGTACTGCACCAGTTCACAAAGAGCTGCTATACTTTGTGTTCTCTACCTTAGTTTGTACGTT	0.778541	11.9175	-2.57124	-2.30069
TTTTCTATCTACGTACTGCACCTCAGGTCGATCCGCCCATATACTTTGTGTTCTCTACCTTAGTTTGTACGTT	0.385096	5.89483	-1.88772	-2.20752
TTTTCTATCTACGTACTGCACCAGACGATGCAGACATGGTATACTTTGTGTTCTCTACCTTAGTTTGTACGTT	1.54615	23.6676	-3.27469	-2.30115
TTTTCTATCTACGTACTGCACCCATGGTTCCAGCCATCGTATACTTTGTGTTCTCTACCTTAGTTTGTACGTT	0.523655	8.01582	-2.18188	-1.95225
TTTTCTATCTACGTACTGCACCACCCTAGTTGAGCACAATATACTTTGTGTTCTCTACCTTAGTTTGTACGTT	0.478764	7.32865	-2.09371	-2.30872
TTTTCTATCTACGTACTGCACCTCAATGATGCACCGCAATATACTTTGTGTTCTCTACCTTAGTTTGTACGTT	0.423981	6.49007	-1.98537	-2.30907
TTTTCTATCTACGTACTGCACCTCTTTAGATTGTCGCGATATACTTTGTGTTCTCTACCTTAGTTTGTACGTT	0.518261	7.93325	-2.17581	-2.15135
TTTTCTATCTACGTACTCATCTGGTGTTTACCCAAAAAGTATAATTTGTGTTCTCTACCTTAGTTTGTACGTT	0.738346	11.3022	-2.5268	-2.17928
TTTTCTATCTACGTACTCATCTTCTTTGAATCCGAACTGTATAATTTGTGTTCTCTACCTTAGTTTGTACGTT	0.604896	9.25941	-2.34527	-2.09989
TTTTCTATCTACGTACTCATCTATTGTAGGATCAAGTACTATAATTTGTGTTCTCTACCTTAGTTTGTACGTT	0.953359	14.5935	-2.76976	-2.07145
TTTTCTATCTACGTACTCATCTCGAGCCCCACGAAGTTCTATAATTTGTGTTCTCTACCTTAGTTTGTACGTT	0.754109	11.5435	-2.56344	-2.2445
TTTTCTATCTACGTACTCATCTTCTTTAGGGCTGAGCCCTATAATTTGTGTTCTCTACCTTAGTTTGTACGTT	0.552561	8.4583	-2.24346	-2.20717
TTTTCTATCTACGTACTCATCTCGATTCCTGTCCTTATCTATAATTTGTGTTCTCTACCTTAGTTTGTACGTT	0.494916	7.57589	-2.14671	-2.22803
TTTTCTATCTACGTACTCATCTTGGACCGGCTACTTGCTTATAATTTGTGTTCTCTACCTTAGTTTGTACGTT	0.630176	9.64638	-2.37547	-2.0975
TTTTCTATCTACGTACTCATCTAACGTGTGGGGATGTAGTATAATTTGTGTTCTCTACCTTAGTTTGTACGTT	1.09545	16.7685	-2.93703	-2.07217
TTTTCTATCTACGTACTCATCTTTCACCGTGGCGTGGAATATAATTTGTGTTCTCTACCTTAGTTTGTACGTT	0.820751	12.5636	-2.64826	-2.12861
TTTTCTATCTACGTACTCATCTTTCAAGGCTTACGATGGTATAATTTGTGTTCTCTACCTTAGTTTGTACGTT	1.2054	18.4516	-3.03759	-2.2034
TTTTCTATCTACGTACTCATCTACCAAAGCGTTGGACGATATAATTTGTGTTCTCTACCTTAGTTTGTACGTT	0.802785	12.2886	-2.61418	-2.20201
TTTTCTATCTACGTACTCATCTCATAGTAGCCTAGGCGATATAATTTGTGTTCTCTACCTTAGTTTGTACGTT	0.672896	10.3003	-2.44973	-2.17005
TTTTCTATCTACGTACTCATCTGCTCGTTTTTTCGCATTTATAATTTGTGTTCTCTACCTTAGTTTGTACGTT	0.861519	13.1877	-2.69044	-2.22781
TTTTCTATCTACGTACTCATCTGGTTAGGGGGGCGCTCTTATAATTTGTGTTCTCTACCTTAGTTTGTACGTT	0.559607	8.56615	-2.25787	-2.0187
TTTTCTATCTACGTACTCATCTGGCACGAACGCGGCGCCTATAATTTGTGTTCTCTACCTTAGTTTGTACGTT	0.563349	8.62343	-2.24963	-2.09752
TTTTCTATCTACGTACTCATCTTTCGACTCGTGTGCCCGTATAATTTGTGTTCTCTACCTTAGTTTGTACGTT	0.779562	11.9331	-2.60228	-2.20689
TTTTCTATCTACGTACTCATCTCAAGTGTCGCTCCAGCGTATAATTTGTGTTCTCTACCTTAGTTTGTACGTT	0.706796	10.8192	-2.4927	-2.09693
TTTTCTATCTACGTACTCATCTATGCTTAGTGGCCTACATATAATTTGTGTTCTCTACCTTAGTTTGTACGTT	0.426964	6.53573	-1.99886	-2.19614
TTTTCTATCTACGTACTCATCTGTAAGTAGTCCCCTTAATATAATTTGTGTTCTCTACCTTAGTTTGTACGTT	0.465708	7.1288	-2.06549	-2.24021
TTTTCTATCTACGTACTCATCTTTTCACCACGCTCGTATTATAATTTGTGTTCTCTACCTTAGTTTGTACGTT	0.897528	13.7389	-2.73751	-2.23971
TTTTCTATCTACGTACTCATCTCCAATCGCCGGCCGGGCTATAATTTGTGTTCTCTACCTTAGTTTGTACGTT	0.815781	12.4875	-2.64542	-2.20639
TTTTCTATCTACGTACTCATCTGCGTCAGGGTCACGCACTATAATTTGTGTTCTCTACCTTAGTTTGTACGTT	0.441267	6.75468	-1.96967	-2.23267
TTTTCTATCTACGTACTCATCTTATAGAGAGCGCCGCGCTATAATTTGTGTTCTCTACCTTAGTTTGTACGTT	0.686011	10.5011	-2.45887	-2.16993
TTTTCTATCTACGTACTCATCTAAAAAGCTGTGGCCGGGTATAATTTGTGTTCTCTACCTTAGTTTGTACGTT	0.513624	7.86228	-2.15703	-2.19582
TTTTCTATCTACGTACTCATCTGTGCGATAAACTAACACTATACTTTGTGTTCTCTACCTTAGTTTGTACGTT	0.765878	11.7236	-2.56105	-2.12101
TTTTCTATCTACGTACTCATCTACGAAACGACCGAACTTTATACTTTGTGTTCTCTACCTTAGTTTGTACGTT	0.634211	9.70814	-2.39457	-2.05467
TTTTCTATCTACGTACTCATCTTGGGGCGTAAGCATAGCTATACTTTGTGTTCTCTACCTTAGTTTGTACGTT	0.589724	9.02717	-2.31446	-2.1268
TTTTCTATCTACGTACTCATCTCTCTCGGGAGGTATACATATACTTTGTGTTCTCTACCTTAGTTTGTACGTT	0.759349	11.6237	-2.57315	-1.36493
TTTTCTATCTACGTACTCATCTTCCTTTAGACTCATTAATATACTTTGTGTTCTCTACCTTAGTTTGTACGTT	0.197589	3.02458	-1.22322	-1.79215
TTTTCTATCTACGTACTCATCTCGTTGCACTCCGATGTTTATACTTTGTGTTCTCTACCTTAGTTTGTACGTT	0.542926	8.31082	-2.22544	-2.13035
TTTTCTATCTACGTACTCATCTACTTGAGAAAAGAGCAATATACTTTGTGTTCTCTACCTTAGTTTGTACGTT	0.803794	12.304	-2.62497	-1.94876
TTTTCTATCTACGTACTCATCTGGGAGAGCAATTACTGATATACTTTGTGTTCTCTACCTTAGTTTGTACGTT	0.944297	14.4548	-2.78154	-2.09393
TTTTCTATCTACGTACTCATCTTTTACTCTCCGGACGGATATACTTTGTGTTCTCTACCTTAGTTTGTACGTT	0.690065	10.5631	-2.46492	-2.08599
TTTTCTATCTACGTACTCATCTTTTCAAGCGAGAACCACTATACTTTGTGTTCTCTACCTTAGTTTGTACGTT	0.834436	12.7731	-2.6562	-2.12059
TTTTCTATCTACGTACTCATCTACATCTAAGTCGACCCATATACTTTGTGTTCTCTACCTTAGTTTGTACGTT	1.10175	16.865	-2.941	-2.2298
TTTTCTATCTACGTACTCATCTAGCTGATACTTGTAACTTATACTTTGTGTTCTCTACCTTAGTTTGTACGTT	0.850166	13.0139	-2.66908	-2.08777
TTTTCTATCTACGTACTCATCTCGATCACAATATTATTGTATACTTTGTGTTCTCTACCTTAGTTTGTACGTT	1.54473	23.6459	-3.27347	-1.88226
TTTTCTATCTACGTACTCATCTTCTAGTAATGTCTATCTTATACTTTGTGTTCTCTACCTTAGTTTGTACGTT	0.808538	12.3766	-2.63315	-1.64908
TTTTCTATCTACGTACTCATCTGGTTGGGCTGGCTGGCCTATACTTTGTGTTCTCTACCTTAGTTTGTACGTT	0.632523	9.68231	-2.38889	-1.97482
TTTTCTATCTACGTACTCATCTCCTCACTGCCCGTCCTATATACTTTGTGTTCTCTACCTTAGTTTGTACGTT	0.603542	9.23869	-2.3437	-1.52955
TTTTCTATCTACGTACTCATCTGAACCATAGGAAGAGGGTATACTTTGTGTTCTCTACCTTAGTTTGTACGTT	0.607425	9.29812	-2.34232	-2.08706
TTTTCTATCTACGTACTCATCTGGACTAGAACGAGGTTGTATACTTTGTGTTCTCTACCTTAGTTTGTACGTT	0.550174	8.42176	-2.23941	-2.13034
TTTTCTATCTACGTACTCATCTCCCGTGTTAATGGGTGCTATACTTTGTGTTCTCTACCTTAGTTTGTACGTT	0.98303	15.0477	-2.83391	-2.09361
TTTTCTATCTACGTACTCATCTTTGCCATGCTACGGCTATATACTTTGTGTTCTCTACCTTAGTTTGTACGTT	0.7218	11.0489	-2.52334	-1.89908
TTTTCTATCTACGTACTCATCTTCACAGATGTAGCATGGTATACTTTGTGTTCTCTACCTTAGTTTGTACGTT	0.876312	13.4141	-2.7144	-2.09361
TTTTCTATCTACGTACTCATCTGCCGGTACGAAGCACGCTATACTTTGTGTTCTCTACCTTAGTTTGTACGTT	0.667015	10.2103	-2.44237	-2.04978
TTTTCTATCTACGTACTCATCTGGCCATTCAAACCTAGATATACTTTGTGTTCTCTACCTTAGTTTGTACGTT	0.967294	14.8068	-2.81341	-2.12693
TTTTCTATCTACGTACTCATCTTTTGTCCTGTGACTTAGTATACTTTGTGTTCTCTACCTTAGTTTGTACGTT	0.73055	11.1828	-2.53019	-2.1267
TTTTCTATCTACGTACTCATCTGCCAGGTAGCGTCGGTATATACTTTGTGTTCTCTACCTTAGTTTGTACGTT	0.644965	9.87276	-2.38801	-2.13019
TTTTCTATCTACGTACTCACATTCCGGAATAGTGAATACTATAATTTGTGTTCTCTACCTTAGTTTGTACGTT	0.780078	11.941	-2.59399	-2.94541
TTTTCTATCTACGTACTCACATCCAGGCTTGGCAAAGACTATAATTTGTGTTCTCTACCTTAGTTTGTACGTT	0.787759	12.0586	-2.61024	-2.58948
TTTTCTATCTACGTACTCACATCAATATCGGGAGAAGGCTATAATTTGTGTTCTCTACCTTAGTTTGTACGTT	1.00177	15.3345	-2.84345	-2.7478
TTTTCTATCTACGTACTCACATGGGAACCACTGTAACTATATAATTTGTGTTCTCTACCTTAGTTTGTACGTT	0.760978	11.6486	-2.57069	-2.40832
TTTTCTATCTACGTACTCACATTAGGTTCTGATTATAAGTATAATTTGTGTTCTCTACCTTAGTTTGTACGTT	0.79414	12.1563	-2.61831	-2.68867
TTTTCTATCTACGTACTCACATCCGACACTGGTCATATATATAATTTGTGTTCTCTACCTTAGTTTGTACGTT	0.733493	11.2279	-2.54136	-2.96411
TTTTCTATCTACGTACTCACATGAGTTCCTTAGGAGAAATATAATTTGTGTTCTCTACCTTAGTTTGTACGTT	0.559825	8.5695	-2.24613	-2.6886
TTTTCTATCTACGTACTCACATAGTGGGGGTCCCAGCGGTATAATTTGTGTTCTCTACCTTAGTTTGTACGTT	0.658459	10.0793	-2.42481	-2.66887
TTTTCTATCTACGTACTCACATCAATTCCGCAAAACTGGTATAATTTGTGTTCTCTACCTTAGTTTGTACGTT	1.01182	15.4884	-2.8627	-2.98277
TTTTCTATCTACGTACTCACATCGTGGAGAGTCATAATGTATAATTTGTGTTCTCTACCTTAGTTTGTACGTT	1.09363	16.7407	-2.94067	-2.96484
TTTTCTATCTACGTACTCACATCCGAGCGATGTTTATTTTATAATTTGTGTTCTCTACCTTAGTTTGTACGTT	0.919946	14.082	-2.76648	-2.92504
TTTTCTATCTACGTACTCACATATGCATTTCCTATACTATATAATTTGTGTTCTCTACCTTAGTTTGTACGTT	1.01555	15.5455	-2.86513	-2.40807
TTTTCTATCTACGTACTCACATGCCAGCACTTCCTTAACTATAATTTGTGTTCTCTACCTTAGTTTGTACGTT	0.459995	7.04135	-2.07201	-2.68871
TTTTCTATCTACGTACTCACATGAAGCCAGCGCGTTAGATATAATTTGTGTTCTCTACCTTAGTTTGTACGTT	0.953592	14.5971	-2.80267	-2.86679
TTTTCTATCTACGTACTCACATTCAAAACAGAGATTTGTTATAATTTGTGTTCTCTACCTTAGTTTGTACGTT	0.501378	7.67482	-2.14722	-2.98265
TTTTCTATCTACGTACTCACATTCAATGAGATTATGATTTATAATTTGTGTTCTCTACCTTAGTTTGTACGTT	1.1071	16.9469	-2.91908	-2.9652
TTTTCTATCTACGTACTCACATGAGTTAACTGAATGACATATAATTTGTGTTCTCTACCTTAGTTTGTACGTT	0.844592	12.9285	-2.68022	-2.56452
TTTTCTATCTACGTACTCACATGTAGGCGCACGTTGTTTTATAATTTGTGTTCTCTACCTTAGTTTGTACGTT	1.74407	26.6972	-3.38486	-2.92578
TTTTCTATCTACGTACTCACATCGCGGATTAAAATGTGCTATAATTTGTGTTCTCTACCTTAGTTTGTACGTT	2.01115	30.7855	-3.54751	-2.98362
TTTTCTATCTACGTACTCACATCACTTGGTACTCTGCACTATAATTTGTGTTCTCTACCTTAGTTTGTACGTT	0.564099	8.63492	-2.25802	-2.9583
TTTTCTATCTACGTACTCACATACTCCAGAGTATTCGTTTATAATTTGTGTTCTCTACCTTAGTTTGTACGTT	1.10128	16.8578	-2.94536	-2.89296
TTTTCTATCTACGTACTCACATCATTGTAGATTCTCCCATATAATTTGTGTTCTCTACCTTAGTTTGTACGTT	0.73357	11.2291	-2.53137	-2.75195
TTTTCTATCTACGTACTCACATACCTCTGTGCAAGAGTCTATAATTTGTGTTCTCTACCTTAGTTTGTACGTT	1.00343	15.3599	-2.84891	-2.89305
TTTTCTATCTACGTACTCACATATTAAGCGGCAAGAGGTTATAATTTGTGTTCTCTACCTTAGTTTGTACGTT	1.35372	20.722	-3.14315	-2.74863
TTTTCTATCTACGTACTCACATGGGATTCGTACAGTTGTTATAATTTGTGTTCTCTACCTTAGTTTGTACGTT	0.812083	12.4309	-2.62862	-2.98266
TTTTCTATCTACGTACTCACATGCTCGGAGTGCCGTGGATATAATTTGTGTTCTCTACCTTAGTTTGTACGTT	1.15766	17.7208	-2.98131	-2.74748
TTTTCTATCTACGTACTCACATACTGATCAACTCGGGTTTATAATTTGTGTTCTCTACCTTAGTTTGTACGTT	0.704362	10.782	-2.49977	-2.89204
TTTTCTATCTACGTACTCACATATCCAACGCGTTGGGCTTATAATTTGTGTTCTCTACCTTAGTTTGTACGTT	0.84432	12.9244	-2.66299	-2.53209
TTTTCTATCTACGTACTCACATATGAATCCCTCAGGCATTATAATTTGTGTTCTCTACCTTAGTTTGTACGTT	0.776803	11.8909	-2.5901	-2.95848
TTTTCTATCTACGTACTCACATTGACGACATAGTGCCCGTATAATTTGTGTTCTCTACCTTAGTTTGTACGTT	0.747561	11.4432	-2.55293	-2.75154
TTTTCTATCTACGTACTCACATTAAAGCCCGCGCCATTGTATAATTTGTGTTCTCTACCTTAGTTTGTACGTT	0.862843	13.2079	-2.70127	-2.92561
TTTTCTATCTACGTACTCACATAAAGTACTGCTCCATGGTATAATTTGTGTTCTCTACCTTAGTTTGTACGTT	0.921653	14.1081	-2.75985	-2.98267
TTTTCTATCTACGTACTCACATTCGCTACGGTGCCATCATATAATTTGTGTTCTCTACCTTAGTTTGTACGTT	0.705751	10.8032	-2.49917	-2.39954
TTTTCTATCTACGTACTCACATGAGCCGCATTAGCAGGCTATAATTTGTGTTCTCTACCTTAGTTTGTACGTT	0.972883	14.8923	-2.8234	-2.74914
TTTTCTATCTACGTACTCACATGGGGCAGGCTCTCAGCCTATAATTTGTGTTCTCTACCTTAGTTTGTACGTT	0.71461	10.9389	-2.50182	-2.53244
TTTTCTATCTACGTACTCACATACGGCCCAAGGCCACGTTATAATTTGTGTTCTCTACCTTAGTTTGTACGTT	0.779734	11.9357	-2.5798	-2.66908
TTTTCTATCTACGTACTCACATAACCGAGGCAGACTATGTATAATTTGTGTTCTCTACCTTAGTTTGTACGTT	0.950276	14.5463	-2.78801	-2.96452
TTTTCTATCTACGTACTCACATTGAGGACGATGGCTGCCTATAATTTGTGTTCTCTACCTTAGTTTGTACGTT	0.784749	12.0125	-2.59972	-2.5321
TTTTCTATCTACGTACTCACATCACTGTGGGAGACGACATATAATTTGTGTTCTCTACCTTAGTTTGTACGTT	0.579153	8.86536	-2.29099	-2.56431
TTTTCTATCTACGTACTCACATAGCAGTACCGTCCGGTCTATAATTTGTGTTCTCTACCTTAGTTTGTACGTT	0.608267	9.31101	-2.33775	-2.89332
TTTTCTATCTACGTACTCACATATGGGATCATTACGCGGTATAATTTGTGTTCTCTACCTTAGTTTGTACGTT	1.06606	16.3186	-2.90452	-2.66889
TTTTCTATCTACGTACTCACATAATATCAATCGGCCATTTATAATTTGTGTTCTCTACCTTAGTTTGTACGTT	0.570118	8.72705	-2.26144	-2.966
TTTTCTATCTACGTACTCACATGAGGGCAGAAGTAAACCTATACTTTGTGTTCTCTACCTTAGTTTGTACGTT	0.631161	9.66146	-2.38309	-2.3985
TTTTCTATCTACGTACTCACATTGGAATAACACGAATTTTATACTTTGTGTTCTCTACCTTAGTTTGTACGTT	0.802928	12.2908	-2.62981	-2.76773
TTTTCTATCTACGTACTCACATCGTATAAGCGCTAATGTTATACTTTGTGTTCTCTACCTTAGTTTGTACGTT	0.814002	12.4603	-2.63912	-2.82893
TTTTCTATCTACGTACTCACATCTCCGGGGGTTAAACTTTATACTTTGTGTTCTCTACCTTAGTTTGTACGTT	0.529997	8.1129	-2.19485	-2.23892
TTTTCTATCTACGTACTCACATTATACCGGGGTAATATATATACTTTGTGTTCTCTACCTTAGTTTGTACGTT	0.594105	9.09422	-2.32272	-2.80914
TTTTCTATCTACGTACTCACATGCGTACGTGTAAATTGATATACTTTGTGTTCTCTACCTTAGTTTGTACGTT	0.404567	6.19289	-1.92992	-2.82859
TTTTCTATCTACGTACTCACATGACCTCCGGCCAATTCATATACTTTGTGTTCTCTACCTTAGTTTGTACGTT	0.464514	7.11053	-2.0737	-2.2312
TTTTCTATCTACGTACTCACATAGTGAGACCCTTATGAATATACTTTGTGTTCTCTACCTTAGTTTGTACGTT	0.719504	11.0138	-2.51391	-2.42323
TTTTCTATCTACGTACTCACATGCACTAGCTCGTAGCGCTATACTTTGTGTTCTCTACCTTAGTTTGTACGTT	0.525898	8.05016	-2.19848	-2.50374
TTTTCTATCTACGTACTCACATAACCGCCGACCGAGCCCTATACTTTGTGTTCTCTACCTTAGTTTGTACGTT	0.261181	3.99802	-1.49925	-2.589
TTTTCTATCTACGTACTCACATGATGTACAGTCGACATGTATACTTTGTGTTCTCTACCTTAGTTTGTACGTT	0.711465	10.8907	-2.50623	-2.80887
TTTTCTATCTACGTACTCACATATCAGACAGGGTACCCGTATACTTTGTGTTCTCTACCTTAGTTTGTACGTT	0.636612	9.74491	-2.38395	-2.58918
TTTTCTATCTACGTACTCACATGGGGTACTGGCATAACATATACTTTGTGTTCTCTACCTTAGTTTGTACGTT	0.534206	8.17733	-2.21871	-2.39866
TTTTCTATCTACGTACTCACATTCATTAAAGGCATTGCCTATACTTTGTGTTCTCTACCTTAGTTTGTACGTT	0.616179	9.43212	-2.36133	-2.36571
TTTTCTATCTACGTACTCACATTGGGGTGAGGAGTGAGGTATACTTTGTGTTCTCTACCTTAGTTTGTACGTT	0.838364	12.8332	-2.67143	-2.70668
TTTTCTATCTACGTACTCACATATAAGCATGTGGTGTGATATACTTTGTGTTCTCTACCTTAGTTTGTACGTT	1.71034	26.1809	-3.38662	-2.8289
TTTTCTATCTACGTACTCACATGTAGTGCCAGGTTGCTATATACTTTGTGTTCTCTACCTTAGTTTGTACGTT	0.925382	14.1652	-2.76961	-2.23953
TTTTCTATCTACGTACTCACATTGTCAAAGCAAATCAGCTATACTTTGTGTTCTCTACCTTAGTTTGTACGTT	1.56777	23.9985	-3.30093	-2.70676
TTTTCTATCTACGTACTCACATACACGCAGACAATCGTATATACTTTGTGTTCTCTACCTTAGTTTGTACGTT	0.876008	13.4094	-2.71885	-2.73393
TTTTCTATCTACGTACTCACATTTTCAAGTCGAATCCGATATACTTTGTGTTCTCTACCTTAGTTTGTACGTT	1.21365	18.5778	-3.03794	-2.50371
TTTTCTATCTACGTACTCACATCCAGTGCGCTGGGAATGTATACTTTGTGTTCTCTACCTTAGTTTGTACGTT	0.819504	12.5445	-2.63585	-2.80968
TTTTCTATCTACGTACTCACATCATCCGAATCTGGATGGTATACTTTGTGTTCTCTACCTTAGTTTGTACGTT	1.00854	15.4381	-2.85625	-2.82927
TTTTCTATCTACGTACTCACATACAAAAGTGAGCGAGATTATACTTTGTGTTCTCTACCTTAGTTTGTACGTT	0.735374	11.2567	-2.53827	-2.42323
TTTTCTATCTACGTACTCACATTGAGGGAGTTTTGTGTGTATACTTTGTGTTCTCTACCTTAGTTTGTACGTT	1.53543	23.5035	-3.26919	-2.73336
TTTTCTATCTACGTACTCACATGGGGACGTTCCCGTGGTTATACTTTGTGTTCTCTACCTTAGTTTGTACGTT	0.624769	9.56362	-2.37725	-2.58521
TTTTCTATCTACGTACTCACATGCAAGCCAACCTGTCATTATACTTTGTGTTCTCTACCTTAGTTTGTACGTT	0.630303	9.64833	-2.36837	-2.80302
TTTTCTATCTACGTACTCACATGCGTGCAGGAGCGGATATATACTTTGTGTTCTCTACCTTAGTTTGTACGTT	0.62307	9.53761	-2.36613	-2.80932
TTTTCTATCTACGTACTCACATGTCTATAGGGGTGGTATTATACTTTGTGTTCTCTACCTTAGTTTGTACGTT	0.785198	12.0194	-2.59219	-2.7892
TTTTCTATCTACGTACTCACATACGGGAGAAGCCGGCTGTATACTTTGTGTTCTCTACCTTAGTTTGTACGTT	0.504648	7.72487	-2.16337	-2.23907
TTTTCTATCTACGTACTCACATCGCGAATTAAAAGGCCGTATACTTTGTGTTCTCTACCTTAGTTTGTACGTT	0.69108	10.5787	-2.47166	-2.58926
TTTTCTATCTACGTACTCACATTGTTGGTAGATAGCAGCTATACTTTGTGTTCTCTACCTTAGTTTGTACGTT	0.961821	14.723	-2.80469	-2.70637
TTTTCTATCTACGTACTCACATAGATTACCGTCGGCGAATATACTTTGTGTTCTCTACCTTAGTTTGTACGTT	0.516398	7.90474	-2.18517	-2.42288
TTTTCTATCTACGTACTCACATGAAGCCATGGGCCAAACTATACTTTGTGTTCTCTACCTTAGTTTGTACGTT	0.471818	7.22232	-2.0735	-2.52541
TTTTCTATCTACGTACTCACATGGATCGTACTAACAATGTATACTTTGTGTTCTCTACCTTAGTTTGTACGTT	1.12064	17.1541	-2.96465	-2.8086
TTTTCTATCTACGTACTCACATTGTGATTTCCTCCATTATATACTTTGTGTTCTCTACCTTAGTTTGTACGTT	0.685246	10.4894	-2.47077	-2.76755
TTTTCTATCTACGTACTCACATGATAAGTCTGTACATGTTATACTTTGTGTTCTCTACCTTAGTTTGTACGTT	1.33351	20.4126	-3.1321	-2.82825
TTTTCTATCTACGTACTCACATCGGGCTCAGACCCTGGCTATACTTTGTGTTCTCTACCTTAGTTTGTACGTT	0.706202	10.8102	-2.49401	-2.58533
TTTTCTATCTACGTACTCACATGTAACCATGGGACGGACTATACTTTGTGTTCTCTACCTTAGTTTGTACGTT	0.60338	9.23621	-2.338	-2.42352
TTTTCTATCTACGTACTCACATCTGGAAACCGGACGCGTTATACTTTGTGTTCTCTACCTTAGTTTGTACGTT	0.927818	14.2025	-2.76807	-2.50382
TTTTCTATCTACGTACTCACATAGCAAGTCGCACCCGGTTATACTTTGTGTTCTCTACCTTAGTTTGTACGTT	0.811449	12.4212	-2.64025	-2.58545
TTTTCTATCTACGTACTCACATGGTAGGCGGCAGCCGCCTATACTTTGTGTTCTCTACCTTAGTTTGTACGTT	0.601085	9.20107	-2.32247	-2.36583
TTTTCTATCTACGTACTCACATAGGGGGCTGACTCCCATTATACTTTGTGTTCTCTACCTTAGTTTGTACGTT	0.54944	8.41052	-2.24272	-2.80287
TTTTCTATCTACGTACTCACATAGATAAAGGATTCCCGGTATACTTTGTGTTCTCTACCTTAGTTTGTACGTT	0.780392	11.9458	-2.59125	-2.50426
TTTTCTATCTACGTACAATCATCACGGGTGTCCTAACATTATAATTTGTGTTCTCTACCTTAGTTTGTACGTT	0.550036	8.41964	-2.2305	-2.34877
TTTTCTATCTACGTACAATCATCTAATGGAACGGATATTTATAATTTGTGTTCTCTACCTTAGTTTGTACGTT	0.136306	2.0865	-0.84264	-2.33952
TTTTCTATCTACGTACAATCATCCTTTGAGCAAGATCTGTATAATTTGTGTTCTCTACCTTAGTTTGTACGTT	0.951029	14.5578	-2.79656	-2.28747
TTTTCTATCTACGTACAATCATGCCGGAACTAGCATCCGTATAATTTGTGTTCTCTACCTTAGTTTGTACGTT	0.834899	12.7802	-2.65653	-2.19917
TTTTCTATCTACGTACAATCATGTACTCATGCTTAGAACTATAATTTGTGTTCTCTACCTTAGTTTGTACGTT	0.904294	13.8424	-2.73987	-2.20509
TTTTCTATCTACGTACAATCATTGTCTACACTACAGACGTATAATTTGTGTTCTCTACCTTAGTTTGTACGTT	0.70958	10.8619	-2.50433	-2.30932
TTTTCTATCTACGTACAATCATTGGGTTCATAAAAGTACTATAATTTGTGTTCTCTACCTTAGTTTGTACGTT	0.642987	9.84249	-2.4032	-2.29611
TTTTCTATCTACGTACAATCATACGACGTTTCCGAGGATTATAATTTGTGTTCTCTACCTTAGTTTGTACGTT	0.754919	11.5559	-2.56563	-2.24443
TTTTCTATCTACGTACAATCATGGATGGAACGATACTATTATAATTTGTGTTCTCTACCTTAGTTTGTACGTT	0.639081	9.7827	-2.3977	-2.21772
TTTTCTATCTACGTACAATCATTCCGTTCTGAACTAGACTATAATTTGTGTTCTCTACCTTAGTTTGTACGTT	0.975077	14.9259	-2.80611	-2.34344
TTTTCTATCTACGTACAATCATCTACTCTCCAGATGTGGTATAATTTGTGTTCTCTACCTTAGTTTGTACGTT	1.28165	19.6187	-3.09773	-2.29614
TTTTCTATCTACGTACAATCATATGGGGGGGTAGTGGATTATAATTTGTGTTCTCTACCTTAGTTTGTACGTT	0.98908	15.1403	-2.82747	-2.24561
TTTTCTATCTACGTACAATCATTGGCACGGAACGTGCCTTATAATTTGTGTTCTCTACCTTAGTTTGTACGTT	1.04192	15.9491	-2.88401	-2.34993
TTTTCTATCTACGTACAATCATACCACCCGACGGTCCGCTATAATTTGTGTTCTCTACCTTAGTTTGTACGTT	0.766609	11.7348	-2.57282	-2.25663
TTTTCTATCTACGTACAATCATTTCGGGGCCCCATCCCCTATAATTTGTGTTCTCTACCTTAGTTTGTACGTT	0.458016	7.01105	-2.05198	-2.35143
TTTTCTATCTACGTACAATCATCCCTTTACACGCGACTGTATAATTTGTGTTCTCTACCTTAGTTTGTACGTT	0.774832	11.8607	-2.56958	-2.28773
TTTTCTATCTACGTACAATCATTCGATATACCAAGTATCTATAATTTGTGTTCTCTACCTTAGTTTGTACGTT	0.643678	9.85307	-2.4008	-2.26838
TTTTCTATCTACGTACAATCATTCGTTATTAGGCGTACTTATAATTTGTGTTCTCTACCTTAGTTTGTACGTT	0.485125	7.42603	-2.11579	-2.31016
TTTTCTATCTACGTACAATCATAGGATAGGAGGTGTTTTTATAATTTGTGTTCTCTACCTTAGTTTGTACGTT	0.52171	7.98605	-2.18567	-2.19497
TTTTCTATCTACGTACAATCATCCACTTATGGAGGTGAGTATAATTTGTGTTCTCTACCTTAGTTTGTACGTT	0.388668	5.94951	-1.89205	-2.36105
TTTTCTATCTACGTACAATCATGGTTTCCGCATTGTGCGTATAATTTGTGTTCTCTACCTTAGTTTGTACGTT	0.819799	12.549	-2.65107	-2.19388
TTTTCTATCTACGTACAATCATTCGATTAGGAGCGTCAGTATAATTTGTGTTCTCTACCTTAGTTTGTACGTT	0.682783	10.4517	-2.44487	-2.27902
TTTTCTATCTACGTACAATCATAAGGTTAGGGCAGGGCCTATAATTTGTGTTCTCTACCTTAGTTTGTACGTT	0.499927	7.6526	-2.14087	-2.23249
TTTTCTATCTACGTACAATCATAGAACGATGGTGGCGTATATAATTTGTGTTCTCTACCTTAGTTTGTACGTT	0.663011	10.149	-2.42849	-2.22042
TTTTCTATCTACGTACAATCATGCCAGAGATATGGCCGTTATAATTTGTGTTCTCTACCTTAGTTTGTACGTT	1.15727	17.7148	-2.9811	-2.20627
TTTTCTATCTACGTACAATCATCGTCGGCTGCATCAATATATAATTTGTGTTCTCTACCTTAGTTTGTACGTT	0.799797	12.2428	-2.62495	-2.33885
TTTTCTATCTACGTACAATCATAAGATTATTTCACACAATATAATTTGTGTTCTCTACCTTAGTTTGTACGTT	0.581183	8.89643	-2.30119	-2.14953
TTTTCTATCTACGTACAATCATAGCCTTCGTGCGCTAAATATAATTTGTGTTCTCTACCTTAGTTTGTACGTT	0.723826	11.0799	-2.52613	-2.2586
TTTTCTATCTACGTACAATCATTTCGAAGAGATGCGAACTATAATTTGTGTTCTCTACCTTAGTTTGTACGTT	0.737144	11.2838	-2.54163	-2.34136
TTTTCTATCTACGTACAATCATGCCAATGTGCTGCGAGCTATAATTTGTGTTCTCTACCTTAGTTTGTACGTT	0.749523	11.4733	-2.54722	-2.15888
TTTTCTATCTACGTACAATCATATCGGGCTCTGGCGTATTATAATTTGTGTTCTCTACCTTAGTTTGTACGTT	0.940134	14.3911	-2.78265	-2.17128
TTTTCTATCTACGTACAATCATAGACGCTAATTGCGTTCTATAATTTGTGTTCTCTACCTTAGTTTGTACGTT	1.2112	18.5404	-3.02713	-2.19393
TTTTCTATCTACGTACAATCATGAAGCTAACGTTCGCCCTATAATTTGTGTTCTCTACCTTAGTTTGTACGTT	0.75023	11.4841	-2.562	-2.19882
TTTTCTATCTACGTACAATCATCAATTGACGATACCGGGTATAATTTGTGTTCTCTACCTTAGTTTGTACGTT	0.75855	11.6115	-2.56546	-2.40088
TTTTCTATCTACGTACAATCATCGATGAAGGAAAAAGACTATACTTTGTGTTCTCTACCTTAGTTTGTACGTT	0.989873	15.1524	-2.83808	-2.23002
TTTTCTATCTACGTACAATCATCGGAGTCACATAATGTTTATACTTTGTGTTCTCTACCTTAGTTTGTACGTT	0.783675	11.9961	-2.60168	-2.27199
TTTTCTATCTACGTACAATCATCGCAACGAACGCATCGCTATACTTTGTGTTCTCTACCTTAGTTTGTACGTT	0.635204	9.72335	-2.39136	-2.25504
TTTTCTATCTACGTACAATCATCAGCGGAGAGGCAGGTCTATACTTTGTGTTCTCTACCTTAGTTTGTACGTT	0.448058	6.85862	-2.03787	-2.27183
TTTTCTATCTACGTACAATCATTAAGGCGCAGGGACCTATATACTTTGTGTTCTCTACCTTAGTTTGTACGTT	0.758819	11.6156	-2.57318	-2.12348
TTTTCTATCTACGTACAATCATTGTATATCGAGATAAGGTATACTTTGTGTTCTCTACCTTAGTTTGTACGTT	0.797098	12.2015	-2.59819	-2.22276
TTTTCTATCTACGTACAATCATCAAACATACATATTAGCTATACTTTGTGTTCTCTACCTTAGTTTGTACGTT	0.779692	11.9351	-2.60195	-2.27833
TTTTCTATCTACGTACAATCATGGTAGGATAGCATTACTTATACTTTGTGTTCTCTACCTTAGTTTGTACGTT	1.9518	29.877	-3.51302	-2.0898
TTTTCTATCTACGTACAATCATATCTGGTATGTCTTGGCTATACTTTGTGTTCTCTACCTTAGTTTGTACGTT	0.907142	13.886	-2.74586	-2.14569
TTTTCTATCTACGTACAATCATCAAGTTCAGTCTTGTTTTATACTTTGTGTTCTCTACCTTAGTTTGTACGTT	0.965072	14.7728	-2.80695	-2.25647
TTTTCTATCTACGTACAATCATCTTAGCGGGAAGTCATCTATACTTTGTGTTCTCTACCTTAGTTTGTACGTT	0.624519	9.55979	-2.37042	-2.21853
TTTTCTATCTACGTACAATCATGAATGGGGTTAGTCGTGTATACTTTGTGTTCTCTACCTTAGTTTGTACGTT	0.91674	14.0329	-2.76315	-2.03861
TTTTCTATCTACGTACAATCATGACCCTAGAGTCGAGATTATACTTTGTGTTCTCTACCTTAGTTTGTACGTT	1.05199	16.1032	-2.8897	-2.09249
TTTTCTATCTACGTACAATCATGCATAAAGACCCGAGTTTATACTTTGTGTTCTCTACCTTAGTTTGTACGTT	0.517007	7.91405	-2.18692	-2.03876
TTTTCTATCTACGTACAATCATCGCGCACCTCACGAGGTTATACTTTGTGTTCTCTACCTTAGTTTGTACGTT	0.810273	12.4032	-2.63042	-2.27372
TTTTCTATCTACGTACAATCATTTGATATAAGTGGTATATATACTTTGTGTTCTCTACCTTAGTTTGTACGTT	1.12964	17.2919	-2.96926	-2.15281
TTTTCTATCTACGTACAATCATGGTGGACTCGTAGTTATTATACTTTGTGTTCTCTACCTTAGTTTGTACGTT	0.77361	11.842	-2.59104	-2.39387
TTTTCTATCTACGTACAATCATAAGATATACCGCGTGGCTATACTTTGTGTTCTCTACCTTAGTTTGTACGTT	0.577258	8.83634	-2.29666	-2.14579
TTTTCTATCTACGTACAATCATCAGAAGAGGGTGGGACATATACTTTGTGTTCTCTACCTTAGTTTGTACGTT	0.808026	12.3688	-2.63325	-2.22088
TTTTCTATCTACGTACAATCATAACGAAGCTGGCGGGGATATACTTTGTGTTCTCTACCTTAGTTTGTACGTT	0.799099	12.2322	-2.61331	-2.14567
TTTTCTATCTACGTACAATCATCCCGGGAAATCAGGGCTTATACTTTGTGTTCTCTACCTTAGTTTGTACGTT	0.746266	11.4234	-2.54127	-2.20877
TTTTCTATCTACGTACAATCATTACGCTTTTAATGCACCTATACTTTGTGTTCTCTACCTTAGTTTGTACGTT	0.647732	9.91512	-2.41097	-2.1832
TTTTCTATCTACGTACAATCATGGAAATGAGATTGCGTTTATACTTTGTGTTCTCTACCTTAGTTTGTACGTT	1.02524	15.6939	-2.8713	-2.03872
TTTTCTATCTACGTACAATCATCAATGGCAAGCGGCCGTTATACTTTGTGTTCTCTACCTTAGTTTGTACGTT	0.792511	12.1313	-2.61703	-2.25617
TTTTCTATCTACGTACAATCATATGCCACACTGGCACAGTATACTTTGTGTTCTCTACCTTAGTTTGTACGTT	0.956765	14.6456	-2.80322	-2.04265
TTTTCTATCTACGTACAATCATTCAGACACTGCTCTAAGTATACTTTGTGTTCTCTACCTTAGTTTGTACGTT	0.528769	8.0941	-2.1989	-2.21717
TTTTCTATCTACGTACAATCATTAGAGGGCGTCACTTTCTATACTTTGTGTTCTCTACCTTAGTTTGTACGTT	0.743161	11.3759	-2.55151	-2.19575
TTTTCTATCTACGTACAATCATCGGTCTCTGCGGCTCTGTATACTTTGTGTTCTCTACCTTAGTTTGTACGTT	0.49039	7.50662	-2.12521	-2.15426
TTTTCTATCTACGTACAATCATTGACACCATGGGCGGATTATACTTTGTGTTCTCTACCTTAGTTTGTACGTT	0.637236	9.75446	-2.39643	-2.19206
TTTTCTATCTACGTACAATCATTCGAGTAGGCCGCCACTTATACTTTGTGTTCTCTACCTTAGTTTGTACGTT	1.50984	23.1118	-3.25693	-2.18373
TTTTCTATCTACGTACAATCATCGCAACTATTTCCCGTATATACTTTGTGTTCTCTACCTTAGTTTGTACGTT	0.526152	8.05404	-2.186	-2.27216
TTTTCTATCTACGTACAATCATTGTTATGAGTACCCGGGTATACTTTGTGTTCTCTACCTTAGTTTGTACGTT	0.64171	9.82294	-2.38114	-2.22681
TTTTCTATCTACGTACAATCATGCAAAGGGGAACCCGCTTATACTTTGTGTTCTCTACCTTAGTTTGTACGTT	0.651617	9.97459	-2.40514	-2.08475
TTTTCTATCTACGTACTTGACACTATTTCCTATTTCTCTAAAAATTTGTGTTCTCTACCTTAGTTTGTACGTT	0.941072	14.4054	-2.78661	-2.58064
TTTTCTATCTACGTACTTGACACTATTTCCTATTTCTCTAAAATTTTGTGTTCTCTACCTTAGTTTGTACGTT	1.92969	29.5386	-3.49368	-4.25448
TTTTCTATCTACGTACTTGACACTATTTCCTATTTCTCTAAAAGATTGTGTTCTCTACCTTAGTTTGTACGTT	0.57565	8.81173	-2.26617	-1.90958
TTTTCTATCTACGTACTTGACACTATTTCCTATTTCTCTAAAACTTTGTGTTCTCTACCTTAGTTTGTACGTT	0.681076	10.4255	-2.447	-2.32293
TTTTCTATCTACGTACTTGACACTATTTCCTATTTCTCTAAATAATTGTGTTCTCTACCTTAGTTTGTACGTT	2.31437	35.4271	-3.68552	-2.83278
TTTTCTATCTACGTACTTGACACTATTTCCTATTTCTCTAAATACTTGTGTTCTCTACCTTAGTTTGTACGTT	0.854367	13.0782	-2.67152	-2.57768
TTTTCTATCTACGTACTTGACACTATTTCCTATTTCTCTAAATTTTTGTGTTCTCTACCTTAGTTTGTACGTT	0.797965	12.2148	-2.62413	-3.61433
TTTTCTATCTACGTACTTGACACTATTTCCTATTTCTCTAAATTGTTGTGTTCTCTACCTTAGTTTGTACGTT	0.988408	15.13	-2.8263	-3.61762
TTTTCTATCTACGTACTTGACACTATTTCCTATTTCTCTAAATGTTTGTGTTCTCTACCTTAGTTTGTACGTT	0.533065	8.15987	-2.21391	-2.29207
TTTTCTATCTACGTACTTGACACTATTTCCTATTTCTCTAAATGGTTGTGTTCTCTACCTTAGTTTGTACGTT	0.477421	7.30809	-2.10786	-0.716929
TTTTCTATCTACGTACTTGACACTATTTCCTATTTCTCTAAATGCTTGTGTTCTCTACCTTAGTTTGTACGTT	0.343175	5.25313	-1.76354	-0.161224
TTTTCTATCTACGTACTTGACACTATTTCCTATTTCTCTAAATCTTTGTGTTCTCTACCTTAGTTTGTACGTT	0.909542	13.9228	-2.73553	-2.22624
TTTTCTATCTACGTACTTGACACTATTTCCTATTTCTCTAAAGTGTTGTGTTCTCTACCTTAGTTTGTACGTT	1.20546	18.4525	-3.03135	-3.66073
TTTTCTATCTACGTACTTGACACTATTTCCTATTTCTCTAAAGCGTTGTGTTCTCTACCTTAGTTTGTACGTT	0.792303	12.1281	-2.61257	-1.88852
TTTTCTATCTACGTACTTGACACTATTTCCTATTTCTCTAAAGCCTTGTGTTCTCTACCTTAGTTTGTACGTT	0.246313	3.77042	-1.43313	-1.93779
TTTTCTATCTACGTACTTGACACTATTTCCTATTTCTCTAAACAATTGTGTTCTCTACCTTAGTTTGTACGTT	0.723718	11.0783	-2.50931	-2.56419
TTTTCTATCTACGTACTTGACACTATTTCCTATTTCTCTAAACTATTGTGTTCTCTACCTTAGTTTGTACGTT	2.70217	41.3632	-3.83413	-4.03029
TTTTCTATCTACGTACTTGACACTATTTCCTATTTCTCTAAACTTTTGTGTTCTCTACCTTAGTTTGTACGTT	1.32153	20.2292	-3.12966	-4.03282
TTTTCTATCTACGTACTTGACACTATTTCCTATTTCTCTAAACTCTTGTGTTCTCTACCTTAGTTTGTACGTT	2.51368	38.478	-3.77059	-4.03689
TTTTCTATCTACGTACTTGACACTATTTCCTATTTCTCTAAACGGTTGTGTTCTCTACCTTAGTTTGTACGTT	0.331979	5.08176	-1.72158	-1.84947
TTTTCTATCTACGTACTTGACACTATTTCCTATTTCTCTAAACCATTGTGTTCTCTACCTTAGTTTGTACGTT	0.308317	4.71954	-1.66986	-1.95483
TTTTCTATCTACGTACTTGACACTATTTCCTATTTCTCTAAACCTTTGTGTTCTCTACCTTAGTTTGTACGTT	0.617675	9.45502	-2.36655	-2.14
TTTTCTATCTACGTACTTGACACTATTTCCTATTTCTCTAATAATTTGTGTTCTCTACCTTAGTTTGTACGTT	2.27153	34.7713	-3.65074	-3.69025
TTTTCTATCTACGTACTTGACACTATTTCCTATTTCTCTAATAAGTTGTGTTCTCTACCTTAGTTTGTACGTT	0.352612	5.3976	-1.79929	-1.31741
TTTTCTATCTACGTACTTGACACTATTTCCTATTTCTCTAATATATTGTGTTCTCTACCTTAGTTTGTACGTT	2.49451	38.1845	-3.72559	-4.22435
TTTTCTATCTACGTACTTGACACTATTTCCTATTTCTCTAATATGTTGTGTTCTCTACCTTAGTTTGTACGTT	2.19575	33.6113	-3.63174	-4.20891
TTTTCTATCTACGTACTTGACACTATTTCCTATTTCTCTAATATCTTGTGTTCTCTACCTTAGTTTGTACGTT	1.83377	28.0703	-3.4496	-4.20831
TTTTCTATCTACGTACTTGACACTATTTCCTATTTCTCTAATAGATTGTGTTCTCTACCTTAGTTTGTACGTT	1.05755	16.1884	-2.9001	-1.89412
TTTTCTATCTACGTACTTGACACTATTTCCTATTTCTCTAATAGTTTGTGTTCTCTACCTTAGTTTGTACGTT	0.660976	10.1179	-2.42839	-3.01815
TTTTCTATCTACGTACTTGACACTATTTCCTATTTCTCTAATACTTTGTGTTCTCTACCTTAGTTTGTACGTT	2.79382	42.7662	-3.87367	-3.44043
TTTTCTATCTACGTACTTGACACTATTTCCTATTTCTCTAATACGTTGTGTTCTCTACCTTAGTTTGTACGTT	0.406054	6.21565	-1.93992	-1.28938
TTTTCTATCTACGTACTTGACACTATTTCCTATTTCTCTAATACCTTGTGTTCTCTACCTTAGTTTGTACGTT	0.554709	8.49117	-2.2379	-1.24592
TTTTCTATCTACGTACTTGACACTATTTCCTATTTCTCTAATTAATTGTGTTCTCTACCTTAGTTTGTACGTT	0.929385	14.2265	-2.77373	-2.01945
TTTTCTATCTACGTACTTGACACTATTTCCTATTTCTCTAATTTCTTGTGTTCTCTACCTTAGTTTGTACGTT	0.918846	14.0652	-2.76091	-2.89904
TTTTCTATCTACGTACTTGACACTATTTCCTATTTCTCTAATTGTTTGTGTTCTCTACCTTAGTTTGTACGTT	0.534322	8.17911	-2.22368	-2.22279
TTTTCTATCTACGTACTTGACACTATTTCCTATTTCTCTAATTGGTTGTGTTCTCTACCTTAGTTTGTACGTT	0.396961	6.07645	-1.92586	-1.45657
TTTTCTATCTACGTACTTGACACTATTTCCTATTTCTCTAATTGCTTGTGTTCTCTACCTTAGTTTGTACGTT	0.575159	8.80421	-2.28003	0.695694
TTTTCTATCTACGTACTTGACACTATTTCCTATTTCTCTAATTCATTGTGTTCTCTACCTTAGTTTGTACGTT	0.351648	5.38284	-1.79781	-2.18371
TTTTCTATCTACGTACTTGACACTATTTCCTATTTCTCTAATTCGTTGTGTTCTCTACCTTAGTTTGTACGTT	0.612204	9.37128	-2.35839	-2.36
TTTTCTATCTACGTACTTGACACTATTTCCTATTTCTCTAATGACTTGTGTTCTCTACCTTAGTTTGTACGTT	0.327583	5.01446	-1.72304	-1.68643
TTTTCTATCTACGTACTTGACACTATTTCCTATTTCTCTAATGTTTTGTGTTCTCTACCTTAGTTTGTACGTT	0.83173	12.7317	-2.6602	-2.94967
TTTTCTATCTACGTACTTGACACTATTTCCTATTTCTCTAATGTGTTGTGTTCTCTACCTTAGTTTGTACGTT	0.822857	12.5958	-2.65047	-2.95692
TTTTCTATCTACGTACTTGACACTATTTCCTATTTCTCTAATGGGTTGTGTTCTCTACCTTAGTTTGTACGTT	0.406111	6.21652	-1.92484	-2.27707
TTTTCTATCTACGTACTTGACACTATTTCCTATTTCTCTAATGCGTTGTGTTCTCTACCTTAGTTTGTACGTT	0.449847	6.88601	-2.04272	-0.954412
TTTTCTATCTACGTACTTGACACTATTTCCTATTTCTCTAATGCCTTGTGTTCTCTACCTTAGTTTGTACGTT	0.503292	7.70411	-2.16437	-0.954732
TTTTCTATCTACGTACTTGACACTATTTCCTATTTCTCTAATCATTTGTGTTCTCTACCTTAGTTTGTACGTT	0.862506	13.2028	-2.68901	-3.00402
TTTTCTATCTACGTACTTGACACTATTTCCTATTTCTCTAATCTATTGTGTTCTCTACCTTAGTTTGTACGTT	1.27357	19.4951	-3.09041	-3.08421
TTTTCTATCTACGTACTTGACACTATTTCCTATTTCTCTAATCTCTTGTGTTCTCTACCTTAGTTTGTACGTT	0.894929	13.6991	-2.73112	-3.19933
TTTTCTATCTACGTACTTGACACTATTTCCTATTTCTCTAATCGTTTGTGTTCTCTACCTTAGTTTGTACGTT	0.44469	6.80707	-2.03712	-2.05859
TTTTCTATCTACGTACTTGACACTATTTCCTATTTCTCTAATCGCTTGTGTTCTCTACCTTAGTTTGTACGTT	0.44441	6.80278	-2.02863	-0.954495
TTTTCTATCTACGTACTTGACACTATTTCCTATTTCTCTAATCCGTTGTGTTCTCTACCTTAGTTTGTACGTT	0.504771	7.72676	-2.16386	-0.954239
TTTTCTATCTACGTACTTGACACTATTTCCTATTTCTCTAAGAATTTGTGTTCTCTACCTTAGTTTGTACGTT	1.13349	17.3509	-2.959	-2.51666
TTTTCTATCTACGTACTTGACACTATTTCCTATTTCTCTAAGAAGTTGTGTTCTCTACCTTAGTTTGTACGTT	0.495646	7.58707	-2.13799	-1.24499
TTTTCTATCTACGTACTTGACACTATTTCCTATTTCTCTAAGATCTTGTGTTCTCTACCTTAGTTTGTACGTT	1.55539	23.809	-3.28825	-3.49751
TTTTCTATCTACGTACTTGACACTATTTCCTATTTCTCTAAGAGATTGTGTTCTCTACCTTAGTTTGTACGTT	0.512579	7.84628	-2.18048	-1.03376
TTTTCTATCTACGTACTTGACACTATTTCCTATTTCTCTAAGACCTTGTGTTCTCTACCTTAGTTTGTACGTT	0.111651	1.7091	-0.648064	-0.95456
TTTTCTATCTACGTACTTGACACTATTTCCTATTTCTCTAAGTAATTGTGTTCTCTACCTTAGTTTGTACGTT	0.713852	10.9272	-2.50716	-1.74234
TTTTCTATCTACGTACTTGACACTATTTCCTATTTCTCTAAGTTATTGTGTTCTCTACCTTAGTTTGTACGTT	0.443655	6.79122	-2.03651	-2.68679
TTTTCTATCTACGTACTTGACACTATTTCCTATTTCTCTAAGTTTTTGTGTTCTCTACCTTAGTTTGTACGTT	0.598292	9.15833	-2.30827	-2.80876
TTTTCTATCTACGTACTTGACACTATTTCCTATTTCTCTAAGTGCTTGTGTTCTCTACCTTAGTTTGTACGTT	0.127239	1.94771	-0.789125	0.637787
TTTTCTATCTACGTACTTGACACTATTTCCTATTTCTCTAAGTCATTGTGTTCTCTACCTTAGTTTGTACGTT	0.428334	6.5567	-1.99414	-1.38145
TTTTCTATCTACGTACTTGACACTATTTCCTATTTCTCTAAGTCCTTGTGTTCTCTACCTTAGTTTGTACGTT	0.631767	9.67073	-2.36103	0.547571
TTTTCTATCTACGTACTTGACACTATTTCCTATTTCTCTAAGGACTTGTGTTCTCTACCTTAGTTTGTACGTT	0.332775	5.09393	-1.75031	-1.68643
TTTTCTATCTACGTACTTGACACTATTTCCTATTTCTCTAAGGTGTTGTGTTCTCTACCTTAGTTTGTACGTT	0.489447	7.49218	-2.13169	-2.90289
TTTTCTATCTACGTACTTGACACTATTTCCTATTTCTCTAAGGGATTGTGTTCTCTACCTTAGTTTGTACGTT	0.41449	6.34479	-1.94976	-2.09246
TTTTCTATCTACGTACTTGACACTATTTCCTATTTCTCTAAGGGGTTGTGTTCTCTACCTTAGTTTGTACGTT	0.376173	5.75825	-1.86993	-2.27707
TTTTCTATCTACGTACTTGACACTATTTCCTATTTCTCTAAGGCATTGTGTTCTCTACCTTAGTTTGTACGTT	0.380741	5.82817	-1.86937	-1.23022
TTTTCTATCTACGTACTTGACACTATTTCCTATTTCTCTAAGCTATTGTGTTCTCTACCTTAGTTTGTACGTT	1.58184	24.214	-3.30636	-2.88939
TTTTCTATCTACGTACTTGACACTATTTCCTATTTCTCTAAGCGTTTGTGTTCTCTACCTTAGTTTGTACGTT	0.492944	7.54572	-2.13673	-1.69466
TTTTCTATCTACGTACTTGACACTATTTCCTATTTCTCTAAGCGCTTGTGTTCTCTACCTTAGTTTGTACGTT	0.48487	7.42213	-2.12336	-0.954714
TTTTCTATCTACGTACTTGACACTATTTCCTATTTCTCTAAGCCTTTGTGTTCTCTACCTTAGTTTGTACGTT	0.419959	6.4285	-1.97855	-1.70357
TTTTCTATCTACGTACTTGACACTATTTCCTATTTCTCTAAGCCCTTGTGTTCTCTACCTTAGTTTGTACGTT	0.456823	6.99279	-2.05146	-0.954779
TTTTCTATCTACGTACTTGACACTATTTCCTATTTCTCTAACATATTGTGTTCTCTACCTTAGTTTGTACGTT	2.14452	32.827	-3.60905	-3.60423
TTTTCTATCTACGTACTTGACACTATTTCCTATTTCTCTAACATTTTGTGTTCTCTACCTTAGTTTGTACGTT	0.966793	14.7991	-2.79911	-3.64514
TTTTCTATCTACGTACTTGACACTATTTCCTATTTCTCTAACATGTTGTGTTCTCTACCTTAGTTTGTACGTT	1.37868	21.1041	-3.16584	-3.64825
TTTTCTATCTACGTACTTGACACTATTTCCTATTTCTCTAACAGATTGTGTTCTCTACCTTAGTTTGTACGTT	0.444145	6.79873	-2.03456	-1.3286
TTTTCTATCTACGTACTTGACACTATTTCCTATTTCTCTAACAGGTTGTGTTCTCTACCTTAGTTTGTACGTT	0.332734	5.09331	-1.74704	-0.954732
TTTTCTATCTACGTACTTGACACTATTTCCTATTTCTCTAACTAATTGTGTTCTCTACCTTAGTTTGTACGTT	0.679094	10.3952	-2.46325	-1.90554
TTTTCTATCTACGTACTTGACACTATTTCCTATTTCTCTAACTATTTGTGTTCTCTACCTTAGTTTGTACGTT	0.822776	12.5946	-2.65057	-2.69741
TTTTCTATCTACGTACTTGACACTATTTCCTATTTCTCTAACTACTTGTGTTCTCTACCTTAGTTTGTACGTT	0.422368	6.46537	-1.96981	-0.0672349
TTTTCTATCTACGTACTTGACACTATTTCCTATTTCTCTAACTTGTTGTGTTCTCTACCTTAGTTTGTACGTT	0.428174	6.55425	-1.98325	-2.7781
TTTTCTATCTACGTACTTGACACTATTTCCTATTTCTCTAACTGATTGTGTTCTCTACCTTAGTTTGTACGTT	0.386846	5.92163	-1.89785	-2.09246
TTTTCTATCTACGTACTTGACACTATTTCCTATTTCTCTAACTGCTTGTGTTCTCTACCTTAGTTTGTACGTT	0.176564	2.70275	-1.11738	0.13606
TTTTCTATCTACGTACTTGACACTATTTCCTATTTCTCTAACTCTTTGTGTTCTCTACCTTAGTTTGTACGTT	0.514118	7.86983	-2.17905	-1.49888
TTTTCTATCTACGTACTTGACACTATTTCCTATTTCTCTAACGACTTGTGTTCTCTACCTTAGTTTGTACGTT	0.538564	8.24404	-2.2197	-1.68643
TTTTCTATCTACGTACTTGACACTATTTCCTATTTCTCTAACGTATTGTGTTCTCTACCTTAGTTTGTACGTT	0.580869	8.89162	-2.27325	-2.68078
TTTTCTATCTACGTACTTGACACTATTTCCTATTTCTCTAACGTGTTGTGTTCTCTACCTTAGTTTGTACGTT	0.358199	5.4831	-1.81486	-2.81138
TTTTCTATCTACGTACTTGACACTATTTCCTATTTCTCTAACGTCTTGTGTTCTCTACCTTAGTTTGTACGTT	0.56605	8.66478	-2.27699	-2.84129
TTTTCTATCTACGTACTTGACACTATTTCCTATTTCTCTAACGGATTGTGTTCTCTACCTTAGTTTGTACGTT	0.509733	7.80271	-2.17104	-2.09246
TTTTCTATCTACGTACTTGACACTATTTCCTATTTCTCTAACGGTTTGTGTTCTCTACCTTAGTTTGTACGTT	0.356377	5.45521	-1.8104	-2.26585
TTTTCTATCTACGTACTTGACACTATTTCCTATTTCTCTAACGGGTTGTGTTCTCTACCTTAGTTTGTACGTT	0.437264	6.69339	-2.01774	-2.27707
TTTTCTATCTACGTACTTGACACTATTTCCTATTTCTCTAACGGCTTGTGTTCTCTACCTTAGTTTGTACGTT	0.373457	5.71667	-1.85986	-2.31826
TTTTCTATCTACGTACTTGACACTATTTCCTATTTCTCTAACGCTTTGTGTTCTCTACCTTAGTTTGTACGTT	0.519096	7.94604	-2.17974	-1.29428
TTTTCTATCTACGTACTTGACACTATTTCCTATTTCTCTAACCATTTGTGTTCTCTACCTTAGTTTGTACGTT	0.571416	8.74693	-2.27878	-2.04529
TTTTCTATCTACGTACTTGACACTATTTCCTATTTCTCTAACCAGTTGTGTTCTCTACCTTAGTTTGTACGTT	0.384384	5.88394	-1.88942	-1.24499
TTTTCTATCTACGTACTTGACACTATTTCCTATTTCTCTAACCACTTGTGTTCTCTACCTTAGTTTGTACGTT	0.531649	8.1382	-2.20254	-1.68643
TTTTCTATCTACGTACTTGACACTATTTCCTATTTCTCTAACCGATTGTGTTCTCTACCTTAGTTTGTACGTT	0.361908	5.53989	-1.82785	-1.47172
TTTTCTATCTACGTACTTGACACTATTTCCTATTTCTCTAACCGTTTGTGTTCTCTACCTTAGTTTGTACGTT	0.608717	9.3179	-2.34798	-1.07525
TTTTCTATCTACGTACTTGACACTATTTCCTATTTCTCTAACCCTTTGTGTTCTCTACCTTAGTTTGTACGTT	0.436177	6.67675	-2.01074	-1.21494
TTTTCTATCTACGTACTTGACACTATTTCCTATTTCTCTAACCCGTTGTGTTCTCTACCTTAGTTTGTACGTT	0.327525	5.01358	-1.73138	-0.954524
TTTTCTATCTACGTACTTGACACTATTTCCTATTTCTCTATAAAATTGTGTTCTCTACCTTAGTTTGTACGTT	2.1056	32.2314	-3.58106	-3.7404
TTTTCTATCTACGTACTTGACACTATTTCCTATTTCTCTATAAAGTTGTGTTCTCTACCTTAGTTTGTACGTT	1.76773	27.0594	-3.40821	-3.07157
TTTTCTATCTACGTACTTGACACTATTTCCTATTTCTCTATAATATTGTGTTCTCTACCTTAGTTTGTACGTT	3.19156	48.8546	-3.9927	-4.76619
TTTTCTATCTACGTACTTGACACTATTTCCTATTTCTCTATAATTTTGTGTTCTCTACCTTAGTTTGTACGTT	3.47368	53.1731	-4.08935	-4.70125
TTTTCTATCTACGTACTTGACACTATTTCCTATTTCTCTATAATGTTGTGTTCTCTACCTTAGTTTGTACGTT	4.09542	62.6904	-4.24133	-4.69787
TTTTCTATCTACGTACTTGACACTATTTCCTATTTCTCTATAATCTTGTGTTCTCTACCTTAGTTTGTACGTT	3.94462	60.382	-4.21914	-4.68623
TTTTCTATCTACGTACTTGACACTATTTCCTATTTCTCTATAAGATTGTGTTCTCTACCTTAGTTTGTACGTT	2.27456	34.8178	-3.64461	-2.87041
TTTTCTATCTACGTACTTGACACTATTTCCTATTTCTCTATAAGTTTGTGTTCTCTACCTTAGTTTGTACGTT	1.12153	17.1677	-2.92483	-2.12269
TTTTCTATCTACGTACTTGACACTATTTCCTATTTCTCTATAACATTGTGTTCTCTACCTTAGTTTGTACGTT	2.22133	34.0029	-3.63642	-3.0575
TTTTCTATCTACGTACTTGACACTATTTCCTATTTCTCTATAACTTTGTGTTCTCTACCTTAGTTTGTACGTT	1.0303	15.7713	-2.86095	-2.56732
TTTTCTATCTACGTACTTGACACTATTTCCTATTTCTCTATAACGTTGTGTTCTCTACCTTAGTTTGTACGTT	1.19801	18.3384	-3.02836	-2.11657
TTTTCTATCTACGTACTTGACACTATTTCCTATTTCTCTATAACCTTGTGTTCTCTACCTTAGTTTGTACGTT	1.36512	20.8965	-3.14157	-2.25211
TTTTCTATCTACGTACTTGACACTATTTCCTATTTCTCTATATATTTGTGTTCTCTACCTTAGTTTGTACGTT	2.54227	38.9156	-3.78069	-3.53527
TTTTCTATCTACGTACTTGACACTATTTCCTATTTCTCTATATACTTGTGTTCTCTACCTTAGTTTGTACGTT	3.05432	46.7539	-3.96441	-3.99721
TTTTCTATCTACGTACTTGACACTATTTCCTATTTCTCTATATTTTTGTGTTCTCTACCTTAGTTTGTACGTT	1.59959	24.4857	-3.27683	-4.07159
TTTTCTATCTACGTACTTGACACTATTTCCTATTTCTCTATATTCTTGTGTTCTCTACCTTAGTTTGTACGTT	1.95354	29.9038	-3.49523	-4.07457
TTTTCTATCTACGTACTTGACACTATTTCCTATTTCTCTATATGTTTGTGTTCTCTACCTTAGTTTGTACGTT	1.38507	21.2019	-3.15888	-2.64783
TTTTCTATCTACGTACTTGACACTATTTCCTATTTCTCTATATGGTTGTGTTCTCTACCTTAGTTTGTACGTT	1.12501	17.221	-2.94628	-2.74309
TTTTCTATCTACGTACTTGACACTATTTCCTATTTCTCTATATGCTTGTGTTCTCTACCTTAGTTTGTACGTT	1.81625	27.8022	-3.43725	-2.8513
TTTTCTATCTACGTACTTGACACTATTTCCTATTTCTCTATATCATTGTGTTCTCTACCTTAGTTTGTACGTT	2.47595	37.9005	-3.73581	-3.56926
TTTTCTATCTACGTACTTGACACTATTTCCTATTTCTCTATATCTTTGTGTTCTCTACCTTAGTTTGTACGTT	2.19177	33.5504	-3.62849	-2.60496
TTTTCTATCTACGTACTTGACACTATTTCCTATTTCTCTATATCCTTGTGTTCTCTACCTTAGTTTGTACGTT	2.1734	33.2692	-3.60633	-2.77542
TTTTCTATCTACGTACTTGACACTATTTCCTATTTCTCTATAGAATTGTGTTCTCTACCTTAGTTTGTACGTT	3.41053	52.2064	-4.07473	-3.42404
TTTTCTATCTACGTACTTGACACTATTTCCTATTTCTCTATAGAGTTGTGTTCTCTACCTTAGTTTGTACGTT	1.14698	17.5574	-2.96672	-2.7491
TTTTCTATCTACGTACTTGACACTATTTCCTATTTCTCTATAGTATTGTGTTCTCTACCTTAGTTTGTACGTT	1.82475	27.9322	-3.43361	-4.11987
TTTTCTATCTACGTACTTGACACTATTTCCTATTTCTCTATAGTTTTGTGTTCTCTACCTTAGTTTGTACGTT	1.52026	23.2713	-3.25629	-4.11427
TTTTCTATCTACGTACTTGACACTATTTCCTATTTCTCTATAGTGTTGTGTTCTCTACCTTAGTTTGTACGTT	2.19357	33.578	-3.62509	-4.11452
TTTTCTATCTACGTACTTGACACTATTTCCTATTTCTCTATAGTCTTGTGTTCTCTACCTTAGTTTGTACGTT	2.51691	38.5274	-3.76194	-4.11603
TTTTCTATCTACGTACTTGACACTATTTCCTATTTCTCTATAGGATTGTGTTCTCTACCTTAGTTTGTACGTT	2.50015	38.2708	-3.76343	-2.91557
TTTTCTATCTACGTACTTGACACTATTTCCTATTTCTCTATAGGTTTGTGTTCTCTACCTTAGTTTGTACGTT	0.491032	7.51645	-2.12246	-3.01753
TTTTCTATCTACGTACTTGACACTATTTCCTATTTCTCTATAGGCTTGTGTTCTCTACCTTAGTTTGTACGTT	1.40774	21.549	-3.1741	-3.04973
TTTTCTATCTACGTACTTGACACTATTTCCTATTTCTCTATAGCATTGTGTTCTCTACCTTAGTTTGTACGTT	1.88454	28.8475	-3.46293	-2.73491
TTTTCTATCTACGTACTTGACACTATTTCCTATTTCTCTATAGCTTTGTGTTCTCTACCTTAGTTTGTACGTT	0.994581	15.2245	-2.84202	-1.74789
TTTTCTATCTACGTACTTGACACTATTTCCTATTTCTCTATAGCGTTGTGTTCTCTACCTTAGTTTGTACGTT	0.559373	8.56256	-2.26244	-1.78558
TTTTCTATCTACGTACTTGACACTATTTCCTATTTCTCTATACAATTGTGTTCTCTACCTTAGTTTGTACGTT	3.7517	57.4289	-4.16019	-3.71358
TTTTCTATCTACGTACTTGACACTATTTCCTATTTCTCTATACATTTGTGTTCTCTACCTTAGTTTGTACGTT	1.90235	29.1201	-3.48401	-2.99563
TTTTCTATCTACGTACTTGACACTATTTCCTATTTCTCTATACAGTTGTGTTCTCTACCTTAGTTTGTACGTT	2.56714	39.2963	-3.79009	-3.04422
TTTTCTATCTACGTACTTGACACTATTTCCTATTTCTCTATACACTTGTGTTCTCTACCTTAGTTTGTACGTT	2.64332	40.4624	-3.81991	-3.46478
TTTTCTATCTACGTACTTGACACTATTTCCTATTTCTCTATACTATTGTGTTCTCTACCTTAGTTTGTACGTT	5.34511	81.8201	-4.50782	-4.52601
TTTTCTATCTACGTACTTGACACTATTTCCTATTTCTCTATACTTTTGTGTTCTCTACCTTAGTTTGTACGTT	3.25315	49.7973	-4.00206	-4.48325
TTTTCTATCTACGTACTTGACACTATTTCCTATTTCTCTATACTGTTGTGTTCTCTACCTTAGTTTGTACGTT	3.25084	49.7621	-4.00979	-4.48123
TTTTCTATCTACGTACTTGACACTATTTCCTATTTCTCTATACTCTTGTGTTCTCTACCTTAGTTTGTACGTT	3.58464	54.8717	-4.12195	-4.47451
TTTTCTATCTACGTACTTGACACTATTTCCTATTTCTCTATACGTTTGTGTTCTCTACCTTAGTTTGTACGTT	0.86214	13.1972	-2.69717	-2.09462
TTTTCTATCTACGTACTTGACACTATTTCCTATTTCTCTATACGCTTGTGTTCTCTACCTTAGTTTGTACGTT	1.15071	17.6144	-2.99019	-2.30118
TTTTCTATCTACGTACTTGACACTATTTCCTATTTCTCTATACCATTGTGTTCTCTACCTTAGTTTGTACGTT	2.79717	42.8175	-3.87068	-3.03015
TTTTCTATCTACGTACTTGACACTATTTCCTATTTCTCTATACCTTTGTGTTCTCTACCTTAGTTTGTACGTT	1.61425	24.71	-3.31533	-2.05111
TTTTCTATCTACGTACTTGACACTATTTCCTATTTCTCTATACCGTTGTGTTCTCTACCTTAGTTTGTACGTT	0.65729	10.0614	-2.41713	-2.0885
TTTTCTATCTACGTACTTGACACTATTTCCTATTTCTCTATACCCTTGTGTTCTCTACCTTAGTTTGTACGTT	1.49063	22.8177	-3.22565	-2.22415
TTTTCTATCTACGTACTTGACACTATTTCCTATTTCTCTATTAAATTGTGTTCTCTACCTTAGTTTGTACGTT	1.19049	18.2234	-3.02118	-2.21663
TTTTCTATCTACGTACTTGACACTATTTCCTATTTCTCTATTATATTGTGTTCTCTACCTTAGTTTGTACGTT	3.56741	54.608	-4.11985	-4.71715
TTTTCTATCTACGTACTTGACACTATTTCCTATTTCTCTATTATTTTGTGTTCTCTACCTTAGTTTGTACGTT	2.39818	36.7099	-3.7177	-4.65675
TTTTCTATCTACGTACTTGACACTATTTCCTATTTCTCTATTATGTTGTGTTCTCTACCTTAGTTTGTACGTT	3.05244	46.7251	-3.96409	-4.65365
TTTTCTATCTACGTACTTGACACTATTTCCTATTTCTCTATTATCTTGTGTTCTCTACCTTAGTTTGTACGTT	0.636305	9.7402	-2.38506	-4.64302
TTTTCTATCTACGTACTTGACACTATTTCCTATTTCTCTATTAGATTGTGTTCTCTACCTTAGTTTGTACGTT	0.860885	13.1779	-2.69265	-2.61399
TTTTCTATCTACGTACTTGACACTATTTCCTATTTCTCTATTAGGTTGTGTTCTCTACCTTAGTTTGTACGTT	0.515045	7.88403	-2.18171	-2.75077
TTTTCTATCTACGTACTTGACACTATTTCCTATTTCTCTATTACATTGTGTTCTCTACCTTAGTTTGTACGTT	0.682304	10.4443	-2.46221	-2.18929
TTTTCTATCTACGTACTTGACACTATTTCCTATTTCTCTATTACTTTGTGTTCTCTACCTTAGTTTGTACGTT	0.469899	7.19295	-2.08115	-2.6381
TTTTCTATCTACGTACTTGACACTATTTCCTATTTCTCTATTTACTTGTGTTCTCTACCTTAGTTTGTACGTT	0.596026	9.12364	-2.32425	-2.61199
TTTTCTATCTACGTACTTGACACTATTTCCTATTTCTCTATTTTATTGTGTTCTCTACCTTAGTTTGTACGTT	1.30239	19.9362	-3.11133	-3.26039
TTTTCTATCTACGTACTTGACACTATTTCCTATTTCTCTATTTTGTTGTGTTCTCTACCTTAGTTTGTACGTT	0.643101	9.84424	-2.40482	-3.33692
TTTTCTATCTACGTACTTGACACTATTTCCTATTTCTCTATTTTCTTGTGTTCTCTACCTTAGTTTGTACGTT	0.706919	10.8211	-2.48442	-3.35553
TTTTCTATCTACGTACTTGACACTATTTCCTATTTCTCTATTTGGTTGTGTTCTCTACCTTAGTTTGTACGTT	0.256284	3.92306	-1.46975	-2.04244
TTTTCTATCTACGTACTTGACACTATTTCCTATTTCTCTATTGATTTGTGTTCTCTACCTTAGTTTGTACGTT	0.563299	8.62266	-2.26446	-1.99967
TTTTCTATCTACGTACTTGACACTATTTCCTATTTCTCTATTGAGTTGTGTTCTCTACCTTAGTTTGTACGTT	0.528876	8.09574	-2.20825	-2.46981
TTTTCTATCTACGTACTTGACACTATTTCCTATTTCTCTATTGTATTGTGTTCTCTACCTTAGTTTGTACGTT	1.23777	18.9471	-3.0453	-3.3544
TTTTCTATCTACGTACTTGACACTATTTCCTATTTCTCTATTGGATTGTGTTCTCTACCTTAGTTTGTACGTT	0.329636	5.04588	-1.7171	-2.61639
TTTTCTATCTACGTACTTGACACTATTTCCTATTTCTCTATTGGTTTGTGTTCTCTACCTTAGTTTGTACGTT	0.471098	7.2113	-2.0948	-2.74449
TTTTCTATCTACGTACTTGACACTATTTCCTATTTCTCTATTGGGTTGTGTTCTCTACCTTAGTTTGTACGTT	0.589935	9.03039	-2.30067	-2.75294
TTTTCTATCTACGTACTTGACACTATTTCCTATTTCTCTATTGGCTTGTGTTCTCTACCTTAGTTTGTACGTT	0.427384	6.54215	-1.9906	-2.78409
TTTTCTATCTACGTACTTGACACTATTTCCTATTTCTCTATTGCATTGTGTTCTCTACCTTAGTTTGTACGTT	0.529011	8.0978	-2.21288	-1.50609
TTTTCTATCTACGTACTTGACACTATTTCCTATTTCTCTATTCAGTTGTGTTCTCTACCTTAGTTTGTACGTT	0.327976	5.02047	-1.72499	-2.0306
TTTTCTATCTACGTACTTGACACTATTTCCTATTTCTCTATTCTATTGTGTTCTCTACCTTAGTTTGTACGTT	1.6826	25.7564	-3.36804	-3.59389
TTTTCTATCTACGTACTTGACACTATTTCCTATTTCTCTATTCTTTTGTGTTCTCTACCTTAGTTTGTACGTT	1.67611	25.6569	-3.36187	-3.63573
TTTTCTATCTACGTACTTGACACTATTTCCTATTTCTCTATTCTGTTGTGTTCTCTACCTTAGTTTGTACGTT	1.19592	18.3065	-3.01753	-3.63889
TTTTCTATCTACGTACTTGACACTATTTCCTATTTCTCTATTCTCTTGTGTTCTCTACCTTAGTTTGTACGTT	1.20473	18.4414	-3.03445	-3.65092
TTTTCTATCTACGTACTTGACACTATTTCCTATTTCTCTATTCGATTGTGTTCTCTACCTTAGTTTGTACGTT	0.418011	6.39868	-1.96332	-1.95203
TTTTCTATCTACGTACTTGACACTATTTCCTATTTCTCTATTCCTTTGTGTTCTCTACCTTAGTTTGTACGTT	0.498146	7.62534	-2.14519	-2.03013
TTTTCTATCTACGTACTTGACACTATTTCCTATTTCTCTATGAATTTGTGTTCTCTACCTTAGTTTGTACGTT	0.41889	6.41213	-1.97322	-2.82332
TTTTCTATCTACGTACTTGACACTATTTCCTATTTCTCTATGATGTTGTGTTCTCTACCTTAGTTTGTACGTT	1.74875	26.769	-3.39035	-3.93876
TTTTCTATCTACGTACTTGACACTATTTCCTATTTCTCTATGAGTTTGTGTTCTCTACCTTAGTTTGTACGTT	0.336052	5.14409	-1.75699	-2.1347
TTTTCTATCTACGTACTTGACACTATTTCCTATTTCTCTATGAGGTTGTGTTCTCTACCTTAGTTTGTACGTT	0.585043	8.95552	-2.30149	-1.90978
TTTTCTATCTACGTACTTGACACTATTTCCTATTTCTCTATGACATTGTGTTCTCTACCTTAGTTTGTACGTT	0.347475	5.31895	-1.78939	-2.0148
TTTTCTATCTACGTACTTGACACTATTTCCTATTTCTCTATGACTTTGTGTTCTCTACCTTAGTTTGTACGTT	0.451661	6.91378	-2.01928	-2.56732
TTTTCTATCTACGTACTTGACACTATTTCCTATTTCTCTATGACGTTGTGTTCTCTACCTTAGTTTGTACGTT	0.513038	7.85331	-2.14723	-2.20648
TTTTCTATCTACGTACTTGACACTATTTCCTATTTCTCTATGACCTTGTGTTCTCTACCTTAGTTTGTACGTT	0.347606	5.32096	-1.77847	-2.24914
TTTTCTATCTACGTACTTGACACTATTTCCTATTTCTCTATGTTATTGTGTTCTCTACCTTAGTTTGTACGTT	0.92148	14.1055	-2.74891	-3.20222
TTTTCTATCTACGTACTTGACACTATTTCCTATTTCTCTATGTGATTGTGTTCTCTACCTTAGTTTGTACGTT	0.367177	5.62055	-1.84091	-1.68614
TTTTCTATCTACGTACTTGACACTATTTCCTATTTCTCTATGTGTTTGTGTTCTCTACCTTAGTTTGTACGTT	0.461737	7.06802	-2.06885	-1.32019
TTTTCTATCTACGTACTTGACACTATTTCCTATTTCTCTATGTCATTGTGTTCTCTACCTTAGTTTGTACGTT	0.492684	7.54173	-2.12373	-1.91536
TTTTCTATCTACGTACTTGACACTATTTCCTATTTCTCTATGGAATTGTGTTCTCTACCTTAGTTTGTACGTT	0.661444	10.125	-2.42473	-1.84937
TTTTCTATCTACGTACTTGACACTATTTCCTATTTCTCTATGGAGTTGTGTTCTCTACCTTAGTTTGTACGTT	0.244891	3.74866	-1.43854	-1.14484
TTTTCTATCTACGTACTTGACACTATTTCCTATTTCTCTATGGACTTGTGTTCTCTACCTTAGTTTGTACGTT	0.611991	9.36801	-2.34983	-1.58742
TTTTCTATCTACGTACTTGACACTATTTCCTATTTCTCTATGGTATTGTGTTCTCTACCTTAGTTTGTACGTT	0.977552	14.9638	-2.82669	-3.2957
TTTTCTATCTACGTACTTGACACTATTTCCTATTTCTCTATGGTGTTGTGTTCTCTACCTTAGTTTGTACGTT	0.586228	8.97366	-2.30712	-3.3689
TTTTCTATCTACGTACTTGACACTATTTCCTATTTCTCTATGGGTTTGTGTTCTCTACCTTAGTTTGTACGTT	0.419388	6.41976	-1.97705	-2.74449
TTTTCTATCTACGTACTTGACACTATTTCCTATTTCTCTATGGGGTTGTGTTCTCTACCTTAGTTTGTACGTT	0.429879	6.58035	-1.99106	-2.75294
TTTTCTATCTACGTACTTGACACTATTTCCTATTTCTCTATGGCATTGTGTTCTCTACCTTAGTTTGTACGTT	0.499126	7.64035	-2.14551	-1.67725
TTTTCTATCTACGTACTTGACACTATTTCCTATTTCTCTATGGCTTTGTGTTCTCTACCTTAGTTTGTACGTT	0.235639	3.60702	-1.40101	-1.37069
TTTTCTATCTACGTACTTGACACTATTTCCTATTTCTCTATGGCGTTGTGTTCTCTACCTTAGTTTGTACGTT	0.483965	7.40827	-2.11479	-1.89947
TTTTCTATCTACGTACTTGACACTATTTCCTATTTCTCTATGCACTTGTGTTCTCTACCTTAGTTTGTACGTT	0.443793	6.79333	-2.0294	-1.62924
TTTTCTATCTACGTACTTGACACTATTTCCTATTTCTCTATGCTGTTGTGTTCTCTACCTTAGTTTGTACGTT	1.32272	20.2475	-3.11312	-3.46508
TTTTCTATCTACGTACTTGACACTATTTCCTATTTCTCTATGCGTTTGTGTTCTCTACCTTAGTTTGTACGTT	0.539672	8.26099	-2.22551	-2.18208
TTTTCTATCTACGTACTTGACACTATTTCCTATTTCTCTATGCGCTTGTGTTCTCTACCTTAGTTTGTACGTT	0.36547	5.59442	-1.83637	-2.23671
TTTTCTATCTACGTACTTGACACTATTTCCTATTTCTCTATGCCATTGTGTTCTCTACCTTAGTTTGTACGTT	0.269506	4.12545	-1.53469	-2.01043
TTTTCTATCTACGTACTTGACACTATTTCCTATTTCTCTATGCCTTTGTGTTCTCTACCTTAGTTTGTACGTT	0.563533	8.62625	-2.26852	-2.19085
TTTTCTATCTACGTACTTGACACTATTTCCTATTTCTCTATCAATTTGTGTTCTCTACCTTAGTTTGTACGTT	0.454536	6.95779	-2.05411	-2.82332
TTTTCTATCTACGTACTTGACACTATTTCCTATTTCTCTATCAACTTGTGTTCTCTACCTTAGTTTGTACGTT	0.438287	6.70906	-2.01032	-1.12407
TTTTCTATCTACGTACTTGACACTATTTCCTATTTCTCTATCATATTGTGTTCTCTACCTTAGTTTGTACGTT	3.15635	48.3157	-3.97475	-4.10628
TTTTCTATCTACGTACTTGACACTATTTCCTATTTCTCTATCATTTTGTGTTCTCTACCTTAGTTTGTACGTT	1.43201	21.9205	-3.1991	-4.10191
TTTTCTATCTACGTACTTGACACTATTTCCTATTTCTCTATCATGTTGTGTTCTCTACCTTAGTTTGTACGTT	2.69777	41.296	-3.83984	-4.10224
TTTTCTATCTACGTACTTGACACTATTTCCTATTTCTCTATCATCTTGTGTTCTCTACCTTAGTTTGTACGTT	1.82993	28.0115	-3.44556	-4.10403
TTTTCTATCTACGTACTTGACACTATTTCCTATTTCTCTATCAGGTTGTGTTCTCTACCTTAGTTTGTACGTT	0.360158	5.5131	-1.81427	-2.06866
TTTTCTATCTACGTACTTGACACTATTTCCTATTTCTCTATCAGCTTGTGTTCTCTACCTTAGTTTGTACGTT	0.464472	7.10989	-2.07882	-2.1142
TTTTCTATCTACGTACTTGACACTATTTCCTATTTCTCTATCACATTGTGTTCTCTACCTTAGTTTGTACGTT	0.329201	5.03922	-1.7389	-2.02683
TTTTCTATCTACGTACTTGACACTATTTCCTATTTCTCTATCTAGTTGTGTTCTCTACCTTAGTTTGTACGTT	0.545269	8.34667	-2.23212	-2.58565
TTTTCTATCTACGTACTTGACACTATTTCCTATTTCTCTATCTTTTTGTGTTCTCTACCTTAGTTTGTACGTT	0.953475	14.5953	-2.79927	-3.24057
TTTTCTATCTACGTACTTGACACTATTTCCTATTTCTCTATCTTGTTGTGTTCTCTACCTTAGTTTGTACGTT	0.878411	13.4462	-2.71912	-3.24609
TTTTCTATCTACGTACTTGACACTATTTCCTATTTCTCTATCTGTTTGTGTTCTCTACCTTAGTTTGTACGTT	0.393093	6.01725	-1.90703	-2.74449
TTTTCTATCTACGTACTTGACACTATTTCCTATTTCTCTATCTGGTTGTGTTCTCTACCTTAGTTTGTACGTT	0.465162	7.12043	-2.07834	-2.75294
TTTTCTATCTACGTACTTGACACTATTTCCTATTTCTCTATCTGCTTGTGTTCTCTACCTTAGTTTGTACGTT	0.358213	5.48333	-1.80275	-2.78409
TTTTCTATCTACGTACTTGACACTATTTCCTATTTCTCTATCTCTTTGTGTTCTCTACCTTAGTTTGTACGTT	0.364973	5.5868	-1.82917	-2.42793
TTTTCTATCTACGTACTTGACACTATTTCCTATTTCTCTATCTCCTTGTGTTCTCTACCTTAGTTTGTACGTT	0.305508	4.67654	-1.65049	-2.47603
TTTTCTATCTACGTACTTGACACTATTTCCTATTTCTCTATCGAGTTGTGTTCTCTACCTTAGTTTGTACGTT	0.447217	6.84575	-2.03761	-2.75294
TTTTCTATCTACGTACTTGACACTATTTCCTATTTCTCTATCGTATTGTGTTCTCTACCTTAGTTTGTACGTT	1.14993	17.6025	-2.98565	-3.1963
TTTTCTATCTACGTACTTGACACTATTTCCTATTTCTCTATCGCATTGTGTTCTCTACCTTAGTTTGTACGTT	0.586695	8.9808	-2.30851	-1.47514
TTTTCTATCTACGTACTTGACACTATTTCCTATTTCTCTATCGCTTTGTGTTCTCTACCTTAGTTTGTACGTT	0.478483	7.32436	-2.10641	-1.37069
TTTTCTATCTACGTACTTGACACTATTTCCTATTTCTCTATCGCCTTGTGTTCTCTACCTTAGTTTGTACGTT	0.294503	4.50809	-1.61687	-0.954737
TTTTCTATCTACGTACTTGACACTATTTCCTATTTCTCTATCCTATTGTGTTCTCTACCTTAGTTTGTACGTT	1.86461	28.5423	-3.46219	-3.32744
TTTTCTATCTACGTACTTGACACTATTTCCTATTTCTCTATCCTTTTGTGTTCTCTACCTTAGTTTGTACGTT	1.24388	19.0407	-3.05889	-3.39303
TTTTCTATCTACGTACTTGACACTATTTCCTATTTCTCTATCCGCTTGTGTTCTCTACCTTAGTTTGTACGTT	0.339936	5.20356	-1.76334	-2.23985
TTTTCTATCTACGTACTTGACACTATTTCCTATTTCTCTATCCCTTTGTGTTCTCTACCTTAGTTTGTACGTT	0.545413	8.34889	-2.24329	-2.0934
TTTTCTATCTACGTACTTGACACTATTTCCTATTTCTCTATCCCCTTGTGTTCTCTACCTTAGTTTGTACGTT	0.393079	6.01704	-1.90344	-2.15038
TTTTCTATCTACGTACTTGACACTATTTCCTATTTCTCTAGAAATTTGTGTTCTCTACCTTAGTTTGTACGTT	0.564082	8.63465	-2.26787	-2.82332
TTTTCTATCTACGTACTTGACACTATTTCCTATTTCTCTAGAAACTTGTGTTCTCTACCTTAGTTTGTACGTT	0.357323	5.4697	-1.81291	-1.4103
TTTTCTATCTACGTACTTGACACTATTTCCTATTTCTCTAGAATGTTGTGTTCTCTACCTTAGTTTGTACGTT	2.99509	45.8471	-3.94722	-3.9735
TTTTCTATCTACGTACTTGACACTATTTCCTATTTCTCTAGATAATTGTGTTCTCTACCTTAGTTTGTACGTT	1.4984	22.9367	-3.22851	-2.61718
TTTTCTATCTACGTACTTGACACTATTTCCTATTTCTCTAGATATTTGTGTTCTCTACCTTAGTTTGTACGTT	1.04392	15.9798	-2.88521	-2.77104
TTTTCTATCTACGTACTTGACACTATTTCCTATTTCTCTAGATACTTGTGTTCTCTACCTTAGTTTGTACGTT	0.875056	13.3949	-2.69692	-2.36056
TTTTCTATCTACGTACTTGACACTATTTCCTATTTCTCTAGATTATTGTGTTCTCTACCTTAGTTTGTACGTT	1.48185	22.6833	-3.23496	-3.25353
TTTTCTATCTACGTACTTGACACTATTTCCTATTTCTCTAGATTGTTGTGTTCTCTACCTTAGTTTGTACGTT	0.447387	6.84835	-2.03056	-3.33069
TTTTCTATCTACGTACTTGACACTATTTCCTATTTCTCTAGATGGTTGTGTTCTCTACCTTAGTTTGTACGTT	0.329728	5.04729	-1.72207	-1.04794
TTTTCTATCTACGTACTTGACACTATTTCCTATTTCTCTAGAGTATTGTGTTCTCTACCTTAGTTTGTACGTT	1.1566	17.7045	-2.99191	-3.3016
TTTTCTATCTACGTACTTGACACTATTTCCTATTTCTCTAGAGGTTTGTGTTCTCTACCTTAGTTTGTACGTT	0.373897	5.7234	-1.85567	-2.24393
TTTTCTATCTACGTACTTGACACTATTTCCTATTTCTCTAGAGGCTTGTGTTCTCTACCTTAGTTTGTACGTT	0.483502	7.40119	-2.11844	-2.29692
TTTTCTATCTACGTACTTGACACTATTTCCTATTTCTCTAGAGCTTTGTGTTCTCTACCTTAGTTTGTACGTT	0.415615	6.362	-1.95368	-1.37069
TTTTCTATCTACGTACTTGACACTATTTCCTATTTCTCTAGAGCCTTGTGTTCTCTACCTTAGTTTGTACGTT	0.341647	5.22974	-1.77156	-0.954622
TTTTCTATCTACGTACTTGACACTATTTCCTATTTCTCTAGACAATTGTGTTCTCTACCTTAGTTTGTACGTT	0.830038	12.7058	-2.66433	-2.2382
TTTTCTATCTACGTACTTGACACTATTTCCTATTTCTCTAGACATTTGTGTTCTCTACCTTAGTTTGTACGTT	0.475152	7.27336	-2.08989	-2.12023
TTTTCTATCTACGTACTTGACACTATTTCCTATTTCTCTAGACACTTGTGTTCTCTACCTTAGTTTGTACGTT	0.524887	8.03468	-2.19916	-1.68748
TTTTCTATCTACGTACTTGACACTATTTCCTATTTCTCTAGACTTTTGTGTTCTCTACCTTAGTTTGTACGTT	1.26217	19.3207	-3.07492	-3.74843
TTTTCTATCTACGTACTTGACACTATTTCCTATTTCTCTAGACGTTTGTGTTCTCTACCTTAGTTTGTACGTT	0.383075	5.8639	-1.88543	-1.15209
TTTTCTATCTACGTACTTGACACTATTTCCTATTTCTCTAGACGCTTGTGTTCTCTACCTTAGTTTGTACGTT	0.539281	8.25502	-2.23339	-0.954459
TTTTCTATCTACGTACTTGACACTATTTCCTATTTCTCTAGACCGTTGTGTTCTCTACCTTAGTTTGTACGTT	0.514652	7.878	-2.17095	-1.8505
TTTTCTATCTACGTACTTGACACTATTTCCTATTTCTCTAGTAAATTGTGTTCTCTACCTTAGTTTGTACGTT	0.70214	10.748	-2.48331	-2.21663
TTTTCTATCTACGTACTTGACACTATTTCCTATTTCTCTAGTAATTTGTGTTCTCTACCTTAGTTTGTACGTT	0.854953	13.0872	-2.67793	-2.27178
TTTTCTATCTACGTACTTGACACTATTTCCTATTTCTCTAGTAACTTGTGTTCTCTACCTTAGTTTGTACGTT	0.559994	8.57208	-2.26973	-2.1805
TTTTCTATCTACGTACTTGACACTATTTCCTATTTCTCTAGTATTTTGTGTTCTCTACCTTAGTTTGTACGTT	0.388996	5.95453	-1.8965	-3.92666
TTTTCTATCTACGTACTTGACACTATTTCCTATTTCTCTAGTATGTTGTGTTCTCTACCTTAGTTTGTACGTT	1.56962	24.0268	-3.27593	-3.92806
TTTTCTATCTACGTACTTGACACTATTTCCTATTTCTCTAGTATCTTGTGTTCTCTACCTTAGTTTGTACGTT	1.38324	21.1739	-3.15893	-3.93372
TTTTCTATCTACGTACTTGACACTATTTCCTATTTCTCTAGTAGATTGTGTTCTCTACCTTAGTTTGTACGTT	1.58551	24.2701	-3.29768	-1.89412
TTTTCTATCTACGTACTTGACACTATTTCCTATTTCTCTAGTAGTTTGTGTTCTCTACCTTAGTTTGTACGTT	0.920249	14.0867	-2.74903	-1.57286
TTTTCTATCTACGTACTTGACACTATTTCCTATTTCTCTAGTAGCTTGTGTTCTCTACCTTAGTTTGTACGTT	0.446705	6.83791	-2.03018	-0.943059
TTTTCTATCTACGTACTTGACACTATTTCCTATTTCTCTAGTACGTTGTGTTCTCTACCTTAGTTTGTACGTT	0.684609	10.4796	-2.46149	-1.28938
TTTTCTATCTACGTACTTGACACTATTTCCTATTTCTCTAGTTATTTGTGTTCTCTACCTTAGTTTGTACGTT	0.489071	7.48642	-2.11661	-2.21871
TTTTCTATCTACGTACTTGACACTATTTCCTATTTCTCTAGTTTATTGTGTTCTCTACCTTAGTTTGTACGTT	1.00459	15.3777	-2.84304	-2.42145
TTTTCTATCTACGTACTTGACACTATTTCCTATTTCTCTAGTTTTTTGTGTTCTCTACCTTAGTTTGTACGTT	0.775287	11.8677	-2.58725	-2.56648
TTTTCTATCTACGTACTTGACACTATTTCCTATTTCTCTAGTTTGTTGTGTTCTCTACCTTAGTTTGTACGTT	0.523192	8.00874	-2.19625	-2.57597
TTTTCTATCTACGTACTTGACACTATTTCCTATTTCTCTAGTTGGTTGTGTTCTCTACCTTAGTTTGTACGTT	0.474295	7.26025	-2.09903	-0.954636
TTTTCTATCTACGTACTTGACACTATTTCCTATTTCTCTAGTTCTTTGTGTTCTCTACCTTAGTTTGTACGTT	0.439616	6.7294	-2.0222	-2.04809
TTTTCTATCTACGTACTTGACACTATTTCCTATTTCTCTAGTTCCTTGTGTTCTCTACCTTAGTTTGTACGTT	0.32387	4.95763	-1.72086	-2.10627
TTTTCTATCTACGTACTTGACACTATTTCCTATTTCTCTAGTGTATTGTGTTCTCTACCTTAGTTTGTACGTT	0.726507	11.121	-2.51484	-2.5177
TTTTCTATCTACGTACTTGACACTATTTCCTATTTCTCTAGTGTTTTGTGTTCTCTACCTTAGTTTGTACGTT	0.415283	6.35692	-1.96073	-2.65438
TTTTCTATCTACGTACTTGACACTATTTCCTATTTCTCTAGTGTGTTGTGTTCTCTACCTTAGTTTGTACGTT	0.405289	6.20394	-1.91294	-2.66336
TTTTCTATCTACGTACTTGACACTATTTCCTATTTCTCTAGTGGCTTGTGTTCTCTACCTTAGTTTGTACGTT	0.607746	9.30303	-2.34186	-2.02427
TTTTCTATCTACGTACTTGACACTATTTCCTATTTCTCTAGTGCATTGTGTTCTCTACCTTAGTTTGTACGTT	0.390819	5.98244	-1.91003	-1.23022
TTTTCTATCTACGTACTTGACACTATTTCCTATTTCTCTAGTGCCTTGTGTTCTCTACCTTAGTTTGTACGTT	0.49847	7.63031	-2.13527	-0.954719
TTTTCTATCTACGTACTTGACACTATTTCCTATTTCTCTAGTCAGTTGTGTTCTCTACCTTAGTTTGTACGTT	0.262245	4.01429	-1.50709	-1.24499
TTTTCTATCTACGTACTTGACACTATTTCCTATTTCTCTAGTCTATTGTGTTCTCTACCTTAGTTTGTACGTT	1.16141	17.7782	-2.9999	-2.76291
TTTTCTATCTACGTACTTGACACTATTTCCTATTTCTCTAGTCGCTTGTGTTCTCTACCTTAGTTTGTACGTT	0.465302	7.12259	-2.06967	-0.954481
TTTTCTATCTACGTACTTGACACTATTTCCTATTTCTCTAGTCCTTTGTGTTCTCTACCTTAGTTTGTACGTT	0.516525	7.90668	-2.18369	-0.954338
TTTTCTATCTACGTACTTGACACTATTTCCTATTTCTCTAGTCCGTTGTGTTCTCTACCTTAGTTTGTACGTT	0.320583	4.90731	-1.70133	-0.954226
TTTTCTATCTACGTACTTGACACTATTTCCTATTTCTCTAGGATGTTGTGTTCTCTACCTTAGTTTGTACGTT	0.720667	11.0316	-2.50707	-3.19376
TTTTCTATCTACGTACTTGACACTATTTCCTATTTCTCTAGGAGCTTGTGTTCTCTACCTTAGTTTGTACGTT	0.444824	6.80913	-2.02556	-0.954481
TTTTCTATCTACGTACTTGACACTATTTCCTATTTCTCTAGGACTTTGTGTTCTCTACCTTAGTTTGTACGTT	0.509304	7.79614	-2.1574	-2.56732
TTTTCTATCTACGTACTTGACACTATTTCCTATTTCTCTAGGTAGTTGTGTTCTCTACCTTAGTTTGTACGTT	0.454117	6.95137	-2.05773	-1.20781
TTTTCTATCTACGTACTTGACACTATTTCCTATTTCTCTAGGTTATTGTGTTCTCTACCTTAGTTTGTACGTT	0.506176	7.74826	-2.16913	-2.3619
TTTTCTATCTACGTACTTGACACTATTTCCTATTTCTCTAGGTGATTGTGTTCTCTACCTTAGTTTGTACGTT	0.392452	6.00743	-1.90236	-0.99639
TTTTCTATCTACGTACTTGACACTATTTCCTATTTCTCTAGGTGTTTGTGTTCTCTACCTTAGTTTGTACGTT	0.398517	6.10028	-1.93045	-1.32019
TTTTCTATCTACGTACTTGACACTATTTCCTATTTCTCTAGGTGGTTGTGTTCTCTACCTTAGTTTGTACGTT	0.310266	4.74938	-1.6605	-0.954524
TTTTCTATCTACGTACTTGACACTATTTCCTATTTCTCTAGGTCCTTGTGTTCTCTACCTTAGTTTGTACGTT	0.420942	6.44354	-1.97719	-0.954524
TTTTCTATCTACGTACTTGACACTATTTCCTATTTCTCTAGGGATTTGTGTTCTCTACCTTAGTTTGTACGTT	0.437454	6.6963	-2.01589	-1.92766
TTTTCTATCTACGTACTTGACACTATTTCCTATTTCTCTAGGGAGTTGTGTTCTCTACCTTAGTTTGTACGTT	0.426372	6.52667	-1.9764	-1.24499
TTTTCTATCTACGTACTTGACACTATTTCCTATTTCTCTAGGGTATTGTGTTCTCTACCTTAGTTTGTACGTT	0.577737	8.84367	-2.28469	-2.4576
TTTTCTATCTACGTACTTGACACTATTTCCTATTTCTCTAGGGTGTTGTGTTCTCTACCTTAGTTTGTACGTT	0.559882	8.57036	-2.25762	-2.60879
TTTTCTATCTACGTACTTGACACTATTTCCTATTTCTCTAGGGTCTTGTGTTCTCTACCTTAGTTTGTACGTT	0.39188	5.99869	-1.90253	-2.643
TTTTCTATCTACGTACTTGACACTATTTCCTATTTCTCTAGGGGATTGTGTTCTCTACCTTAGTTTGTACGTT	0.300391	4.59822	-1.6302	-1.76228
TTTTCTATCTACGTACTTGACACTATTTCCTATTTCTCTAGGGGCTTGTGTTCTCTACCTTAGTTTGTACGTT	0.447355	6.84786	-2.01596	-2.02427
TTTTCTATCTACGTACTTGACACTATTTCCTATTTCTCTAGGGCATTGTGTTCTCTACCTTAGTTTGTACGTT	0.322977	4.94395	-1.71419	-1.23022
TTTTCTATCTACGTACTTGACACTATTTCCTATTTCTCTAGGGCTTTGTGTTCTCTACCTTAGTTTGTACGTT	0.30204	4.62345	-1.64499	-1.37069
TTTTCTATCTACGTACTTGACACTATTTCCTATTTCTCTAGGCTGTTGTGTTCTCTACCTTAGTTTGTACGTT	0.61053	9.34566	-2.34864	-2.7075
TTTTCTATCTACGTACTTGACACTATTTCCTATTTCTCTAGGCTCTTGTGTTCTCTACCTTAGTTTGTACGTT	0.342836	5.24794	-1.77536	-2.73962
TTTTCTATCTACGTACTTGACACTATTTCCTATTTCTCTAGGCCATTGTGTTCTCTACCTTAGTTTGTACGTT	0.571776	8.75244	-2.29079	-1.23022
TTTTCTATCTACGTACTTGACACTATTTCCTATTTCTCTAGGCCTTTGTGTTCTCTACCTTAGTTTGTACGTT	0.703336	10.7663	-2.48833	-1.29151
TTTTCTATCTACGTACTTGACACTATTTCCTATTTCTCTAGCAATTTGTGTTCTCTACCTTAGTTTGTACGTT	0.274205	4.19737	-1.52824	-2.82332
TTTTCTATCTACGTACTTGACACTATTTCCTATTTCTCTAGCAAGTTGTGTTCTCTACCTTAGTTTGTACGTT	0.333192	5.10032	-1.74512	-0.772558
TTTTCTATCTACGTACTTGACACTATTTCCTATTTCTCTAGCAACTTGTGTTCTCTACCTTAGTTTGTACGTT	0.420198	6.43215	-1.97995	-1.21932
TTTTCTATCTACGTACTTGACACTATTTCCTATTTCTCTAGCATATTGTGTTCTCTACCTTAGTTTGTACGTT	1.43684	21.9944	-3.20503	-3.28768
TTTTCTATCTACGTACTTGACACTATTTCCTATTTCTCTAGCATGTTGTGTTCTCTACCTTAGTTTGTACGTT	0.936809	14.3402	-2.78206	-3.36164
TTTTCTATCTACGTACTTGACACTATTTCCTATTTCTCTAGCAGATTGTGTTCTCTACCTTAGTTTGTACGTT	0.457906	7.00937	-2.06767	-0.991747
TTTTCTATCTACGTACTTGACACTATTTCCTATTTCTCTAGCACATTGTGTTCTCTACCTTAGTTTGTACGTT	0.408971	6.2603	-1.93391	-1.15908
TTTTCTATCTACGTACTTGACACTATTTCCTATTTCTCTAGCACTTTGTGTTCTCTACCTTAGTTTGTACGTT	0.419204	6.41695	-1.97603	-2.56732
TTTTCTATCTACGTACTTGACACTATTTCCTATTTCTCTAGCTATTTGTGTTCTCTACCTTAGTTTGTACGTT	0.576375	8.82282	-2.29902	-2.77104
TTTTCTATCTACGTACTTGACACTATTTCCTATTTCTCTAGCTAGTTGTGTTCTCTACCTTAGTTTGTACGTT	0.381307	5.83683	-1.88193	-1.80525
TTTTCTATCTACGTACTTGACACTATTTCCTATTTCTCTAGCTGTTTGTGTTCTCTACCTTAGTTTGTACGTT	0.361981	5.541	-1.8161	-1.96388
TTTTCTATCTACGTACTTGACACTATTTCCTATTTCTCTAGCTGCTTGTGTTCTCTACCTTAGTTTGTACGTT	0.262072	4.01165	-1.50752	-2.02427
TTTTCTATCTACGTACTTGACACTATTTCCTATTTCTCTAGCTCTTTGTGTTCTCTACCTTAGTTTGTACGTT	0.37211	5.69605	-1.85716	-1.5749
TTTTCTATCTACGTACTTGACACTATTTCCTATTTCTCTAGCTCGTTGTGTTCTCTACCTTAGTTTGTACGTT	0.438329	6.7097	-2.01844	-0.954302
TTTTCTATCTACGTACTTGACACTATTTCCTATTTCTCTAGCTCCTTGTGTTCTCTACCTTAGTTTGTACGTT	0.313489	4.79872	-1.6898	-0.954622
TTTTCTATCTACGTACTTGACACTATTTCCTATTTCTCTAGCGTGTTGTGTTCTCTACCTTAGTTTGTACGTT	0.355662	5.44427	-1.81658	-2.51637
TTTTCTATCTACGTACTTGACACTATTTCCTATTTCTCTAGCGTCTTGTGTTCTCTACCTTAGTTTGTACGTT	0.32505	4.97569	-1.72305	-2.55254
TTTTCTATCTACGTACTTGACACTATTTCCTATTTCTCTAGCGGCTTGTGTTCTCTACCTTAGTTTGTACGTT	0.419248	6.41762	-1.97782	-2.02427
TTTTCTATCTACGTACTTGACACTATTTCCTATTTCTCTAGCGCTTTGTGTTCTCTACCTTAGTTTGTACGTT	0.405799	6.21174	-1.92549	-1.37069
TTTTCTATCTACGTACTTGACACTATTTCCTATTTCTCTAGCGCCTTGTGTTCTCTACCTTAGTTTGTACGTT	0.400909	6.13689	-1.92264	-0.95451
TTTTCTATCTACGTACTTGACACTATTTCCTATTTCTCTAGCCATTTGTGTTCTCTACCTTAGTTTGTACGTT	0.402392	6.15959	-1.93248	-2.12023
TTTTCTATCTACGTACTTGACACTATTTCCTATTTCTCTAGCCACTTGTGTTCTCTACCTTAGTTTGTACGTT	0.476542	7.29465	-2.1094	-1.68643
TTTTCTATCTACGTACTTGACACTATTTCCTATTTCTCTAGCCTATTGTGTTCTCTACCTTAGTTTGTACGTT	0.886742	13.5737	-2.72718	-2.49009
TTTTCTATCTACGTACTTGACACTATTTCCTATTTCTCTAGCCTTTTGTGTTCTCTACCTTAGTTTGTACGTT	0.677792	10.3753	-2.45716	-2.62917
TTTTCTATCTACGTACTTGACACTATTTCCTATTTCTCTAGCCGTTTGTGTTCTCTACCTTAGTTTGTACGTT	0.295391	4.52168	-1.59294	-1.15209
TTTTCTATCTACGTACTTGACACTATTTCCTATTTCTCTAGCCGCTTGTGTTCTCTACCTTAGTTTGTACGTT	0.550566	8.42776	-2.23785	-0.954766
TTTTCTATCTACGTACTTGACACTATTTCCTATTTCTCTAGCCCATTGTGTTCTCTACCTTAGTTTGTACGTT	0.605383	9.26686	-2.32696	-1.23022
TTTTCTATCTACGTACTTGACACTATTTCCTATTTCTCTAGCCCGTTGTGTTCTCTACCTTAGTTTGTACGTT	0.44294	6.78028	-2.03046	-0.95451
TTTTCTATCTACGTACTTGACACTATTTCCTATTTCTCTACAAAATTGTGTTCTCTACCTTAGTTTGTACGTT	1.40418	21.4945	-3.18682	-2.43318
TTTTCTATCTACGTACTTGACACTATTTCCTATTTCTCTACAAATTTGTGTTCTCTACCTTAGTTTGTACGTT	0.668565	10.234	-2.43327	-2.82332
TTTTCTATCTACGTACTTGACACTATTTCCTATTTCTCTACAAACTTGTGTTCTCTACCTTAGTTTGTACGTT	0.64924	9.9382	-2.4104	-2.17527
TTTTCTATCTACGTACTTGACACTATTTCCTATTTCTCTACAATATTGTGTTCTCTACCTTAGTTTGTACGTT	2.63038	40.2644	-3.80215	-4.24783
TTTTCTATCTACGTACTTGACACTATTTCCTATTTCTCTACAATTTTGTGTTCTCTACCTTAGTTTGTACGTT	1.49412	22.8711	-3.23791	-4.23057
TTTTCTATCTACGTACTTGACACTATTTCCTATTTCTCTACAATGTTGTGTTCTCTACCTTAGTTTGTACGTT	2.44395	37.4106	-3.74312	-4.23012
TTTTCTATCTACGTACTTGACACTATTTCCTATTTCTCTACATAATTGTGTTCTCTACCTTAGTTTGTACGTT	2.13472	32.6771	-3.57483	-2.7199
TTTTCTATCTACGTACTTGACACTATTTCCTATTTCTCTACATAGTTGTGTTCTCTACCTTAGTTTGTACGTT	0.535614	8.19888	-2.21228	-2.90618
TTTTCTATCTACGTACTTGACACTATTTCCTATTTCTCTACATTATTGTGTTCTCTACCTTAGTTTGTACGTT	2.23575	34.2237	-3.64428	-3.54352
TTTTCTATCTACGTACTTGACACTATTTCCTATTTCTCTACATTTTTGTGTTCTCTACCTTAGTTTGTACGTT	0.697818	10.6818	-2.47892	-3.58986
TTTTCTATCTACGTACTTGACACTATTTCCTATTTCTCTACATTCTTGTGTTCTCTACCTTAGTTTGTACGTT	0.853144	13.0595	-2.68994	-3.60633
TTTTCTATCTACGTACTTGACACTATTTCCTATTTCTCTACATGTTTGTGTTCTCTACCTTAGTTTGTACGTT	0.416973	6.3828	-1.96724	-2.2665
TTTTCTATCTACGTACTTGACACTATTTCCTATTTCTCTACATCTTTGTGTTCTCTACCTTAGTTTGTACGTT	0.446394	6.83316	-2.03647	-2.20061
TTTTCTATCTACGTACTTGACACTATTTCCTATTTCTCTACAGAATTGTGTTCTCTACCTTAGTTTGTACGTT	1.22499	18.7514	-3.04403	-1.76348
TTTTCTATCTACGTACTTGACACTATTTCCTATTTCTCTACAGATTTGTGTTCTCTACCTTAGTTTGTACGTT	0.441213	6.75384	-2.01963	-1.92766
TTTTCTATCTACGTACTTGACACTATTTCCTATTTCTCTACAGAGTTGTGTTCTCTACCTTAGTTTGTACGTT	0.498805	7.63542	-2.11469	-1.05738
TTTTCTATCTACGTACTTGACACTATTTCCTATTTCTCTACAGACTTGTGTTCTCTACCTTAGTTTGTACGTT	0.600591	9.19351	-2.33268	-1.50094
TTTTCTATCTACGTACTTGACACTATTTCCTATTTCTCTACAGTATTGTGTTCTCTACCTTAGTTTGTACGTT	1.28927	19.7355	-3.09741	-3.5912
TTTTCTATCTACGTACTTGACACTATTTCCTATTTCTCTACAGGATTGTGTTCTCTACCTTAGTTTGTACGTT	0.535132	8.19151	-2.21243	-2.36819
TTTTCTATCTACGTACTTGACACTATTTCCTATTTCTCTACAGGTTTGTGTTCTCTACCTTAGTTTGTACGTT	0.397574	6.08584	-1.91729	-2.51783
TTTTCTATCTACGTACTTGACACTATTTCCTATTTCTCTACAGCTTTGTGTTCTCTACCTTAGTTTGTACGTT	0.460388	7.04737	-2.07126	-1.37069
TTTTCTATCTACGTACTTGACACTATTTCCTATTTCTCTACAGCCTTGTGTTCTCTACCTTAGTTTGTACGTT	0.282398	4.32279	-1.57711	-1.91256
TTTTCTATCTACGTACTTGACACTATTTCCTATTTCTCTACACAATTGTGTTCTCTACCTTAGTTTGTACGTT	1.11866	17.1238	-2.94961	-2.53655
TTTTCTATCTACGTACTTGACACTATTTCCTATTTCTCTACACATTTGTGTTCTCTACCTTAGTTTGTACGTT	0.865896	13.2547	-2.7058	-2.6716
TTTTCTATCTACGTACTTGACACTATTTCCTATTTCTCTACACAGTTGTGTTCTCTACCTTAGTTTGTACGTT	0.663572	10.1576	-2.43532	-2.68047
TTTTCTATCTACGTACTTGACACTATTTCCTATTTCTCTACACACTTGTGTTCTCTACCTTAGTTTGTACGTT	0.905696	13.8639	-2.73986	-1.75953
TTTTCTATCTACGTACTTGACACTATTTCCTATTTCTCTACACTATTGTGTTCTCTACCTTAGTTTGTACGTT	2.78212	42.5871	-3.8589	-4.00379
TTTTCTATCTACGTACTTGACACTATTTCCTATTTCTCTACACTTTTGTGTTCTCTACCTTAGTTTGTACGTT	0.424235	6.49396	-1.9856	-4.00872
TTTTCTATCTACGTACTTGACACTATTTCCTATTTCTCTACACTGTTGTGTTCTCTACCTTAGTTTGTACGTT	1.8999	29.0825	-3.48404	-4.00962
TTTTCTATCTACGTACTTGACACTATTTCCTATTTCTCTACACTCTTGTGTTCTCTACCTTAGTTTGTACGTT	1.81446	27.7748	-3.43553	-4.01347
TTTTCTATCTACGTACTTGACACTATTTCCTATTTCTCTACACGTTTGTGTTCTCTACCTTAGTTTGTACGTT	0.410692	6.28664	-1.94591	-1.80985
TTTTCTATCTACGTACTTGACACTATTTCCTATTTCTCTACACCATTGTGTTCTCTACCTTAGTTTGTACGTT	0.88759	13.5867	-2.71338	-1.92672
TTTTCTATCTACGTACTTGACACTATTTCCTATTTCTCTACACCGTTGTGTTCTCTACCTTAGTTTGTACGTT	0.267715	4.09804	-1.50015	-2.12639
TTTTCTATCTACGTACTTGACACTATTTCCTATTTCTCTACTAAATTGTGTTCTCTACCTTAGTTTGTACGTT	1.12095	17.1589	-2.95482	-2.21663
TTTTCTATCTACGTACTTGACACTATTTCCTATTTCTCTACTAATTTGTGTTCTCTACCTTAGTTTGTACGTT	0.487442	7.46149	-2.1122	-2.40335
TTTTCTATCTACGTACTTGACACTATTTCCTATTTCTCTACTAAGTTGTGTTCTCTACCTTAGTTTGTACGTT	0.388628	5.94891	-1.89914	-1.31741
TTTTCTATCTACGTACTTGACACTATTTCCTATTTCTCTACTAACTTGTGTTCTCTACCTTAGTTTGTACGTT	0.503575	7.70845	-2.15512	-1.93749
TTTTCTATCTACGTACTTGACACTATTTCCTATTTCTCTACTATATTGTGTTCTCTACCTTAGTTTGTACGTT	2.56417	39.2509	-3.77244	-4.19801
TTTTCTATCTACGTACTTGACACTATTTCCTATTTCTCTACTATTTTGTGTTCTCTACCTTAGTTTGTACGTT	1.57362	24.0881	-3.29063	-4.18529
TTTTCTATCTACGTACTTGACACTATTTCCTATTTCTCTACTATGTTGTGTTCTCTACCTTAGTTTGTACGTT	2.07556	31.7716	-3.58054	-4.18511
TTTTCTATCTACGTACTTGACACTATTTCCTATTTCTCTACTAGATTGTGTTCTCTACCTTAGTTTGTACGTT	0.656167	10.0442	-2.42181	-1.89412
TTTTCTATCTACGTACTTGACACTATTTCCTATTTCTCTACTACATTGTGTTCTCTACCTTAGTTTGTACGTT	1.10371	16.895	-2.92319	-2.18929
TTTTCTATCTACGTACTTGACACTATTTCCTATTTCTCTACTACGTTGTGTTCTCTACCTTAGTTTGTACGTT	0.311192	4.76356	-1.67669	-1.28938
TTTTCTATCTACGTACTTGACACTATTTCCTATTTCTCTACTTACTTGTGTTCTCTACCTTAGTTTGTACGTT	0.610231	9.34108	-2.34809	-2.11832
TTTTCTATCTACGTACTTGACACTATTTCCTATTTCTCTACTTTATTGTGTTCTCTACCTTAGTTTGTACGTT	0.801685	12.2717	-2.6269	-2.7183
TTTTCTATCTACGTACTTGACACTATTTCCTATTTCTCTACTTTGTTGTGTTCTCTACCTTAGTTTGTACGTT	0.505	7.73026	-2.16248	-2.84543
TTTTCTATCTACGTACTTGACACTATTTCCTATTTCTCTACTTGATTGTGTTCTCTACCTTAGTTTGTACGTT	0.432728	6.62396	-1.99226	-1.27077
TTTTCTATCTACGTACTTGACACTATTTCCTATTTCTCTACTTGTTTGTGTTCTCTACCTTAGTTTGTACGTT	0.429332	6.57197	-2.00277	-0.95423
TTTTCTATCTACGTACTTGACACTATTTCCTATTTCTCTACTTGCTTGTGTTCTCTACCTTAGTTTGTACGTT	0.388368	5.94493	-1.89853	-0.954472
TTTTCTATCTACGTACTTGACACTATTTCCTATTTCTCTACTTCATTGTGTTCTCTACCTTAGTTTGTACGTT	0.377179	5.77364	-1.8636	-2.15577
TTTTCTATCTACGTACTTGACACTATTTCCTATTTCTCTACTTCGTTGTGTTCTCTACCTTAGTTTGTACGTT	0.345359	5.28656	-1.7828	-2.33461
TTTTCTATCTACGTACTTGACACTATTTCCTATTTCTCTACTGATTTGTGTTCTCTACCTTAGTTTGTACGTT	0.39857	6.10109	-1.91802	-1.194
TTTTCTATCTACGTACTTGACACTATTTCCTATTTCTCTACTGTTTTGTGTTCTCTACCTTAGTTTGTACGTT	0.424059	6.49127	-1.98591	-2.92464
TTTTCTATCTACGTACTTGACACTATTTCCTATTTCTCTACTGGATTGTGTTCTCTACCTTAGTTTGTACGTT	0.358287	5.48446	-1.79829	-2.06446
TTTTCTATCTACGTACTTGACACTATTTCCTATTTCTCTACTGGTTTGTGTTCTCTACCTTAGTTTGTACGTT	0.396927	6.07594	-1.91259	-2.24025
TTTTCTATCTACGTACTTGACACTATTTCCTATTTCTCTACTGGCTTGTGTTCTCTACCTTAGTTTGTACGTT	0.388377	5.94505	-1.89105	-2.29334
TTTTCTATCTACGTACTTGACACTATTTCCTATTTCTCTACTGCATTGTGTTCTCTACCTTAGTTTGTACGTT	0.440148	6.73754	-2.01778	-1.23022
TTTTCTATCTACGTACTTGACACTATTTCCTATTTCTCTACTCACTTGTGTTCTCTACCTTAGTTTGTACGTT	0.21164	3.23966	-1.2876	-1.68643
TTTTCTATCTACGTACTTGACACTATTTCCTATTTCTCTACTCTATTGTGTTCTCTACCTTAGTTTGTACGTT	1.13785	17.4176	-2.96281	-3.05697
TTTTCTATCTACGTACTTGACACTATTTCCTATTTCTCTACTCGGTTGTGTTCTCTACCTTAGTTTGTACGTT	0.451328	6.90868	-2.03929	-0.954447
TTTTCTATCTACGTACTTGACACTATTTCCTATTTCTCTACTCCATTGTGTTCTCTACCTTAGTTTGTACGTT	0.415161	6.35506	-1.95781	-1.23022
TTTTCTATCTACGTACTTGACACTATTTCCTATTTCTCTACTCCTTTGTGTTCTCTACCTTAGTTTGTACGTT	0.500137	7.65582	-2.14539	-0.954239
TTTTCTATCTACGTACTTGACACTATTTCCTATTTCTCTACTCCCTTGTGTTCTCTACCTTAGTTTGTACGTT	0.306489	4.69156	-1.66591	-0.954447
TTTTCTATCTACGTACTTGACACTATTTCCTATTTCTCTACGAAATTGTGTTCTCTACCTTAGTTTGTACGTT	0.364149	5.57419	-1.8245	-1.82682
TTTTCTATCTACGTACTTGACACTATTTCCTATTTCTCTACGATGTTGTGTTCTCTACCTTAGTTTGTACGTT	0.951349	14.5627	-2.79794	-3.45762
TTTTCTATCTACGTACTTGACACTATTTCCTATTTCTCTACGAGGTTGTGTTCTCTACCTTAGTTTGTACGTT	0.314098	4.80804	-1.67114	-0.954447
TTTTCTATCTACGTACTTGACACTATTTCCTATTTCTCTACGAGCTTGTGTTCTCTACCTTAGTTTGTACGTT	0.302844	4.63577	-1.63506	-0.954383
TTTTCTATCTACGTACTTGACACTATTTCCTATTTCTCTACGACTTTGTGTTCTCTACCTTAGTTTGTACGTT	0.550573	8.42786	-2.252	-2.56732
TTTTCTATCTACGTACTTGACACTATTTCCTATTTCTCTACGTAGTTGTGTTCTCTACCTTAGTTTGTACGTT	0.409781	6.27269	-1.94767	-1.93297
TTTTCTATCTACGTACTTGACACTATTTCCTATTTCTCTACGTGTTTGTGTTCTCTACCTTAGTTTGTACGTT	0.409674	6.27107	-1.94037	-1.32019
TTTTCTATCTACGTACTTGACACTATTTCCTATTTCTCTACGTCATTGTGTTCTCTACCTTAGTTTGTACGTT	0.518043	7.92991	-2.18393	-1.35292
TTTTCTATCTACGTACTTGACACTATTTCCTATTTCTCTACGTCTTTGTGTTCTCTACCTTAGTTTGTACGTT	0.422573	6.46851	-1.98771	-1.5749
TTTTCTATCTACGTACTTGACACTATTTCCTATTTCTCTACGGAGTTGTGTTCTCTACCTTAGTTTGTACGTT	0.276069	4.22591	-1.55318	-1.24499
TTTTCTATCTACGTACTTGACACTATTTCCTATTTCTCTACGGTATTGTGTTCTCTACCTTAGTTTGTACGTT	0.402162	6.15608	-1.92893	-2.75416
TTTTCTATCTACGTACTTGACACTATTTCCTATTTCTCTACGGTCTTGTGTTCTCTACCTTAGTTTGTACGTT	0.430878	6.59564	-2.00756	-2.90645
TTTTCTATCTACGTACTTGACACTATTTCCTATTTCTCTACGGGATTGTGTTCTCTACCTTAGTTTGTACGTT	0.471439	7.21653	-2.08293	-2.06446
TTTTCTATCTACGTACTTGACACTATTTCCTATTTCTCTACGGGTTTGTGTTCTCTACCTTAGTTTGTACGTT	0.487708	7.46557	-2.12863	-2.24025
TTTTCTATCTACGTACTTGACACTATTTCCTATTTCTCTACGGGGTTGTGTTCTCTACCTTAGTTTGTACGTT	0.444319	6.80139	-2.03745	-2.25162
TTTTCTATCTACGTACTTGACACTATTTCCTATTTCTCTACGGCCTTGTGTTCTCTACCTTAGTTTGTACGTT	0.314867	4.81981	-1.68794	-0.954732
TTTTCTATCTACGTACTTGACACTATTTCCTATTTCTCTACGCATTTGTGTTCTCTACCTTAGTTTGTACGTT	0.399694	6.11829	-1.91958	-2.12023
TTTTCTATCTACGTACTTGACACTATTTCCTATTTCTCTACGCTATTGTGTTCTCTACCTTAGTTTGTACGTT	0.615862	9.42727	-2.339	-2.862
TTTTCTATCTACGTACTTGACACTATTTCCTATTTCTCTACGCGATTGTGTTCTCTACCTTAGTTTGTACGTT	0.457414	7.00184	-2.05262	-1.43967
TTTTCTATCTACGTACTTGACACTATTTCCTATTTCTCTACGCGCTTGTGTTCTCTACCTTAGTTTGTACGTT	0.622215	9.52452	-2.37499	-0.954602
TTTTCTATCTACGTACTTGACACTATTTCCTATTTCTCTACGCCATTGTGTTCTCTACCTTAGTTTGTACGTT	0.409552	6.26919	-1.95554	-1.23022
TTTTCTATCTACGTACTTGACACTATTTCCTATTTCTCTACGCCTTTGTGTTCTCTACCTTAGTTTGTACGTT	0.506951	7.76012	-2.15965	-1.29151
TTTTCTATCTACGTACTTGACACTATTTCCTATTTCTCTACGCCGTTGTGTTCTCTACCTTAGTTTGTACGTT	0.425029	6.50612	-1.98368	-0.954347
TTTTCTATCTACGTACTTGACACTATTTCCTATTTCTCTACCAAATTGTGTTCTCTACCTTAGTTTGTACGTT	0.521238	7.97882	-2.19547	-1.49634
TTTTCTATCTACGTACTTGACACTATTTCCTATTTCTCTACCAAGTTGTGTTCTCTACCTTAGTTTGTACGTT	0.5697	8.72065	-2.27788	-0.785353
TTTTCTATCTACGTACTTGACACTATTTCCTATTTCTCTACCAACTTGTGTTCTCTACCTTAGTTTGTACGTT	0.29838	4.56743	-1.63755	-1.23197
TTTTCTATCTACGTACTTGACACTATTTCCTATTTCTCTACCATGTTGTGTTCTCTACCTTAGTTTGTACGTT	1.3148	20.1263	-3.1127	-3.62396
TTTTCTATCTACGTACTTGACACTATTTCCTATTTCTCTACCATCTTGTGTTCTCTACCTTAGTTTGTACGTT	0.523442	8.01256	-2.17353	-3.63631
TTTTCTATCTACGTACTTGACACTATTTCCTATTTCTCTACCAGATTGTGTTCTCTACCTTAGTTTGTACGTT	0.453912	6.94824	-2.04181	-1.30003
TTTTCTATCTACGTACTTGACACTATTTCCTATTTCTCTACCAGTTTGTGTTCTCTACCTTAGTTTGTACGTT	0.43675	6.68553	-2.00757	-2.1347
TTTTCTATCTACGTACTTGACACTATTTCCTATTTCTCTACCAGCTTGTGTTCTCTACCTTAGTTTGTACGTT	0.324897	4.97334	-1.7047	-0.954555
TTTTCTATCTACGTACTTGACACTATTTCCTATTTCTCTACCACCTTGTGTTCTCTACCTTAGTTTGTACGTT	0.879038	13.4558	-2.70877	-0.95462
TTTTCTATCTACGTACTTGACACTATTTCCTATTTCTCTACCTAGTTGTGTTCTCTACCTTAGTTTGTACGTT	0.382528	5.85552	-1.88661	-2.08155
TTTTCTATCTACGTACTTGACACTATTTCCTATTTCTCTACCTACTTGTGTTCTCTACCTTAGTTTGTACGTT	0.415894	6.36628	-1.95038	-2.12681
TTTTCTATCTACGTACTTGACACTATTTCCTATTTCTCTACCTTGTTGTGTTCTCTACCTTAGTTTGTACGTT	0.404281	6.1885	-1.93817	-2.75307
TTTTCTATCTACGTACTTGACACTATTTCCTATTTCTCTACCTGATTGTGTTCTCTACCTTAGTTTGTACGTT	0.414284	6.34163	-1.94541	-2.06446
TTTTCTATCTACGTACTTGACACTATTTCCTATTTCTCTACCTGTTTGTGTTCTCTACCTTAGTTTGTACGTT	0.321941	4.9281	-1.7158	-2.24025
TTTTCTATCTACGTACTTGACACTATTTCCTATTTCTCTACCTGCTTGTGTTCTCTACCTTAGTTTGTACGTT	0.303325	4.64313	-1.63987	-2.29334
TTTTCTATCTACGTACTTGACACTATTTCCTATTTCTCTACCTCATTGTGTTCTCTACCTTAGTTTGTACGTT	0.437301	6.69396	-2.02108	-1.71265
TTTTCTATCTACGTACTTGACACTATTTCCTATTTCTCTACCTCTTTGTGTTCTCTACCTTAGTTTGTACGTT	0.390176	5.9726	-1.89889	-1.5749
TTTTCTATCTACGTACTTGACACTATTTCCTATTTCTCTACCTCCTTGTGTTCTCTACCTTAGTTTGTACGTT	0.121716	1.86316	-0.710243	-1.98006
TTTTCTATCTACGTACTTGACACTATTTCCTATTTCTCTACCGATTTGTGTTCTCTACCTTAGTTTGTACGTT	0.329969	5.05098	-1.72515	-1.92766
TTTTCTATCTACGTACTTGACACTATTTCCTATTTCTCTACCGAGTTGTGTTCTCTACCTTAGTTTGTACGTT	0.369214	5.65173	-1.85222	-2.25162
TTTTCTATCTACGTACTTGACACTATTTCCTATTTCTCTACCGACTTGTGTTCTCTACCTTAGTTTGTACGTT	0.350202	5.36069	-1.79557	-1.68643
TTTTCTATCTACGTACTTGACACTATTTCCTATTTCTCTACCGGATTGTGTTCTCTACCTTAGTTTGTACGTT	0.610979	9.35253	-2.34857	-2.06446
TTTTCTATCTACGTACTTGACACTATTTCCTATTTCTCTACCGCCTTGTGTTCTCTACCTTAGTTTGTACGTT	0.469928	7.1934	-2.07181	-0.954412
TTTTCTATCTACGTACTTGACACTATTTCCTATTTCTCTACCCAGTTGTGTTCTCTACCTTAGTTTGTACGTT	0.376227	5.75907	-1.85829	-0.954524
TTTTCTATCTACGTACTTGACACTATTTCCTATTTCTCTACCCTGTTGTGTTCTCTACCTTAGTTTGTACGTT	0.547178	8.3759	-2.23629	-2.90719
TTTTCTATCTACGTACTTGACACTATTTCCTATTTCTCTACCCTCTTGTGTTCTCTACCTTAGTTTGTACGTT	0.551524	8.44242	-2.24882	-2.93506
TTTTCTATCTACGTACTTGACACTATTTCCTATTTCTCTACCCGTTTGTGTTCTCTACCTTAGTTTGTACGTT	0.460944	7.05588	-2.06397	-1.15209
TTTTCTATCTACGTACTTGACACTATTTCCTATTTCTCTACCCGCTTGTGTTCTCTACCTTAGTTTGTACGTT	0.419572	6.42258	-1.97863	-0.954667
TTTTCTATCTACGTACTTGACACTATTTCCTATTTCTCTACCCCTTTGTGTTCTCTACCTTAGTTTGTACGTT	0.414849	6.35027	-1.96234	-1.29151
TTTTCTATCTACGTACTTGACACTATTTCCTATTTCTCTACCCCGTTGTGTTCTCTACCTTAGTTTGTACGTT	0.412644	6.31653	-1.96104	-0.954412
TTTTCTATCTACGTACTTGACACTATTTCCTATTTCTCTACCCCCTTGTGTTCTCTACCTTAGTTTGTACGTT	0.482465	7.38531	-2.12203	-0.954732
TTTTCTATCTACGTACTTGACACTATTTCCTATTTCTCTTAAAAGTTGTGTTCTCTACCTTAGTTTGTACGTT	1.15221	17.6374	-2.98001	-2.2191
TTTTCTATCTACGTACTTGACACTATTTCCTATTTCTCTTAAATATTGTGTTCTCTACCTTAGTTTGTACGTT	1.66807	25.5339	-3.343	-3.12043
TTTTCTATCTACGTACTTGACACTATTTCCTATTTCTCTTAAATTTTGTGTTCTCTACCTTAGTTTGTACGTT	2.57046	39.3472	-3.78384	-3.87653
TTTTCTATCTACGTACTTGACACTATTTCCTATTTCTCTTAAATCTTGTGTTCTCTACCTTAGTTTGTACGTT	0.725074	11.099	-2.51006	-3.07151
TTTTCTATCTACGTACTTGACACTATTTCCTATTTCTCTTAAAGATTGTGTTCTCTACCTTAGTTTGTACGTT	0.880345	13.4758	-2.71829	-2.09006
TTTTCTATCTACGTACTTGACACTATTTCCTATTTCTCTTAAAGTTTGTGTTCTCTACCTTAGTTTGTACGTT	3.05437	46.7546	-3.94019	-3.92407
TTTTCTATCTACGTACTTGACACTATTTCCTATTTCTCTTAAACTTTGTGTTCTCTACCTTAGTTTGTACGTT	3.21926	49.2786	-3.99935	-4.33548
TTTTCTATCTACGTACTTGACACTATTTCCTATTTCTCTTAAACGTTGTGTTCTCTACCTTAGTTTGTACGTT	0.841143	12.8758	-2.67432	-1.93241
TTTTCTATCTACGTACTTGACACTATTTCCTATTTCTCTTAAACCTTGTGTTCTCTACCTTAGTTTGTACGTT	0.378699	5.79691	-1.87829	-2.26426
TTTTCTATCTACGTACTTGACACTATTTCCTATTTCTCTTAATAATTGTGTTCTCTACCTTAGTTTGTACGTT	2.01542	30.8509	-3.53465	-2.83278
TTTTCTATCTACGTACTTGACACTATTTCCTATTTCTCTTAATTATTGTGTTCTCTACCTTAGTTTGTACGTT	1.23737	18.941	-3.06335	-2.78068
TTTTCTATCTACGTACTTGACACTATTTCCTATTTCTCTTAATGCTTGTGTTCTCTACCTTAGTTTGTACGTT	0.935502	14.3201	-2.77008	-1.3852
TTTTCTATCTACGTACTTGACACTATTTCCTATTTCTCTTAATCATTGTGTTCTCTACCTTAGTTTGTACGTT	0.822343	12.588	-2.65182	-2.13215
TTTTCTATCTACGTACTTGACACTATTTCCTATTTCTCTTAATCTTTGTGTTCTCTACCTTAGTTTGTACGTT	2.63764	40.3755	-3.787	-3.39136
TTTTCTATCTACGTACTTGACACTATTTCCTATTTCTCTTAAGTGTTGTGTTCTCTACCTTAGTTTGTACGTT	0.657956	10.0716	-2.42855	-2.42764
TTTTCTATCTACGTACTTGACACTATTTCCTATTTCTCTTAAGTCTTGTGTTCTCTACCTTAGTTTGTACGTT	0.692555	10.6012	-2.48346	-2.46567
TTTTCTATCTACGTACTTGACACTATTTCCTATTTCTCTTAAGGATTGTGTTCTCTACCTTAGTTTGTACGTT	0.734847	11.2486	-2.53854	-1.60594
TTTTCTATCTACGTACTTGACACTATTTCCTATTTCTCTTAAGGTTTGTGTTCTCTACCTTAGTTTGTACGTT	2.84062	43.4826	-3.89068	-3.08941
TTTTCTATCTACGTACTTGACACTATTTCCTATTTCTCTTAAGGCTTGTGTTCTCTACCTTAGTTTGTACGTT	0.500369	7.65937	-2.15888	-1.45103
TTTTCTATCTACGTACTTGACACTATTTCCTATTTCTCTTAAGCATTGTGTTCTCTACCTTAGTTTGTACGTT	0.604633	9.25539	-2.34482	-1.75189
TTTTCTATCTACGTACTTGACACTATTTCCTATTTCTCTTAAGCGTTGTGTTCTCTACCTTAGTTTGTACGTT	0.576102	8.81865	-2.27458	-1.77853
TTTTCTATCTACGTACTTGACACTATTTCCTATTTCTCTTAAGCCTTGTGTTCTCTACCTTAGTTTGTACGTT	0.537058	8.22098	-2.2088	-1.78824
TTTTCTATCTACGTACTTGACACTATTTCCTATTTCTCTTAACATTTGTGTTCTCTACCTTAGTTTGTACGTT	2.07564	31.7728	-3.56615	-3.91031
TTTTCTATCTACGTACTTGACACTATTTCCTATTTCTCTTAACACTTGTGTTCTCTACCTTAGTTTGTACGTT	0.804525	12.3152	-2.62318	-1.61087
TTTTCTATCTACGTACTTGACACTATTTCCTATTTCTCTTAACTTTTGTGTTCTCTACCTTAGTTTGTACGTT	2.28001	34.9012	-3.65423	-2.95216
TTTTCTATCTACGTACTTGACACTATTTCCTATTTCTCTTAACTCTTGTGTTCTCTACCTTAGTTTGTACGTT	0.914406	13.9972	-2.75801	-2.84646
TTTTCTATCTACGTACTTGACACTATTTCCTATTTCTCTTAACGATTGTGTTCTCTACCTTAGTTTGTACGTT	0.783749	11.9972	-2.60447	-2.40162
TTTTCTATCTACGTACTTGACACTATTTCCTATTTCTCTTAACGTTTGTGTTCTCTACCTTAGTTTGTACGTT	1.82394	27.9198	-3.43804	-2.98875
TTTTCTATCTACGTACTTGACACTATTTCCTATTTCTCTTAACGCTTGTGTTCTCTACCTTAGTTTGTACGTT	0.306505	4.6918	-1.66224	-1.24649
TTTTCTATCTACGTACTTGACACTATTTCCTATTTCTCTTAACCATTGTGTTCTCTACCTTAGTTTGTACGTT	0.893381	13.6754	-2.71634	-1.15377
TTTTCTATCTACGTACTTGACACTATTTCCTATTTCTCTTAACCTTTGTGTTCTCTACCTTAGTTTGTACGTT	2.71565	41.5696	-3.84113	-3.12154
TTTTCTATCTACGTACTTGACACTATTTCCTATTTCTCTTAACCGTTGTGTTCTCTACCTTAGTTTGTACGTT	0.429847	6.57986	-1.98565	-1.7821
TTTTCTATCTACGTACTTGACACTATTTCCTATTTCTCTTAACCCTTGTGTTCTCTACCTTAGTTTGTACGTT	0.767877	11.7542	-2.56842	-1.68039
TTTTCTATCTACGTACTTGACACTATTTCCTATTTCTCTTATAAATTGTGTTCTCTACCTTAGTTTGTACGTT	3.72252	56.9823	-4.14542	-3.2796
TTTTCTATCTACGTACTTGACACTATTTCCTATTTCTCTTATAACTTGTGTTCTCTACCTTAGTTTGTACGTT	2.60516	39.8784	-3.76834	-2.95595
TTTTCTATCTACGTACTTGACACTATTTCCTATTTCTCTTATATTTTGTGTTCTCTACCTTAGTTTGTACGTT	4.05866	62.1277	-4.21439	-4.37803
TTTTCTATCTACGTACTTGACACTATTTCCTATTTCTCTTATATGTTGTGTTCTCTACCTTAGTTTGTACGTT	2.21972	33.9783	-3.63728	-2.95271
TTTTCTATCTACGTACTTGACACTATTTCCTATTTCTCTTATATCTTGTGTTCTCTACCTTAGTTTGTACGTT	1.34559	20.5976	-3.10573	-2.88187
TTTTCTATCTACGTACTTGACACTATTTCCTATTTCTCTTATAGTTTGTGTTCTCTACCTTAGTTTGTACGTT	3.66221	56.0591	-4.13676	-4.42487
TTTTCTATCTACGTACTTGACACTATTTCCTATTTCTCTTATAGCTTGTGTTCTCTACCTTAGTTTGTACGTT	0.935002	14.3125	-2.75855	-2.50412
TTTTCTATCTACGTACTTGACACTATTTCCTATTTCTCTTATACATTGTGTTCTCTACCTTAGTTTGTACGTT	2.78863	42.6869	-3.86059	-3.38854
TTTTCTATCTACGTACTTGACACTATTTCCTATTTCTCTTATACTTTGTGTTCTCTACCTTAGTTTGTACGTT	2.72773	41.7546	-3.83859	-4.83014
TTTTCTATCTACGTACTTGACACTATTTCCTATTTCTCTTATACCTTGTGTTCTCTACCTTAGTTTGTACGTT	1.8565	28.4183	-3.43928	-2.78908
TTTTCTATCTACGTACTTGACACTATTTCCTATTTCTCTTATTAATTGTGTTCTCTACCTTAGTTTGTACGTT	1.58417	24.2495	-3.29506	-2.76186
TTTTCTATCTACGTACTTGACACTATTTCCTATTTCTCTTATTTATTGTGTTCTCTACCTTAGTTTGTACGTT	1.28132	19.6137	-3.06667	-2.73121
TTTTCTATCTACGTACTTGACACTATTTCCTATTTCTCTTATTTTTTGTGTTCTCTACCTTAGTTTGTACGTT	3.08207	47.1786	-3.96636	-3.56718
TTTTCTATCTACGTACTTGACACTATTTCCTATTTCTCTTATTTCTTGTGTTCTCTACCTTAGTTTGTACGTT	1.13372	17.3543	-2.95188	-3.01426
TTTTCTATCTACGTACTTGACACTATTTCCTATTTCTCTTATTGTTTGTGTTCTCTACCTTAGTTTGTACGTT	3.02788	46.3492	-3.94267	-3.661
TTTTCTATCTACGTACTTGACACTATTTCCTATTTCTCTTATTCTTTGTGTTCTCTACCTTAGTTTGTACGTT	2.64688	40.517	-3.81008	-3.89999
TTTTCTATCTACGTACTTGACACTATTTCCTATTTCTCTTATGATTTGTGTTCTCTACCTTAGTTTGTACGTT	2.71984	41.6338	-3.83506	-4.23081
TTTTCTATCTACGTACTTGACACTATTTCCTATTTCTCTTATGAGTTGTGTTCTCTACCTTAGTTTGTACGTT	0.713901	10.928	-2.49583	-1.99854
TTTTCTATCTACGTACTTGACACTATTTCCTATTTCTCTTATGACTTGTGTTCTCTACCTTAGTTTGTACGTT	1.15357	17.6582	-2.98951	-2.32412
TTTTCTATCTACGTACTTGACACTATTTCCTATTTCTCTTATGTTTTGTGTTCTCTACCTTAGTTTGTACGTT	2.63677	40.3622	-3.80994	-3.50913
TTTTCTATCTACGTACTTGACACTATTTCCTATTTCTCTTATGTGTTGTGTTCTCTACCTTAGTTTGTACGTT	0.683714	10.4659	-2.46375	-1.99611
TTTTCTATCTACGTACTTGACACTATTTCCTATTTCTCTTATGGATTGTGTTCTCTACCTTAGTTTGTACGTT	0.670257	10.2599	-2.4417	-2.13999
TTTTCTATCTACGTACTTGACACTATTTCCTATTTCTCTTATGGGTTGTGTTCTCTACCTTAGTTTGTACGTT	0.457276	6.99973	-2.04215	-2.92449
TTTTCTATCTACGTACTTGACACTATTTCCTATTTCTCTTATGGCTTGTGTTCTCTACCTTAGTTTGTACGTT	0.614606	9.40805	-2.3455	-1.98723
TTTTCTATCTACGTACTTGACACTATTTCCTATTTCTCTTATGCATTGTGTTCTCTACCTTAGTTTGTACGTT	0.634347	9.71024	-2.38969	-2.28391
TTTTCTATCTACGTACTTGACACTATTTCCTATTTCTCTTATGCTTTGTGTTCTCTACCTTAGTTTGTACGTT	3.80054	58.1765	-4.15532	-3.7084
TTTTCTATCTACGTACTTGACACTATTTCCTATTTCTCTTATGCCTTGTGTTCTCTACCTTAGTTTGTACGTT	0.701287	10.7349	-2.49123	-2.31975
TTTTCTATCTACGTACTTGACACTATTTCCTATTTCTCTTATCAATTGTGTTCTCTACCTTAGTTTGTACGTT	0.94923	14.5303	-2.78922	-1.9477
TTTTCTATCTACGTACTTGACACTATTTCCTATTTCTCTTATCATTTGTGTTCTCTACCTTAGTTTGTACGTT	3.28592	50.299	-4.02016	-4.4113
TTTTCTATCTACGTACTTGACACTATTTCCTATTTCTCTTATCACTTGTGTTCTCTACCTTAGTTTGTACGTT	0.959203	14.6829	-2.80717	-2.33612
TTTTCTATCTACGTACTTGACACTATTTCCTATTTCTCTTATCTATTGTGTTCTCTACCTTAGTTTGTACGTT	1.28956	19.7399	-3.08005	-2.74059
TTTTCTATCTACGTACTTGACACTATTTCCTATTTCTCTTATCTTTTGTGTTCTCTACCTTAGTTTGTACGTT	2.63685	40.3634	-3.79093	-3.46715
TTTTCTATCTACGTACTTGACACTATTTCCTATTTCTCTTATCTGTTGTGTTCTCTACCTTAGTTTGTACGTT	0.803127	12.2938	-2.60963	-2.92449
TTTTCTATCTACGTACTTGACACTATTTCCTATTTCTCTTATCTCTTGTGTTCTCTACCTTAGTTTGTACGTT	0.755493	11.5647	-2.56249	-2.5786
TTTTCTATCTACGTACTTGACACTATTTCCTATTTCTCTTATCGTTTGTGTTCTCTACCTTAGTTTGTACGTT	3.20442	49.0516	-3.99389	-3.50322
TTTTCTATCTACGTACTTGACACTATTTCCTATTTCTCTTATCCGTTGTGTTCTCTACCTTAGTTTGTACGTT	0.572169	8.75845	-2.28244	-2.3137
TTTTCTATCTACGTACTTGACACTATTTCCTATTTCTCTTATCCCTTGTGTTCTCTACCTTAGTTTGTACGTT	0.629396	9.63444	-2.38529	-2.2134
TTTTCTATCTACGTACTTGACACTATTTCCTATTTCTCTTAGAATTTGTGTTCTCTACCTTAGTTTGTACGTT	3.06411	46.9037	-3.93659	-4.26915
TTTTCTATCTACGTACTTGACACTATTTCCTATTTCTCTTAGAACTTGTGTTCTCTACCTTAGTTTGTACGTT	1.05337	16.1244	-2.88748	-2.10429
TTTTCTATCTACGTACTTGACACTATTTCCTATTTCTCTTAGATATTGTGTTCTCTACCTTAGTTTGTACGTT	0.806195	12.3408	-2.63268	-2.79733
TTTTCTATCTACGTACTTGACACTATTTCCTATTTCTCTTAGATTTTGTGTTCTCTACCTTAGTTTGTACGTT	2.58221	39.527	-3.79431	-3.56033
TTTTCTATCTACGTACTTGACACTATTTCCTATTTCTCTTAGATGTTGTGTTCTCTACCTTAGTTTGTACGTT	0.548429	8.39505	-2.24719	-2.10098
TTTTCTATCTACGTACTTGACACTATTTCCTATTTCTCTTAGATCTTGTGTTCTCTACCTTAGTTTGTACGTT	0.854882	13.0861	-2.67615	-2.02848
TTTTCTATCTACGTACTTGACACTATTTCCTATTTCTCTTAGAGTTTGTGTTCTCTACCTTAGTTTGTACGTT	2.39706	36.6929	-3.68276	-3.60831
TTTTCTATCTACGTACTTGACACTATTTCCTATTTCTCTTAGAGGTTGTGTTCTCTACCTTAGTTTGTACGTT	0.392597	6.00966	-1.89563	-2.37769
TTTTCTATCTACGTACTTGACACTATTTCCTATTTCTCTTAGACTTTGTGTTCTCTACCTTAGTTTGTACGTT	3.04351	46.5884	-3.9563	-4.02353
TTTTCTATCTACGTACTTGACACTATTTCCTATTTCTCTTAGTATTTGTGTTCTCTACCTTAGTTTGTACGTT	3.25251	49.7876	-3.97713	-4.219
TTTTCTATCTACGTACTTGACACTATTTCCTATTTCTCTTAGTAGTTGTGTTCTCTACCTTAGTTTGTACGTT	0.846144	12.9523	-2.66838	-2.06965
TTTTCTATCTACGTACTTGACACTATTTCCTATTTCTCTTAGTACTTGTGTTCTCTACCTTAGTTTGTACGTT	0.556348	8.51626	-2.25663	-1.58633
TTTTCTATCTACGTACTTGACACTATTTCCTATTTCTCTTAGTTTTTGTGTTCTCTACCTTAGTTTGTACGTT	1.56303	23.9259	-3.2859	-2.72995
TTTTCTATCTACGTACTTGACACTATTTCCTATTTCTCTTAGTTGTTGTGTTCTCTACCTTAGTTTGTACGTT	0.446286	6.8315	-2.04149	-1.27363
TTTTCTATCTACGTACTTGACACTATTTCCTATTTCTCTTAGTGTTTGTGTTCTCTACCTTAGTTTGTACGTT	1.6038	24.5501	-3.3181	-2.826
TTTTCTATCTACGTACTTGACACTATTTCCTATTTCTCTTAGTGCTTGTGTTCTCTACCTTAGTTTGTACGTT	0.588965	9.01555	-2.31724	-0.9546
TTTTCTATCTACGTACTTGACACTATTTCCTATTTCTCTTAGTCATTGTGTTCTCTACCTTAGTTTGTACGTT	0.765158	11.7126	-2.57139	-1.26035
TTTTCTATCTACGTACTTGACACTATTTCCTATTTCTCTTAGTCTTTGTGTTCTCTACCTTAGTTTGTACGTT	2.44651	37.4498	-3.73825	-3.07072
TTTTCTATCTACGTACTTGACACTATTTCCTATTTCTCTTAGTCCTTGTGTTCTCTACCTTAGTTTGTACGTT	0.557716	8.53721	-2.26106	-1.27394
TTTTCTATCTACGTACTTGACACTATTTCCTATTTCTCTTAGGATTTGTGTTCTCTACCTTAGTTTGTACGTT	2.44023	37.3537	-3.71176	-3.40952
TTTTCTATCTACGTACTTGACACTATTTCCTATTTCTCTTAGGAGTTGTGTTCTCTACCTTAGTTTGTACGTT	0.543476	8.31923	-2.23493	-1.24499
TTTTCTATCTACGTACTTGACACTATTTCCTATTTCTCTTAGGTATTGTGTTCTCTACCTTAGTTTGTACGTT	0.486574	7.4482	-2.112	-1.89435
TTTTCTATCTACGTACTTGACACTATTTCCTATTTCTCTTAGGGATTGTGTTCTCTACCTTAGTTTGTACGTT	0.499732	7.64963	-2.14887	-1.03376
TTTTCTATCTACGTACTTGACACTATTTCCTATTTCTCTTAGGGGTTGTGTTCTCTACCTTAGTTTGTACGTT	0.385799	5.9056	-1.87977	-2.0721
TTTTCTATCTACGTACTTGACACTATTTCCTATTTCTCTTAGGCATTGTGTTCTCTACCTTAGTTTGTACGTT	0.589237	9.01971	-2.30907	-1.23022
TTTTCTATCTACGTACTTGACACTATTTCCTATTTCTCTTAGGCTTTGTGTTCTCTACCTTAGTTTGTACGTT	0.808087	12.3697	-2.62479	-2.87453
TTTTCTATCTACGTACTTGACACTATTTCCTATTTCTCTTAGGCGTTGTGTTCTCTACCTTAGTTTGTACGTT	0.351349	5.37826	-1.79062	-1.44354
TTTTCTATCTACGTACTTGACACTATTTCCTATTTCTCTTAGGCCTTGTGTTCTCTACCTTAGTTTGTACGTT	0.595665	9.11811	-2.31568	-1.45334
TTTTCTATCTACGTACTTGACACTATTTCCTATTTCTCTTAGCATTTGTGTTCTCTACCTTAGTTTGTACGTT	0.557305	8.53091	-2.25942	-3.59441
TTTTCTATCTACGTACTTGACACTATTTCCTATTTCTCTTAGCACTTGTGTTCTCTACCTTAGTTTGTACGTT	0.523022	8.00613	-2.18159	-1.68643
TTTTCTATCTACGTACTTGACACTATTTCCTATTTCTCTTAGCTATTGTGTTCTCTACCTTAGTTTGTACGTT	0.507768	7.77262	-2.17106	-1.89435
TTTTCTATCTACGTACTTGACACTATTTCCTATTTCTCTTAGCGTTTGTGTTCTCTACCTTAGTTTGTACGTT	0.684174	10.473	-2.46345	-2.66447
TTTTCTATCTACGTACTTGACACTATTTCCTATTTCTCTTAGCGCTTGTGTTCTCTACCTTAGTTTGTACGTT	0.457432	7.00211	-2.0447	-0.954842
TTTTCTATCTACGTACTTGACACTATTTCCTATTTCTCTTAGCCTTTGTGTTCTCTACCTTAGTTTGTACGTT	1.68516	25.7955	-3.34304	-2.79845
TTTTCTATCTACGTACTTGACACTATTTCCTATTTCTCTTAGCCGTTGTGTTCTCTACCTTAGTTTGTACGTT	0.528559	8.09088	-2.20686	-1.44715
TTTTCTATCTACGTACTTGACACTATTTCCTATTTCTCTTAGCCCTTGTGTTCTCTACCTTAGTTTGTACGTT	0.551774	8.44625	-2.24531	-1.34455
TTTTCTATCTACGTACTTGACACTATTTCCTATTTCTCTTACAATTTGTGTTCTCTACCTTAGTTTGTACGTT	3.11592	47.6968	-3.96192	-4.55256
TTTTCTATCTACGTACTTGACACTATTTCCTATTTCTCTTACAACTTGTGTTCTCTACCTTAGTTTGTACGTT	1.03487	15.8413	-2.88477	-2.40561
TTTTCTATCTACGTACTTGACACTATTTCCTATTTCTCTTACATATTGTGTTCTCTACCTTAGTTTGTACGTT	1.84219	28.1993	-3.45977	-3.09303
TTTTCTATCTACGTACTTGACACTATTTCCTATTTCTCTTACATTTTGTGTTCTCTACCTTAGTTTGTACGTT	2.03492	31.1494	-3.55529	-3.84972
TTTTCTATCTACGTACTTGACACTATTTCCTATTTCTCTTACATGTTGTGTTCTCTACCTTAGTTTGTACGTT	1.11116	17.0091	-2.95652	-2.40232
TTTTCTATCTACGTACTTGACACTATTTCCTATTTCTCTTACATCTTGTGTTCTCTACCTTAGTTTGTACGTT	0.672504	10.2943	-2.42888	-2.33041
TTTTCTATCTACGTACTTGACACTATTTCCTATTTCTCTTACAGATTGTGTTCTCTACCTTAGTTTGTACGTT	0.505111	7.73196	-2.15798	-2.06189
TTTTCTATCTACGTACTTGACACTATTTCCTATTTCTCTTACAGTTTGTGTTCTCTACCTTAGTTTGTACGTT	3.09662	47.4013	-3.96464	-3.8973
TTTTCTATCTACGTACTTGACACTATTTCCTATTTCTCTTACAGCTTGTGTTCTCTACCTTAGTTTGTACGTT	0.792629	12.1331	-2.61033	-1.94697
TTTTCTATCTACGTACTTGACACTATTTCCTATTTCTCTTACACATTGTGTTCTCTACCTTAGTTTGTACGTT	0.75414	11.544	-2.55524	-2.84481
TTTTCTATCTACGTACTTGACACTATTTCCTATTTCTCTTACACTTTGTGTTCTCTACCTTAGTTTGTACGTT	3.06327	46.8908	-3.94107	-4.30903
TTTTCTATCTACGTACTTGACACTATTTCCTATTTCTCTTACACGTTGTGTTCTCTACCTTAGTTTGTACGTT	0.674365	10.3228	-2.45531	-1.90411
TTTTCTATCTACGTACTTGACACTATTTCCTATTTCTCTTACTAATTGTGTTCTCTACCTTAGTTTGTACGTT	1.13432	17.3635	-2.95472	-2.20858
TTTTCTATCTACGTACTTGACACTATTTCCTATTTCTCTTACTATTTGTGTTCTCTACCTTAGTTTGTACGTT	3.10085	47.4661	-3.96068	-4.50284
TTTTCTATCTACGTACTTGACACTATTTCCTATTTCTCTTACTTTTTGTGTTCTCTACCTTAGTTTGTACGTT	1.83697	28.1193	-3.45644	-3.0262
TTTTCTATCTACGTACTTGACACTATTTCCTATTTCTCTTACTGATTGTGTTCTCTACCTTAGTTTGTACGTT	0.630182	9.64647	-2.3811	-2.05779
TTTTCTATCTACGTACTTGACACTATTTCCTATTTCTCTTACTGTTTGTGTTCTCTACCTTAGTTTGTACGTT	2.45931	37.6457	-3.73406	-3.12147
TTTTCTATCTACGTACTTGACACTATTTCCTATTTCTCTTACTGCTTGTGTTCTCTACCTTAGTTTGTACGTT	0.498387	7.62903	-2.12863	-1.24904
TTTTCTATCTACGTACTTGACACTATTTCCTATTTCTCTTACTCATTGTGTTCTCTACCTTAGTTTGTACGTT	0.702584	10.7548	-2.49524	-1.56837
TTTTCTATCTACGTACTTGACACTATTTCCTATTTCTCTTACTCTTTGTGTTCTCTACCTTAGTTTGTACGTT	2.11383	32.3574	-3.58595	-3.36417
TTTTCTATCTACGTACTTGACACTATTTCCTATTTCTCTTACTCGTTGTGTTCTCTACCTTAGTTTGTACGTT	0.517275	7.91816	-2.17927	-1.70069
TTTTCTATCTACGTACTTGACACTATTTCCTATTTCTCTTACTCCTTGTGTTCTCTACCTTAGTTTGTACGTT	0.479685	7.34275	-2.08432	-1.58185
TTTTCTATCTACGTACTTGACACTATTTCCTATTTCTCTTACGATTTGTGTTCTCTACCTTAGTTTGTACGTT	2.63147	40.281	-3.77632	-3.70018
TTTTCTATCTACGTACTTGACACTATTTCCTATTTCTCTTACGAGTTGTGTTCTCTACCTTAGTTTGTACGTT	0.469204	7.18232	-2.06953	-1.24499
TTTTCTATCTACGTACTTGACACTATTTCCTATTTCTCTTACGACTTGTGTTCTCTACCTTAGTTTGTACGTT	0.186894	2.86087	-1.16024	-1.68643
TTTTCTATCTACGTACTTGACACTATTTCCTATTTCTCTTACGTATTGTGTTCTCTACCTTAGTTTGTACGTT	0.547399	8.37928	-2.24517	-1.89435
TTTTCTATCTACGTACTTGACACTATTTCCTATTTCTCTTACGTTTTGTGTTCTCTACCTTAGTTTGTACGTT	1.41861	21.7152	-3.17515	-2.96726
TTTTCTATCTACGTACTTGACACTATTTCCTATTTCTCTTACGTGTTGTGTTCTCTACCTTAGTTTGTACGTT	0.325406	4.98113	-1.69337	-1.43139
TTTTCTATCTACGTACTTGACACTATTTCCTATTTCTCTTACGGATTGTGTTCTCTACCTTAGTTTGTACGTT	0.487227	7.4582	-2.12531	-1.5774
TTTTCTATCTACGTACTTGACACTATTTCCTATTTCTCTTACGGTTTGTGTTCTCTACCTTAGTTTGTACGTT	1.01425	15.5255	-2.82645	-3.06199
TTTTCTATCTACGTACTTGACACTATTTCCTATTTCTCTTACGCATTGTGTTCTCTACCTTAGTTTGTACGTT	0.404504	6.19192	-1.93823	-1.72346
TTTTCTATCTACGTACTTGACACTATTTCCTATTTCTCTTACGCTTTGTGTTCTCTACCTTAGTTTGTACGTT	1.75647	26.8871	-3.39558	-3.1696
TTTTCTATCTACGTACTTGACACTATTTCCTATTTCTCTTACGCGTTGTGTTCTCTACCTTAGTTTGTACGTT	0.563414	8.62443	-2.27522	-1.75012
TTTTCTATCTACGTACTTGACACTATTTCCTATTTCTCTTACGCCTTGTGTTCTCTACCTTAGTTTGTACGTT	0.678968	10.3933	-2.45938	-1.75984
TTTTCTATCTACGTACTTGACACTATTTCCTATTTCTCTTACCAGTTGTGTTCTCTACCTTAGTTTGTACGTT	0.408621	6.25494	-1.93283	-1.61076
TTTTCTATCTACGTACTTGACACTATTTCCTATTTCTCTTACCTTTTGTGTTCTCTACCTTAGTTTGTACGTT	1.90744	29.1981	-3.48304	-2.92463
TTTTCTATCTACGTACTTGACACTATTTCCTATTTCTCTTACCTCTTGTGTTCTCTACCTTAGTTTGTACGTT	0.475744	7.28243	-2.08199	-2.02257
TTTTCTATCTACGTACTTGACACTATTTCCTATTTCTCTTACCGATTGTGTTCTCTACCTTAGTTTGTACGTT	0.389905	5.96845	-1.9074	-2.37367
TTTTCTATCTACGTACTTGACACTATTTCCTATTTCTCTTACCCTTTGTGTTCTCTACCTTAGTTTGTACGTT	1.47401	22.5634	-3.23106	-3.09414
TTTTCTATCTACGTACTTGACACTATTTCCTATTTCTCTTACCCCTTGTGTTCTCTACCTTAGTTTGTACGTT	0.372998	5.70964	-1.81927	-1.65191
TTTTCTATCTACGTACTTGACACTATTTCCTATTTCTCTTTAAAATTGTGTTCTCTACCTTAGTTTGTACGTT	1.77883	27.2293	-3.41683	-3.7404
TTTTCTATCTACGTACTTGACACTATTTCCTATTTCTCTTTAAAGTTGTGTTCTCTACCTTAGTTTGTACGTT	1.82613	27.9533	-3.43862	-3.07157
TTTTCTATCTACGTACTTGACACTATTTCCTATTTCTCTTTAAACTTGTGTTCTCTACCTTAGTTTGTACGTT	2.14837	32.8861	-3.58529	-3.4918
TTTTCTATCTACGTACTTGACACTATTTCCTATTTCTCTTTAATCTTGTGTTCTCTACCTTAGTTTGTACGTT	1.55131	23.7466	-3.2832	-2.52758
TTTTCTATCTACGTACTTGACACTATTTCCTATTTCTCTTTAAGGTTGTGTTCTCTACCTTAGTTTGTACGTT	0.881681	13.4963	-2.71056	-2.21931
TTTTCTATCTACGTACTTGACACTATTTCCTATTTCTCTTTAACGTTGTGTTCTCTACCTTAGTTTGTACGTT	1.09776	16.8039	-2.94372	-2.11657
TTTTCTATCTACGTACTTGACACTATTTCCTATTTCTCTTTATAATTGTGTTCTCTACCTTAGTTTGTACGTT	2.57388	39.3995	-3.78129	-4.24215
TTTTCTATCTACGTACTTGACACTATTTCCTATTTCTCTTTATATTTGTGTTCTCTACCTTAGTTTGTACGTT	1.88784	28.898	-3.47332	-3.53527
TTTTCTATCTACGTACTTGACACTATTTCCTATTTCTCTTTATAGTTGTGTTCTCTACCTTAGTTTGTACGTT	2.09993	32.1446	-3.58508	-3.58312
TTTTCTATCTACGTACTTGACACTATTTCCTATTTCTCTTTATACTTGTGTTCTCTACCTTAGTTTGTACGTT	1.49849	22.9381	-3.24741	-3.99721
TTTTCTATCTACGTACTTGACACTATTTCCTATTTCTCTTTATTATTGTGTTCTCTACCTTAGTTTGTACGTT	3.01023	46.079	-3.93127	-4.19214
TTTTCTATCTACGTACTTGACACTATTTCCTATTTCTCTTTATTTTTGTGTTCTCTACCTTAGTTTGTACGTT	1.08663	16.6335	-2.91676	-2.7071
TTTTCTATCTACGTACTTGACACTATTTCCTATTTCTCTTTATTCTTGTGTTCTCTACCTTAGTTTGTACGTT	1.68509	25.7944	-3.37249	-3.04697
TTTTCTATCTACGTACTTGACACTATTTCCTATTTCTCTTTATGTTTGTGTTCTCTACCTTAGTTTGTACGTT	0.958217	14.6679	-2.78545	-2.64783
TTTTCTATCTACGTACTTGACACTATTTCCTATTTCTCTTTATGGTTGTGTTCTCTACCTTAGTTTGTACGTT	1.08889	16.6681	-2.93214	-2.74309
TTTTCTATCTACGTACTTGACACTATTTCCTATTTCTCTTTATGCTTGTGTTCTCTACCTTAGTTTGTACGTT	1.7459	26.7252	-3.37948	-2.8513
TTTTCTATCTACGTACTTGACACTATTTCCTATTTCTCTTTATCATTGTGTTCTCTACCTTAGTTTGTACGTT	2.00692	30.7208	-3.51229	-3.56926
TTTTCTATCTACGTACTTGACACTATTTCCTATTTCTCTTTATCCTTGTGTTCTCTACCTTAGTTTGTACGTT	2.13842	32.7337	-3.58682	-2.77542
TTTTCTATCTACGTACTTGACACTATTTCCTATTTCTCTTTAGAATTGTGTTCTCTACCTTAGTTTGTACGTT	2.73453	41.8587	-3.84868	-3.42404
TTTTCTATCTACGTACTTGACACTATTTCCTATTTCTCTTTAGATTTGTGTTCTCTACCTTAGTTTGTACGTT	1.06867	16.3586	-2.91607	-2.7001
TTTTCTATCTACGTACTTGACACTATTTCCTATTTCTCTTTAGACTTGTGTTCTCTACCTTAGTTTGTACGTT	1.39764	21.3942	-3.17875	-3.17315
TTTTCTATCTACGTACTTGACACTATTTCCTATTTCTCTTTAGTATTGTGTTCTCTACCTTAGTTTGTACGTT	2.06261	31.5733	-3.56838	-3.37281
TTTTCTATCTACGTACTTGACACTATTTCCTATTTCTCTTTAGGTTTGTGTTCTCTACCTTAGTTTGTACGTT	0.97545	14.9316	-2.80458	-1.79175
TTTTCTATCTACGTACTTGACACTATTTCCTATTTCTCTTTAGGCTTGTGTTCTCTACCTTAGTTTGTACGTT	1.02281	15.6566	-2.86341	-1.99998
TTTTCTATCTACGTACTTGACACTATTTCCTATTTCTCTTTAGCGTTGTGTTCTCTACCTTAGTTTGTACGTT	0.824202	12.6164	-2.63178	-1.78558
TTTTCTATCTACGTACTTGACACTATTTCCTATTTCTCTTTACAATTGTGTTCTCTACCTTAGTTTGTACGTT	3.019	46.2132	-3.93719	-3.71358
TTTTCTATCTACGTACTTGACACTATTTCCTATTTCTCTTTACATTTGTGTTCTCTACCTTAGTTTGTACGTT	1.58067	24.196	-3.2997	-2.99563
TTTTCTATCTACGTACTTGACACTATTTCCTATTTCTCTTTACAGTTGTGTTCTCTACCTTAGTTTGTACGTT	0.956662	14.6441	-2.78767	-3.04422
TTTTCTATCTACGTACTTGACACTATTTCCTATTTCTCTTTACTCTTGTGTTCTCTACCTTAGTTTGTACGTT	1.14376	17.5081	-2.97451	-2.49982
TTTTCTATCTACGTACTTGACACTATTTCCTATTTCTCTTTACGTTTGTGTTCTCTACCTTAGTTTGTACGTT	0.609003	9.32229	-2.34353	-2.09462
TTTTCTATCTACGTACTTGACACTATTTCCTATTTCTCTTTACCATTGTGTTCTCTACCTTAGTTTGTACGTT	1.57521	24.1124	-3.28263	-3.03015
TTTTCTATCTACGTACTTGACACTATTTCCTATTTCTCTTTACCGTTGTGTTCTCTACCTTAGTTTGTACGTT	0.894625	13.6944	-2.72893	-2.0885
TTTTCTATCTACGTACTTGACACTATTTCCTATTTCTCTTTTAAATTGTGTTCTCTACCTTAGTTTGTACGTT	0.798565	12.224	-2.61024	-2.38077
TTTTCTATCTACGTACTTGACACTATTTCCTATTTCTCTTTTAATTTGTGTTCTCTACCTTAGTTTGTACGTT	1.79926	27.5421	-3.42575	-2.11268
TTTTCTATCTACGTACTTGACACTATTTCCTATTTCTCTTTTAAGTTGTGTTCTCTACCTTAGTTTGTACGTT	0.654004	10.0111	-2.40234	-1.68609
TTTTCTATCTACGTACTTGACACTATTTCCTATTTCTCTTTTAACTTGTGTTCTCTACCTTAGTTTGTACGTT	0.619067	9.47633	-2.36161	-2.1225
TTTTCTATCTACGTACTTGACACTATTTCCTATTTCTCTTTTATATTGTGTTCTCTACCTTAGTTTGTACGTT	1.60385	24.5509	-3.32301	-2.59385
TTTTCTATCTACGTACTTGACACTATTTCCTATTTCTCTTTTATTTTGTGTTCTCTACCTTAGTTTGTACGTT	0.854347	13.0779	-2.67877	-1.76374
TTTTCTATCTACGTACTTGACACTATTTCCTATTTCTCTTTTATGTTGTGTTCTCTACCTTAGTTTGTACGTT	0.734555	11.2442	-2.53928	-1.70433
TTTTCTATCTACGTACTTGACACTATTTCCTATTTCTCTTTTATCTTGTGTTCTCTACCTTAGTTTGTACGTT	0.740225	11.331	-2.54877	-1.66137
TTTTCTATCTACGTACTTGACACTATTTCCTATTTCTCTTTTAGATTGTGTTCTCTACCTTAGTTTGTACGTT	0.795046	12.1701	-2.61236	-1.75673
TTTTCTATCTACGTACTTGACACTATTTCCTATTTCTCTTTTAGCTTGTGTTCTCTACCTTAGTTTGTACGTT	0.553427	8.47155	-2.24394	-0.802334
TTTTCTATCTACGTACTTGACACTATTTCCTATTTCTCTTTTACGTTGTGTTCTCTACCTTAGTTTGTACGTT	0.5091	7.79301	-2.17189	-1.14985
TTTTCTATCTACGTACTTGACACTATTTCCTATTTCTCTTTTACCTTGTGTTCTCTACCTTAGTTTGTACGTT	0.39766	6.08717	-1.90263	-1.10624
TTTTCTATCTACGTACTTGACACTATTTCCTATTTCTCTTTTTAATTGTGTTCTCTACCTTAGTTTGTACGTT	0.720926	11.0355	-2.51052	-1.22252
TTTTCTATCTACGTACTTGACACTATTTCCTATTTCTCTTTTTTGTTGTGTTCTCTACCTTAGTTTGTACGTT	0.394447	6.03798	-1.91208	-0.954537
TTTTCTATCTACGTACTTGACACTATTTCCTATTTCTCTTTTTGATTGTGTTCTCTACCTTAGTTTGTACGTT	0.405272	6.20368	-1.94367	-0.954365
TTTTCTATCTACGTACTTGACACTATTTCCTATTTCTCTTTTTGGTTGTGTTCTCTACCTTAGTTTGTACGTT	0.316363	4.8427	-1.69363	-0.954649
TTTTCTATCTACGTACTTGACACTATTTCCTATTTCTCTTTTTCATTGTGTTCTCTACCTTAGTTTGTACGTT	0.437424	6.69584	-2.02428	-0.954537
TTTTCTATCTACGTACTTGACACTATTTCCTATTTCTCTTTTTCTTTGTGTTCTCTACCTTAGTTTGTACGTT	0.462867	7.08532	-2.07979	-0.954441
TTTTCTATCTACGTACTTGACACTATTTCCTATTTCTCTTTTTCGTTGTGTTCTCTACCTTAGTTTGTACGTT	0.48385	7.40651	-2.09193	-0.954329
TTTTCTATCTACGTACTTGACACTATTTCCTATTTCTCTTTTGTCTTGTGTTCTCTACCTTAGTTTGTACGTT	0.631422	9.66546	-2.39078	-0.954447
TTTTCTATCTACGTACTTGACACTATTTCCTATTTCTCTTTTGGATTGTGTTCTCTACCTTAGTTTGTACGTT	0.333752	5.10889	-1.74692	-0.938917
TTTTCTATCTACGTACTTGACACTATTTCCTATTTCTCTTTTGGTTTGTGTTCTCTACCTTAGTTTGTACGTT	0.412276	6.31089	-1.95816	-0.954425
TTTTCTATCTACGTACTTGACACTATTTCCTATTTCTCTTTTGGGTTGTGTTCTCTACCTTAGTTTGTACGTT	0.452799	6.9312	-2.04837	-0.954732
TTTTCTATCTACGTACTTGACACTATTTCCTATTTCTCTTTTGCTTTGTGTTCTCTACCTTAGTTTGTACGTT	0.474227	7.2592	-2.10323	-0.954524
TTTTCTATCTACGTACTTGACACTATTTCCTATTTCTCTTTTGCCTTGTGTTCTCTACCTTAGTTTGTACGTT	0.539039	8.25131	-2.22234	-0.954732
TTTTCTATCTACGTACTTGACACTATTTCCTATTTCTCTTTTCAGTTGTGTTCTCTACCTTAGTTTGTACGTT	0.737656	11.2916	-2.53662	-0.954351
TTTTCTATCTACGTACTTGACACTATTTCCTATTTCTCTTTTCACTTGTGTTCTCTACCTTAGTTTGTACGTT	0.339868	5.20252	-1.75038	-1.05136
TTTTCTATCTACGTACTTGACACTATTTCCTATTTCTCTTTTCTATTGTGTTCTCTACCTTAGTTTGTACGTT	0.415528	6.36068	-1.96712	-1.26271
TTTTCTATCTACGTACTTGACACTATTTCCTATTTCTCTTTTCTGTTGTGTTCTCTACCTTAGTTTGTACGTT	0.394025	6.03151	-1.91824	-0.954447
TTTTCTATCTACGTACTTGACACTATTTCCTATTTCTCTTTTCGGTTGTGTTCTCTACCTTAGTTTGTACGTT	0.484088	7.41015	-2.11956	-0.95456
TTTTCTATCTACGTACTTGACACTATTTCCTATTTCTCTTTTCGCTTGTGTTCTCTACCTTAGTTTGTACGTT	0.464927	7.11684	-2.05973	-0.954495
TTTTCTATCTACGTACTTGACACTATTTCCTATTTCTCTTTTCCATTGTGTTCTCTACCTTAGTTTGTACGTT	0.390824	5.98251	-1.89985	-0.954447
TTTTCTATCTACGTACTTGACACTATTTCCTATTTCTCTTTTCCGTTGTGTTCTCTACCTTAGTTTGTACGTT	0.461946	7.07121	-2.07234	-0.954239
TTTTCTATCTACGTACTTGACACTATTTCCTATTTCTCTTTTCCCTTGTGTTCTCTACCTTAGTTTGTACGTT	0.135535	2.0747	-0.846331	-0.95456
TTTTCTATCTACGTACTTGACACTATTTCCTATTTCTCTTTGAAGTTGTGTTCTCTACCTTAGTTTGTACGTT	0.416157	6.3703	-1.96534	-1.07644
TTTTCTATCTACGTACTTGACACTATTTCCTATTTCTCTTTGATGTTGTGTTCTCTACCTTAGTTTGTACGTT	0.448444	6.86454	-2.03621	-0.954447
TTTTCTATCTACGTACTTGACACTATTTCCTATTTCTCTTTGAGTTTGTGTTCTCTACCTTAGTTTGTACGTT	0.373712	5.72057	-1.84955	-2.04223
TTTTCTATCTACGTACTTGACACTATTTCCTATTTCTCTTTGAGCTTGTGTTCTCTACCTTAGTTTGTACGTT	0.494142	7.56406	-2.1167	-0.954495
TTTTCTATCTACGTACTTGACACTATTTCCTATTTCTCTTTGACATTGTGTTCTCTACCTTAGTTTGTACGTT	0.448926	6.87191	-2.02838	-1.06161
TTTTCTATCTACGTACTTGACACTATTTCCTATTTCTCTTTGACTTTGTGTTCTCTACCTTAGTTTGTACGTT	0.396042	6.06238	-1.9087	-2.47592
TTTTCTATCTACGTACTTGACACTATTTCCTATTTCTCTTTGTACTTGTGTTCTCTACCTTAGTTTGTACGTT	0.388465	5.94641	-1.90076	-1.59986
TTTTCTATCTACGTACTTGACACTATTTCCTATTTCTCTTTGTTGTTGTGTTCTCTACCTTAGTTTGTACGTT	0.428059	6.55248	-1.97665	-0.954425
TTTTCTATCTACGTACTTGACACTATTTCCTATTTCTCTTTGTTCTTGTGTTCTCTACCTTAGTTTGTACGTT	0.498946	7.63759	-2.13531	-0.954253
TTTTCTATCTACGTACTTGACACTATTTCCTATTTCTCTTTGTGTTTGTGTTCTCTACCTTAGTTTGTACGTT	0.499305	7.64308	-2.14568	-1.22574
TTTTCTATCTACGTACTTGACACTATTTCCTATTTCTCTTTGTCATTGTGTTCTCTACCTTAGTTTGTACGTT	0.533492	8.16641	-2.22171	-1.14263
TTTTCTATCTACGTACTTGACACTATTTCCTATTTCTCTTTGTCGTTGTGTTCTCTACCTTAGTTTGTACGTT	0.215225	3.29455	-1.30747	-0.954217
TTTTCTATCTACGTACTTGACACTATTTCCTATTTCTCTTTGGAATTGTGTTCTCTACCTTAGTTTGTACGTT	0.421319	6.44932	-1.97105	-1.84937
TTTTCTATCTACGTACTTGACACTATTTCCTATTTCTCTTTGGATTTGTGTTCTCTACCTTAGTTTGTACGTT	0.552757	8.4613	-2.2441	-1.83469
TTTTCTATCTACGTACTTGACACTATTTCCTATTTCTCTTTGGTTTTGTGTTCTCTACCTTAGTTTGTACGTT	0.42013	6.43112	-1.97857	-1.06355
TTTTCTATCTACGTACTTGACACTATTTCCTATTTCTCTTTGGGATTGTGTTCTCTACCTTAGTTTGTACGTT	0.26537	4.06214	-1.52347	-0.933081
TTTTCTATCTACGTACTTGACACTATTTCCTATTTCTCTTTGGGTTTGTGTTCTCTACCTTAGTTTGTACGTT	0.548954	8.40309	-2.25001	-1.16318
TTTTCTATCTACGTACTTGACACTATTTCCTATTTCTCTTTGGGGTTGTGTTCTCTACCTTAGTTTGTACGTT	0.704426	10.783	-2.49217	-0.954844
TTTTCTATCTACGTACTTGACACTATTTCCTATTTCTCTTTGGGCTTGTGTTCTCTACCTTAGTTTGTACGTT	0.325544	4.98325	-1.71554	-0.954779
TTTTCTATCTACGTACTTGACACTATTTCCTATTTCTCTTTGGCGTTGTGTTCTCTACCTTAGTTTGTACGTT	0.432819	6.62535	-1.9948	-0.954524
TTTTCTATCTACGTACTTGACACTATTTCCTATTTCTCTTTGCTCTTGTGTTCTCTACCTTAGTTTGTACGTT	0.298969	4.57645	-1.63691	-0.954495
TTTTCTATCTACGTACTTGACACTATTTCCTATTTCTCTTTGCGTTTGTGTTCTCTACCTTAGTTTGTACGTT	0.397148	6.07932	-1.92343	-1.05724
TTTTCTATCTACGTACTTGACACTATTTCCTATTTCTCTTTGCGGTTGTGTTCTCTACCTTAGTTTGTACGTT	0.310105	4.74692	-1.66969	-0.954779
TTTTCTATCTACGTACTTGACACTATTTCCTATTTCTCTTTGCGCTTGTGTTCTCTACCTTAGTTTGTACGTT	0.339157	5.19163	-1.74706	-0.954714
TTTTCTATCTACGTACTTGACACTATTTCCTATTTCTCTTTGCCTTTGTGTTCTCTACCTTAGTTTGTACGTT	0.430165	6.58473	-1.99535	-1.197
TTTTCTATCTACGTACTTGACACTATTTCCTATTTCTCTTTCATTTTGTGTTCTCTACCTTAGTTTGTACGTT	0.49005	7.50141	-2.13167	-1.45427
TTTTCTATCTACGTACTTGACACTATTTCCTATTTCTCTTTCAGGTTGTGTTCTCTACCTTAGTTTGTACGTT	0.350849	5.37061	-1.78664	-0.954732
TTTTCTATCTACGTACTTGACACTATTTCCTATTTCTCTTTCAGCTTGTGTTCTCTACCTTAGTTTGTACGTT	0.409239	6.2644	-1.94262	-0.954667
TTTTCTATCTACGTACTTGACACTATTTCCTATTTCTCTTTCACGTTGTGTTCTCTACCTTAGTTTGTACGTT	0.404302	6.18883	-1.93716	-0.954412
TTTTCTATCTACGTACTTGACACTATTTCCTATTTCTCTTTCTAATTGTGTTCTCTACCTTAGTTTGTACGTT	0.790421	12.0993	-2.58404	-1.7933
TTTTCTATCTACGTACTTGACACTATTTCCTATTTCTCTTTCTATTTGTGTTCTCTACCTTAGTTTGTACGTT	0.570856	8.73835	-2.28918	-2.15207
TTTTCTATCTACGTACTTGACACTATTTCCTATTTCTCTTTCTACTTGTGTTCTCTACCTTAGTTTGTACGTT	0.427086	6.5376	-1.9978	-1.53097
TTTTCTATCTACGTACTTGACACTATTTCCTATTTCTCTTTCTTCTTGTGTTCTCTACCTTAGTTTGTACGTT	0.399824	6.12028	-1.92158	-0.954351
TTTTCTATCTACGTACTTGACACTATTTCCTATTTCTCTTTCTGATTGTGTTCTCTACCTTAGTTTGTACGTT	0.250818	3.83938	-1.46304	-0.875678
TTTTCTATCTACGTACTTGACACTATTTCCTATTTCTCTTTCTGGTTGTGTTCTCTACCTTAGTTTGTACGTT	0.440611	6.74462	-2.03121	-0.954636
TTTTCTATCTACGTACTTGACACTATTTCCTATTTCTCTTTCTCATTGTGTTCTCTACCTTAGTTTGTACGTT	0.466609	7.14259	-2.08102	-1.07292
TTTTCTATCTACGTACTTGACACTATTTCCTATTTCTCTTTCTCTTTGTGTTCTCTACCTTAGTTTGTACGTT	0.398128	6.09432	-1.91435	-0.954427
TTTTCTATCTACGTACTTGACACTATTTCCTATTTCTCTTTCGATTTGTGTTCTCTACCTTAGTTTGTACGTT	0.619192	9.47825	-2.37011	-1.29461
TTTTCTATCTACGTACTTGACACTATTTCCTATTTCTCTTTCGAGTTGTGTTCTCTACCTTAGTTTGTACGTT	0.574798	8.79869	-2.28281	-0.954315
TTTTCTATCTACGTACTTGACACTATTTCCTATTTCTCTTTCGACTTGTGTTCTCTACCTTAGTTTGTACGTT	0.300263	4.59626	-1.64496	-1.00708
TTTTCTATCTACGTACTTGACACTATTTCCTATTTCTCTTTCGTGTTGTGTTCTCTACCTTAGTTTGTACGTT	0.256365	3.9243	-1.45762	-0.954412
TTTTCTATCTACGTACTTGACACTATTTCCTATTTCTCTTTCGTCTTGTGTTCTCTACCTTAGTTTGTACGTT	0.42516	6.50812	-1.97418	-0.954239
TTTTCTATCTACGTACTTGACACTATTTCCTATTTCTCTTTCGGATTGTGTTCTCTACCTTAGTTTGTACGTT	0.387351	5.92935	-1.89291	-0.954239
TTTTCTATCTACGTACTTGACACTATTTCCTATTTCTCTTTCGGGTTGTGTTCTCTACCTTAGTTTGTACGTT	0.435411	6.66503	-2.0065	-0.954524
TTTTCTATCTACGTACTTGACACTATTTCCTATTTCTCTTTCGCATTGTGTTCTCTACCTTAGTTTGTACGTT	0.526215	8.055	-2.20884	-0.954412
TTTTCTATCTACGTACTTGACACTATTTCCTATTTCTCTTTCGCTTTGTGTTCTCTACCTTAGTTTGTACGTT	0.488835	7.48281	-2.11776	-0.954315
TTTTCTATCTACGTACTTGACACTATTTCCTATTTCTCTTTCGCGTTGTGTTCTCTACCTTAGTTTGTACGTT	0.347871	5.32502	-1.75837	-0.954203
TTTTCTATCTACGTACTTGACACTATTTCCTATTTCTCTTTCGCCTTGTGTTCTCTACCTTAGTTTGTACGTT	0.496376	7.59825	-2.13332	-0.954524
TTTTCTATCTACGTACTTGACACTATTTCCTATTTCTCTTTCCACTTGTGTTCTCTACCTTAGTTTGTACGTT	0.418444	6.40531	-1.96031	-1.62182
TTTTCTATCTACGTACTTGACACTATTTCCTATTTCTCTTTCCTCTTGTGTTCTCTACCTTAGTTTGTACGTT	0.367023	5.61818	-1.8415	-0.95456
TTTTCTATCTACGTACTTGACACTATTTCCTATTTCTCTTTCCGATTGTGTTCTCTACCTTAGTTTGTACGTT	0.396151	6.06406	-1.89475	-0.968057
TTTTCTATCTACGTACTTGACACTATTTCCTATTTCTCTTTCCGTTTGTGTTCTCTACCTTAGTTTGTACGTT	0.484728	7.41994	-2.11009	-0.954537
TTTTCTATCTACGTACTTGACACTATTTCCTATTTCTCTTTCCGGTTGTGTTCTCTACCTTAGTTTGTACGTT	0.32171	4.92457	-1.70958	-0.954844
TTTTCTATCTACGTACTTGACACTATTTCCTATTTCTCTTTCCCTTTGTGTTCTCTACCTTAGTTTGTACGTT	0.344044	5.26643	-1.74857	-0.954636
TTTTCTATCTACGTACTTGACACTATTTCCTATTTCTCTTTCCCGTTGTGTTCTCTACCTTAGTTTGTACGTT	0.204238	3.12637	-1.2582	-0.954524
TTTTCTATCTACGTACTTGACACTATTTCCTATTTCTCTTGAAAGTTGTGTTCTCTACCTTAGTTTGTACGTT	0.450057	6.88922	-2.0362	-0.965704
TTTTCTATCTACGTACTTGACACTATTTCCTATTTCTCTTGAAACTTGTGTTCTCTACCTTAGTTTGTACGTT	0.524942	8.03552	-2.20001	-1.4103
TTTTCTATCTACGTACTTGACACTATTTCCTATTTCTCTTGAATTTTGTGTTCTCTACCTTAGTTTGTACGTT	0.541549	8.28974	-2.22738	-2.56887
TTTTCTATCTACGTACTTGACACTATTTCCTATTTCTCTTGAATGTTGTGTTCTCTACCTTAGTTTGTACGTT	0.438516	6.71255	-2.02681	-2.57834
TTTTCTATCTACGTACTTGACACTATTTCCTATTTCTCTTGAAGATTGTGTTCTCTACCTTAGTTTGTACGTT	0.620463	9.4977	-2.35972	-0.752982
TTTTCTATCTACGTACTTGACACTATTTCCTATTTCTCTTGAAGTTTGTGTTCTCTACCTTAGTTTGTACGTT	0.342886	5.24871	-1.74451	-1.96949
TTTTCTATCTACGTACTTGACACTATTTCCTATTTCTCTTGAAGGTTGTGTTCTCTACCTTAGTTTGTACGTT	0.409309	6.26547	-1.94547	-0.954732
TTTTCTATCTACGTACTTGACACTATTTCCTATTTCTCTTGATAATTGTGTTCTCTACCTTAGTTTGTACGTT	1.72355	26.3832	-3.37229	-2.61718
TTTTCTATCTACGTACTTGACACTATTTCCTATTTCTCTTGATAGTTGTGTTCTCTACCTTAGTTTGTACGTT	0.540141	8.26818	-2.23243	-1.92692
TTTTCTATCTACGTACTTGACACTATTTCCTATTTCTCTTGATACTTGTGTTCTCTACCTTAGTTTGTACGTT	0.783433	11.9924	-2.595	-2.36056
TTTTCTATCTACGTACTTGACACTATTTCCTATTTCTCTTGATTGTTGTGTTCTCTACCTTAGTTTGTACGTT	0.342184	5.23797	-1.76963	-1.1105
TTTTCTATCTACGTACTTGACACTATTTCCTATTTCTCTTGATGTTTGTGTTCTCTACCTTAGTTTGTACGTT	0.455191	6.96781	-2.04617	-0.948327
TTTTCTATCTACGTACTTGACACTATTTCCTATTTCTCTTGATGGTTGTGTTCTCTACCTTAGTTTGTACGTT	0.329499	5.04379	-1.72841	-1.04794
TTTTCTATCTACGTACTTGACACTATTTCCTATTTCTCTTGATGCTTGTGTTCTCTACCTTAGTTTGTACGTT	0.477728	7.3128	-2.10652	-1.16112
TTTTCTATCTACGTACTTGACACTATTTCCTATTTCTCTTGATCTTTGTGTTCTCTACCTTAGTTTGTACGTT	0.488127	7.47197	-2.13354	-1.40726
TTTTCTATCTACGTACTTGACACTATTTCCTATTTCTCTTGATCCTTGTGTTCTCTACCTTAGTTTGTACGTT	0.492155	7.53364	-2.12944	-1.08176
TTTTCTATCTACGTACTTGACACTATTTCCTATTTCTCTTGAGATTTGTGTTCTCTACCTTAGTTTGTACGTT	0.388921	5.95338	-1.88856	-1.76155
TTTTCTATCTACGTACTTGACACTATTTCCTATTTCTCTTGAGACTTGTGTTCTCTACCTTAGTTTGTACGTT	0.0685119	1.04874	-0.168058	-1.26802
TTTTCTATCTACGTACTTGACACTATTTCCTATTTCTCTTGAGTGTTGTGTTCTCTACCTTAGTTTGTACGTT	0.353177	5.40623	-1.78598	-1.94961
TTTTCTATCTACGTACTTGACACTATTTCCTATTTCTCTTGAGGTTTGTGTTCTCTACCTTAGTTTGTACGTT	0.46549	7.12547	-2.06878	-1.08877
TTTTCTATCTACGTACTTGACACTATTTCCTATTTCTCTTGACATTTGTGTTCTCTACCTTAGTTTGTACGTT	0.621231	9.50945	-2.37282	-1.95496
TTTTCTATCTACGTACTTGACACTATTTCCTATTTCTCTTGACAGTTGTGTTCTCTACCTTAGTTTGTACGTT	0.363088	5.55795	-1.82617	-1.24605
TTTTCTATCTACGTACTTGACACTATTTCCTATTTCTCTTGACTGTTGTGTTCTCTACCTTAGTTTGTACGTT	0.48846	7.47708	-2.11371	-2.34473
TTTTCTATCTACGTACTTGACACTATTTCCTATTTCTCTTGACTCTTGTGTTCTCTACCTTAGTTTGTACGTT	0.565037	8.64928	-2.24839	-2.3845
TTTTCTATCTACGTACTTGACACTATTTCCTATTTCTCTTGACCATTGTGTTCTCTACCTTAGTTTGTACGTT	0.478937	7.3313	-2.10578	-1.23129
TTTTCTATCTACGTACTTGACACTATTTCCTATTTCTCTTGACCCTTGTGTTCTCTACCTTAGTTTGTACGTT	0.289311	4.42861	-1.60629	-0.95462
TTTTCTATCTACGTACTTGACACTATTTCCTATTTCTCTTGTAAATTGTGTTCTCTACCTTAGTTTGTACGTT	1.10683	16.9428	-2.94868	-2.43837
TTTTCTATCTACGTACTTGACACTATTTCCTATTTCTCTTGTAATTTGTGTTCTCTACCTTAGTTTGTACGTT	1.22548	18.7589	-3.04085	-2.73908
TTTTCTATCTACGTACTTGACACTATTTCCTATTTCTCTTGTAAGTTGTGTTCTCTACCTTAGTTTGTACGTT	0.790491	12.1004	-2.60535	-1.74476
TTTTCTATCTACGTACTTGACACTATTTCCTATTTCTCTTGTATATTGTGTTCTCTACCTTAGTTTGTACGTT	1.16761	17.8732	-2.99277	-2.59385
TTTTCTATCTACGTACTTGACACTATTTCCTATTTCTCTTGTATTTTGTGTTCTCTACCTTAGTTTGTACGTT	1.17775	18.0284	-2.98676	-1.76374
TTTTCTATCTACGTACTTGACACTATTTCCTATTTCTCTTGTAGTTTGTGTTCTCTACCTTAGTTTGTACGTT	0.752733	11.5224	-2.55955	-2.04888
TTTTCTATCTACGTACTTGACACTATTTCCTATTTCTCTTGTAGCTTGTGTTCTCTACCTTAGTTTGTACGTT	0.837397	12.8184	-2.66714	-0.802334
TTTTCTATCTACGTACTTGACACTATTTCCTATTTCTCTTGTACTTTGTGTTCTCTACCTTAGTTTGTACGTT	1.69248	25.9076	-3.37237	-2.48249
TTTTCTATCTACGTACTTGACACTATTTCCTATTTCTCTTGTACGTTGTGTTCTCTACCTTAGTTTGTACGTT	0.673359	10.3074	-2.4338	-1.14985
TTTTCTATCTACGTACTTGACACTATTTCCTATTTCTCTTGTACCTTGTGTTCTCTACCTTAGTTTGTACGTT	0.346489	5.30385	-1.78533	-1.10624
TTTTCTATCTACGTACTTGACACTATTTCCTATTTCTCTTGTTAGTTGTGTTCTCTACCTTAGTTTGTACGTT	0.320703	4.90915	-1.69107	-0.954524
TTTTCTATCTACGTACTTGACACTATTTCCTATTTCTCTTGTTGATTGTGTTCTCTACCTTAGTTTGTACGTT	0.519039	7.94516	-2.19173	-0.954447
TTTTCTATCTACGTACTTGACACTATTTCCTATTTCTCTTGTTGTTTGTGTTCTCTACCTTAGTTTGTACGTT	0.295544	4.52402	-1.63042	-1.23253
TTTTCTATCTACGTACTTGACACTATTTCCTATTTCTCTTGTTGGTTGTGTTCTCTACCTTAGTTTGTACGTT	0.633737	9.70089	-2.39386	-0.954732
TTTTCTATCTACGTACTTGACACTATTTCCTATTTCTCTTGTGAATTGTGTTCTCTACCTTAGTTTGTACGTT	0.473221	7.2438	-2.09667	-1.9477
TTTTCTATCTACGTACTTGACACTATTTCCTATTTCTCTTGTGTGTTGTGTTCTCTACCTTAGTTTGTACGTT	0.354896	5.43255	-1.81115	-0.954703
TTTTCTATCTACGTACTTGACACTATTTCCTATTTCTCTTGTGGTTTGTGTTCTCTACCTTAGTTTGTACGTT	0.333118	5.09919	-1.7332	-1.16998
TTTTCTATCTACGTACTTGACACTATTTCCTATTTCTCTTGTGGGTTGTGTTCTCTACCTTAGTTTGTACGTT	0.409609	6.27007	-1.95378	-0.954815
TTTTCTATCTACGTACTTGACACTATTTCCTATTTCTCTTGTGCTTTGTGTTCTCTACCTTAGTTTGTACGTT	0.370566	5.67242	-1.85423	-1.28315
TTTTCTATCTACGTACTTGACACTATTTCCTATTTCTCTTGTGCCTTGTGTTCTCTACCTTAGTTTGTACGTT	0.327271	5.00968	-1.72763	-0.954815
TTTTCTATCTACGTACTTGACACTATTTCCTATTTCTCTTGTCAATTGTGTTCTCTACCTTAGTTTGTACGTT	0.185354	2.83729	-1.15446	-1.9477
TTTTCTATCTACGTACTTGACACTATTTCCTATTTCTCTTGTCAGTTGTGTTCTCTACCTTAGTTTGTACGTT	0.333092	5.09878	-1.74707	-1.24499
TTTTCTATCTACGTACTTGACACTATTTCCTATTTCTCTTGTCTATTGTGTTCTCTACCTTAGTTTGTACGTT	0.344495	5.27334	-1.75684	-1.89435
TTTTCTATCTACGTACTTGACACTATTTCCTATTTCTCTTGTCTCTTGTGTTCTCTACCTTAGTTTGTACGTT	0.512281	7.84171	-2.17845	-0.954358
TTTTCTATCTACGTACTTGACACTATTTCCTATTTCTCTTGTCGATTGTGTTCTCTACCTTAGTTTGTACGTT	0.44808	6.85895	-2.03304	-1.03376
TTTTCTATCTACGTACTTGACACTATTTCCTATTTCTCTTGTCGGTTGTGTTCTCTACCTTAGTTTGTACGTT	0.438833	6.71741	-2.02103	-0.954642
TTTTCTATCTACGTACTTGACACTATTTCCTATTTCTCTTGTCCCTTGTGTTCTCTACCTTAGTTTGTACGTT	0.307586	4.70835	-1.66568	-0.954642
TTTTCTATCTACGTACTTGACACTATTTCCTATTTCTCTTGGAGATTGTGTTCTCTACCTTAGTTTGTACGTT	0.458013	7.01101	-2.04391	-1.03376
TTTTCTATCTACGTACTTGACACTATTTCCTATTTCTCTTGGAGGTTGTGTTCTCTACCTTAGTTTGTACGTT	0.342945	5.24962	-1.76726	-0.954642
TTTTCTATCTACGTACTTGACACTATTTCCTATTTCTCTTGGACATTGTGTTCTCTACCTTAGTTTGTACGTT	0.54923	8.40731	-2.24246	-1.23022
TTTTCTATCTACGTACTTGACACTATTTCCTATTTCTCTTGGACTTTGTGTTCTCTACCTTAGTTTGTACGTT	0.372949	5.7089	-1.8359	-2.47029
TTTTCTATCTACGTACTTGACACTATTTCCTATTTCTCTTGGACCTTGTGTTCTCTACCTTAGTTTGTACGTT	0.419712	6.42471	-1.97941	-0.954642
TTTTCTATCTACGTACTTGACACTATTTCCTATTTCTCTTGGTATTTGTGTTCTCTACCTTAGTTTGTACGTT	0.383229	5.86625	-1.87702	-2.67456
TTTTCTATCTACGTACTTGACACTATTTCCTATTTCTCTTGGTACTTGTGTTCTCTACCTTAGTTTGTACGTT	0.480961	7.36229	-2.11394	-1.64968
TTTTCTATCTACGTACTTGACACTATTTCCTATTTCTCTTGGTTATTGTGTTCTCTACCTTAGTTTGTACGTT	0.632364	9.67987	-2.38674	-1.8578
TTTTCTATCTACGTACTTGACACTATTTCCTATTTCTCTTGGTTGTTGTGTTCTCTACCTTAGTTTGTACGTT	0.319248	4.88688	-1.68412	-0.954508
TTTTCTATCTACGTACTTGACACTATTTCCTATTTCTCTTGGTTCTTGTGTTCTCTACCTTAGTTTGTACGTT	0.42876	6.56322	-1.98805	-0.954335
TTTTCTATCTACGTACTTGACACTATTTCCTATTTCTCTTGGTGATTGTGTTCTCTACCTTAGTTTGTACGTT	0.63076	9.65532	-2.38297	-0.99639
TTTTCTATCTACGTACTTGACACTATTTCCTATTTCTCTTGGTGTTTGTGTTCTCTACCTTAGTTTGTACGTT	0.394265	6.03518	-1.89497	-1.21993
TTTTCTATCTACGTACTTGACACTATTTCCTATTTCTCTTGGTGGTTGTGTTCTCTACCTTAGTTTGTACGTT	0.463567	7.09602	-2.05526	-0.95462
TTTTCTATCTACGTACTTGACACTATTTCCTATTTCTCTTGGTCTTTGTGTTCTCTACCTTAGTTTGTACGTT	0.40708	6.23135	-1.9412	-1.47529
TTTTCTATCTACGTACTTGACACTATTTCCTATTTCTCTTGGTCCTTGTGTTCTCTACCTTAGTTTGTACGTT	0.241908	3.70299	-1.42066	-0.95462
TTTTCTATCTACGTACTTGACACTATTTCCTATTTCTCTTGGGACTTGTGTTCTCTACCTTAGTTTGTACGTT	0.387629	5.9336	-1.90245	-1.68643
TTTTCTATCTACGTACTTGACACTATTTCCTATTTCTCTTGGGTATTGTGTTCTCTACCTTAGTTTGTACGTT	0.316036	4.8377	-1.68467	-1.89435
TTTTCTATCTACGTACTTGACACTATTTCCTATTTCTCTTGGGTGTTGTGTTCTCTACCTTAGTTTGTACGTT	0.481187	7.36574	-2.10314	-0.954815
TTTTCTATCTACGTACTTGACACTATTTCCTATTTCTCTTGGGTCTTGTGTTCTCTACCTTAGTTTGTACGTT	0.334205	5.11582	-1.744	-0.954642
TTTTCTATCTACGTACTTGACACTATTTCCTATTTCTCTTGGGGTTTGTGTTCTCTACCTTAGTTTGTACGTT	0.114631	1.75471	-0.664354	-1.15736
TTTTCTATCTACGTACTTGACACTATTTCCTATTTCTCTTGGGGGTTGTGTTCTCTACCTTAGTTTGTACGTT	0.331161	5.06922	-1.73416	-0.954927
TTTTCTATCTACGTACTTGACACTATTTCCTATTTCTCTTGGGCATTGTGTTCTCTACCTTAGTTTGTACGTT	0.333136	5.09946	-1.73596	-1.23022
TTTTCTATCTACGTACTTGACACTATTTCCTATTTCTCTTGGGCCTTGTGTTCTCTACCTTAGTTTGTACGTT	0.369705	5.65924	-1.8504	-0.954927
TTTTCTATCTACGTACTTGACACTATTTCCTATTTCTCTTGGCACTTGTGTTCTCTACCTTAGTTTGTACGTT	0.32184	4.92655	-1.70168	-1.68643
TTTTCTATCTACGTACTTGACACTATTTCCTATTTCTCTTGGCTATTGTGTTCTCTACCTTAGTTTGTACGTT	0.335643	5.13783	-1.74249	-1.89435
TTTTCTATCTACGTACTTGACACTATTTCCTATTTCTCTTGGCCCTTGTGTTCTCTACCTTAGTTTGTACGTT	0.334327	5.1177	-1.72446	-0.954862
TTTTCTATCTACGTACTTGACACTATTTCCTATTTCTCTTGCAAGTTGTGTTCTCTACCTTAGTTTGTACGTT	0.433488	6.63559	-1.9895	-0.772558
TTTTCTATCTACGTACTTGACACTATTTCCTATTTCTCTTGCATATTGTGTTCTCTACCTTAGTTTGTACGTT	0.776161	11.881	-2.57189	-1.71782
TTTTCTATCTACGTACTTGACACTATTTCCTATTTCTCTTGCAGTTTGTGTTCTCTACCTTAGTTTGTACGTT	0.38534	5.89857	-1.87021	-2.078
TTTTCTATCTACGTACTTGACACTATTTCCTATTTCTCTTGCAGGTTGTGTTCTCTACCTTAGTTTGTACGTT	0.31914	4.88522	-1.69015	-0.954815
TTTTCTATCTACGTACTTGACACTATTTCCTATTTCTCTTGCAGCTTGTGTTCTCTACCTTAGTTTGTACGTT	0.413831	6.3347	-1.95101	-0.95475
TTTTCTATCTACGTACTTGACACTATTTCCTATTTCTCTTGCACTTTGTGTTCTCTACCTTAGTTTGTACGTT	0.469658	7.18927	-2.0877	-2.51127
TTTTCTATCTACGTACTTGACACTATTTCCTATTTCTCTTGCACGTTGTGTTCTCTACCTTAGTTTGTACGTT	0.430145	6.58443	-1.99997	-0.954495
TTTTCTATCTACGTACTTGACACTATTTCCTATTTCTCTTGCTAATTGTGTTCTCTACCTTAGTTTGTACGTT	0.488448	7.4769	-2.11191	-1.3504
TTTTCTATCTACGTACTTGACACTATTTCCTATTTCTCTTGCTAGTTGTGTTCTCTACCTTAGTTTGTACGTT	0.443976	6.79613	-2.03346	-0.95451
TTTTCTATCTACGTACTTGACACTATTTCCTATTTCTCTTGCTTATTGTGTTCTCTACCTTAGTTTGTACGTT	0.494717	7.57286	-2.14394	-1.29621
TTTTCTATCTACGTACTTGACACTATTTCCTATTTCTCTTGCTTGTTGTGTTCTCTACCTTAGTTTGTACGTT	0.497987	7.62291	-2.14076	-0.954607
TTTTCTATCTACGTACTTGACACTATTTCCTATTTCTCTTGCTTCTTGTGTTCTCTACCTTAGTTTGTACGTT	0.38226	5.85143	-1.87011	-0.954434
TTTTCTATCTACGTACTTGACACTATTTCCTATTTCTCTTGCTGTTTGTGTTCTCTACCTTAGTTTGTACGTT	0.292963	4.48452	-1.61802	-1.26227
TTTTCTATCTACGTACTTGACACTATTTCCTATTTCTCTTGCTGGTTGTGTTCTCTACCTTAGTTTGTACGTT	0.379319	5.8064	-1.8792	-0.954719
TTTTCTATCTACGTACTTGACACTATTTCCTATTTCTCTTGCTGCTTGTGTTCTCTACCTTAGTTTGTACGTT	0.332752	5.09358	-1.7347	-0.954654
TTTTCTATCTACGTACTTGACACTATTTCCTATTTCTCTTGCTCTTTGTGTTCTCTACCTTAGTTTGTACGTT	0.531045	8.12894	-2.21605	-1.51736
TTTTCTATCTACGTACTTGACACTATTTCCTATTTCTCTTGCGTATTGTGTTCTCTACCTTAGTTTGTACGTT	0.452845	6.9319	-2.03745	-1.89435
TTTTCTATCTACGTACTTGACACTATTTCCTATTTCTCTTGCGCGTTGTGTTCTCTACCTTAGTTTGTACGTT	0.738862	11.3101	-2.52309	-0.954286
TTTTCTATCTACGTACTTGACACTATTTCCTATTTCTCTTGCCAATTGTGTTCTCTACCTTAGTTTGTACGTT	0.369021	5.64877	-1.83639	-1.9477
TTTTCTATCTACGTACTTGACACTATTTCCTATTTCTCTTGCCATTTGTGTTCTCTACCTTAGTTTGTACGTT	0.57863	8.85734	-2.28934	-2.06351
TTTTCTATCTACGTACTTGACACTATTTCCTATTTCTCTTGCCACTTGTGTTCTCTACCTTAGTTTGTACGTT	0.488653	7.48003	-2.13482	-1.68643
TTTTCTATCTACGTACTTGACACTATTTCCTATTTCTCTTGCCGGTTGTGTTCTCTACCTTAGTTTGTACGTT	0.387534	5.93215	-1.89937	-0.954927
TTTTCTATCTACGTACTTGACACTATTTCCTATTTCTCTTGCCGCTTGTGTTCTCTACCTTAGTTTGTACGTT	0.333465	5.1045	-1.72237	-0.954862
TTTTCTATCTACGTACTTGACACTATTTCCTATTTCTCTTGCCCTTTGTGTTCTCTACCTTAGTTTGTACGTT	0.496733	7.60372	-2.14313	-1.23355
TTTTCTATCTACGTACTTGACACTATTTCCTATTTCTCTTCAAAATTGTGTTCTCTACCTTAGTTTGTACGTT	1.13032	17.3023	-2.94978	-2.43318
TTTTCTATCTACGTACTTGACACTATTTCCTATTTCTCTTCAAATTTGTGTTCTCTACCTTAGTTTGTACGTT	0.664276	10.1684	-2.43181	-2.27601
TTTTCTATCTACGTACTTGACACTATTTCCTATTTCTCTTCAAACTTGTGTTCTCTACCTTAGTTTGTACGTT	0.749643	11.4751	-2.56107	-2.17527
TTTTCTATCTACGTACTTGACACTATTTCCTATTTCTCTTCAATATTGTGTTCTCTACCTTAGTTTGTACGTT	1.2702	19.4436	-3.08226	-2.38051
TTTTCTATCTACGTACTTGACACTATTTCCTATTTCTCTTCAATTTTGTGTTCTCTACCTTAGTTTGTACGTT	0.462448	7.0789	-2.06107	-1.52646
TTTTCTATCTACGTACTTGACACTATTTCCTATTTCTCTTCAAGTTTGTGTTCTCTACCTTAGTTTGTACGTT	0.429938	6.58126	-1.98112	-1.57717
TTTTCTATCTACGTACTTGACACTATTTCCTATTTCTCTTCATAATTGTGTTCTCTACCTTAGTTTGTACGTT	2.01731	30.8798	-3.53547	-2.7199
TTTTCTATCTACGTACTTGACACTATTTCCTATTTCTCTTCATAGTTGTGTTCTCTACCTTAGTTTGTACGTT	0.701927	10.7447	-2.49525	-2.03157
TTTTCTATCTACGTACTTGACACTATTTCCTATTTCTCTTCATACTTGTGTTCTCTACCTTAGTTTGTACGTT	1.58621	24.2809	-3.29392	-2.46401
TTTTCTATCTACGTACTTGACACTATTTCCTATTTCTCTTCATTATTGTGTTCTCTACCTTAGTTTGTACGTT	1.34094	20.5264	-3.13142	-2.66765
TTTTCTATCTACGTACTTGACACTATTTCCTATTTCTCTTCATTTTTGTGTTCTCTACCTTAGTTTGTACGTT	0.53322	8.16224	-2.22251	-1.11748
TTTTCTATCTACGTACTTGACACTATTTCCTATTTCTCTTCATTGTTGTGTTCTCTACCTTAGTTTGTACGTT	0.535161	8.19195	-2.22204	-1.2174
TTTTCTATCTACGTACTTGACACTATTTCCTATTTCTCTTCATGTTTGTGTTCTCTACCTTAGTTTGTACGTT	0.473332	7.24551	-2.09534	-1.05566
TTTTCTATCTACGTACTTGACACTATTTCCTATTTCTCTTCATGCTTGTGTTCTCTACCTTAGTTTGTACGTT	0.619883	9.48882	-2.34442	-1.26788
TTTTCTATCTACGTACTTGACACTATTTCCTATTTCTCTTCATCTTTGTGTTCTCTACCTTAGTTTGTACGTT	0.506543	7.75387	-2.15925	-1.01096
TTTTCTATCTACGTACTTGACACTATTTCCTATTTCTCTTCAGATTTGTGTTCTCTACCTTAGTTTGTACGTT	0.565818	8.66123	-2.2616	-1.36709
TTTTCTATCTACGTACTTGACACTATTTCCTATTTCTCTTCAGTTTTGTGTTCTCTACCTTAGTTTGTACGTT	0.32178	4.92562	-1.69954	-0.954351
TTTTCTATCTACGTACTTGACACTATTTCCTATTTCTCTTCAGTGTTGTGTTCTCTACCTTAGTTTGTACGTT	0.299593	4.58601	-1.63561	-0.954434
TTTTCTATCTACGTACTTGACACTATTTCCTATTTCTCTTCAGGGTTGTGTTCTCTACCTTAGTTTGTACGTT	0.461081	7.05797	-2.0717	-0.954546
TTTTCTATCTACGTACTTGACACTATTTCCTATTTCTCTTCAGGCTTGTGTTCTCTACCTTAGTTTGTACGTT	0.615158	9.4165	-2.35158	-0.954481
TTTTCTATCTACGTACTTGACACTATTTCCTATTTCTCTTCAGCATTGTGTTCTCTACCTTAGTTTGTACGTT	0.538201	8.23848	-2.22184	-1.04254
TTTTCTATCTACGTACTTGACACTATTTCCTATTTCTCTTCAGCTTTGTGTTCTCTACCTTAGTTTGTACGTT	0.42994	6.58129	-2.00304	-0.954338
TTTTCTATCTACGTACTTGACACTATTTCCTATTTCTCTTCAGCGTTGTGTTCTCTACCTTAGTTTGTACGTT	0.507084	7.76215	-2.13792	-0.954226
TTTTCTATCTACGTACTTGACACTATTTCCTATTTCTCTTCACAATTGTGTTCTCTACCTTAGTTTGTACGTT	1.11975	17.1405	-2.95926	-2.0203
TTTTCTATCTACGTACTTGACACTATTTCCTATTTCTCTTCACAGTTGTGTTCTCTACCTTAGTTTGTACGTT	0.597274	9.14274	-2.32715	-1.31892
TTTTCTATCTACGTACTTGACACTATTTCCTATTTCTCTTCACACTTGTGTTCTCTACCTTAGTTTGTACGTT	0.805512	12.3303	-2.59732	-1.75953
TTTTCTATCTACGTACTTGACACTATTTCCTATTTCTCTTCACTATTGTGTTCTCTACCTTAGTTTGTACGTT	0.877488	13.4321	-2.70157	-1.96704
TTTTCTATCTACGTACTTGACACTATTTCCTATTTCTCTTCACTGTTGTGTTCTCTACCTTAGTTTGTACGTT	0.320288	4.9028	-1.70457	-1.86088
TTTTCTATCTACGTACTTGACACTATTTCCTATTTCTCTTCACCGTTGTGTTCTCTACCTTAGTTTGTACGTT	0.364979	5.5869	-1.83902	-0.954127
TTTTCTATCTACGTACTTGACACTATTTCCTATTTCTCTTCACCCTTGTGTTCTCTACCTTAGTTTGTACGTT	0.716014	10.9603	-2.50883	-0.954447
TTTTCTATCTACGTACTTGACACTATTTCCTATTTCTCTTCTAAATTGTGTTCTCTACCTTAGTTTGTACGTT	0.681117	10.4262	-2.44896	-2.08039
TTTTCTATCTACGTACTTGACACTATTTCCTATTTCTCTTCTATGTTGTGTTCTCTACCTTAGTTTGTACGTT	0.558041	8.54219	-2.25101	-1.70433
TTTTCTATCTACGTACTTGACACTATTTCCTATTTCTCTTCTATCTTGTGTTCTCTACCTTAGTTTGTACGTT	0.639263	9.78548	-2.39201	-1.66137
TTTTCTATCTACGTACTTGACACTATTTCCTATTTCTCTTCTAGATTGTGTTCTCTACCTTAGTTTGTACGTT	0.385658	5.90344	-1.88707	-1.75673
TTTTCTATCTACGTACTTGACACTATTTCCTATTTCTCTTCTAGTTTGTGTTCTCTACCTTAGTTTGTACGTT	0.713597	10.9234	-2.51148	-1.98058
TTTTCTATCTACGTACTTGACACTATTTCCTATTTCTCTTCTTAGTTGTGTTCTCTACCTTAGTTTGTACGTT	0.437343	6.6946	-2.01625	-0.954351
TTTTCTATCTACGTACTTGACACTATTTCCTATTTCTCTTCTTTTTTGTGTTCTCTACCTTAGTTTGTACGTT	0.554245	8.48407	-2.25909	-1.06241
TTTTCTATCTACGTACTTGACACTATTTCCTATTTCTCTTCTTGGTTGTGTTCTCTACCTTAGTTTGTACGTT	0.415828	6.36526	-1.94568	-0.95456
TTTTCTATCTACGTACTTGACACTATTTCCTATTTCTCTTCTTCGTTGTGTTCTCTACCTTAGTTTGTACGTT	0.403362	6.17445	-1.9347	-0.954239
TTTTCTATCTACGTACTTGACACTATTTCCTATTTCTCTTCTGAATTGTGTTCTCTACCTTAGTTTGTACGTT	0.252959	3.87215	-1.47347	-1.9477
TTTTCTATCTACGTACTTGACACTATTTCCTATTTCTCTTCTGATTTGTGTTCTCTACCTTAGTTTGTACGTT	0.371086	5.68037	-1.85466	-1.7727
TTTTCTATCTACGTACTTGACACTATTTCCTATTTCTCTTCTGAGTTGTGTTCTCTACCTTAGTTTGTACGTT	0.357475	5.47203	-1.82243	-1.24499
TTTTCTATCTACGTACTTGACACTATTTCCTATTTCTCTTCTGTTTTGTGTTCTCTACCTTAGTTTGTACGTT	0.42737	6.54194	-1.97893	-1.00032
TTTTCTATCTACGTACTTGACACTATTTCCTATTTCTCTTCTGGTTTGTGTTCTCTACCTTAGTTTGTACGTT	0.449954	6.88765	-2.04805	-1.1001
TTTTCTATCTACGTACTTGACACTATTTCCTATTTCTCTTCTGGGTTGTGTTCTCTACCTTAGTTTGTACGTT	0.341541	5.22813	-1.74211	-0.954642
TTTTCTATCTACGTACTTGACACTATTTCCTATTTCTCTTCTGCATTGTGTTCTCTACCTTAGTTTGTACGTT	0.453127	6.93622	-2.0528	-1.23022
TTTTCTATCTACGTACTTGACACTATTTCCTATTTCTCTTCTGCGTTGTGTTCTCTACCTTAGTTTGTACGTT	0.326816	5.00272	-1.73164	-0.954322
TTTTCTATCTACGTACTTGACACTATTTCCTATTTCTCTTCTGCCTTGTGTTCTCTACCTTAGTTTGTACGTT	0.248899	3.81	-1.42944	-0.954642
TTTTCTATCTACGTACTTGACACTATTTCCTATTTCTCTTCTCAATTGTGTTCTCTACCTTAGTTTGTACGTT	0.589756	9.02766	-2.30492	-1.9477
TTTTCTATCTACGTACTTGACACTATTTCCTATTTCTCTTCTCATTTGTGTTCTCTACCTTAGTTTGTACGTT	0.478639	7.32675	-2.10565	-1.96605
TTTTCTATCTACGTACTTGACACTATTTCCTATTTCTCTTCTCAGTTGTGTTCTCTACCTTAGTTTGTACGTT	0.370553	5.67221	-1.85005	-1.24499
TTTTCTATCTACGTACTTGACACTATTTCCTATTTCTCTTCTCTGTTGTGTTCTCTACCTTAGTTTGTACGTT	0.639229	9.78497	-2.37236	-0.954358
TTTTCTATCTACGTACTTGACACTATTTCCTATTTCTCTTCTCTCTTGTGTTCTCTACCTTAGTTTGTACGTT	0.385302	5.89799	-1.89384	-0.954185
TTTTCTATCTACGTACTTGACACTATTTCCTATTTCTCTTCTCGATTGTGTTCTCTACCTTAGTTTGTACGTT	0.320436	4.90506	-1.70467	-1.03376
TTTTCTATCTACGTACTTGACACTATTTCCTATTTCTCTTCTCGGTTGTGTTCTCTACCTTAGTTTGTACGTT	0.393669	6.02607	-1.90879	-0.95447
TTTTCTATCTACGTACTTGACACTATTTCCTATTTCTCTTCTCCTTTGTGTTCTCTACCTTAGTTTGTACGTT	0.302232	4.6264	-1.62535	-1.13398
TTTTCTATCTACGTACTTGACACTATTTCCTATTTCTCTTCTCCGTTGTGTTCTCTACCTTAGTTTGTACGTT	0.314309	4.81127	-1.66102	-0.954149
TTTTCTATCTACGTACTTGACACTATTTCCTATTTCTCTTCGAAATTGTGTTCTCTACCTTAGTTTGTACGTT	0.449401	6.87918	-2.0449	-1.82682
TTTTCTATCTACGTACTTGACACTATTTCCTATTTCTCTTCGAATTTGTGTTCTCTACCTTAGTTTGTACGTT	0.340721	5.21557	-1.75567	-2.16212
TTTTCTATCTACGTACTTGACACTATTTCCTATTTCTCTTCGATATTGTGTTCTCTACCTTAGTTTGTACGTT	0.499787	7.65047	-2.12302	-1.77329
TTTTCTATCTACGTACTTGACACTATTTCCTATTTCTCTTCGATTTTGTGTTCTCTACCTTAGTTTGTACGTT	0.435476	6.66602	-2.01666	-1.41031
TTTTCTATCTACGTACTTGACACTATTTCCTATTTCTCTTCGATGTTGTGTTCTCTACCTTAGTTTGTACGTT	0.468661	7.174	-2.08473	-0.954358
TTTTCTATCTACGTACTTGACACTATTTCCTATTTCTCTTCGATCTTGTGTTCTCTACCTTAGTTTGTACGTT	0.476472	7.29358	-2.10639	-0.954185
TTTTCTATCTACGTACTTGACACTATTTCCTATTTCTCTTCGAGTTTGTGTTCTCTACCTTAGTTTGTACGTT	0.554114	8.48207	-2.23784	-1.46117
TTTTCTATCTACGTACTTGACACTATTTCCTATTTCTCTTCGAGGTTGTGTTCTCTACCTTAGTTTGTACGTT	0.24031	3.67853	-1.41899	-0.95447
TTTTCTATCTACGTACTTGACACTATTTCCTATTTCTCTTCGACATTGTGTTCTCTACCTTAGTTTGTACGTT	0.358977	5.49502	-1.82657	-1.10706
TTTTCTATCTACGTACTTGACACTATTTCCTATTTCTCTTCGACGTTGTGTTCTCTACCTTAGTTTGTACGTT	0.399646	6.11757	-1.9286	-0.954149
TTTTCTATCTACGTACTTGACACTATTTCCTATTTCTCTTCGACCTTGTGTTCTCTACCTTAGTTTGTACGTT	0.404899	6.19797	-1.94252	-0.95447
TTTTCTATCTACGTACTTGACACTATTTCCTATTTCTCTTCGTAATTGTGTTCTCTACCTTAGTTTGTACGTT	0.488394	7.47607	-2.11268	-0.74875
TTTTCTATCTACGTACTTGACACTATTTCCTATTTCTCTTCGTTATTGTGTTCTCTACCTTAGTTTGTACGTT	0.348188	5.32987	-1.76906	-0.773978
TTTTCTATCTACGTACTTGACACTATTTCCTATTTCTCTTCGTGATTGTGTTCTCTACCTTAGTTTGTACGTT	0.193361	2.95986	-1.19714	-0.954163
TTTTCTATCTACGTACTTGACACTATTTCCTATTTCTCTTCGTCTTTGTGTTCTCTACCTTAGTTTGTACGTT	0.444131	6.79851	-2.02096	-0.954239
TTTTCTATCTACGTACTTGACACTATTTCCTATTTCTCTTCGTCGTTGTGTTCTCTACCTTAGTTTGTACGTT	0.0996134	1.52483	-0.529861	-0.954127
TTTTCTATCTACGTACTTGACACTATTTCCTATTTCTCTTCGTCCTTGTGTTCTCTACCTTAGTTTGTACGTT	0.327871	5.01887	-1.72094	-0.954447
TTTTCTATCTACGTACTTGACACTATTTCCTATTTCTCTTCGGAGTTGTGTTCTCTACCTTAGTTTGTACGTT	0.369673	5.65875	-1.84651	-1.24499
TTTTCTATCTACGTACTTGACACTATTTCCTATTTCTCTTCGGACTTGTGTTCTCTACCTTAGTTTGTACGTT	0.520228	7.96337	-2.17693	-1.68643
TTTTCTATCTACGTACTTGACACTATTTCCTATTTCTCTTCGGTATTGTGTTCTCTACCTTAGTTTGTACGTT	0.311454	4.76756	-1.67995	-1.89435
TTTTCTATCTACGTACTTGACACTATTTCCTATTTCTCTTCGGGCTTGTGTTCTCTACCTTAGTTTGTACGTT	0.359821	5.50794	-1.80292	-0.95469
TTTTCTATCTACGTACTTGACACTATTTCCTATTTCTCTTCGGCGTTGTGTTCTCTACCTTAGTTTGTACGTT	0.418964	6.41327	-1.97281	-0.954434
TTTTCTATCTACGTACTTGACACTATTTCCTATTTCTCTTCGGCCTTGTGTTCTCTACCTTAGTTTGTACGTT	0.343745	5.26185	-1.77639	-0.954755
TTTTCTATCTACGTACTTGACACTATTTCCTATTTCTCTTCGCAATTGTGTTCTCTACCTTAGTTTGTACGTT	0.474916	7.26975	-2.09148	-1.9477
TTTTCTATCTACGTACTTGACACTATTTCCTATTTCTCTTCGCATTTGTGTTCTCTACCTTAGTTTGTACGTT	0.382149	5.84973	-1.87924	-1.194
TTTTCTATCTACGTACTTGACACTATTTCCTATTTCTCTTCGCAGTTGTGTTCTCTACCTTAGTTTGTACGTT	0.444544	6.80483	-2.02231	-1.24499
TTTTCTATCTACGTACTTGACACTATTTCCTATTTCTCTTCGCACTTGTGTTCTCTACCTTAGTTTGTACGTT	0.281178	4.30412	-1.541	-1.68643
TTTTCTATCTACGTACTTGACACTATTTCCTATTTCTCTTCGCTATTGTGTTCTCTACCTTAGTTTGTACGTT	0.465533	7.12612	-2.081	-1.89435
TTTTCTATCTACGTACTTGACACTATTTCCTATTTCTCTTCGCTTTTGTGTTCTCTACCTTAGTTTGTACGTT	0.473719	7.25143	-2.09541	-0.954495
TTTTCTATCTACGTACTTGACACTATTTCCTATTTCTCTTCGCTGTTGTGTTCTCTACCTTAGTTTGTACGTT	0.403555	6.1774	-1.9292	-0.954577
TTTTCTATCTACGTACTTGACACTATTTCCTATTTCTCTTCGCGATTGTGTTCTCTACCTTAGTTTGTACGTT	0.366466	5.60966	-1.8169	-1.03376
TTTTCTATCTACGTACTTGACACTATTTCCTATTTCTCTTCGCGGTTGTGTTCTCTACCTTAGTTTGTACGTT	0.369021	5.64876	-1.84236	-0.95469
TTTTCTATCTACGTACTTGACACTATTTCCTATTTCTCTTCGCGCTTGTGTTCTCTACCTTAGTTTGTACGTT	0.519568	7.95326	-2.17329	-0.954625
TTTTCTATCTACGTACTTGACACTATTTCCTATTTCTCTTCGCCATTGTGTTCTCTACCTTAGTTTGTACGTT	0.265237	4.0601	-1.4878	-1.23022
TTTTCTATCTACGTACTTGACACTATTTCCTATTTCTCTTCGCCTTTGTGTTCTCTACCTTAGTTTGTACGTT	0.372177	5.69707	-1.85988	-0.954481
TTTTCTATCTACGTACTTGACACTATTTCCTATTTCTCTTCGCCGTTGTGTTCTCTACCTTAGTTTGTACGTT	0.480737	7.35885	-2.10217	-0.954369
TTTTCTATCTACGTACTTGACACTATTTCCTATTTCTCTTCCAATTTGTGTTCTCTACCTTAGTTTGTACGTT	0.481239	7.36654	-2.1157	-2.76044
TTTTCTATCTACGTACTTGACACTATTTCCTATTTCTCTTCCATTTTGTGTTCTCTACCTTAGTTTGTACGTT	0.494554	7.57036	-2.13531	-2.02058
TTTTCTATCTACGTACTTGACACTATTTCCTATTTCTCTTCCAGTTTGTGTTCTCTACCTTAGTTTGTACGTT	0.454439	6.9563	-2.03711	-2.07064
TTTTCTATCTACGTACTTGACACTATTTCCTATTTCTCTTCCAGCTTGTGTTCTCTACCTTAGTTTGTACGTT	0.350489	5.36509	-1.78559	-0.954577
TTTTCTATCTACGTACTTGACACTATTTCCTATTTCTCTTCCACGTTGTGTTCTCTACCTTAGTTTGTACGTT	0.372698	5.70505	-1.84479	-0.954322
TTTTCTATCTACGTACTTGACACTATTTCCTATTTCTCTTCCTAATTGTGTTCTCTACCTTAGTTTGTACGTT	0.501795	7.68121	-2.15786	-0.813743
TTTTCTATCTACGTACTTGACACTATTTCCTATTTCTCTTCCTTGTTGTGTTCTCTACCTTAGTTTGTACGTT	0.314403	4.81271	-1.68255	-0.954434
TTTTCTATCTACGTACTTGACACTATTTCCTATTTCTCTTCCTGGTTGTGTTCTCTACCTTAGTTTGTACGTT	0.389595	5.96371	-1.89523	-0.954546
TTTTCTATCTACGTACTTGACACTATTTCCTATTTCTCTTCCTCATTGTGTTCTCTACCTTAGTTTGTACGTT	0.456802	6.99247	-2.0602	-0.954434
TTTTCTATCTACGTACTTGACACTATTTCCTATTTCTCTTCCTCTTTGTGTTCTCTACCTTAGTTTGTACGTT	0.327979	5.02052	-1.70768	-1.5099
TTTTCTATCTACGTACTTGACACTATTTCCTATTTCTCTTCCTCGTTGTGTTCTCTACCTTAGTTTGTACGTT	0.360553	5.51914	-1.81057	-0.954226
TTTTCTATCTACGTACTTGACACTATTTCCTATTTCTCTTCCTCCTTGTGTTCTCTACCTTAGTTTGTACGTT	0.424191	6.49328	-1.985	-0.954546
TTTTCTATCTACGTACTTGACACTATTTCCTATTTCTCTTCCGAATTGTGTTCTCTACCTTAGTTTGTACGTT	0.223346	3.41885	-1.34223	-1.9477
TTTTCTATCTACGTACTTGACACTATTTCCTATTTCTCTTCCGACTTGTGTTCTCTACCTTAGTTTGTACGTT	0.298491	4.56913	-1.62629	-1.68643
TTTTCTATCTACGTACTTGACACTATTTCCTATTTCTCTTCCGTATTGTGTTCTCTACCTTAGTTTGTACGTT	0.370995	5.67898	-1.8495	-1.89435
TTTTCTATCTACGTACTTGACACTATTTCCTATTTCTCTTCCGTGTTGTGTTCTCTACCTTAGTTTGTACGTT	0.666784	10.2068	-2.42405	-0.954322
TTTTCTATCTACGTACTTGACACTATTTCCTATTTCTCTTCCCAGTTGTGTTCTCTACCTTAGTTTGTACGTT	0.415769	6.36436	-1.96313	-0.954546
TTTTCTATCTACGTACTTGACACTATTTCCTATTTCTCTTCCCTATTGTGTTCTCTACCTTAGTTTGTACGTT	0.290717	4.45014	-1.59725	-1.3125
TTTTCTATCTACGTACTTGACACTATTTCCTATTTCTCTTCCCTTTTGTGTTCTCTACCTTAGTTTGTACGTT	0.358623	5.4896	-1.79905	-1.04789
TTTTCTATCTACGTACTTGACACTATTTCCTATTTCTCTTCCCTCTTGTGTTCTCTACCTTAGTTTGTACGTT	0.486317	7.44428	-2.12139	-0.95447
TTTTCTATCTACGTACTTGACACTATTTCCTATTTCTCTTCCCGCTTGTGTTCTCTACCTTAGTTTGTACGTT	0.438393	6.71068	-1.99651	-0.95469
TTTTCTATCTACGTACTTGACACTATTTCCTATTTCTCTTCCCCTTTGTGTTCTCTACCTTAGTTTGTACGTT	0.373022	5.71002	-1.86353	-1.22603
TTTTCTATCTACGTACTTGACACTATTTCCTATTTCTCTTCCCCGTTGTGTTCTCTACCTTAGTTTGTACGTT	0.370906	5.67762	-1.82791	-0.954434
TTTTCTATCTACGTACTTGACACTATTTCCTATTTCTCTTCCCCCTTGTGTTCTCTACCTTAGTTTGTACGTT	0.46095	7.05597	-2.05366	-0.954755
TTTTCTATCTACGTACTTGACACTATTTCCTATTTCTCTGAAAAATTGTGTTCTCTACCTTAGTTTGTACGTT	0.831174	12.7231	-2.65569	-1.70003
TTTTCTATCTACGTACTTGACACTATTTCCTATTTCTCTGAAAACTTGTGTTCTCTACCTTAGTTTGTACGTT	0.410366	6.28165	-1.94371	-1.43705
TTTTCTATCTACGTACTTGACACTATTTCCTATTTCTCTGAAATGTTGTGTTCTCTACCTTAGTTTGTACGTT	0.403852	6.18194	-1.94079	-2.51336
TTTTCTATCTACGTACTTGACACTATTTCCTATTTCTCTGAAATCTTGTGTTCTCTACCTTAGTTTGTACGTT	0.49838	7.62892	-2.1437	-2.54959
TTTTCTATCTACGTACTTGACACTATTTCCTATTTCTCTGAAAGGTTGTGTTCTCTACCTTAGTTTGTACGTT	0.480401	7.35371	-2.10796	-0.95456
TTTTCTATCTACGTACTTGACACTATTTCCTATTTCTCTGAAACTTTGTGTTCTCTACCTTAGTTTGTACGTT	1.13445	17.3656	-2.97148	-2.29672
TTTTCTATCTACGTACTTGACACTATTTCCTATTTCTCTGAATAGTTGTGTTCTCTACCTTAGTTTGTACGTT	0.368033	5.63365	-1.84579	-2.14658
TTTTCTATCTACGTACTTGACACTATTTCCTATTTCTCTGAATACTTGTGTTCTCTACCTTAGTTTGTACGTT	0.639679	9.79186	-2.37923	-2.57768
TTTTCTATCTACGTACTTGACACTATTTCCTATTTCTCTGAATTGTTGTGTTCTCTACCTTAGTTTGTACGTT	0.530434	8.11959	-2.20725	-1.33487
TTTTCTATCTACGTACTTGACACTATTTCCTATTTCTCTGAATCTTTGTGTTCTCTACCTTAGTTTGTACGTT	0.400493	6.13052	-1.93383	-1.12905
TTTTCTATCTACGTACTTGACACTATTTCCTATTTCTCTGAAGACTTGTGTTCTCTACCTTAGTTTGTACGTT	0.396221	6.06513	-1.90091	-1.37131
TTTTCTATCTACGTACTTGACACTATTTCCTATTTCTCTGAAGTTTTGTGTTCTCTACCTTAGTTTGTACGTT	0.446798	6.83933	-2.0376	-1.86981
TTTTCTATCTACGTACTTGACACTATTTCCTATTTCTCTGAAGGCTTGTGTTCTCTACCTTAGTTTGTACGTT	0.510596	7.81593	-2.16848	-0.954481
TTTTCTATCTACGTACTTGACACTATTTCCTATTTCTCTGAAGCGTTGTGTTCTCTACCTTAGTTTGTACGTT	0.480781	7.35953	-2.10677	-0.954226
TTTTCTATCTACGTACTTGACACTATTTCCTATTTCTCTGAACATTTGTGTTCTCTACCTTAGTTTGTACGTT	1.43657	21.9903	-3.19205	-1.84637
TTTTCTATCTACGTACTTGACACTATTTCCTATTTCTCTGAACTATTGTGTTCTCTACCTTAGTTTGTACGTT	0.475257	7.27496	-2.08962	-2.09486
TTTTCTATCTACGTACTTGACACTATTTCCTATTTCTCTGAACTTTTGTGTTCTCTACCTTAGTTTGTACGTT	0.620501	9.49829	-2.37229	-2.26805
TTTTCTATCTACGTACTTGACACTATTTCCTATTTCTCTGAACTGTTGTGTTCTCTACCTTAGTTTGTACGTT	0.361637	5.53574	-1.82423	-2.27925
TTTTCTATCTACGTACTTGACACTATTTCCTATTTCTCTGAACTCTTGTGTTCTCTACCTTAGTTTGTACGTT	0.504806	7.7273	-2.14522	-2.3204
TTTTCTATCTACGTACTTGACACTATTTCCTATTTCTCTGAACGCTTGTGTTCTCTACCTTAGTTTGTACGTT	0.369427	5.65498	-1.83525	-0.954383
TTTTCTATCTACGTACTTGACACTATTTCCTATTTCTCTGAACCATTGTGTTCTCTACCTTAGTTTGTACGTT	0.545093	8.34398	-2.21636	-1.15377
TTTTCTATCTACGTACTTGACACTATTTCCTATTTCTCTGAACCGTTGTGTTCTCTACCTTAGTTTGTACGTT	0.313727	4.80236	-1.68252	-0.954127
TTTTCTATCTACGTACTTGACACTATTTCCTATTTCTCTGAACCCTTGTGTTCTCTACCTTAGTTTGTACGTT	0.0869335	1.33073	-0.401145	-0.954447
TTTTCTATCTACGTACTTGACACTATTTCCTATTTCTCTGATAAATTGTGTTCTCTACCTTAGTTTGTACGTT	1.23896	18.9653	-3.06077	-2.60603
TTTTCTATCTACGTACTTGACACTATTTCCTATTTCTCTGATAATTTGTGTTCTCTACCTTAGTTTGTACGTT	2.72808	41.76	-3.8477	-3.47912
TTTTCTATCTACGTACTTGACACTATTTCCTATTTCTCTGATATATTGTGTTCTCTACCTTAGTTTGTACGTT	1.19747	18.3302	-3.02152	-3.11209
TTTTCTATCTACGTACTTGACACTATTTCCTATTTCTCTGATATTTTGTGTTCTCTACCTTAGTTTGTACGTT	1.6476	25.2206	-3.35081	-2.75387
TTTTCTATCTACGTACTTGACACTATTTCCTATTTCTCTGATATGTTGTGTTCTCTACCTTAGTTTGTACGTT	0.661787	10.1303	-2.43104	-2.23533
TTTTCTATCTACGTACTTGACACTATTTCCTATTTCTCTGATAGTTTGTGTTCTCTACCTTAGTTTGTACGTT	1.47796	22.6237	-3.22942	-2.80295
TTTTCTATCTACGTACTTGACACTATTTCCTATTTCTCTGATAGGTTGTGTTCTCTACCTTAGTTTGTACGTT	1.04378	15.9776	-2.88582	-1.38931
TTTTCTATCTACGTACTTGACACTATTTCCTATTTCTCTGATAGCTTGTGTTCTCTACCTTAGTTTGTACGTT	0.875814	13.4065	-2.70527	-1.34596
TTTTCTATCTACGTACTTGACACTATTTCCTATTTCTCTGATACATTGTGTTCTCTACCTTAGTTTGTACGTT	1.5399	23.5719	-3.28108	-2.57898
TTTTCTATCTACGTACTTGACACTATTTCCTATTTCTCTGATACTTTGTGTTCTCTACCTTAGTTTGTACGTT	2.39724	36.6957	-3.69959	-3.22777
TTTTCTATCTACGTACTTGACACTATTTCCTATTTCTCTGATTATTTGTGTTCTCTACCTTAGTTTGTACGTT	1.5958	24.4276	-3.29996	-3.42779
TTTTCTATCTACGTACTTGACACTATTTCCTATTTCTCTGATTAGTTGTGTTCTCTACCTTAGTTTGTACGTT	0.400735	6.13423	-1.92344	-1.31806
TTTTCTATCTACGTACTTGACACTATTTCCTATTTCTCTGATTACTTGTGTTCTCTACCTTAGTTTGTACGTT	0.53261	8.15289	-2.21849	-1.75867
TTTTCTATCTACGTACTTGACACTATTTCCTATTTCTCTGATTTCTTGTGTTCTCTACCTTAGTTTGTACGTT	0.535695	8.20013	-2.21539	-1.32611
TTTTCTATCTACGTACTTGACACTATTTCCTATTTCTCTGATTGTTTGTGTTCTCTACCTTAGTTTGTACGTT	0.537762	8.23176	-2.22189	-2.00288
TTTTCTATCTACGTACTTGACACTATTTCCTATTTCTCTGATTCATTGTGTTCTCTACCTTAGTTTGTACGTT	0.865524	13.249	-2.70273	-1.30332
TTTTCTATCTACGTACTTGACACTATTTCCTATTTCTCTGATTCCTTGTGTTCTCTACCTTAGTTTGTACGTT	0.529348	8.10297	-2.20155	0.8924
TTTTCTATCTACGTACTTGACACTATTTCCTATTTCTCTGATGATTTGTGTTCTCTACCTTAGTTTGTACGTT	1.06742	16.3395	-2.91164	-2.59962
TTTTCTATCTACGTACTTGACACTATTTCCTATTTCTCTGATGTATTGTGTTCTCTACCTTAGTTTGTACGTT	0.607132	9.29363	-2.34276	-1.89435
TTTTCTATCTACGTACTTGACACTATTTCCTATTTCTCTGATGTCTTGTGTTCTCTACCTTAGTTTGTACGTT	0.392566	6.00919	-1.89059	-0.954358
TTTTCTATCTACGTACTTGACACTATTTCCTATTTCTCTGATGGTTTGTGTTCTCTACCTTAGTTTGTACGTT	0.472813	7.23756	-2.08909	-1.94156
TTTTCTATCTACGTACTTGACACTATTTCCTATTTCTCTGATGGGTTGTGTTCTCTACCTTAGTTTGTACGTT	0.479222	7.33567	-2.11287	-1.23222
TTTTCTATCTACGTACTTGACACTATTTCCTATTTCTCTGATGCTTTGTGTTCTCTACCTTAGTTTGTACGTT	0.574529	8.79457	-2.28436	-2.0525
TTTTCTATCTACGTACTTGACACTATTTCCTATTTCTCTGATGCGTTGTGTTCTCTACCTTAGTTTGTACGTT	0.342765	5.24686	-1.77311	-0.954322
TTTTCTATCTACGTACTTGACACTATTTCCTATTTCTCTGATGCCTTGTGTTCTCTACCTTAGTTTGTACGTT	0.369557	5.65697	-1.84808	-0.954642
TTTTCTATCTACGTACTTGACACTATTTCCTATTTCTCTGATCAATTGTGTTCTCTACCTTAGTTTGTACGTT	0.498256	7.62703	-2.14825	-1.9477
TTTTCTATCTACGTACTTGACACTATTTCCTATTTCTCTGATCATTTGTGTTCTCTACCTTAGTTTGTACGTT	1.30378	19.9575	-3.11291	-2.78874
TTTTCTATCTACGTACTTGACACTATTTCCTATTTCTCTGATCTATTGTGTTCTCTACCTTAGTTTGTACGTT	0.43762	6.69884	-2.01964	-1.89435
TTTTCTATCTACGTACTTGACACTATTTCCTATTTCTCTGATCGTTTGTGTTCTCTACCTTAGTTTGTACGTT	0.437273	6.69353	-2.00438	-1.83773
TTTTCTATCTACGTACTTGACACTATTTCCTATTTCTCTGATCGGTTGTGTTCTCTACCTTAGTTTGTACGTT	0.639394	9.78748	-2.40216	-1.23222
TTTTCTATCTACGTACTTGACACTATTTCCTATTTCTCTGATCCATTGTGTTCTCTACCTTAGTTTGTACGTT	0.564705	8.64419	-2.2757	-1.23022
TTTTCTATCTACGTACTTGACACTATTTCCTATTTCTCTGATCCTTTGTGTTCTCTACCTTAGTTTGTACGTT	0.804558	12.3157	-2.62321	-1.97471
TTTTCTATCTACGTACTTGACACTATTTCCTATTTCTCTGATCCGTTGTGTTCTCTACCTTAGTTTGTACGTT	0.500715	7.66466	-2.12906	-0.954149
TTTTCTATCTACGTACTTGACACTATTTCCTATTTCTCTGAGATCTTGTGTTCTCTACCTTAGTTTGTACGTT	0.483461	7.40056	-2.11622	-0.954185
TTTTCTATCTACGTACTTGACACTATTTCCTATTTCTCTGAGAGATTGTGTTCTCTACCTTAGTTTGTACGTT	0.568797	8.70682	-2.28297	-1.03376
TTTTCTATCTACGTACTTGACACTATTTCCTATTTCTCTGAGACCTTGTGTTCTCTACCTTAGTTTGTACGTT	0.421809	6.45681	-1.98161	-0.95447
TTTTCTATCTACGTACTTGACACTATTTCCTATTTCTCTGAGTGATTGTGTTCTCTACCTTAGTTTGTACGTT	0.46904	7.1798	-2.06958	-0.79845
TTTTCTATCTACGTACTTGACACTATTTCCTATTTCTCTGAGTGTTTGTGTTCTCTACCTTAGTTTGTACGTT	0.3067	4.6948	-1.66155	-0.954141
TTTTCTATCTACGTACTTGACACTATTTCCTATTTCTCTGAGTGGTTGTGTTCTCTACCTTAGTTTGTACGTT	0.305453	4.6757	-1.6412	-0.954447
TTTTCTATCTACGTACTTGACACTATTTCCTATTTCTCTGAGTGCTTGTGTTCTCTACCTTAGTTTGTACGTT	0.413092	6.32338	-1.95522	0.927993
TTTTCTATCTACGTACTTGACACTATTTCCTATTTCTCTGAGTCATTGTGTTCTCTACCTTAGTTTGTACGTT	0.362379	5.54709	-1.82394	-0.79845
TTTTCTATCTACGTACTTGACACTATTTCCTATTTCTCTGAGTCGTTGTGTTCTCTACCTTAGTTTGTACGTT	0.425856	6.51877	-1.99317	-0.954127
TTTTCTATCTACGTACTTGACACTATTTCCTATTTCTCTGAGGATTTGTGTTCTCTACCTTAGTTTGTACGTT	0.452406	6.92518	-2.03336	-1.51058
TTTTCTATCTACGTACTTGACACTATTTCCTATTTCTCTGAGGAGTTGTGTTCTCTACCTTAGTTTGTACGTT	0.259104	3.96622	-1.49067	-1.24499
TTTTCTATCTACGTACTTGACACTATTTCCTATTTCTCTGAGGTTTTGTGTTCTCTACCTTAGTTTGTACGTT	0.477381	7.30748	-2.11085	-0.95456
TTTTCTATCTACGTACTTGACACTATTTCCTATTTCTCTGAGGTGTTGTGTTCTCTACCTTAGTTTGTACGTT	0.637036	9.7514	-2.38896	-0.954642
TTTTCTATCTACGTACTTGACACTATTTCCTATTTCTCTGAGGGTTTGTGTTCTCTACCTTAGTTTGTACGTT	0.505877	7.74369	-2.16806	-0.954447
TTTTCTATCTACGTACTTGACACTATTTCCTATTTCTCTGAGGGGTTGTGTTCTCTACCTTAGTTTGTACGTT	0.452538	6.9272	-2.0344	-0.954755
TTTTCTATCTACGTACTTGACACTATTTCCTATTTCTCTGAGGCATTGTGTTCTCTACCTTAGTTTGTACGTT	0.433164	6.63063	-2.00203	-1.23022
TTTTCTATCTACGTACTTGACACTATTTCCTATTTCTCTGAGGCGTTGTGTTCTCTACCTTAGTTTGTACGTT	0.31232	4.78082	-1.64737	-0.954434
TTTTCTATCTACGTACTTGACACTATTTCCTATTTCTCTGAGGCCTTGTGTTCTCTACCTTAGTTTGTACGTT	0.461088	7.05808	-2.07144	-0.954755
TTTTCTATCTACGTACTTGACACTATTTCCTATTTCTCTGAGCACTTGTGTTCTCTACCTTAGTTTGTACGTT	0.401614	6.14768	-1.90213	-1.68643
TTTTCTATCTACGTACTTGACACTATTTCCTATTTCTCTGAGCTGTTGTGTTCTCTACCTTAGTTTGTACGTT	0.382076	5.84861	-1.87047	-0.954577
TTTTCTATCTACGTACTTGACACTATTTCCTATTTCTCTGAGCGTTTGTGTTCTCTACCTTAGTTTGTACGTT	0.579976	8.87795	-2.29323	-0.954383
TTTTCTATCTACGTACTTGACACTATTTCCTATTTCTCTGAGCGCTTGTGTTCTCTACCTTAGTTTGTACGTT	0.26822	4.10576	-1.52933	-0.954625
TTTTCTATCTACGTACTTGACACTATTTCCTATTTCTCTGAGCCATTGTGTTCTCTACCTTAGTTTGTACGTT	0.54588	8.35603	-2.24361	-1.23022
TTTTCTATCTACGTACTTGACACTATTTCCTATTTCTCTGAGCCTTTGTGTTCTCTACCTTAGTTTGTACGTT	0.419378	6.41961	-1.96318	-0.954481
TTTTCTATCTACGTACTTGACACTATTTCCTATTTCTCTGAGCCGTTGTGTTCTCTACCTTAGTTTGTACGTT	0.543756	8.32351	-2.21765	-0.954369
TTTTCTATCTACGTACTTGACACTATTTCCTATTTCTCTGAGCCCTTGTGTTCTCTACCTTAGTTTGTACGTT	0.531698	8.13894	-2.21546	-0.95469
TTTTCTATCTACGTACTTGACACTATTTCCTATTTCTCTGACAAATTGTGTTCTCTACCTTAGTTTGTACGTT	0.540777	8.27791	-2.23253	-1.9477
TTTTCTATCTACGTACTTGACACTATTTCCTATTTCTCTGACAATTTGTGTTCTCTACCTTAGTTTGTACGTT	1.95823	29.9755	-3.50056	-2.82434
TTTTCTATCTACGTACTTGACACTATTTCCTATTTCTCTGACAAGTTGTGTTCTCTACCTTAGTTTGTACGTT	0.418937	6.41286	-1.9742	-1.24499
TTTTCTATCTACGTACTTGACACTATTTCCTATTTCTCTGACAGTTTGTGTTCTCTACCTTAGTTTGTACGTT	0.483487	7.40096	-2.11691	-2.13574
TTTTCTATCTACGTACTTGACACTATTTCCTATTTCTCTGACAGCTTGTGTTCTCTACCTTAGTTTGTACGTT	0.348176	5.32968	-1.77808	-0.954577
TTTTCTATCTACGTACTTGACACTATTTCCTATTTCTCTGACACATTGTGTTCTCTACCTTAGTTTGTACGTT	0.489196	7.48833	-2.1225	-1.23022
TTTTCTATCTACGTACTTGACACTATTTCCTATTTCTCTGACACTTTGTGTTCTCTACCTTAGTTTGTACGTT	1.08649	16.6313	-2.91844	-2.56835
TTTTCTATCTACGTACTTGACACTATTTCCTATTTCTCTGACACGTTGTGTTCTCTACCTTAGTTTGTACGTT	0.441534	6.75876	-1.99291	-0.954322
TTTTCTATCTACGTACTTGACACTATTTCCTATTTCTCTGACACCTTGTGTTCTCTACCTTAGTTTGTACGTT	0.448763	6.86942	-2.04759	-0.954642
TTTTCTATCTACGTACTTGACACTATTTCCTATTTCTCTGACTATTTGTGTTCTCTACCTTAGTTTGTACGTT	1.07334	16.4301	-2.91447	-2.77207
TTTTCTATCTACGTACTTGACACTATTTCCTATTTCTCTGACTTATTGTGTTCTCTACCTTAGTTTGTACGTT	0.593168	9.07989	-2.32637	-1.46515
TTTTCTATCTACGTACTTGACACTATTTCCTATTTCTCTGACTTTTTGTGTTCTCTACCTTAGTTTGTACGTT	1.01147	15.4831	-2.84865	-1.2213
TTTTCTATCTACGTACTTGACACTATTTCCTATTTCTCTGACTTCTTGTGTTCTCTACCTTAGTTTGTACGTT	0.417484	6.39061	-1.96297	0.374779
TTTTCTATCTACGTACTTGACACTATTTCCTATTTCTCTGACTGTTTGTGTTCTCTACCTTAGTTTGTACGTT	0.356521	5.45742	-1.80637	-1.32125
TTTTCTATCTACGTACTTGACACTATTTCCTATTTCTCTGACTGGTTGTGTTCTCTACCTTAGTTTGTACGTT	0.356892	5.4631	-1.81341	-0.173543
TTTTCTATCTACGTACTTGACACTATTTCCTATTTCTCTGACTCTTTGTGTTCTCTACCTTAGTTTGTACGTT	0.569074	8.71107	-2.2717	-1.57596
TTTTCTATCTACGTACTTGACACTATTTCCTATTTCTCTGACGAATTGTGTTCTCTACCTTAGTTTGTACGTT	0.47725	7.30547	-2.09772	-1.9477
TTTTCTATCTACGTACTTGACACTATTTCCTATTTCTCTGACGATTTGTGTTCTCTACCTTAGTTTGTACGTT	0.658031	10.0728	-2.42647	-1.92871
TTTTCTATCTACGTACTTGACACTATTTCCTATTTCTCTGACGAGTTGTGTTCTCTACCTTAGTTTGTACGTT	0.483724	7.40458	-2.10287	-1.24499
TTTTCTATCTACGTACTTGACACTATTTCCTATTTCTCTGACGACTTGTGTTCTCTACCTTAGTTTGTACGTT	0.315862	4.83504	-1.67854	-1.68643
TTTTCTATCTACGTACTTGACACTATTTCCTATTTCTCTGACGGTTTGTGTTCTCTACCTTAGTTTGTACGTT	0.343585	5.2594	-1.76692	-1.25884
TTTTCTATCTACGTACTTGACACTATTTCCTATTTCTCTGACGGCTTGTGTTCTCTACCTTAGTTTGTACGTT	0.248634	3.80596	-1.39859	-0.954369
TTTTCTATCTACGTACTTGACACTATTTCCTATTTCTCTGACGCTTTGTGTTCTCTACCTTAGTTTGTACGTT	0.517448	7.92081	-2.17834	-1.37176
TTTTCTATCTACGTACTTGACACTATTTCCTATTTCTCTGACGCGTTGTGTTCTCTACCTTAGTTTGTACGTT	0.439652	6.72995	-2.021	-0.954114
TTTTCTATCTACGTACTTGACACTATTTCCTATTTCTCTGACCATTTGTGTTCTCTACCTTAGTTTGTACGTT	0.973588	14.9031	-2.80147	-2.12127
TTTTCTATCTACGTACTTGACACTATTTCCTATTTCTCTGACCACTTGTGTTCTCTACCTTAGTTTGTACGTT	0.182977	2.80091	-1.12966	-1.68643
TTTTCTATCTACGTACTTGACACTATTTCCTATTTCTCTGACCGGTTGTGTTCTCTACCTTAGTTTGTACGTT	0.333771	5.10917	-1.74814	-0.954755
TTTTCTATCTACGTACTTGACACTATTTCCTATTTCTCTGACCGCTTGTGTTCTCTACCTTAGTTTGTACGTT	0.40454	6.19248	-1.93065	-0.95469
TTTTCTATCTACGTACTTGACACTATTTCCTATTTCTCTGACCCGTTGTGTTCTCTACCTTAGTTTGTACGTT	0.249505	3.81928	-1.45883	-0.954434
TTTTCTATCTACGTACTTGACACTATTTCCTATTTCTCTGTAAATTTGTGTTCTCTACCTTAGTTTGTACGTT	2.42916	37.1842	-3.7248	-3.02301
TTTTCTATCTACGTACTTGACACTATTTCCTATTTCTCTGTAAAGTTGTGTTCTCTACCTTAGTTTGTACGTT	2.50728	38.3801	-3.7485	-3.07157
TTTTCTATCTACGTACTTGACACTATTTCCTATTTCTCTGTAAACTTGTGTTCTCTACCTTAGTTTGTACGTT	2.36034	36.1308	-3.66749	-3.4918
TTTTCTATCTACGTACTTGACACTATTTCCTATTTCTCTGTAATGTTGTGTTCTCTACCTTAGTTTGTACGTT	1.33421	20.4234	-3.11953	-2.27999
TTTTCTATCTACGTACTTGACACTATTTCCTATTTCTCTGTAAGGTTGTGTTCTCTACCTTAGTTTGTACGTT	1.35076	20.6766	-3.10597	-2.21931
TTTTCTATCTACGTACTTGACACTATTTCCTATTTCTCTGTAACTTTGTGTTCTCTACCTTAGTTTGTACGTT	1.5376	23.5368	-3.26377	-3.05139
TTTTCTATCTACGTACTTGACACTATTTCCTATTTCTCTGTAACGTTGTGTTCTCTACCTTAGTTTGTACGTT	0.746421	11.4258	-2.55771	-2.11657
TTTTCTATCTACGTACTTGACACTATTTCCTATTTCTCTGTAACCTTGTGTTCTCTACCTTAGTTTGTACGTT	2.0036	30.67	-3.54496	-2.25211
TTTTCTATCTACGTACTTGACACTATTTCCTATTTCTCTGTATAATTGTGTTCTCTACCTTAGTTTGTACGTT	2.76471	42.3206	-3.86203	-4.24215
TTTTCTATCTACGTACTTGACACTATTTCCTATTTCTCTGTATATTTGTGTTCTCTACCTTAGTTTGTACGTT	1.18898	18.2002	-3.01061	-3.53527
TTTTCTATCTACGTACTTGACACTATTTCCTATTTCTCTGTATAGTTGTGTTCTCTACCTTAGTTTGTACGTT	3.79648	58.1145	-4.16562	-3.58312
TTTTCTATCTACGTACTTGACACTATTTCCTATTTCTCTGTATACTTGTGTTCTCTACCTTAGTTTGTACGTT	5.14374	78.7375	-4.46857	-3.99721
TTTTCTATCTACGTACTTGACACTATTTCCTATTTCTCTGTATTATTGTGTTCTCTACCTTAGTTTGTACGTT	3.18106	48.6939	-3.99564	-4.19214
TTTTCTATCTACGTACTTGACACTATTTCCTATTTCTCTGTATTGTTGTGTTCTCTACCTTAGTTTGTACGTT	2.02253	30.9598	-3.55226	-2.8029
TTTTCTATCTACGTACTTGACACTATTTCCTATTTCTCTGTATGATTGTGTTCTCTACCTTAGTTTGTACGTT	3.35602	51.3722	-4.06006	-3.38487
TTTTCTATCTACGTACTTGACACTATTTCCTATTTCTCTGTATGTTTGTGTTCTCTACCTTAGTTTGTACGTT	2.03309	31.1214	-3.54373	-2.64783
TTTTCTATCTACGTACTTGACACTATTTCCTATTTCTCTGTATGGTTGTGTTCTCTACCTTAGTTTGTACGTT	1.38451	21.1934	-3.14538	-2.74309
TTTTCTATCTACGTACTTGACACTATTTCCTATTTCTCTGTATCATTGTGTTCTCTACCTTAGTTTGTACGTT	3.28776	50.3271	-4.012	-3.56926
TTTTCTATCTACGTACTTGACACTATTTCCTATTTCTCTGTATCTTTGTGTTCTCTACCTTAGTTTGTACGTT	2.36866	36.2581	-3.68698	-2.60496
TTTTCTATCTACGTACTTGACACTATTTCCTATTTCTCTGTATCGTTGTGTTCTCTACCTTAGTTTGTACGTT	1.73235	26.5178	-3.38251	-2.64179
TTTTCTATCTACGTACTTGACACTATTTCCTATTTCTCTGTATCCTTGTGTTCTCTACCTTAGTTTGTACGTT	2.59414	39.7097	-3.77679	-2.77542
TTTTCTATCTACGTACTTGACACTATTTCCTATTTCTCTGTAGAATTGTGTTCTCTACCTTAGTTTGTACGTT	2.98049	45.6237	-3.93596	-3.42404
TTTTCTATCTACGTACTTGACACTATTTCCTATTTCTCTGTAGATTTGTGTTCTCTACCTTAGTTTGTACGTT	1.7498	26.7849	-3.39548	-2.7001
TTTTCTATCTACGTACTTGACACTATTTCCTATTTCTCTGTAGAGTTGTGTTCTCTACCTTAGTTTGTACGTT	1.89175	28.9579	-3.47694	-2.7491
TTTTCTATCTACGTACTTGACACTATTTCCTATTTCTCTGTAGTATTGTGTTCTCTACCTTAGTTTGTACGTT	2.03476	31.147	-3.53708	-3.37281
TTTTCTATCTACGTACTTGACACTATTTCCTATTTCTCTGTAGGATTGTGTTCTCTACCTTAGTTTGTACGTT	2.20732	33.7885	-3.63527	-2.54612
TTTTCTATCTACGTACTTGACACTATTTCCTATTTCTCTGTAGGTTTGTGTTCTCTACCTTAGTTTGTACGTT	0.761227	11.6524	-2.56574	-1.79175
TTTTCTATCTACGTACTTGACACTATTTCCTATTTCTCTGTAGGGTTGTGTTCTCTACCTTAGTTTGTACGTT	0.876464	13.4164	-2.70432	-1.88923
TTTTCTATCTACGTACTTGACACTATTTCCTATTTCTCTGTAGCATTGTGTTCTCTACCTTAGTTTGTACGTT	2.20918	33.8169	-3.64356	-2.73491
TTTTCTATCTACGTACTTGACACTATTTCCTATTTCTCTGTAGCTTTGTGTTCTCTACCTTAGTTTGTACGTT	0.902093	13.8087	-2.72298	-1.74789
TTTTCTATCTACGTACTTGACACTATTTCCTATTTCTCTGTAGCGTTGTGTTCTCTACCTTAGTTTGTACGTT	1.26756	19.4031	-3.07346	-1.78558
TTTTCTATCTACGTACTTGACACTATTTCCTATTTCTCTGTACATTTGTGTTCTCTACCTTAGTTTGTACGTT	2.38191	36.461	-3.69025	-2.99563
TTTTCTATCTACGTACTTGACACTATTTCCTATTTCTCTGTACAGTTGTGTTCTCTACCTTAGTTTGTACGTT	1.78701	27.3546	-3.40477	-3.04422
TTTTCTATCTACGTACTTGACACTATTTCCTATTTCTCTGTACACTTGTGTTCTCTACCTTAGTTTGTACGTT	4.27655	65.4631	-4.29128	-3.46478
TTTTCTATCTACGTACTTGACACTATTTCCTATTTCTCTGTACTATTGTGTTCTCTACCTTAGTTTGTACGTT	2.92146	44.72	-3.9148	-3.66277
TTTTCTATCTACGTACTTGACACTATTTCCTATTTCTCTGTACTTTTGTGTTCTCTACCTTAGTTTGTACGTT	1.05694	16.1791	-2.87556	-2.15479
TTTTCTATCTACGTACTTGACACTATTTCCTATTTCTCTGTACTGTTGTGTTCTCTACCTTAGTTTGTACGTT	1.15492	17.6789	-2.94838	-2.25204
TTTTCTATCTACGTACTTGACACTATTTCCTATTTCTCTGTACGATTGTGTTCTCTACCTTAGTTTGTACGTT	2.40694	36.8441	-3.72759	-2.84291
TTTTCTATCTACGTACTTGACACTATTTCCTATTTCTCTGTACGTTTGTGTTCTCTACCTTAGTTTGTACGTT	0.834465	12.7735	-2.63437	-2.09462
TTTTCTATCTACGTACTTGACACTATTTCCTATTTCTCTGTACGGTTGTGTTCTCTACCTTAGTTTGTACGTT	0.964227	14.7599	-2.80382	-2.19132
TTTTCTATCTACGTACTTGACACTATTTCCTATTTCTCTGTACGCTTGTGTTCTCTACCTTAGTTTGTACGTT	1.49303	22.8545	-3.2468	-2.30118
TTTTCTATCTACGTACTTGACACTATTTCCTATTTCTCTGTACCATTGTGTTCTCTACCTTAGTTTGTACGTT	2.57138	39.3612	-3.78612	-3.03015
TTTTCTATCTACGTACTTGACACTATTTCCTATTTCTCTGTACCTTTGTGTTCTCTACCTTAGTTTGTACGTT	1.60751	24.6069	-3.29781	-2.05111
TTTTCTATCTACGTACTTGACACTATTTCCTATTTCTCTGTACCGTTGTGTTCTCTACCTTAGTTTGTACGTT	0.290605	4.44842	-1.59876	-2.0885
TTTTCTATCTACGTACTTGACACTATTTCCTATTTCTCTGTACCCTTGTGTTCTCTACCTTAGTTTGTACGTT	2.06158	31.5576	-3.56394	-2.22415
TTTTCTATCTACGTACTTGACACTATTTCCTATTTCTCTGTTAATTTGTGTTCTCTACCTTAGTTTGTACGTT	1.33725	20.4699	-3.11705	-2.2212
TTTTCTATCTACGTACTTGACACTATTTCCTATTTCTCTGTTAAGTTGTGTTCTCTACCTTAGTTTGTACGTT	1.30497	19.9757	-3.10128	-1.71639
TTTTCTATCTACGTACTTGACACTATTTCCTATTTCTCTGTTAACTTGTGTTCTCTACCTTAGTTTGTACGTT	0.865256	13.2449	-2.69403	-2.1225
TTTTCTATCTACGTACTTGACACTATTTCCTATTTCTCTGTTATATTGTGTTCTCTACCTTAGTTTGTACGTT	1.56733	23.9918	-3.28579	-3.11209
TTTTCTATCTACGTACTTGACACTATTTCCTATTTCTCTGTTATTTTGTGTTCTCTACCTTAGTTTGTACGTT	2.14202	32.7889	-3.60741	-2.2939
TTTTCTATCTACGTACTTGACACTATTTCCTATTTCTCTGTTATGTTGTGTTCTCTACCTTAGTTTGTACGTT	1.1477	17.5683	-2.98038	-2.23533
TTTTCTATCTACGTACTTGACACTATTTCCTATTTCTCTGTTATCTTGTGTTCTCTACCTTAGTTTGTACGTT	1.28638	19.6911	-3.0995	-2.19298
TTTTCTATCTACGTACTTGACACTATTTCCTATTTCTCTGTTAGTTTGTGTTCTCTACCTTAGTTTGTACGTT	1.03211	15.7989	-2.87788	-1.44926
TTTTCTATCTACGTACTTGACACTATTTCCTATTTCTCTGTTAGCTTGTGTTCTCTACCTTAGTTTGTACGTT	0.833563	12.7597	-2.66014	-1.34596
TTTTCTATCTACGTACTTGACACTATTTCCTATTTCTCTGTTACATTGTGTTCTCTACCTTAGTTTGTACGTT	0.800633	12.2556	-2.61381	-2.57898
TTTTCTATCTACGTACTTGACACTATTTCCTATTTCTCTGTTACTTTGTGTTCTCTACCTTAGTTTGTACGTT	0.541838	8.29415	-2.21459	-1.74812
TTTTCTATCTACGTACTTGACACTATTTCCTATTTCTCTGTTACGTTGTGTTCTCTACCTTAGTTTGTACGTT	1.55819	23.8518	-3.28774	-1.68865
TTTTCTATCTACGTACTTGACACTATTTCCTATTTCTCTGTTACCTTGTGTTCTCTACCTTAGTTTGTACGTT	0.932121	14.2684	-2.76644	-1.64565
TTTTCTATCTACGTACTTGACACTATTTCCTATTTCTCTGTTTTTTTGTGTTCTCTACCTTAGTTTGTACGTT	0.696121	10.6558	-2.48559	-0.954342
TTTTCTATCTACGTACTTGACACTATTTCCTATTTCTCTGTTTTGTTGTGTTCTCTACCTTAGTTTGTACGTT	0.41115	6.29365	-1.95676	-0.954425
TTTTCTATCTACGTACTTGACACTATTTCCTATTTCTCTGTTTGGTTGTGTTCTCTACCTTAGTTTGTACGTT	0.34596	5.29576	-1.74544	-0.954537
TTTTCTATCTACGTACTTGACACTATTTCCTATTTCTCTGTTTGCTTGTGTTCTCTACCTTAGTTTGTACGTT	0.3739	5.72345	-1.85899	-0.954472
TTTTCTATCTACGTACTTGACACTATTTCCTATTTCTCTGTTTCATTGTGTTCTCTACCTTAGTTTGTACGTT	0.531916	8.14227	-2.19756	-0.954425
TTTTCTATCTACGTACTTGACACTATTTCCTATTTCTCTGTTTCTTTGTGTTCTCTACCTTAGTTTGTACGTT	0.48155	7.37131	-2.10019	-0.954329
TTTTCTATCTACGTACTTGACACTATTTCCTATTTCTCTGTTTCCTTGTGTTCTCTACCTTAGTTTGTACGTT	0.336383	5.14917	-1.75989	-0.954537
TTTTCTATCTACGTACTTGACACTATTTCCTATTTCTCTGTTGTATTGTGTTCTCTACCTTAGTTTGTACGTT	0.66263	10.1432	-2.42203	-1.80158
TTTTCTATCTACGTACTTGACACTATTTCCTATTTCTCTGTTGTCTTGTGTTCTCTACCTTAGTTTGTACGTT	0.307068	4.70042	-1.64773	-0.954335
TTTTCTATCTACGTACTTGACACTATTTCCTATTTCTCTGTTGGATTGTGTTCTCTACCTTAGTTTGTACGTT	0.53275	8.15505	-2.22092	-0.938917
TTTTCTATCTACGTACTTGACACTATTTCCTATTTCTCTGTTGGGTTGTGTTCTCTACCTTAGTTTGTACGTT	0.324732	4.97082	-1.72087	-0.95462
TTTTCTATCTACGTACTTGACACTATTTCCTATTTCTCTGTTGCTTTGTGTTCTCTACCTTAGTTTGTACGTT	0.731031	11.1902	-2.5312	-0.954412
TTTTCTATCTACGTACTTGACACTATTTCCTATTTCTCTGTTGCGTTGTGTTCTCTACCTTAGTTTGTACGTT	0.343987	5.26557	-1.77786	-0.9543
TTTTCTATCTACGTACTTGACACTATTTCCTATTTCTCTGTTGCCTTGTGTTCTCTACCTTAGTTTGTACGTT	0.309249	4.73382	-1.66344	-0.95462
TTTTCTATCTACGTACTTGACACTATTTCCTATTTCTCTGTTCAATTGTGTTCTCTACCTTAGTTTGTACGTT	0.701961	10.7452	-2.4976	-1.31695
TTTTCTATCTACGTACTTGACACTATTTCCTATTTCTCTGTTCATTTGTGTTCTCTACCTTAGTTTGTACGTT	0.452319	6.92385	-2.02015	-1.50663
TTTTCTATCTACGTACTTGACACTATTTCCTATTTCTCTGTTCTATTGTGTTCTCTACCTTAGTTTGTACGTT	0.592803	9.07431	-2.31812	-1.26271
TTTTCTATCTACGTACTTGACACTATTTCCTATTTCTCTGTTCTTTTGTGTTCTCTACCTTAGTTTGTACGTT	0.473697	7.25108	-2.09257	-0.954253
TTTTCTATCTACGTACTTGACACTATTTCCTATTTCTCTGTTCTGTTGTGTTCTCTACCTTAGTTTGTACGTT	0.331559	5.07532	-1.7215	-0.954335
TTTTCTATCTACGTACTTGACACTATTTCCTATTTCTCTGTTCGATTGTGTTCTCTACCTTAGTTTGTACGTT	0.647801	9.91617	-2.41231	-0.954163
TTTTCTATCTACGTACTTGACACTATTTCCTATTTCTCTGTTCGCTTGTGTTCTCTACCTTAGTTTGTACGTT	0.441425	6.75709	-2.01563	-0.954383
TTTTCTATCTACGTACTTGACACTATTTCCTATTTCTCTGTTCCTTTGTGTTCTCTACCTTAGTTTGTACGTT	0.358323	5.485	-1.82446	-0.954239
TTTTCTATCTACGTACTTGACACTATTTCCTATTTCTCTGTTCCCTTGTGTTCTCTACCTTAGTTTGTACGTT	0.435115	6.6605	-2.0076	-0.954447
TTTTCTATCTACGTACTTGACACTATTTCCTATTTCTCTGTGAATTTGTGTTCTCTACCTTAGTTTGTACGTT	0.449913	6.88702	-2.0482	-2.82332
TTTTCTATCTACGTACTTGACACTATTTCCTATTTCTCTGTGATGTTGTGTTCTCTACCTTAGTTTGTACGTT	0.375406	5.7465	-1.85301	-1.76646
TTTTCTATCTACGTACTTGACACTATTTCCTATTTCTCTGTGAGTTTGTGTTCTCTACCTTAGTTTGTACGTT	0.762207	11.6674	-2.57782	-2.1347
TTTTCTATCTACGTACTTGACACTATTTCCTATTTCTCTGTGAGGTTGTGTTCTCTACCTTAGTTTGTACGTT	0.309859	4.74314	-1.66898	-0.954447
TTTTCTATCTACGTACTTGACACTATTTCCTATTTCTCTGTGAGCTTGTGTTCTCTACCTTAGTTTGTACGTT	0.431076	6.59868	-2.00241	-0.954383
TTTTCTATCTACGTACTTGACACTATTTCCTATTTCTCTGTGACATTGTGTTCTCTACCTTAGTTTGTACGTT	0.53425	8.178	-2.21065	-1.06161
TTTTCTATCTACGTACTTGACACTATTTCCTATTTCTCTGTGACGTTGTGTTCTCTACCTTAGTTTGTACGTT	0.923871	14.1421	-2.74977	-0.954127
TTTTCTATCTACGTACTTGACACTATTTCCTATTTCTCTGTGACCTTGTGTTCTCTACCTTAGTTTGTACGTT	0.51149	7.8296	-2.16828	-0.954447
TTTTCTATCTACGTACTTGACACTATTTCCTATTTCTCTGTGTAATTGTGTTCTCTACCTTAGTTTGTACGTT	0.851201	13.0297	-2.6873	-1.86173
TTTTCTATCTACGTACTTGACACTATTTCCTATTTCTCTGTGTACTTGTGTTCTCTACCTTAGTTTGTACGTT	0.465551	7.1264	-2.06534	-1.59986
TTTTCTATCTACGTACTTGACACTATTTCCTATTTCTCTGTGTTTTTGTGTTCTCTACCTTAGTTTGTACGTT	0.430032	6.58269	-2.00386	-1.22023
TTTTCTATCTACGTACTTGACACTATTTCCTATTTCTCTGTGTGATTGTGTTCTCTACCTTAGTTTGTACGTT	0.473948	7.25494	-2.08432	-0.945736
TTTTCTATCTACGTACTTGACACTATTTCCTATTTCTCTGTGTGCTTGTGTTCTCTACCTTAGTTTGTACGTT	0.414722	6.34833	-1.96227	-0.95436
TTTTCTATCTACGTACTTGACACTATTTCCTATTTCTCTGTGTCGTTGTGTTCTCTACCTTAGTTTGTACGTT	0.359341	5.50059	-1.82177	-0.954105
TTTTCTATCTACGTACTTGACACTATTTCCTATTTCTCTGTGGATTTGTGTTCTCTACCTTAGTTTGTACGTT	0.613416	9.38983	-2.36012	-1.92766
TTTTCTATCTACGTACTTGACACTATTTCCTATTTCTCTGTGGACTTGTGTTCTCTACCTTAGTTTGTACGTT	0.377477	5.77821	-1.87116	-1.58742
TTTTCTATCTACGTACTTGACACTATTTCCTATTTCTCTGTGGGATTGTGTTCTCTACCTTAGTTTGTACGTT	0.314592	4.8156	-1.68506	-0.933081
TTTTCTATCTACGTACTTGACACTATTTCCTATTTCTCTGTGGGTTTGTGTTCTCTACCTTAGTTTGTACGTT	0.338259	5.17788	-1.75353	-1.25777
TTTTCTATCTACGTACTTGACACTATTTCCTATTTCTCTGTGGCATTGTGTTCTCTACCTTAGTTTGTACGTT	0.483066	7.3945	-2.11757	-1.13004
TTTTCTATCTACGTACTTGACACTATTTCCTATTTCTCTGTGGCGTTGTGTTCTCTACCTTAGTTTGTACGTT	0.393788	6.02788	-1.89769	-0.954412
TTTTCTATCTACGTACTTGACACTATTTCCTATTTCTCTGTGCATTTGTGTTCTCTACCTTAGTTTGTACGTT	0.325711	4.98581	-1.71228	-2.12023
TTTTCTATCTACGTACTTGACACTATTTCCTATTTCTCTGTGCTATTGTGTTCTCTACCTTAGTTTGTACGTT	0.720216	11.0247	-2.49499	-1.83747
TTTTCTATCTACGTACTTGACACTATTTCCTATTTCTCTGTGCTTTTGTGTTCTCTACCTTAGTTTGTACGTT	0.139149	2.13001	-0.872077	-1.11366
TTTTCTATCTACGTACTTGACACTATTTCCTATTTCTCTGTGCTGTTGTGTTCTCTACCTTAGTTTGTACGTT	0.346432	5.30299	-1.76914	-0.954555
TTTTCTATCTACGTACTTGACACTATTTCCTATTTCTCTGTGCTCTTGTGTTCTCTACCTTAGTTTGTACGTT	0.441656	6.76062	-2.03047	-0.954383
TTTTCTATCTACGTACTTGACACTATTTCCTATTTCTCTGTGCGATTGTGTTCTCTACCTTAGTTTGTACGTT	0.459013	7.02632	-2.07037	-0.975604
TTTTCTATCTACGTACTTGACACTATTTCCTATTTCTCTGTGCGTTTGTGTTCTCTACCTTAGTTTGTACGTT	0.406997	6.23008	-1.94468	-1.15209
TTTTCTATCTACGTACTTGACACTATTTCCTATTTCTCTGTGCGGTTGTGTTCTCTACCTTAGTTTGTACGTT	0.515355	7.88876	-2.15945	-0.954667
TTTTCTATCTACGTACTTGACACTATTTCCTATTTCTCTGTGCCGTTGTGTTCTCTACCTTAGTTTGTACGTT	0.427091	6.53767	-1.99883	-0.954347
TTTTCTATCTACGTACTTGACACTATTTCCTATTTCTCTGTCAAATTGTGTTCTCTACCTTAGTTTGTACGTT	0.57622	8.82046	-2.29519	-1.38917
TTTTCTATCTACGTACTTGACACTATTTCCTATTTCTCTGTCAAGTTGTGTTCTCTACCTTAGTTTGTACGTT	0.449167	6.8756	-2.03953	-0.954412
TTTTCTATCTACGTACTTGACACTATTTCCTATTTCTCTGTCAACTTGTGTTCTCTACCTTAGTTTGTACGTT	0.609987	9.33734	-2.34292	-1.12407
TTTTCTATCTACGTACTTGACACTATTTCCTATTTCTCTGTCATTTTGTGTTCTCTACCTTAGTTTGTACGTT	0.452808	6.93134	-2.05092	-2.08472
TTTTCTATCTACGTACTTGACACTATTTCCTATTTCTCTGTCATCTTGTGTTCTCTACCTTAGTTTGTACGTT	0.451444	6.91045	-2.03355	-1.9906
TTTTCTATCTACGTACTTGACACTATTTCCTATTTCTCTGTCAGATTGTGTTCTCTACCTTAGTTTGTACGTT	0.495136	7.57926	-2.14238	-0.954335
TTTTCTATCTACGTACTTGACACTATTTCCTATTTCTCTGTCAGCTTGTGTTCTCTACCTTAGTTTGTACGTT	0.52771	8.07789	-2.20763	-0.954555
TTTTCTATCTACGTACTTGACACTATTTCCTATTTCTCTGTCTAATTGTGTTCTCTACCTTAGTTTGTACGTT	0.954452	14.6102	-2.79665	-1.7933
TTTTCTATCTACGTACTTGACACTATTTCCTATTTCTCTGTCTATTTGTGTTCTCTACCTTAGTTTGTACGTT	0.579872	8.87636	-2.28399	-2.77104
TTTTCTATCTACGTACTTGACACTATTTCCTATTTCTCTGTCTAGTTGTGTTCTCTACCTTAGTTTGTACGTT	0.401338	6.14346	-1.91154	-1.08775
TTTTCTATCTACGTACTTGACACTATTTCCTATTTCTCTGTCTTGTTGTGTTCTCTACCTTAGTTTGTACGTT	0.428358	6.55707	-2.0007	-0.954412
TTTTCTATCTACGTACTTGACACTATTTCCTATTTCTCTGTCTGTTTGTGTTCTCTACCTTAGTTTGTACGTT	0.447845	6.85536	-2.02608	-1.32019
TTTTCTATCTACGTACTTGACACTATTTCCTATTTCTCTGTCTGCTTGTGTTCTCTACCTTAGTTTGTACGTT	0.492621	7.54076	-2.13252	-0.954459
TTTTCTATCTACGTACTTGACACTATTTCCTATTTCTCTGTCTCATTGTGTTCTCTACCTTAGTTTGTACGTT	0.432927	6.627	-1.99949	-1.07292
TTTTCTATCTACGTACTTGACACTATTTCCTATTTCTCTGTCGACTTGTGTTCTCTACCTTAGTTTGTACGTT	0.453278	6.93853	-2.04755	-1.00708
TTTTCTATCTACGTACTTGACACTATTTCCTATTTCTCTGTCGTTTTGTGTTCTCTACCTTAGTTTGTACGTT	0.595227	9.11141	-2.29815	-1.15838
TTTTCTATCTACGTACTTGACACTATTTCCTATTTCTCTGTCGTCTTGTGTTCTCTACCTTAGTTTGTACGTT	0.460048	7.04216	-2.06576	-0.954127
TTTTCTATCTACGTACTTGACACTATTTCCTATTTCTCTGTCGGATTGTGTTCTCTACCTTAGTTTGTACGTT	0.460674	7.05174	-2.04849	-0.79845
TTTTCTATCTACGTACTTGACACTATTTCCTATTTCTCTGTCGGCTTGTGTTCTCTACCTTAGTTTGTACGTT	0.369822	5.66102	-1.85019	-0.954347
TTTTCTATCTACGTACTTGACACTATTTCCTATTTCTCTGTCGCTTTGTGTTCTCTACCTTAGTTTGTACGTT	0.609637	9.33199	-2.33884	-1.37069
TTTTCTATCTACGTACTTGACACTATTTCCTATTTCTCTGTCGCGTTGTGTTCTCTACCTTAGTTTGTACGTT	0.437907	6.70323	-2.019	-0.954091
TTTTCTATCTACGTACTTGACACTATTTCCTATTTCTCTGTCCTATTGTGTTCTCTACCTTAGTTTGTACGTT	0.366978	5.6175	-1.83939	-1.83009
TTTTCTATCTACGTACTTGACACTATTTCCTATTTCTCTGTCCTGTTGTGTTCTCTACCTTAGTTTGTACGTT	0.411457	6.29836	-1.96011	-0.95462
TTTTCTATCTACGTACTTGACACTATTTCCTATTTCTCTGTCCGATTGTGTTCTCTACCTTAGTTTGTACGTT	0.302002	4.62288	-1.63886	-0.968057
TTTTCTATCTACGTACTTGACACTATTTCCTATTTCTCTGTCCGTTTGTGTTCTCTACCTTAGTTTGTACGTT	0.322101	4.93054	-1.69708	-1.15209
TTTTCTATCTACGTACTTGACACTATTTCCTATTTCTCTGGAAAGTTGTGTTCTCTACCTTAGTTTGTACGTT	0.648509	9.92702	-2.41245	-0.965704
TTTTCTATCTACGTACTTGACACTATTTCCTATTTCTCTGGAAACTTGTGTTCTCTACCTTAGTTTGTACGTT	0.559404	8.56305	-2.25064	-1.4103
TTTTCTATCTACGTACTTGACACTATTTCCTATTTCTCTGGAATATTGTGTTCTCTACCTTAGTTTGTACGTT	0.931032	14.2517	-2.77122	-2.41847
TTTTCTATCTACGTACTTGACACTATTTCCTATTTCTCTGGAAGTTTGTGTTCTCTACCTTAGTTTGTACGTT	0.395616	6.05588	-1.9128	-2.1347
TTTTCTATCTACGTACTTGACACTATTTCCTATTTCTCTGGAAGGTTGTGTTCTCTACCTTAGTTTGTACGTT	0.540156	8.26841	-2.22287	-0.954844
TTTTCTATCTACGTACTTGACACTATTTCCTATTTCTCTGGAACATTGTGTTCTCTACCTTAGTTTGTACGTT	0.609878	9.33568	-2.33217	-0.950833
TTTTCTATCTACGTACTTGACACTATTTCCTATTTCTCTGGAACCTTGTGTTCTCTACCTTAGTTTGTACGTT	0.609188	9.32511	-2.35094	-0.954844
TTTTCTATCTACGTACTTGACACTATTTCCTATTTCTCTGGATAGTTGTGTTCTCTACCTTAGTTTGTACGTT	0.504073	7.71607	-2.15604	-1.92692
TTTTCTATCTACGTACTTGACACTATTTCCTATTTCTCTGGATACTTGTGTTCTCTACCTTAGTTTGTACGTT	0.700757	10.7268	-2.48028	-2.36056
TTTTCTATCTACGTACTTGACACTATTTCCTATTTCTCTGGATGATTGTGTTCTCTACCTTAGTTTGTACGTT	0.860651	13.1744	-2.69661	-1.71939
TTTTCTATCTACGTACTTGACACTATTTCCTATTTCTCTGGATGTTTGTGTTCTCTACCTTAGTTTGTACGTT	0.444401	6.80264	-2.03514	-1.32019
TTTTCTATCTACGTACTTGACACTATTTCCTATTTCTCTGGATCGTTGTGTTCTCTACCTTAGTTTGTACGTT	0.476697	7.29701	-2.09701	-0.942015
TTTTCTATCTACGTACTTGACACTATTTCCTATTTCTCTGGAGAATTGTGTTCTCTACCTTAGTTTGTACGTT	0.938915	14.3724	-2.77878	-1.53214
TTTTCTATCTACGTACTTGACACTATTTCCTATTTCTCTGGAGATTTGTGTTCTCTACCTTAGTTTGTACGTT	0.52229	7.99493	-2.20102	-1.92766
TTTTCTATCTACGTACTTGACACTATTTCCTATTTCTCTGGAGAGTTGTGTTCTCTACCTTAGTTTGTACGTT	0.658392	10.0783	-2.4215	-0.821802
TTTTCTATCTACGTACTTGACACTATTTCCTATTTCTCTGGAGTGTTGTGTTCTCTACCTTAGTTTGTACGTT	0.400455	6.12994	-1.92912	-1.94442
TTTTCTATCTACGTACTTGACACTATTTCCTATTTCTCTGGAGGTTTGTGTTCTCTACCTTAGTTTGTACGTT	0.435615	6.66816	-2.00086	-1.25777
TTTTCTATCTACGTACTTGACACTATTTCCTATTTCTCTGGAGGGTTGTGTTCTCTACCTTAGTTTGTACGTT	0.425063	6.50662	-1.9955	-0.954831
TTTTCTATCTACGTACTTGACACTATTTCCTATTTCTCTGGACAATTGTGTTCTCTACCTTAGTTTGTACGTT	0.830351	12.7106	-2.65211	-1.94875
TTTTCTATCTACGTACTTGACACTATTTCCTATTTCTCTGGACACTTGTGTTCTCTACCTTAGTTTGTACGTT	0.483744	7.40489	-2.11333	-1.68748
TTTTCTATCTACGTACTTGACACTATTTCCTATTTCTCTGGACGATTGTGTTCTCTACCTTAGTTTGTACGTT	0.474239	7.25938	-2.09753	-1.03484
TTTTCTATCTACGTACTTGACACTATTTCCTATTTCTCTGGACCATTGTGTTCTCTACCTTAGTTTGTACGTT	0.591664	9.05686	-2.31233	-1.23129
TTTTCTATCTACGTACTTGACACTATTTCCTATTTCTCTGGACCTTTGTGTTCTCTACCTTAGTTTGTACGTT	0.390811	5.98232	-1.88489	-1.29151
TTTTCTATCTACGTACTTGACACTATTTCCTATTTCTCTGGACCCTTGTGTTCTCTACCTTAGTTTGTACGTT	0.551247	8.43819	-2.25094	-0.954732
TTTTCTATCTACGTACTTGACACTATTTCCTATTTCTCTGGTAAATTGTGTTCTCTACCTTAGTTTGTACGTT	1.51736	23.2269	-3.25856	-2.60603
TTTTCTATCTACGTACTTGACACTATTTCCTATTTCTCTGGTATATTGTGTTCTCTACCTTAGTTTGTACGTT	2.87664	44.034	-3.88253	-3.11209
TTTTCTATCTACGTACTTGACACTATTTCCTATTTCTCTGGTATGTTGTGTTCTCTACCTTAGTTTGTACGTT	1.36389	20.8777	-3.14302	-2.23533
TTTTCTATCTACGTACTTGACACTATTTCCTATTTCTCTGGTATCTTGTGTTCTCTACCTTAGTTTGTACGTT	1.46194	22.3786	-3.22291	-2.19298
TTTTCTATCTACGTACTTGACACTATTTCCTATTTCTCTGGTAGTTTGTGTTCTCTACCTTAGTTTGTACGTT	1.12002	17.1446	-2.95522	-2.09826
TTTTCTATCTACGTACTTGACACTATTTCCTATTTCTCTGGTACATTGTGTTCTCTACCTTAGTTTGTACGTT	1.15711	17.7124	-2.97045	-2.57898
TTTTCTATCTACGTACTTGACACTATTTCCTATTTCTCTGGTACTTTGTGTTCTCTACCTTAGTTTGTACGTT	1.02281	15.6566	-2.84235	-2.5313
TTTTCTATCTACGTACTTGACACTATTTCCTATTTCTCTGGTTAATTGTGTTCTCTACCTTAGTTTGTACGTT	0.585227	8.95832	-2.30001	-1.33324
TTTTCTATCTACGTACTTGACACTATTTCCTATTTCTCTGGTTATTTGTGTTCTCTACCTTAGTTTGTACGTT	0.48437	7.41446	-2.10497	-2.73523
TTTTCTATCTACGTACTTGACACTATTTCCTATTTCTCTGGTTACTTGTGTTCTCTACCTTAGTTTGTACGTT	0.40165	6.14824	-1.93467	-1.06776
TTTTCTATCTACGTACTTGACACTATTTCCTATTTCTCTGGTTTCTTGTGTTCTCTACCTTAGTTTGTACGTT	0.812632	12.4393	-2.63593	-0.95456
TTTTCTATCTACGTACTTGACACTATTTCCTATTTCTCTGGTTGCTTGTGTTCTCTACCTTAGTTTGTACGTT	0.35711	5.46645	-1.79661	-0.954779
TTTTCTATCTACGTACTTGACACTATTTCCTATTTCTCTGGTTCGTTGTGTTCTCTACCTTAGTTTGTACGTT	0.297739	4.55763	-1.63604	-0.954524
TTTTCTATCTACGTACTTGACACTATTTCCTATTTCTCTGGTTCCTTGTGTTCTCTACCTTAGTTTGTACGTT	0.254193	3.89104	-1.47719	-0.954844
TTTTCTATCTACGTACTTGACACTATTTCCTATTTCTCTGGTGAATTGTGTTCTCTACCTTAGTTTGTACGTT	0.436419	6.68046	-2.00731	-1.9477
[truncated: 3,392 more rows]

## Sheet: Urtecho et al. (Fig S9b)
Promoter	Activity	TX/TXref	Observed log(TX/Txref)	Predicted log(TX/Txref)
CCTGCGTTTCCTCGCTTTTGGTGAAACGCATCTGGCTGATGTGCTGGTGAGCAAGCAGTTCCACGAAGCAAACAATATGACTGATATTACACTTTATGCTTTTATGTTGTTAAACGCACAACTGCCTTGCCGTGACGCGCTGATGCAGGA	0.161928	2.84647	-1.04608	-0.453791
CTGGAAGAAAACGCCAAAAAAGAAGGTGTGAATAGCACCGAATCTGGCCTGCAATTCCGCGGAAAATTTTTTTTCAAAAGTACAACTTAGACTTTATGCTTCGGCTCGAATAATCATTACACCGGTAAACTGATCGACGGCACCGTGTTT	0.238147	4.18628	-1.43181	-1.66584
GTTAACAAACAAGGAGAAAACAGTATGAAACACGGAATTAAAGCACTGCTCATTACCCTGTCCCTGGCCTGTGCCGGAATGTCTCATTACATCGCGCATGATCGAAAGTATAATAAACCGACGGCGGTAGAAACCAAAGCGGAAGCTCCT	0.17066	2.99996	-1.0986	-2.22835
AGCCGCTTTTAGCGGACGACGTGAGTAAACAAAACCCAGACATCATGGATAATGGCTGGGGGAAAATTTTTTTTCAAAAGTATGCTTGACAAAAACTCATTTTATTTTGATAACCGCCGGAAACAAAACTGGCTTCTGGCCCTGCTAACC	0.171037	3.00659	-1.10081	-2.76657
GTTAACAAACAAGGAGAAAACAGTATGAAACACGGAATTAAAGCACTGCTCATTACCCTGGAAAATATATTTTTCAAAAGTACTCTTGACAATAACTTAGAAAGTAATTATAAAAAACCGACGGCGGTAGAAACCAAAGCGGAAGCTCCT	13.8077	242.72	-5.49191	-4.37534
GCGGCGTAAACGCCTTATCCGGCCTACGGAGGGTGCGGGAATTTGTAGGCCTGATAAGACGCGCAAGCGTCGCATCAGGCAGTCGATTACACTTTATGCTTTTATGTTTATAAATTATCCAGCCTACGGAGGGTGCGGGAATTTGTAGGC	0.203127	3.57069	-1.27276	-1.11778
GTTAACAAACAAGGAGAAAACAGTATGAAACACGGAATTAAAGCACTGCTCATTACCCTGGAAAATATATTTTTCAAAAGTACTCTTTACATCGCGCATGATCGAAAGTATGTTAAACCGACGGCGGTAGAAACCAAAGCGGAAGCTCCT	7.9071	138.996	-4.93444	-3.05293
TTGCGGTTTTTTCGGTTCAATCACCGCCTGCTGACGAGCTGGGCGCGTAGTGGACGGACGGGAAAATTTTTTTTCAAAAGTAGTGCTTAGAATAACTTAGAAAGTAATTATAATCGCAACAGTTGCGGGTTCAGTCGGCAACGTGGAATT	0.400203	7.035	-1.9509	-2.17737
TTGCGGTTTTTTCGGTTCAATCACCGCCTGCTGACGAGCTGGGCGCGTAGTGGACGGACGTTCAGCGGTTTGCGTTTTCGCCGTGCTTAGACTTTATGCTTCGGCTCGGTTGTACGCAACAGTTGCGGGTTCAGTCGGCAACGTGGAATT	0.125104	2.19914	-0.788069	-0.719906
TTGAGCAGGCTTATCAGCTGGTGGTGGCAATCAACGGCCCACTGGCGCGTAACGAGGCGTGAAAATATATTTTTCAAAAGTAGCGATTACATCGCGCATGATCGAAAGGTTAAAAGCAGGATCAGCCGCTGCGGATGCGATTAAGCGAAC	0.141144	2.48111	-0.908707	-1.04989
TTGAGCAGGCTTATCAGCTGGTGGTGGCAATCAACGGCCCACTGGCGCGTAACGAGGCGTGAAAATATATTTTTCAAAAGTAGCGTTAAGACTTTATGCTTCGGCTCGGATAATAGCAGGATCAGCCGCTGCGGATGCGATTAAGCGAAC	0.195899	3.44362	-1.23652	-2.12503
CCTGCGTTTCCTCGCTTTTGGTGAAACGCATCTGGCTGATGTGCTGGTGAGCAAGCAGTTGGAAAATTTTTTTTCAAAAGTAGATTTGACACTTTATGCTTCGGCTCGGTTAAACGCACAACTGCCTTGCCGTGACGCGCTGATGCAGGA	0.147067	2.58523	-0.949815	-1.89406
GCGGCGTAAACGCCTTATCCGGCCTACGGAGGGTGCGGGAATTTGTAGGCCTGATAAGACGCGCAAGCGTCGCATCAGGCAGTCGCTCAGATTTCCATTAGCGAGTATAATAATTTATCCAGCCTACGGAGGGTGCGGGAATTTGTAGGC	0.251736	4.42517	-1.48731	-1.46064
GCGGCGTAAACGCCTTATCCGGCCTACGGAGGGTGCGGGAATTTGTAGGCCTGATAAGACGCGCAAGCGTCGCATCAGGCAGTCGTTGCAATTTCCATTAGCGAGTATTATAATTTATCCAGCCTACGGAGGGTGCGGGAATTTGTAGGC	7.82662	137.581	-4.92421	-3.61869
CTGGAAGAAAACGCCAAAAAAGAAGGTGTGAATAGCACCGAATCTGGCCTGCAATTCCGCGTGATCAACCAGGGTGAAGGCGCAACTCAGAATAACTTAGAAAGTAATGATAATCATTACACCGGTAAACTGATCGACGGCACCGTGTTT	0.169903	2.98665	-1.09415	-0.948982
CTGGAAGAAAACGCCAAAAAAGAAGGTGTGAATAGCACCGAATCTGGCCTGCAATTCCGCGTGATCAACCAGGGTGAAGGCGCAACTCAGATGGCTGAATGGTCTGTCGATAATCATTACACCGGTAAACTGATCGACGGCACCGTGTTT	0.173427	3.04859	-1.11468	-0.948982
GTTAACAAACAAGGAGAAAACAGTATGAAACACGGAATTAAAGCACTGCTCATTACCCTGGAAAATATATTTTTCAAAAGTACTCATTACAATAACTTAGAAAGTAATAATAATAAACCGACGGCGGTAGAAACCAAAGCGGAAGCTCCT	0.173774	3.0547	-1.11668	-1.90657
TTGCGGTTTTTTCGGTTCAATCACCGCCTGCTGACGAGCTGGGCGCGTAGTGGACGGACGGAAAATATATTTTTCAAAAGTAGTGTTTACATGGCTGAATGGTCTGTCTATAATCGCAACAGTTGCGGGTTCAGTCGGCAACGTGGAATT	10.1644	178.675	-5.18557	-4.91657
TTGCGGTTTTTTCGGTTCAATCACCGCCTGCTGACGAGCTGGGCGCGTAGTGGACGGACGGGAAAATTTTTTTTCAAAAGTAGTGTTGCAACTTTATGCTTTTATGTTGATAATCGCAACAGTTGCGGGTTCAGTCGGCAACGTGGAATT	12.5424	220.477	-5.39579	-3.11726
GTTAACAAACAAGGAGAAAACAGTATGAAACACGGAATTAAAGCACTGCTCATTACCCTGTCCCTGGCCTGTGCCGGAATGTCTCTTTACCTCGCGCATGATCGAAAGGATAATAAACCGACGGCGGTAGAAACCAAAGCGGAAGCTCCT	0.369491	6.49513	-1.87105	-1.11944
CTGGAAGAAAACGCCAAAAAAGAAGGTGTGAATAGCACCGAATCTGGCCTGCAATTCCGCGAAAATATATTTTTCAAAAGTACAACTTAGAATAACTTAGAAAGTAATGTTAAACATTACACCGGTAAACTGATCGACGGCACCGTGTTT	0.177709	3.12387	-1.13907	-1.73187
GCGGCGTAAACGCCTTATCCGGCCTACGGAGGGTGCGGGAATTTGTAGGCCTGATAAGACGCGCAAGCGTCGCATCAGGCAGTCGTTTACCCTTTATGCTTCGGCTCGGATAATTTATCCAGCCTACGGAGGGTGCGGGAATTTGTAGGC	0.148974	2.61876	-0.9627	-0.931496
AGCCGCTTTTAGCGGACGACGTGAGTAAACAAAACCCAGACATCATGGATAATGGCTGGGCTTAATTGAGCGTAGTCGGTTATGCATTACAATAACTTAGAAAGTAATGATAATCGCCGGAAACAAAACTGGCTTCTGGCCCTGCTAACC	0.166115	2.92008	-1.07161	-1.22152
ACTGGACGCGGAAGAGCGTGAAATACTGGCGCATCCGCTGGTGGGAGGGCTGATTCTCTTGAAAATATATTTTTCAAAAGTAGCCTTTACCAAAACTCATTTTATTTTTATAAACGCAGCATCGCGCAATCGTCTGGTGGTGGCGGTTGA	0.33386	5.86879	-1.76965	-2.30595
AGCCGCTTTTAGCGGACGACGTGAGTAAACAAAACCCAGACATCATGGATAATGGCTGGGCTTAATTGAGCGTAGTCGGTTATGCTTTACCTCGCGCATGATCGAAAGAATAATCGCCGGAAACAAAACTGGCTTCTGGCCCTGCTAACC	0.207413	3.64603	-1.29364	-1.22131
CCTGCGTTTCCTCGCTTTTGGTGAAACGCATCTGGCTGATGTGCTGGTGAGCAAGCAGTTCCACGAAGCAAACAATATGACTGATCTTAGAAAAACTCATTTTATTTTAATAATCGCACAACTGCCTTGCCGTGACGCGCTGATGCAGGA	0.173489	3.0497	-1.11504	-1.03524
ACTGGACGCGGAAGAGCGTGAAATACTGGCGCATCCGCTGGTGGGAGGGCTGATTCTCTTTACGCGTAACTATCATGATCCTGCCTTTACCAGCACGAAAATGGAAGTGATAATCGCAGCATCGCGCAATCGTCTGGTGGTGGCGGTTGA	0.247098	4.34364	-1.46871	-1.38931
CTGGAAGAAAACGCCAAAAAAGAAGGTGTGAATAGCACCGAATCTGGCCTGCAATTCCGCGAAAATATATTTTTCAAAAGTACAATTGCAAAGCACGAAAATGGAAGTTATAATCATTACACCGGTAAACTGATCGACGGCACCGTGTTT	9.64253	169.502	-5.13287	-4.21369
CTGGAAGAAAACGCCAAAAAAGAAGGTGTGAATAGCACCGAATCTGGCCTGCAATTCCGCGAAAATATATTTTTCAAAAGTACAATTTACCTGGCTGAATGGTCTGTCGTTAAACATTACACCGGTAAACTGATCGACGGCACCGTGTTT	0.14641	2.57368	-0.945337	-1.68195
CTGGAAGAAAACGCCAAAAAAGAAGGTGTGAATAGCACCGAATCTGGCCTGCAATTCCGCGTGATCAACCAGGGTGAAGGCGCAACTCAGAAAAACTCATTTTATTTTGATAATCATTACACCGGTAAACTGATCGACGGCACCGTGTTT	0.122823	2.15906	-0.769674	-0.948982
GCGGCGTAAACGCCTTATCCGGCCTACGGAGGGTGCGGGAATTTGTAGGCCTGATAAGACGCGCAAGCGTCGCATCAGGCAGTCGTTAAGATCGCGCATGATCGAAAGTATAAATTATCCAGCCTACGGAGGGTGCGGGAATTTGTAGGC	0.159131	2.7973	-1.02866	-0.931496
TTGCGGTTTTTTCGGTTCAATCACCGCCTGCTGACGAGCTGGGCGCGTAGTGGACGGACGGAAAATATATTTTTCAAAAGTAGTGTTTACATTTCCATTAGCGAGTATGTTGTACGCAACAGTTGCGGGTTCAGTCGGCAACGTGGAATT	0.369697	6.49875	-1.87161	-0.977943
GTTAACAAACAAGGAGAAAACAGTATGAAACACGGAATTAAAGCACTGCTCATTACCCTGGGAAAATTTTTTTTCAAAAGTACTCTTTACACTTTATGCTTTTATGTTGATAATAAACCGACGGCGGTAGAAACCAAAGCGGAAGCTCCT	7.23657	127.209	-4.84583	-3.11963
ACTGGACGCGGAAGAGCGTGAAATACTGGCGCATCCGCTGGTGGGAGGGCTGATTCTCTTGGAAAATTTTTTTTCAAAAGTAGCCTTTACACTTTATGCTTTTATGTTTATAAACGCAGCATCGCGCAATCGTCTGGTGGTGGCGGTTGA	5.52323	97.0906	-4.57564	-3.09631
GTTAACAAACAAGGAGAAAACAGTATGAAACACGGAATTAAAGCACTGCTCATTACCCTGGAAAATATATTTTTCAAAAGTACTCTTTACATCGCGCATGATCGAAAGAATAATAAACCGACGGCGGTAGAAACCAAAGCGGAAGCTCCT	4.71728	82.9232	-4.41792	-3.19761
GCGGCGTAAACGCCTTATCCGGCCTACGGAGGGTGCGGGAATTTGTAGGCCTGATAAGACGCGCAAGCGTCGCATCAGGCAGTCGTTTACCATAACTTAGAAAGTAATTATAATTTATCCAGCCTACGGAGGGTGCGGGAATTTGTAGGC	0.761712	13.3898	-2.59449	-2.02509
TTGCGGTTTTTTCGGTTCAATCACCGCCTGCTGACGAGCTGGGCGCGTAGTGGACGGACGGAAAATATATTTTTCAAAAGTAGTGTTAAGAATAACTTAGAAAGTAATGATAACCGCAACAGTTGCGGGTTCAGTCGGCAACGTGGAATT	0.127236	2.23663	-0.804971	-0.719906
TTGCGGTTTTTTCGGTTCAATCACCGCCTGCTGACGAGCTGGGCGCGTAGTGGACGGACGGGAAAATTTTTTTTCAAAAGTAGTGCTCAGACTTTATGCTTTTATGTTTATAATCGCAACAGTTGCGGGTTCAGTCGGCAACGTGGAATT	0.946416	16.6367	-2.81161	-1.95714
TTGCGGTTTTTTCGGTTCAATCACCGCCTGCTGACGAGCTGGGCGCGTAGTGGACGGACGGAAAATATATTTTTCAAAAGTAGTGTTTACCTTTCCATTAGCGAGTATTATGTTCGCAACAGTTGCGGGTTCAGTCGGCAACGTGGAATT	1.65843	29.1529	-3.37256	-1.74264
GTTAACAAACAAGGAGAAAACAGTATGAAACACGGAATTAAAGCACTGCTCATTACCCTGGAAAATATATTTTTCAAAAGTACTCTTGACAAAAACTCATTTTATTTTTATAATAAACCGACGGCGGTAGAAACCAAAGCGGAAGCTCCT	0.790294	13.8923	-2.63133	-6.44596
CTGGAAGAAAACGCCAAAAAAGAAGGTGTGAATAGCACCGAATCTGGCCTGCAATTCCGCGTGATCAACCAGGGTGAAGGCGCAATTTACCCTTTATGCTTCGGCTCGTATGTTCATTACACCGGTAAACTGATCGACGGCACCGTGTTT	0.159606	2.80566	-1.03164	-0.948982
AGCCGCTTTTAGCGGACGACGTGAGTAAACAAAACCCAGACATCATGGATAATGGCTGGGGGAAAATTTTTTTTCAAAAGTATGCCTCAGAAGCACGAAAATGGAAGTTATAAACGCCGGAAACAAAACTGGCTTCTGGCCCTGCTAACC	0.148852	2.61661	-0.961879	-1.36289
GTTAACAAACAAGGAGAAAACAGTATGAAACACGGAATTAAAGCACTGCTCATTACCCTGGAAAATATATTTTTCAAAAGTACTCTTTACCATAACTTAGAAAGTAATTATAATAAACCGACGGCGGTAGAAACCAAAGCGGAAGCTCCT	4.00757	70.4475	-4.25487	-2.37247
ACTGGACGCGGAAGAGCGTGAAATACTGGCGCATCCGCTGGTGGGAGGGCTGATTCTCTTGAAAATATATTTTTCAAAAGTAGCCCTTAGATTTCCATTAGCGAGTATGTTGTACGCAGCATCGCGCAATCGTCTGGTGGTGGCGGTTGA	0.156648	2.75365	-1.01293	-1.10052
GCGGCGTAAACGCCTTATCCGGCCTACGGAGGGTGCGGGAATTTGTAGGCCTGATAAGACGGAAAATTTTTTTTCAAAAGTATCGATTACATTTCCATTAGCGAGTATTATAAATTATCCAGCCTACGGAGGGTGCGGGAATTTGTAGGC	4.28341	75.2964	-4.32143	-2.43201
CTGGAAGAAAACGCCAAAAAAGAAGGTGTGAATAGCACCGAATCTGGCCTGCAATTCCGCGAAAATATATTTTTCAAAAGTACAATTTACCCTTTATGCTTTTATGTTGATAACCATTACACCGGTAAACTGATCGACGGCACCGTGTTT	0.332807	5.85029	-1.76649	-1.63559
TTGCGGTTTTTTCGGTTCAATCACCGCCTGCTGACGAGCTGGGCGCGTAGTGGACGGACGTTCAGCGGTTTGCGTTTTCGCCGTGATTACATTTCCATTAGCGAGTATTATGTTCGCAACAGTTGCGGGTTCAGTCGGCAACGTGGAATT	0.315879	5.55271	-1.71429	-2.27101
CCTGCGTTTCCTCGCTTTTGGTGAAACGCATCTGGCTGATGTGCTGGTGAGCAAGCAGTTGAAAATATATTTTTCAAAAGTAGATATTACAATAACTTAGAAAGTAATAATAATCGCACAACTGCCTTGCCGTGACGCGCTGATGCAGGA	0.167764	2.94906	-1.08149	-0.789616
AGCCGCTTTTAGCGGACGACGTGAGTAAACAAAACCCAGACATCATGGATAATGGCTGGGCTTAATTGAGCGTAGTCGGTTATGCTTAAGATGGCTGAATGGTCTGTCTATAAACGCCGGAAACAAAACTGGCTTCTGGCCCTGCTAACC	0.226204	3.97634	-1.38036	-1.22131
CTGGAAGAAAACGCCAAAAAAGAAGGTGTGAATAGCACCGAATCTGGCCTGCAATTCCGCGGAAAATTTTTTTTCAAAAGTACAACTTAGACTTTATGCTTTTATGTTTATAAACATTACACCGGTAAACTGATCGACGGCACCGTGTTT	0.164133	2.88522	-1.0596	-1.84822
TTGAGCAGGCTTATCAGCTGGTGGTGGCAATCAACGGCCCACTGGCGCGTAACGAGGCGTGGGATGTCGCTCGCGAACTATTGCGCTTAGACTTTATGCTTCGGCTCGAATAATAGCAGGATCAGCCGCTGCGGATGCGATTAAGCGAAC	0.136546	2.40029	-0.87559	-0.938869
CTGGAAGAAAACGCCAAAAAAGAAGGTGTGAATAGCACCGAATCTGGCCTGCAATTCCGCGGAAAATTTTTTTTCAAAAGTACAACTTAGATCGCGCATGATCGAAAGTATAAACATTACACCGGTAAACTGATCGACGGCACCGTGTTT	0.158202	2.78098	-1.0228	-1.14599
CTGGAAGAAAACGCCAAAAAAGAAGGTGTGAATAGCACCGAATCTGGCCTGCAATTCCGCGTGATCAACCAGGGTGAAGGCGCAACTCAGATCGCGCATGATCGAAAGGTTGTACATTACACCGGTAAACTGATCGACGGCACCGTGTTT	0.168124	2.95538	-1.08363	-0.948982
CTGGAAGAAAACGCCAAAAAAGAAGGTGTGAATAGCACCGAATCTGGCCTGCAATTCCGCGGAAAATTTTTTTTCAAAAGTACAATTTACCTCGCGCATGATCGAAAGTATAATCATTACACCGGTAAACTGATCGACGGCACCGTGTTT	4.2845	75.3155	-4.32169	-2.85392
CCTGCGTTTCCTCGCTTTTGGTGAAACGCATCTGGCTGATGTGCTGGTGAGCAAGCAGTTGAAAATATATTTTTCAAAAGTAGATATTACAAGCACGAAAATGGAAGTTATGTTCGCACAACTGCCTTGCCGTGACGCGCTGATGCAGGA	0.16716	2.93844	-1.07788	-1.75301
TTGAGCAGGCTTATCAGCTGGTGGTGGCAATCAACGGCCCACTGGCGCGTAACGAGGCGTGGGATGTCGCTCGCGAACTATTGCGTTAAGATTTCCATTAGCGAGTATGATAACAGCAGGATCAGCCGCTGCGGATGCGATTAAGCGAAC	0.172203	3.02709	-1.1076	-0.938869
AGCCGCTTTTAGCGGACGACGTGAGTAAACAAAACCCAGACATCATGGATAATGGCTGGGGAAAATATATTTTTCAAAAGTATGCATTACAATAACTTAGAAAGTAATGTTAAACGCCGGAAACAAAACTGGCTTCTGGCCCTGCTAACC	0.16989	2.98643	-1.09408	-1.26657
TTGCGGTTTTTTCGGTTCAATCACCGCCTGCTGACGAGCTGGGCGCGTAGTGGACGGACGGGAAAATTTTTTTTCAAAAGTAGTGATTACACTTTATGCTTCGGCTCGGATAACCGCAACAGTTGCGGGTTCAGTCGGCAACGTGGAATT	0.218781	3.84586	-1.347	-1.4878
AGCCGCTTTTAGCGGACGACGTGAGTAAACAAAACCCAGACATCATGGATAATGGCTGGGGAAAATATATTTTTCAAAAGTATGCTTAAGAAGCACGAAAATGGAAGTTATAATCGCCGGAAACAAAACTGGCTTCTGGCCCTGCTAACC	0.521845	9.1733	-2.2163	-1.98913
TTGAGCAGGCTTATCAGCTGGTGGTGGCAATCAACGGCCCACTGGCGCGTAACGAGGCGTGAAAATATATTTTTCAAAAGTAGCGCTTAGATTTCCATTAGCGAGTATTATAAAAGCAGGATCAGCCGCTGCGGATGCGATTAAGCGAAC	0.576049	10.1261	-2.31512	-2.00806
GTTAACAAACAAGGAGAAAACAGTATGAAACACGGAATTAAAGCACTGCTCATTACCCTGGAAAATATATTTTTCAAAAGTACTCTTAAGAAGCACGAAAATGGAAGTGTTGTAAAACCGACGGCGGTAGAAACCAAAGCGGAAGCTCCT	0.15132	2.65999	-0.978322	-1.1055
TTGAGCAGGCTTATCAGCTGGTGGTGGCAATCAACGGCCCACTGGCGCGTAACGAGGCGTGGGATGTCGCTCGCGAACTATTGCGTTTACCAGCACGAAAATGGAAGTGATAATAGCAGGATCAGCCGCTGCGGATGCGATTAAGCGAAC	0.179221	3.15045	-1.14754	-1.00953
ACTGGACGCGGAAGAGCGTGAAATACTGGCGCATCCGCTGGTGGGAGGGCTGATTCTCTTGAAAATATATTTTTCAAAAGTAGCCTTGCAAAAAACTCATTTTATTTTTATGTTCGCAGCATCGCGCAATCGTCTGGTGGTGGCGGTTGA	1.45555	25.5865	-3.24207	-3.40241
CCTGCGTTTCCTCGCTTTTGGTGAAACGCATCTGGCTGATGTGCTGGTGAGCAAGCAGTTGAAAATATATTTTTCAAAAGTAGATATTACATGGCTGAATGGTCTGTCAATAATCGCACAACTGCCTTGCCGTGACGCGCTGATGCAGGA	0.168015	2.95346	-1.08298	-1.92844
TTGCGGTTTTTTCGGTTCAATCACCGCCTGCTGACGAGCTGGGCGCGTAGTGGACGGACGGAAAATATATTTTTCAAAAGTAGTGTTGCAAATAACTTAGAAAGTAATTATGTTCGCAACAGTTGCGGGTTCAGTCGGCAACGTGGAATT	2.95923	52.0191	-3.95161	-2.94699
CCTGCGTTTCCTCGCTTTTGGTGAAACGCATCTGGCTGATGTGCTGGTGAGCAAGCAGTTGAAAATATATTTTTCAAAAGTAGATATTACAAAAACTCATTTTATTTTGTTGTACGCACAACTGCCTTGCCGTGACGCGCTGATGCAGGA	0.230491	4.05171	-1.39914	-1.27549
TTGAGCAGGCTTATCAGCTGGTGGTGGCAATCAACGGCCCACTGGCGCGTAACGAGGCGTGGGATGTCGCTCGCGAACTATTGCGCTCAGACTTTATGCTTCGGCTCGAATAATAGCAGGATCAGCCGCTGCGGATGCGATTAAGCGAAC	0.214732	3.77469	-1.32832	-0.938869
AGCCGCTTTTAGCGGACGACGTGAGTAAACAAAACCCAGACATCATGGATAATGGCTGGGGAAAATATATTTTTCAAAAGTATGCTTTACCTGGCTGAATGGTCTGTCTATAATCGCCGGAAACAAAACTGGCTTCTGGCCCTGCTAACC	6.57827	115.637	-4.75045	-2.74744
AGCCGCTTTTAGCGGACGACGTGAGTAAACAAAACCCAGACATCATGGATAATGGCTGGGGAAAATATATTTTTCAAAAGTATGCCTTAGAATAACTTAGAAAGTAATAATAATCGCCGGAAACAAAACTGGCTTCTGGCCCTGCTAACC	0.166365	2.92447	-1.07311	-1.79193
ACTGGACGCGGAAGAGCGTGAAATACTGGCGCATCCGCTGGTGGGAGGGCTGATTCTCTTTACGCGTAACTATCATGATCCTGCCTTAAGAAGCACGAAAATGGAAGTTATGTTCGCAGCATCGCGCAATCGTCTGGTGGTGGCGGTTGA	0.140544	2.47057	-0.904451	-1.47975
ACTGGACGCGGAAGAGCGTGAAATACTGGCGCATCCGCTGGTGGGAGGGCTGATTCTCTTGGAAAATTTTTTTTCAAAAGTAGCCTTAAGACTTTATGCTTCGGCTCGTATAATCGCAGCATCGCGCAATCGTCTGGTGGTGGCGGTTGA	0.322206	5.66392	-1.73412	-1.89614
AGCCGCTTTTAGCGGACGACGTGAGTAAACAAAACCCAGACATCATGGATAATGGCTGGGGAAAATATATTTTTCAAAAGTATGCATTACACTTTATGCTTCGGCTCGTATAAACGCCGGAAACAAAACTGGCTTCTGGCCCTGCTAACC	0.209815	3.68825	-1.30515	-1.69104
AGCCGCTTTTAGCGGACGACGTGAGTAAACAAAACCCAGACATCATGGATAATGGCTGGGCTTAATTGAGCGTAGTCGGTTATGCTTAAGAATAACTTAGAAAGTAATGTTGTACGCCGGAAACAAAACTGGCTTCTGGCCCTGCTAACC	0.215679	3.79134	-1.33272	-1.22131
ACTGGACGCGGAAGAGCGTGAAATACTGGCGCATCCGCTGGTGGGAGGGCTGATTCTCTTGAAAATATATTTTTCAAAAGTAGCCCTCAGAATAACTTAGAAAGTAATGATAATCGCAGCATCGCGCAATCGTCTGGTGGTGGCGGTTGA	0.140011	2.4612	-0.900647	-0.93563
TTGCGGTTTTTTCGGTTCAATCACCGCCTGCTGACGAGCTGGGCGCGTAGTGGACGGACGGGAAAATTTTTTTTCAAAAGTAGTGATTACAAAAACTCATTTTATTTTTATAATCGCAACAGTTGCGGGTTCAGTCGGCAACGTGGAATT	1.8602	32.6997	-3.48737	-3.12615
TTGCGGTTTTTTCGGTTCAATCACCGCCTGCTGACGAGCTGGGCGCGTAGTGGACGGACGGAAAATATATTTTTCAAAAGTAGTGTTTACATTTCCATTAGCGAGTATTATAATCGCAACAGTTGCGGGTTCAGTCGGCAACGTGGAATT	7.80005	137.114	-4.92081	-5.02261
GTTAACAAACAAGGAGAAAACAGTATGAAACACGGAATTAAAGCACTGCTCATTACCCTGGGAAAATTTTTTTTCAAAAGTACTCTTGCAATCGCGCATGATCGAAAGTATAATAAACCGACGGCGGTAGAAACCAAAGCGGAAGCTCCT	3.16228	55.5884	-4.01797	-4.07049
CTGGAAGAAAACGCCAAAAAAGAAGGTGTGAATAGCACCGAATCTGGCCTGCAATTCCGCGGAAAATTTTTTTTCAAAAGTACAATTGACACTTTATGCTTTTATGTTGATAACCATTACACCGGTAAACTGATCGACGGCACCGTGTTT	0.449727	7.90558	-2.06757	-2.1217
CTGGAAGAAAACGCCAAAAAAGAAGGTGTGAATAGCACCGAATCTGGCCTGCAATTCCGCGTGATCAACCAGGGTGAAGGCGCAATTTACCAAAACTCATTTTATTTTTATAATCATTACACCGGTAAACTGATCGACGGCACCGTGTTT	0.497924	8.7528	-2.16937	-1.92117
CCTGCGTTTCCTCGCTTTTGGTGAAACGCATCTGGCTGATGTGCTGGTGAGCAAGCAGTTGAAAATATATTTTTCAAAAGTAGATTTTACATCGCGCATGATCGAAAGAATAATCGCACAACTGCCTTGCCGTGACGCGCTGATGCAGGA	0.249173	4.38011	-1.47707	-2.92096
ACTGGACGCGGAAGAGCGTGAAATACTGGCGCATCCGCTGGTGGGAGGGCTGATTCTCTTGGAAAATTTTTTTTCAAAAGTAGCCATTACAAGCACGAAAATGGAAGTTATGTTCGCAGCATCGCGCAATCGTCTGGTGGTGGCGGTTGA	0.175163	3.07913	-1.12465	-1.87661
CCTGCGTTTCCTCGCTTTTGGTGAAACGCATCTGGCTGATGTGCTGGTGAGCAAGCAGTTGGAAAATTTTTTTTCAAAAGTAGATTTAAGATGGCTGAATGGTCTGTCTATGTTCGCACAACTGCCTTGCCGTGACGCGCTGATGCAGGA	0.136726	2.40346	-0.876907	-1.45926
ACTGGACGCGGAAGAGCGTGAAATACTGGCGCATCCGCTGGTGGGAGGGCTGATTCTCTTGGAAAATTTTTTTTCAAAAGTAGCCATTACAAAAACTCATTTTATTTTGATAATCGCAGCATCGCGCAATCGTCTGGTGGTGGCGGTTGA	0.174366	3.0651	-1.12008	-1.90181
TTGAGCAGGCTTATCAGCTGGTGGTGGCAATCAACGGCCCACTGGCGCGTAACGAGGCGTGAAAATATATTTTTCAAAAGTAGCGCTCAGATCGCGCATGATCGAAAGTATAAAAGCAGGATCAGCCGCTGCGGATGCGATTAAGCGAAC	0.128855	2.26508	-0.817611	-0.673179
GCGGCGTAAACGCCTTATCCGGCCTACGGAGGGTGCGGGAATTTGTAGGCCTGATAAGACGCGCAAGCGTCGCATCAGGCAGTCGTTAAGACTTTATGCTTCGGCTCGTATGTTTTATCCAGCCTACGGAGGGTGCGGGAATTTGTAGGC	0.227807	4.00453	-1.38743	-0.931496
CCTGCGTTTCCTCGCTTTTGGTGAAACGCATCTGGCTGATGTGCTGGTGAGCAAGCAGTTGGAAAATTTTTTTTCAAAAGTAGATATTACATCGCGCATGATCGAAAGGATAACCGCACAACTGCCTTGCCGTGACGCGCTGATGCAGGA	0.181717	3.19433	-1.16138	-1.11933
GTTAACAAACAAGGAGAAAACAGTATGAAACACGGAATTAAAGCACTGCTCATTACCCTGTCCCTGGCCTGTGCCGGAATGTCTCTTGACATGGCTGAATGGTCTGTCTATAAAAAACCGACGGCGGTAGAAACCAAAGCGGAAGCTCCT	1.45845	25.6376	-3.24406	-4.09414
TTGCGGTTTTTTCGGTTCAATCACCGCCTGCTGACGAGCTGGGCGCGTAGTGGACGGACGTTCAGCGGTTTGCGTTTTCGCCGTGTTTACACTTTATGCTTCGGCTCGAATAATCGCAACAGTTGCGGGTTCAGTCGGCAACGTGGAATT	0.177522	3.12059	-1.13802	-1.61413
CTGGAAGAAAACGCCAAAAAAGAAGGTGTGAATAGCACCGAATCTGGCCTGCAATTCCGCGAAAATATATTTTTCAAAAGTACAATTAAGACTTTATGCTTCGGCTCGAATAATCATTACACCGGTAAACTGATCGACGGCACCGTGTTT	0.173765	3.05454	-1.11663	-1.69899
CTGGAAGAAAACGCCAAAAAAGAAGGTGTGAATAGCACCGAATCTGGCCTGCAATTCCGCGTGATCAACCAGGGTGAAGGCGCAATTAAGACTTTATGCTTTTATGTTTATAATCATTACACCGGTAAACTGATCGACGGCACCGTGTTT	0.21876	3.84549	-1.3469	-1.15708
TTGCGGTTTTTTCGGTTCAATCACCGCCTGCTGACGAGCTGGGCGCGTAGTGGACGGACGTTCAGCGGTTTGCGTTTTCGCCGTGTTGACAATAACTTAGAAAGTAATTATAATCGCAACAGTTGCGGGTTCAGTCGGCAACGTGGAATT	4.60244	80.9044	-4.39327	-4.88474
TTGCGGTTTTTTCGGTTCAATCACCGCCTGCTGACGAGCTGGGCGCGTAGTGGACGGACGTTCAGCGGTTTGCGTTTTCGCCGTGTTAAGAAAAACTCATTTTATTTTTATAATCGCAACAGTTGCGGGTTCAGTCGGCAACGTGGAATT	0.165647	2.91183	-1.06878	-1.45727
CCTGCGTTTCCTCGCTTTTGGTGAAACGCATCTGGCTGATGTGCTGGTGAGCAAGCAGTTCCACGAAGCAAACAATATGACTGATCTTAGACTTTATGCTTTTATGTTTATAATCGCACAACTGCCTTGCCGTGACGCGCTGATGCAGGA	0.231881	4.07614	-1.40515	-2.17342
GTTAACAAACAAGGAGAAAACAGTATGAAACACGGAATTAAAGCACTGCTCATTACCCTGGGAAAATTTTTTTTCAAAAGTACTCTTGCAATGGCTGAATGGTCTGTCGATAATAAACCGACGGCGGTAGAAACCAAAGCGGAAGCTCCT	6.82938	120.051	-4.78792	-3.04839
AGCCGCTTTTAGCGGACGACGTGAGTAAACAAAACCCAGACATCATGGATAATGGCTGGGCTTAATTGAGCGTAGTCGGTTATGCTTGCAAAGCACGAAAATGGAAGTTATGTTCGCCGGAAACAAAACTGGCTTCTGGCCCTGCTAACC	0.485264	8.53026	-2.14362	-2.85899
CTGGAAGAAAACGCCAAAAAAGAAGGTGTGAATAGCACCGAATCTGGCCTGCAATTCCGCGTGATCAACCAGGGTGAAGGCGCAATTTACCAGCACGAAAATGGAAGTTATGTTCATTACACCGGTAAACTGATCGACGGCACCGTGTTT	0.148108	2.60352	-0.956866	-1.04524
CCTGCGTTTCCTCGCTTTTGGTGAAACGCATCTGGCTGATGTGCTGGTGAGCAAGCAGTTGAAAATATATTTTTCAAAAGTAGATTTTACCCTTTATGCTTTTATGTTGATAATCGCACAACTGCCTTGCCGTGACGCGCTGATGCAGGA	0.395094	6.9452	-1.93805	-1.47031
TTGCGGTTTTTTCGGTTCAATCACCGCCTGCTGACGAGCTGGGCGCGTAGTGGACGGACGGAAAATATATTTTTCAAAAGTAGTGATTACACTTTATGCTTCGGCTCGAATAATCGCAACAGTTGCGGGTTCAGTCGGCAACGTGGAATT	0.212883	3.74218	-1.31967	-1.69481
ACTGGACGCGGAAGAGCGTGAAATACTGGCGCATCCGCTGGTGGGAGGGCTGATTCTCTTGGAAAATTTTTTTTCAAAAGTAGCCTTGACAAAAACTCATTTTATTTTTATAATCGCAGCATCGCGCAATCGTCTGGTGGTGGCGGTTGA	3.62076	63.6479	-4.15337	-6.54938
GTTAACAAACAAGGAGAAAACAGTATGAAACACGGAATTAAAGCACTGCTCATTACCCTGGGAAAATTTTTTTTCAAAAGTACTCTTGCAAAAAACTCATTTTATTTTTATAATAAACCGACGGCGGTAGAAACCAAAGCGGAAGCTCCT	2.64746	46.5387	-3.84028	-4.27516
TTGCGGTTTTTTCGGTTCAATCACCGCCTGCTGACGAGCTGGGCGCGTAGTGGACGGACGGAAAATATATTTTTCAAAAGTAGTGTTGCAACTTTATGCTTTTATGTTTATAATCGCAACAGTTGCGGGTTCAGTCGGCAACGTGGAATT	10.3043	181.135	-5.19924	-4.83412
CCTGCGTTTCCTCGCTTTTGGTGAAACGCATCTGGCTGATGTGCTGGTGAGCAAGCAGTTGGAAAATTTTTTTTCAAAAGTAGATTTGCAATTTCCATTAGCGAGTATTATAAACGCACAACTGCCTTGCCGTGACGCGCTGATGCAGGA	1.57304	27.6518	-3.31969	-2.77871
CTGGAAGAAAACGCCAAAAAAGAAGGTGTGAATAGCACCGAATCTGGCCTGCAATTCCGCGTGATCAACCAGGGTGAAGGCGCAATTAAGAAAAACTCATTTTATTTTTATGTTCATTACACCGGTAAACTGATCGACGGCACCGTGTTT	0.152515	2.681	-0.98619	-0.8432
TTGCGGTTTTTTCGGTTCAATCACCGCCTGCTGACGAGCTGGGCGCGTAGTGGACGGACGTTCAGCGGTTTGCGTTTTCGCCGTGATTACAAGCACGAAAATGGAAGTTATGTTCGCAACAGTTGCGGGTTCAGTCGGCAACGTGGAATT	0.145342	2.55491	-0.938017	-1.01804
ACTGGACGCGGAAGAGCGTGAAATACTGGCGCATCCGCTGGTGGGAGGGCTGATTCTCTTTACGCGTAACTATCATGATCCTGCCTTTACCCTTTATGCTTCGGCTCGGTTGTACGCAGCATCGCGCAATCGTCTGGTGGTGGCGGTTGA	0.187301	3.29248	-1.19164	-0.93563
CTGGAAGAAAACGCCAAAAAAGAAGGTGTGAATAGCACCGAATCTGGCCTGCAATTCCGCGGAAAATTTTTTTTCAAAAGTACAATTAAGAAGCACGAAAATGGAAGTTATAATCATTACACCGGTAAACTGATCGACGGCACCGTGTTT	0.281267	4.94428	-1.59823	-2.52143
TTGCGGTTTTTTCGGTTCAATCACCGCCTGCTGACGAGCTGGGCGCGTAGTGGACGGACGGGAAAATTTTTTTTCAAAAGTAGTGCTTAGAAAAACTCATTTTATTTTGTTGTACGCAACAGTTGCGGGTTCAGTCGGCAACGTGGAATT	0.152839	2.68669	-0.988309	-1.3688
CTGGAAGAAAACGCCAAAAAAGAAGGTGTGAATAGCACCGAATCTGGCCTGCAATTCCGCGGAAAATTTTTTTTCAAAAGTACAATTAAGACTTTATGCTTTTATGTTGATAACCATTACACCGGTAAACTGATCGACGGCACCGTGTTT	0.171656	3.01746	-1.10442	-1.76602
ACTGGACGCGGAAGAGCGTGAAATACTGGCGCATCCGCTGGTGGGAGGGCTGATTCTCTTGAAAATATATTTTTCAAAAGTAGCCCTTAGATCGCGCATGATCGAAAGTATAAACGCAGCATCGCGCAATCGTCTGGTGGTGGCGGTTGA	0.167596	2.94611	-1.08048	-0.825948
GCGGCGTAAACGCCTTATCCGGCCTACGGAGGGTGCGGGAATTTGTAGGCCTGATAAGACGCGCAAGCGTCGCATCAGGCAGTCGTTTACATCGCGCATGATCGAAAGAATAATTTATCCAGCCTACGGAGGGTGCGGGAATTTGTAGGC	0.230353	4.04928	-1.39854	-2.41045
CCTGCGTTTCCTCGCTTTTGGTGAAACGCATCTGGCTGATGTGCTGGTGAGCAAGCAGTTGGAAAATTTTTTTTCAAAAGTAGATTTTACCAGCACGAAAATGGAAGTGATAATCGCACAACTGCCTTGCCGTGACGCGCTGATGCAGGA	0.163665	2.877	-1.05675	-1.32391
CCTGCGTTTCCTCGCTTTTGGTGAAACGCATCTGGCTGATGTGCTGGTGAGCAAGCAGTTGGAAAATTTTTTTTCAAAAGTAGATCTCAGAAGCACGAAAATGGAAGTGTTGTACGCACAACTGCCTTGCCGTGACGCGCTGATGCAGGA	0.16068	2.82453	-1.03834	-0.574658
CCTGCGTTTCCTCGCTTTTGGTGAAACGCATCTGGCTGATGTGCTGGTGAGCAAGCAGTTGGAAAATTTTTTTTCAAAAGTAGATTTTACCCTTTATGCTTTTATGTTGATAACCGCACAACTGCCTTGCCGTGACGCGCTGATGCAGGA	0.23583	4.14557	-1.42204	-1.61528
AGCCGCTTTTAGCGGACGACGTGAGTAAACAAAACCCAGACATCATGGATAATGGCTGGGGGAAAATTTTTTTTCAAAAGTATGCTTTACATTTCCATTAGCGAGTATGATAACCGCCGGAAACAAAACTGGCTTCTGGCCCTGCTAACC	0.492414	8.65595	-2.15825	-1.36289
AGCCGCTTTTAGCGGACGACGTGAGTAAACAAAACCCAGACATCATGGATAATGGCTGGGCTTAATTGAGCGTAGTCGGTTATGCATTACACTTTATGCTTTTATGTTTATAATCGCCGGAAACAAAACTGGCTTCTGGCCCTGCTAACC	0.485398	8.53261	-2.1439	-2.54204
ACTGGACGCGGAAGAGCGTGAAATACTGGCGCATCCGCTGGTGGGAGGGCTGATTCTCTTGAAAATATATTTTTCAAAAGTAGCCTTGCAATTTCCATTAGCGAGTATGATAACCGCAGCATCGCGCAATCGTCTGGTGGTGGCGGTTGA	0.262589	4.61594	-1.52951	-1.55907
TTGCGGTTTTTTCGGTTCAATCACCGCCTGCTGACGAGCTGGGCGCGTAGTGGACGGACGGGAAAATTTTTTTTCAAAAGTAGTGTTGCAATGGCTGAATGGTCTGTCTATGTTCGCAACAGTTGCGGGTTCAGTCGGCAACGTGGAATT	0.297644	5.23216	-1.65482	-3.14585
TTGCGGTTTTTTCGGTTCAATCACCGCCTGCTGACGAGCTGGGCGCGTAGTGGACGGACGGAAAATATATTTTTCAAAAGTAGTGCTCAGATGGCTGAATGGTCTGTCTATAATCGCAACAGTTGCGGGTTCAGTCGGCAACGTGGAATT	0.139785	2.45722	-0.899029	-2.08058
GCGGCGTAAACGCCTTATCCGGCCTACGGAGGGTGCGGGAATTTGTAGGCCTGATAAGACGCGCAAGCGTCGCATCAGGCAGTCGTTGACAAGCACGAAAATGGAAGTTATAATTTATCCAGCCTACGGAGGGTGCGGGAATTTGTAGGC	10.8934	191.49	-5.25484	-5.30275
TTGCGGTTTTTTCGGTTCAATCACCGCCTGCTGACGAGCTGGGCGCGTAGTGGACGGACGGGAAAATTTTTTTTCAAAAGTAGTGATTACAAAAACTCATTTTATTTTGATAACCGCAACAGTTGCGGGTTCAGTCGGCAACGTGGAATT	0.145125	2.5511	-0.936524	-1.45323
AGCCGCTTTTAGCGGACGACGTGAGTAAACAAAACCCAGACATCATGGATAATGGCTGGGGAAAATATATTTTTCAAAAGTATGCTTAAGATTTCCATTAGCGAGTATGTTAAACGCCGGAAACAAAACTGGCTTCTGGCCCTGCTAACC	0.19475	3.42343	-1.23064	-1.22024
TTGAGCAGGCTTATCAGCTGGTGGTGGCAATCAACGGCCCACTGGCGCGTAACGAGGCGTGGGATGTCGCTCGCGAACTATTGCGATTACACTTTATGCTTTTATGTTGATAATAGCAGGATCAGCCGCTGCGGATGCGATTAAGCGAAC	0.152991	2.68936	-0.989303	-1.34437
GTTAACAAACAAGGAGAAAACAGTATGAAACACGGAATTAAAGCACTGCTCATTACCCTGGAAAATATATTTTTCAAAAGTACTCTTGACATCGCGCATGATCGAAAGGATAACAAACCGACGGCGGTAGAAACCAAAGCGGAAGCTCCT	1.34544	23.651	-3.1634	-2.45202
ACTGGACGCGGAAGAGCGTGAAATACTGGCGCATCCGCTGGTGGGAGGGCTGATTCTCTTGGAAAATTTTTTTTCAAAAGTAGCCTTGACAAAAACTCATTTTATTTTGTTAAACGCAGCATCGCGCAATCGTCTGGTGGTGGCGGTTGA	0.163221	2.8692	-1.05403	-1.60016
GTTAACAAACAAGGAGAAAACAGTATGAAACACGGAATTAAAGCACTGCTCATTACCCTGTCCCTGGCCTGTGCCGGAATGTCTCTTGACAATAACTTAGAAAGTAATTATAAAAAACCGACGGCGGTAGAAACCAAAGCGGAAGCTCCT	10.447	183.644	-5.213	-3.75931
GTTAACAAACAAGGAGAAAACAGTATGAAACACGGAATTAAAGCACTGCTCATTACCCTGGGAAAATTTTTTTTCAAAAGTACTCTTAAGAAGCACGAAAATGGAAGTGATAACAAACCGACGGCGGTAGAAACCAAAGCGGAAGCTCCT	0.147039	2.58474	-0.949627	-0.807434
ACTGGACGCGGAAGAGCGTGAAATACTGGCGCATCCGCTGGTGGGAGGGCTGATTCTCTTGAAAATATATTTTTCAAAAGTAGCCCTTAGACTTTATGCTTCGGCTCGTATGTTCGCAGCATCGCGCAATCGTCTGGTGGTGGCGGTTGA	0.195685	3.43987	-1.23543	-1.98035
CCTGCGTTTCCTCGCTTTTGGTGAAACGCATCTGGCTGATGTGCTGGTGAGCAAGCAGTTGGAAAATTTTTTTTCAAAAGTAGATTTAAGATGGCTGAATGGTCTGTCGATAACCGCACAACTGCCTTGCCGTGACGCGCTGATGCAGGA	0.257736	4.53064	-1.51086	-1.52332
AGCCGCTTTTAGCGGACGACGTGAGTAAACAAAACCCAGACATCATGGATAATGGCTGGGGAAAATATATTTTTCAAAAGTATGCTTTACACTTTATGCTTCGGCTCGGATAACCGCCGGAAACAAAACTGGCTTCTGGCCCTGCTAACC	0.213218	3.74807	-1.32124	-1.34035
CTGGAAGAAAACGCCAAAAAAGAAGGTGTGAATAGCACCGAATCTGGCCTGCAATTCCGCGTGATCAACCAGGGTGAAGGCGCAATTGCAATCGCGCATGATCGAAAGGATAACCATTACACCGGTAAACTGATCGACGGCACCGTGTTT	0.149861	2.63434	-0.968633	-0.948982
AGCCGCTTTTAGCGGACGACGTGAGTAAACAAAACCCAGACATCATGGATAATGGCTGGGCTTAATTGAGCGTAGTCGGTTATGCATTACATCGCGCATGATCGAAAGGTTGTACGCCGGAAACAAAACTGGCTTCTGGCCCTGCTAACC	0.159961	2.81189	-1.03386	-1.22131
TTGAGCAGGCTTATCAGCTGGTGGTGGCAATCAACGGCCCACTGGCGCGTAACGAGGCGTGAAAATATATTTTTCAAAAGTAGCGTTAAGATCGCGCATGATCGAAAGGTTGTAAGCAGGATCAGCCGCTGCGGATGCGATTAAGCGAAC	0.195637	3.43902	-1.23519	-1.09745
CCTGCGTTTCCTCGCTTTTGGTGAAACGCATCTGGCTGATGTGCTGGTGAGCAAGCAGTTGGAAAATTTTTTTTCAAAAGTAGATCTTAGATTTCCATTAGCGAGTATGATAACCGCACAACTGCCTTGCCGTGACGCGCTGATGCAGGA	0.428712	7.53616	-2.01971	-1.92755
GCGGCGTAAACGCCTTATCCGGCCTACGGAGGGTGCGGGAATTTGTAGGCCTGATAAGACGCGCAAGCGTCGCATCAGGCAGTCGCTTAGACTTTATGCTTTTATGTTGATAATTTATCCAGCCTACGGAGGGTGCGGGAATTTGTAGGC	0.202799	3.56492	-1.27114	-1.27955
CTGGAAGAAAACGCCAAAAAAGAAGGTGTGAATAGCACCGAATCTGGCCTGCAATTCCGCGTGATCAACCAGGGTGAAGGCGCAATTTACAAAAACTCATTTTATTTTAATAATCATTACACCGGTAAACTGATCGACGGCACCGTGTTT	0.328047	5.7666	-1.75208	-2.119
GTTAACAAACAAGGAGAAAACAGTATGAAACACGGAATTAAAGCACTGCTCATTACCCTGGAAAATATATTTTTCAAAAGTACTCCTCAGACTTTATGCTTCGGCTCGGATAATAAACCGACGGCGGTAGAAACCAAAGCGGAAGCTCCT	0.191815	3.37184	-1.21546	-1.61818
AGCCGCTTTTAGCGGACGACGTGAGTAAACAAAACCCAGACATCATGGATAATGGCTGGGGGAAAATTTTTTTTCAAAAGTATGCCTTAGATCGCGCATGATCGAAAGGTTAAACGCCGGAAACAAAACTGGCTTCTGGCCCTGCTAACC	0.169399	2.9778	-1.09118	-1.36289
CCTGCGTTTCCTCGCTTTTGGTGAAACGCATCTGGCTGATGTGCTGGTGAGCAAGCAGTTGGAAAATTTTTTTTCAAAAGTAGATTTGCAACTTTATGCTTCGGCTCGGATAACCGCACAACTGCCTTGCCGTGACGCGCTGATGCAGGA	0.161923	2.84638	-1.04605	-1.86144
AGCCGCTTTTAGCGGACGACGTGAGTAAACAAAACCCAGACATCATGGATAATGGCTGGGCTTAATTGAGCGTAGTCGGTTATGCTTGCAATGGCTGAATGGTCTGTCAATAATCGCCGGAAACAAAACTGGCTTCTGGCCCTGCTAACC	0.290035	5.09841	-1.62893	-3.03932
CTGGAAGAAAACGCCAAAAAAGAAGGTGTGAATAGCACCGAATCTGGCCTGCAATTCCGCGTGATCAACCAGGGTGAAGGCGCAATTAAGATCGCGCATGATCGAAAGTATAAACATTACACCGGTAAACTGATCGACGGCACCGTGTTT	0.131182	2.306	-0.835515	-0.948982
TTGCGGTTTTTTCGGTTCAATCACCGCCTGCTGACGAGCTGGGCGCGTAGTGGACGGACGTTCAGCGGTTTGCGTTTTCGCCGTGTTAAGATCGCGCATGATCGAAAGGTTAAACGCAACAGTTGCGGGTTCAGTCGGCAACGTGGAATT	0.164809	2.89712	-1.06372	-0.719906
ACTGGACGCGGAAGAGCGTGAAATACTGGCGCATCCGCTGGTGGGAGGGCTGATTCTCTTTACGCGTAACTATCATGATCCTGCCTTTACACTTTATGCTTCGGCTCGTATAATCGCAGCATCGCGCAATCGTCTGGTGGTGGCGGTTGA	4.20515	73.9206	-4.30299	-3.67928
TTGCGGTTTTTTCGGTTCAATCACCGCCTGCTGACGAGCTGGGCGCGTAGTGGACGGACGGGAAAATTTTTTTTCAAAAGTAGTGTTGCAACTTTATGCTTTTATGTTTATAATCGCAACAGTTGCGGGTTCAGTCGGCAACGTGGAATT	9.62288	169.157	-5.13083	-4.65646
TTGCGGTTTTTTCGGTTCAATCACCGCCTGCTGACGAGCTGGGCGCGTAGTGGACGGACGGGAAAATTTTTTTTCAAAAGTAGTGTTGACATTTCCATTAGCGAGTATGATAATCGCAACAGTTGCGGGTTCAGTCGGCAACGTGGAATT	27.3021	479.932	-6.17365	-4.96397
AGCCGCTTTTAGCGGACGACGTGAGTAAACAAAACCCAGACATCATGGATAATGGCTGGGCTTAATTGAGCGTAGTCGGTTATGCCTCAGACTTTATGCTTCGGCTCGTATAATCGCCGGAAACAAAACTGGCTTCTGGCCCTGCTAACC	0.156734	2.75516	-1.01348	-1.22131
CTGGAAGAAAACGCCAAAAAAGAAGGTGTGAATAGCACCGAATCTGGCCTGCAATTCCGCGAAAATATATTTTTCAAAAGTACAATTAAGATTTCCATTAGCGAGTATGTTAAACATTACACCGGTAAACTGATCGACGGCACCGTGTTT	0.198409	3.48774	-1.24926	-1.69715
TTGCGGTTTTTTCGGTTCAATCACCGCCTGCTGACGAGCTGGGCGCGTAGTGGACGGACGGAAAATATATTTTTCAAAAGTAGTGCTCAGATCGCGCATGATCGAAAGTATAAACGCAACAGTTGCGGGTTCAGTCGGCAACGTGGAATT	0.130821	2.29964	-0.832753	-0.408627
GTTAACAAACAAGGAGAAAACAGTATGAAACACGGAATTAAAGCACTGCTCATTACCCTGGAAAATATATTTTTCAAAAGTACTCTTGACATGGCTGAATGGTCTGTCTATAATAAACCGACGGCGGTAGAAACCAAAGCGGAAGCTCCT	2.42147	42.566	-3.75106	-6.38737
TTGAGCAGGCTTATCAGCTGGTGGTGGCAATCAACGGCCCACTGGCGCGTAACGAGGCGTGGAAAATTTTTTTTCAAAAGTAGCGTTTACACTTTATGCTTCGGCTCGGTTAAAAGCAGGATCAGCCGCTGCGGATGCGATTAAGCGAAC	0.159117	2.79705	-1.02856	-1.83803
CCTGCGTTTCCTCGCTTTTGGTGAAACGCATCTGGCTGATGTGCTGGTGAGCAAGCAGTTGGAAAATTTTTTTTCAAAAGTAGATTTGCAACTTTATGCTTCGGCTCGTATAAACGCACAACTGCCTTGCCGTGACGCGCTGATGCAGGA	0.20644	3.62893	-1.28894	-1.85602
GTTAACAAACAAGGAGAAAACAGTATGAAACACGGAATTAAAGCACTGCTCATTACCCTGGGAAAATTTTTTTTCAAAAGTACTCCTCAGAAGCACGAAAATGGAAGTTATGTTAAACCGACGGCGGTAGAAACCAAAGCGGAAGCTCCT	0.137762	2.42167	-0.884457	-0.807434
TTGAGCAGGCTTATCAGCTGGTGGTGGCAATCAACGGCCCACTGGCGCGTAACGAGGCGTGAAAATATATTTTTCAAAAGTAGCGTTGACAAAAACTCATTTTATTTTTATGTTAGCAGGATCAGCCGCTGCGGATGCGATTAAGCGAAC	4.23931	74.521	-4.31108	-4.41445
GTTAACAAACAAGGAGAAAACAGTATGAAACACGGAATTAAAGCACTGCTCATTACCCTGTCCCTGGCCTGTGCCGGAATGTCTCTTTACAATAACTTAGAAAGTAATGATAATAAACCGACGGCGGTAGAAACCAAAGCGGAAGCTCCT	3.18636	56.0117	-4.02556	-2.49293
GTTAACAAACAAGGAGAAAACAGTATGAAACACGGAATTAAAGCACTGCTCATTACCCTGGAAAATATATTTTTCAAAAGTACTCCTTAGACTTTATGCTTTTATGTTGATAATAAACCGACGGCGGTAGAAACCAAAGCGGAAGCTCCT	0.205027	3.60408	-1.28207	-1.4552
CCTGCGTTTCCTCGCTTTTGGTGAAACGCATCTGGCTGATGTGCTGGTGAGCAAGCAGTTGGAAAATTTTTTTTCAAAAGTAGATCTTAGAAGCACGAAAATGGAAGTGATAATCGCACAACTGCCTTGCCGTGACGCGCTGATGCAGGA	0.172994	3.04099	-1.11218	-1.53775
TTGCGGTTTTTTCGGTTCAATCACCGCCTGCTGACGAGCTGGGCGCGTAGTGGACGGACGTTCAGCGGTTTGCGTTTTCGCCGTGTTAAGATCGCGCATGATCGAAAGGATAACCGCAACAGTTGCGGGTTCAGTCGGCAACGTGGAATT	0.132496	2.3291	-0.84548	-0.719906
AGCCGCTTTTAGCGGACGACGTGAGTAAACAAAACCCAGACATCATGGATAATGGCTGGGCTTAATTGAGCGTAGTCGGTTATGCTTGCAAAGCACGAAAATGGAAGTGTTAAACGCCGGAAACAAAACTGGCTTCTGGCCCTGCTAACC	0.217041	3.81527	-1.33901	-1.22131
GTTAACAAACAAGGAGAAAACAGTATGAAACACGGAATTAAAGCACTGCTCATTACCCTGGAAAATATATTTTTCAAAAGTACTCTTAAGAAGCACGAAAATGGAAGTAATAATAAACCGACGGCGGTAGAAACCAAAGCGGAAGCTCCT	0.177404	3.11851	-1.13735	-1.33416
TTGAGCAGGCTTATCAGCTGGTGGTGGCAATCAACGGCCCACTGGCGCGTAACGAGGCGTGGGATGTCGCTCGCGAACTATTGCGTTAAGAAAAACTCATTTTATTTTAATAATAGCAGGATCAGCCGCTGCGGATGCGATTAAGCGAAC	0.175629	3.08731	-1.1273	-1.52479
TTGAGCAGGCTTATCAGCTGGTGGTGGCAATCAACGGCCCACTGGCGCGTAACGAGGCGTGGAAAATTTTTTTTCAAAAGTAGCGTTGACAATAACTTAGAAAGTAATGATAACAGCAGGATCAGCCGCTGCGGATGCGATTAAGCGAAC	0.352483	6.19616	-1.82393	-1.84436
ACTGGACGCGGAAGAGCGTGAAATACTGGCGCATCCGCTGGTGGGAGGGCTGATTCTCTTGGAAAATTTTTTTTCAAAAGTAGCCTTTACATGGCTGAATGGTCTGTCAATAATCGCAGCATCGCGCAATCGTCTGGTGGTGGCGGTTGA	0.938116	16.4908	-2.8028	-3.43587
GTTAACAAACAAGGAGAAAACAGTATGAAACACGGAATTAAAGCACTGCTCATTACCCTGGGAAAATTTTTTTTCAAAAGTACTCCTTAGATCGCGCATGATCGAAAGTATAATAAACCGACGGCGGTAGAAACCAAAGCGGAAGCTCCT	0.237516	4.1752	-1.42916	-1.84969
TTGAGCAGGCTTATCAGCTGGTGGTGGCAATCAACGGCCCACTGGCGCGTAACGAGGCGTGGAAAATTTTTTTTCAAAAGTAGCGCTTAGACTTTATGCTTTTATGTTGTTGTAAGCAGGATCAGCCGCTGCGGATGCGATTAAGCGAAC	0.20673	3.63402	-1.29034	-1.63071
GTTAACAAACAAGGAGAAAACAGTATGAAACACGGAATTAAAGCACTGCTCATTACCCTGGAAAATATATTTTTCAAAAGTACTCTTTACCTTTCCATTAGCGAGTATTATAAAAAACCGACGGCGGTAGAAACCAAAGCGGAAGCTCCT	1.38869	24.4113	-3.19505	-1.40682
ACTGGACGCGGAAGAGCGTGAAATACTGGCGCATCCGCTGGTGGGAGGGCTGATTCTCTTGAAAATATATTTTTCAAAAGTAGCCTTGACACTTTATGCTTTTATGTTGTTAAACGCAGCATCGCGCAATCGTCTGGTGGTGGCGGTTGA	0.277778	4.88295	-1.58575	-1.51263
TTGAGCAGGCTTATCAGCTGGTGGTGGCAATCAACGGCCCACTGGCGCGTAACGAGGCGTGAAAATATATTTTTCAAAAGTAGCGTTTACATTTCCATTAGCGAGTATGATAACAGCAGGATCAGCCGCTGCGGATGCGATTAAGCGAAC	0.41241	7.2496	-1.98095	-1.29458
CCTGCGTTTCCTCGCTTTTGGTGAAACGCATCTGGCTGATGTGCTGGTGAGCAAGCAGTTGAAAATATATTTTTCAAAAGTAGATTTAAGAATAACTTAGAAAGTAATGTTAAACGCACAACTGCCTTGCCGTGACGCGCTGATGCAGGA	0.236619	4.15942	-1.42538	-1.39594
TTGCGGTTTTTTCGGTTCAATCACCGCCTGCTGACGAGCTGGGCGCGTAGTGGACGGACGTTCAGCGGTTTGCGTTTTCGCCGTGTTGCAATTTCCATTAGCGAGTATGATAACCGCAACAGTTGCGGGTTCAGTCGGCAACGTGGAATT	0.173491	3.04974	-1.11505	-1.64501
CCTGCGTTTCCTCGCTTTTGGTGAAACGCATCTGGCTGATGTGCTGGTGAGCAAGCAGTTCCACGAAGCAAACAATATGACTGATTTGCAATTTCCATTAGCGAGTATAATAATCGCACAACTGCCTTGCCGTGACGCGCTGATGCAGGA	0.402771	7.08015	-1.9573	-2.95062
ACTGGACGCGGAAGAGCGTGAAATACTGGCGCATCCGCTGGTGGGAGGGCTGATTCTCTTTACGCGTAACTATCATGATCCTGCCCTTAGATCGCGCATGATCGAAAGTATGTTCGCAGCATCGCGCAATCGTCTGGTGGTGGCGGTTGA	0.135845	2.38796	-0.870439	-1.16169
CTGGAAGAAAACGCCAAAAAAGAAGGTGTGAATAGCACCGAATCTGGCCTGCAATTCCGCGTGATCAACCAGGGTGAAGGCGCAAATTACATTTCCATTAGCGAGTATGTTGTACATTACACCGGTAAACTGATCGACGGCACCGTGTTT	0.151214	2.65814	-0.977625	-1.01443
TTGAGCAGGCTTATCAGCTGGTGGTGGCAATCAACGGCCCACTGGCGCGTAACGAGGCGTGAAAATATATTTTTCAAAAGTAGCGTTTACCATAACTTAGAAAGTAATGATAATAGCAGGATCAGCCGCTGCGGATGCGATTAAGCGAAC	0.459805	8.08272	-2.08973	-0.669324
GTTAACAAACAAGGAGAAAACAGTATGAAACACGGAATTAAAGCACTGCTCATTACCCTGGAAAATATATTTTTCAAAAGTACTCTTGCAAAGCACGAAAATGGAAGTTATAAAAAACCGACGGCGGTAGAAACCAAAGCGGAAGCTCCT	7.99051	140.462	-4.94494	-2.99362
CTGGAAGAAAACGCCAAAAAAGAAGGTGTGAATAGCACCGAATCTGGCCTGCAATTCCGCGAAAATATATTTTTCAAAAGTACAATTAAGAAGCACGAAAATGGAAGTTATAAACATTACACCGGTAAACTGATCGACGGCACCGTGTTT	0.187953	3.30395	-1.19512	-1.71573
CTGGAAGAAAACGCCAAAAAAGAAGGTGTGAATAGCACCGAATCTGGCCTGCAATTCCGCGTGATCAACCAGGGTGAAGGCGCAACTTAGATGGCTGAATGGTCTGTCGTTAAACATTACACCGGTAAACTGATCGACGGCACCGTGTTT	0.130739	2.2982	-0.832126	-0.948982
CCTGCGTTTCCTCGCTTTTGGTGAAACGCATCTGGCTGATGTGCTGGTGAGCAAGCAGTTGGAAAATTTTTTTTCAAAAGTAGATTTTACCTGGCTGAATGGTCTGTCGATAACCGCACAACTGCCTTGCCGTGACGCGCTGATGCAGGA	0.187839	3.30194	-1.19451	-1.52381
ACTGGACGCGGAAGAGCGTGAAATACTGGCGCATCCGCTGGTGGGAGGGCTGATTCTCTTGGAAAATTTTTTTTCAAAAGTAGCCTTGCAACTTTATGCTTCGGCTCGTATAATCGCAGCATCGCGCAATCGTCTGGTGGTGGCGGTTGA	14.1301	248.387	-5.51499	-3.85871
TTGAGCAGGCTTATCAGCTGGTGGTGGCAATCAACGGCCCACTGGCGCGTAACGAGGCGTGAAAATATATTTTTCAAAAGTAGCGTTTACATGGCTGAATGGTCTGTCGATAATAGCAGGATCAGCCGCTGCGGATGCGATTAAGCGAAC	0.537015	9.43996	-2.24495	-2.82048
CCTGCGTTTCCTCGCTTTTGGTGAAACGCATCTGGCTGATGTGCTGGTGAGCAAGCAGTTCCACGAAGCAAACAATATGACTGATTTAAGATGGCTGAATGGTCTGTCGTTAAACGCACAACTGCCTTGCCGTGACGCGCTGATGCAGGA	0.169261	2.97536	-1.09037	-0.574658
TTGCGGTTTTTTCGGTTCAATCACCGCCTGCTGACGAGCTGGGCGCGTAGTGGACGGACGGAAAATATATTTTTCAAAAGTAGTGCTCAGATGGCTGAATGGTCTGTCGATAATCGCAACAGTTGCGGGTTCAGTCGGCAACGTGGAATT	0.198782	3.4943	-1.25113	-1.09861
GTTAACAAACAAGGAGAAAACAGTATGAAACACGGAATTAAAGCACTGCTCATTACCCTGGGAAAATTTTTTTTCAAAAGTACTCCTTAGATGGCTGAATGGTCTGTCGATAACAAACCGACGGCGGTAGAAACCAAAGCGGAAGCTCCT	0.146836	2.58116	-0.94824	-1.09785
ACTGGACGCGGAAGAGCGTGAAATACTGGCGCATCCGCTGGTGGGAGGGCTGATTCTCTTGAAAATATATTTTTCAAAAGTAGCCTTTACCTGGCTGAATGGTCTGTCTATAAACGCAGCATCGCGCAATCGTCTGGTGGTGGCGGTTGA	0.24362	4.2825	-1.45454	-1.5294
CCTGCGTTTCCTCGCTTTTGGTGAAACGCATCTGGCTGATGTGCTGGTGAGCAAGCAGTTCCACGAAGCAAACAATATGACTGATCTTAGAAAAACTCATTTTATTTTGTTGTACGCACAACTGCCTTGCCGTGACGCGCTGATGCAGGA	0.181606	3.19238	-1.16077	-0.969109
AGCCGCTTTTAGCGGACGACGTGAGTAAACAAAACCCAGACATCATGGATAATGGCTGGGCTTAATTGAGCGTAGTCGGTTATGCTTGACATTTCCATTAGCGAGTATAATAATCGCCGGAAACAAAACTGGCTTCTGGCCCTGCTAACC	16.1846	284.502	-5.65074	-4.88257
GTTAACAAACAAGGAGAAAACAGTATGAAACACGGAATTAAAGCACTGCTCATTACCCTGTCCCTGGCCTGTGCCGGAATGTCTCCTCAGAATAACTTAGAAAGTAATGTTAAAAAACCGACGGCGGTAGAAACCAAAGCGGAAGCTCCT	0.150172	2.63981	-0.970705	-0.807434
AGCCGCTTTTAGCGGACGACGTGAGTAAACAAAACCCAGACATCATGGATAATGGCTGGGGGAAAATTTTTTTTCAAAAGTATGCTTAAGATGGCTGAATGGTCTGTCTATAAACGCCGGAAACAAAACTGGCTTCTGGCCCTGCTAACC	0.163748	2.87846	-1.05726	-1.36289
TTGCGGTTTTTTCGGTTCAATCACCGCCTGCTGACGAGCTGGGCGCGTAGTGGACGGACGTTCAGCGGTTTGCGTTTTCGCCGTGTTGCAATGGCTGAATGGTCTGTCGATAATCGCAACAGTTGCGGGTTCAGTCGGCAACGTGGAATT	0.176442	3.1016	-1.13192	-2.12469
ACTGGACGCGGAAGAGCGTGAAATACTGGCGCATCCGCTGGTGGGAGGGCTGATTCTCTTGAAAATATATTTTTCAAAAGTAGCCTTGACATGGCTGAATGGTCTGTCTATGTTCGCAGCATCGCGCAATCGTCTGGTGGTGGCGGTTGA	1.36512	23.9968	-3.17792	-5.08569
TTGAGCAGGCTTATCAGCTGGTGGTGGCAATCAACGGCCCACTGGCGCGTAACGAGGCGTGAAAATATATTTTTCAAAAGTAGCGCTTAGACTTTATGCTTTTATGTTGTTGTAAGCAGGATCAGCCGCTGCGGATGCGATTAAGCGAAC	0.390894	6.87137	-1.92736	-1.89789
AGCCGCTTTTAGCGGACGACGTGAGTAAACAAAACCCAGACATCATGGATAATGGCTGGGGAAAATATATTTTTCAAAAGTATGCTTGACATCGCGCATGATCGAAAGTATAATCGCCGGAAACAAAACTGGCTTCTGGCCCTGCTAACC	11.4539	201.343	-5.30501	-6.03739
TTGAGCAGGCTTATCAGCTGGTGGTGGCAATCAACGGCCCACTGGCGCGTAACGAGGCGTGGGATGTCGCTCGCGAACTATTGCGTTTACATGGCTGAATGGTCTGTCGTTAAAAGCAGGATCAGCCGCTGCGGATGCGATTAAGCGAAC	0.162993	2.86518	-1.05263	-0.938869
GTTAACAAACAAGGAGAAAACAGTATGAAACACGGAATTAAAGCACTGCTCATTACCCTGTCCCTGGCCTGTGCCGGAATGTCTCTTTACCTTTCCATTAGCGAGTATGATAACAAACCGACGGCGGTAGAAACCAAAGCGGAAGCTCCT	0.151651	2.6658	-0.980506	-0.985942
TTGAGCAGGCTTATCAGCTGGTGGTGGCAATCAACGGCCCACTGGCGCGTAACGAGGCGTGGGATGTCGCTCGCGAACTATTGCGTTTACCTTTCCATTAGCGAGTATTATGTTAGCAGGATCAGCCGCTGCGGATGCGATTAAGCGAAC	0.167743	2.94869	-1.08136	-0.90609
ACTGGACGCGGAAGAGCGTGAAATACTGGCGCATCCGCTGGTGGGAGGGCTGATTCTCTTGAAAATATATTTTTCAAAAGTAGCCTTAAGATTTCCATTAGCGAGTATGTTGTACGCAGCATCGCGCAATCGTCTGGTGGTGGCGGTTGA	0.189514	3.33139	-1.20339	-1.37822
ACTGGACGCGGAAGAGCGTGAAATACTGGCGCATCCGCTGGTGGGAGGGCTGATTCTCTTGGAAAATTTTTTTTCAAAAGTAGCCTTGACAATAACTTAGAAAGTAATAATAATCGCAGCATCGCGCAATCGTCTGGTGGTGGCGGTTGA	21.151	371.805	-5.91837	-4.68325
CTGGAAGAAAACGCCAAAAAAGAAGGTGTGAATAGCACCGAATCTGGCCTGCAATTCCGCGAAAATATATTTTTCAAAAGTACAATTGCAAAGCACGAAAATGGAAGTGTTAAACATTACACCGGTAAACTGATCGACGGCACCGTGTTT	0.147824	2.59853	-0.954948	-1.70433
ACTGGACGCGGAAGAGCGTGAAATACTGGCGCATCCGCTGGTGGGAGGGCTGATTCTCTTGAAAATATATTTTTCAAAAGTAGCCTTGACATCGCGCATGATCGAAAGTATGTTCGCAGCATCGCGCAATCGTCTGGTGGTGGCGGTTGA	12.0257	211.394	-5.35372	-4.64909
TTGAGCAGGCTTATCAGCTGGTGGTGGCAATCAACGGCCCACTGGCGCGTAACGAGGCGTGGGATGTCGCTCGCGAACTATTGCGCTTAGACTTTATGCTTCGGCTCGGTTGTAAGCAGGATCAGCCGCTGCGGATGCGATTAAGCGAAC	0.128495	2.25876	-0.814814	-0.938869
TTGCGGTTTTTTCGGTTCAATCACCGCCTGCTGACGAGCTGGGCGCGTAGTGGACGGACGGGAAAATTTTTTTTCAAAAGTAGTGTTAAGAAAAACTCATTTTATTTTGTTAAACGCAACAGTTGCGGGTTCAGTCGGCAACGTGGAATT	0.150338	2.64274	-0.971816	-1.67809
GTTAACAAACAAGGAGAAAACAGTATGAAACACGGAATTAAAGCACTGCTCATTACCCTGGAAAATATATTTTTCAAAAGTACTCTTTACCAGCACGAAAATGGAAGTGATAATAAACCGACGGCGGTAGAAACCAAAGCGGAAGCTCCT	2.19832	38.6433	-3.65437	-1.53873
CTGGAAGAAAACGCCAAAAAAGAAGGTGTGAATAGCACCGAATCTGGCCTGCAATTCCGCGGAAAATTTTTTTTCAAAAGTACAAATTACACTTTATGCTTTTATGTTAATAATCATTACACCGGTAAACTGATCGACGGCACCGTGTTT	0.299583	5.26626	-1.66132	-1.69721
TTGCGGTTTTTTCGGTTCAATCACCGCCTGCTGACGAGCTGGGCGCGTAGTGGACGGACGTTCAGCGGTTTGCGTTTTCGCCGTGTTTACACTTTATGCTTTTATGTTGTTAAACGCAACAGTTGCGGGTTCAGTCGGCAACGTGGAATT	0.152117	2.674	-0.983576	-0.719906
GTTAACAAACAAGGAGAAAACAGTATGAAACACGGAATTAAAGCACTGCTCATTACCCTGGAAAATATATTTTTCAAAAGTACTCTTTACCCTTTATGCTTTTATGTTAATAATAAACCGACGGCGGTAGAAACCAAAGCGGAAGCTCCT	4.19139	73.6787	-4.29971	-1.64778
ACTGGACGCGGAAGAGCGTGAAATACTGGCGCATCCGCTGGTGGGAGGGCTGATTCTCTTGAAAATATATTTTTCAAAAGTAGCCCTCAGAAAAACTCATTTTATTTTTATAATCGCAGCATCGCGCAATCGTCTGGTGGTGGCGGTTGA	0.180827	3.17868	-1.15647	-1.74628
CTGGAAGAAAACGCCAAAAAAGAAGGTGTGAATAGCACCGAATCTGGCCTGCAATTCCGCGAAAATATATTTTTCAAAAGTACAACTTAGACTTTATGCTTCGGCTCGGTTGTACATTACACCGGTAAACTGATCGACGGCACCGTGTTT	0.185932	3.26842	-1.18431	-1.75429
CTGGAAGAAAACGCCAAAAAAGAAGGTGTGAATAGCACCGAATCTGGCCTGCAATTCCGCGTGATCAACCAGGGTGAAGGCGCAACTCAGAAAAACTCATTTTATTTTGTTAAACATTACACCGGTAAACTGATCGACGGCACCGTGTTT	0.129311	2.2731	-0.821143	-0.948982
CTGGAAGAAAACGCCAAAAAAGAAGGTGTGAATAGCACCGAATCTGGCCTGCAATTCCGCGAAAATATATTTTTCAAAAGTACAATTGACATGGCTGAATGGTCTGTCTATAATCATTACACCGGTAAACTGATCGACGGCACCGTGTTT	12.0571	211.948	-5.35634	-6.13698
TTGCGGTTTTTTCGGTTCAATCACCGCCTGCTGACGAGCTGGGCGCGTAGTGGACGGACGGGAAAATTTTTTTTCAAAAGTAGTGTTGCAATGGCTGAATGGTCTGTCGATAATCGCAACAGTTGCGGGTTCAGTCGGCAACGTGGAATT	1.2595	22.1402	-3.09739	-3.11678
GCGGCGTAAACGCCTTATCCGGCCTACGGAGGGTGCGGGAATTTGTAGGCCTGATAAGACGCGCAAGCGTCGCATCAGGCAGTCGTTGCAAATAACTTAGAAAGTAATTATAAATTATCCAGCCTACGGAGGGTGCGGGAATTTGTAGGC	1.18799	20.8831	-3.03894	-1.38579
GCGGCGTAAACGCCTTATCCGGCCTACGGAGGGTGCGGGAATTTGTAGGCCTGATAAGACGCGCAAGCGTCGCATCAGGCAGTCGTTTACAAGCACGAAAATGGAAGTTATAATTTATCCAGCCTACGGAGGGTGCGGGAATTTGTAGGC	6.49174	114.116	-4.73721	-3.66142
GTTAACAAACAAGGAGAAAACAGTATGAAACACGGAATTAAAGCACTGCTCATTACCCTGGAAAATATATTTTTCAAAAGTACTCTTTACAAAAACTCATTTTATTTTTATAAAAAACCGACGGCGGTAGAAACCAAAGCGGAAGCTCCT	4.7429	83.3735	-4.42333	-3.13066
CTGGAAGAAAACGCCAAAAAAGAAGGTGTGAATAGCACCGAATCTGGCCTGCAATTCCGCGTGATCAACCAGGGTGAAGGCGCAAATTACATGGCTGAATGGTCTGTCGTTGTACATTACACCGGTAAACTGATCGACGGCACCGTGTTT	0.160334	2.81844	-1.03618	-1.36316
CTGGAAGAAAACGCCAAAAAAGAAGGTGTGAATAGCACCGAATCTGGCCTGCAATTCCGCGAAAATATATTTTTCAAAAGTACAAATTACACTTTATGCTTCGGCTCGTATAATCATTACACCGGTAAACTGATCGACGGCACCGTGTTT	0.231805	4.0748	-1.40482	-2.46843
GTTAACAAACAAGGAGAAAACAGTATGAAACACGGAATTAAAGCACTGCTCATTACCCTGGGAAAATTTTTTTTCAAAAGTACTCCTCAGATTTCCATTAGCGAGTATGATAATAAACCGACGGCGGTAGAAACCAAAGCGGAAGCTCCT	1.50487	26.4535	-3.27539	-0.91024
TTGAGCAGGCTTATCAGCTGGTGGTGGCAATCAACGGCCCACTGGCGCGTAACGAGGCGTGAAAATATATTTTTCAAAAGTAGCGTTGCAAATAACTTAGAAAGTAATAATAATAGCAGGATCAGCCGCTGCGGATGCGATTAAGCGAAC	3.32474	58.4443	-4.06807	-2.84073
CTGGAAGAAAACGCCAAAAAAGAAGGTGTGAATAGCACCGAATCTGGCCTGCAATTCCGCGGAAAATTTTTTTTCAAAAGTACAATTTACCCTTTATGCTTTTATGTTTATAAACATTACACCGGTAAACTGATCGACGGCACCGTGTTT	0.391171	6.87623	-1.92807	-1.8489
AGCCGCTTTTAGCGGACGACGTGAGTAAACAAAACCCAGACATCATGGATAATGGCTGGGGGAAAATTTTTTTTCAAAAGTATGCTTTACCTCGCGCATGATCGAAAGTATAAACGCCGGAAACAAAACTGGCTTCTGGCCCTGCTAACC	0.302866	5.32395	-1.67222	-1.36289
ACTGGACGCGGAAGAGCGTGAAATACTGGCGCATCCGCTGGTGGGAGGGCTGATTCTCTTGGAAAATTTTTTTTCAAAAGTAGCCTTAAGATCGCGCATGATCGAAAGTATAATCGCAGCATCGCGCAATCGTCTGGTGGTGGCGGTTGA	0.571093	10.039	-2.30648	-2.01597
GTTAACAAACAAGGAGAAAACAGTATGAAACACGGAATTAAAGCACTGCTCATTACCCTGGAAAATATATTTTTCAAAAGTACTCTTAAGAAAAACTCATTTTATTTTTATAATAAACCGACGGCGGTAGAAACCAAAGCGGAAGCTCCT	0.424583	7.46356	-2.01003	-1.88416
ACTGGACGCGGAAGAGCGTGAAATACTGGCGCATCCGCTGGTGGGAGGGCTGATTCTCTTGGAAAATTTTTTTTCAAAAGTAGCCTTTACCCTTTATGCTTCGGCTCGGATAACCGCAGCATCGCGCAATCGTCTGGTGGTGGCGGTTGA	0.206722	3.63388	-1.2903	-1.63517
GTTAACAAACAAGGAGAAAACAGTATGAAACACGGAATTAAAGCACTGCTCATTACCCTGTCCCTGGCCTGTGCCGGAATGTCTCTTAAGAATAACTTAGAAAGTAATTATAAAAAACCGACGGCGGTAGAAACCAAAGCGGAAGCTCCT	0.136322	2.39635	-0.873946	-1.07647
ACTGGACGCGGAAGAGCGTGAAATACTGGCGCATCCGCTGGTGGGAGGGCTGATTCTCTTGGAAAATTTTTTTTCAAAAGTAGCCTTTACAATAACTTAGAAAGTAATGATAATCGCAGCATCGCGCAATCGTCTGGTGGTGGCGGTTGA	6.92141	121.669	-4.8013	-2.94719
TTGCGGTTTTTTCGGTTCAATCACCGCCTGCTGACGAGCTGGGCGCGTAGTGGACGGACGTTCAGCGGTTTGCGTTTTCGCCGTGTTAAGATCGCGCATGATCGAAAGGTTGTACGCAACAGTTGCGGGTTCAGTCGGCAACGTGGAATT	0.181892	3.19741	-1.16234	-0.719906
CTGGAAGAAAACGCCAAAAAAGAAGGTGTGAATAGCACCGAATCTGGCCTGCAATTCCGCGAAAATATATTTTTCAAAAGTACAATTGCAACTTTATGCTTTTATGTTTATGTTCATTACACCGGTAAACTGATCGACGGCACCGTGTTT	2.71358	47.7009	-3.86495	-2.90822
ACTGGACGCGGAAGAGCGTGAAATACTGGCGCATCCGCTGGTGGGAGGGCTGATTCTCTTTACGCGTAACTATCATGATCCTGCCTTGCAATTTCCATTAGCGAGTATAATAATCGCAGCATCGCGCAATCGTCTGGTGGTGGCGGTTGA	1.96166	34.4831	-3.54047	-3.22769
TTGAGCAGGCTTATCAGCTGGTGGTGGCAATCAACGGCCCACTGGCGCGTAACGAGGCGTGAAAATATATTTTTCAAAAGTAGCGTTGACACTTTATGCTTTTATGTTAATAATAGCAGGATCAGCCGCTGCGGATGCGATTAAGCGAAC	5.47332	96.2132	-4.56657	-4.54318
AGCCGCTTTTAGCGGACGACGTGAGTAAACAAAACCCAGACATCATGGATAATGGCTGGGCTTAATTGAGCGTAGTCGGTTATGCTTGCAATTTCCATTAGCGAGTATGATAATCGCCGGAAACAAAACTGGCTTCTGGCCCTGCTAACC	3.60218	63.3212	-4.14822	-2.968
CCTGCGTTTCCTCGCTTTTGGTGAAACGCATCTGGCTGATGTGCTGGTGAGCAAGCAGTTGGAAAATTTTTTTTCAAAAGTAGATTTAAGACTTTATGCTTCGGCTCGGTTAAACGCACAACTGCCTTGCCGTGACGCGCTGATGCAGGA	0.180953	3.18089	-1.15716	-1.89397
TTGCGGTTTTTTCGGTTCAATCACCGCCTGCTGACGAGCTGGGCGCGTAGTGGACGGACGGAAAATATATTTTTCAAAAGTAGTGTTGACAAGCACGAAAATGGAAGTGTTAAACGCAACAGTTGCGGGTTCAGTCGGCAACGTGGAATT	0.138761	2.43923	-0.891682	-1.3836
GTTAACAAACAAGGAGAAAACAGTATGAAACACGGAATTAAAGCACTGCTCATTACCCTGGGAAAATTTTTTTTCAAAAGTACTCTTTACATCGCGCATGATCGAAAGTATAAAAAACCGACGGCGGTAGAAACCAAAGCGGAAGCTCCT	7.75272	136.282	-4.91473	-2.74455
CTGGAAGAAAACGCCAAAAAAGAAGGTGTGAATAGCACCGAATCTGGCCTGCAATTCCGCGAAAATATATTTTTCAAAAGTACAATTTACAAGCACGAAAATGGAAGTGATAATCATTACACCGGTAAACTGATCGACGGCACCGTGTTT	0.610814	10.7372	-2.37372	-2.91168
CCTGCGTTTCCTCGCTTTTGGTGAAACGCATCTGGCTGATGTGCTGGTGAGCAAGCAGTTGGAAAATTTTTTTTCAAAAGTAGATCTCAGATCGCGCATGATCGAAAGAATAATCGCACAACTGCCTTGCCGTGACGCGCTGATGCAGGA	0.172889	3.03914	-1.11157	-1.11163
TTGAGCAGGCTTATCAGCTGGTGGTGGCAATCAACGGCCCACTGGCGCGTAACGAGGCGTGAAAATATATTTTTCAAAAGTAGCGTTGACAAGCACGAAAATGGAAGTGTTGTAAGCAGGATCAGCCGCTGCGGATGCGATTAAGCGAAC	0.14626	2.57105	-0.944315	-1.86816
GTTAACAAACAAGGAGAAAACAGTATGAAACACGGAATTAAAGCACTGCTCATTACCCTGGAAAATATATTTTTCAAAAGTACTCTTGCAAAAAACTCATTTTATTTTTATAATAAACCGACGGCGGTAGAAACCAAAGCGGAAGCTCCT	2.41545	42.4603	-3.74857	-4.42201
CCTGCGTTTCCTCGCTTTTGGTGAAACGCATCTGGCTGATGTGCTGGTGAGCAAGCAGTTGAAAATATATTTTTCAAAAGTAGATTTTACCAGCACGAAAATGGAAGTTATAAACGCACAACTGCCTTGCCGTGACGCGCTGATGCAGGA	0.154997	2.72463	-1.00233	-1.29888
CTGGAAGAAAACGCCAAAAAAGAAGGTGTGAATAGCACCGAATCTGGCCTGCAATTCCGCGGAAAATTTTTTTTCAAAAGTACAATTAAGAATAACTTAGAAAGTAATGATAATCATTACACCGGTAAACTGATCGACGGCACCGTGTTT	0.15676	2.75562	-1.01364	-0.948982
TTGAGCAGGCTTATCAGCTGGTGGTGGCAATCAACGGCCCACTGGCGCGTAACGAGGCGTGGAAAATTTTTTTTCAAAAGTAGCGATTACAATAACTTAGAAAGTAATGTTAAAAGCAGGATCAGCCGCTGCGGATGCGATTAAGCGAAC	0.141967	2.49557	-0.914518	-0.730029
TTGCGGTTTTTTCGGTTCAATCACCGCCTGCTGACGAGCTGGGCGCGTAGTGGACGGACGGAAAATATATTTTTCAAAAGTAGTGTTGCAATCGCGCATGATCGAAAGGATAACCGCAACAGTTGCGGGTTCAGTCGGCAACGTGGAATT	0.137782	2.42201	-0.884596	-0.703178
CCTGCGTTTCCTCGCTTTTGGTGAAACGCATCTGGCTGATGTGCTGGTGAGCAAGCAGTTGAAAATATATTTTTCAAAAGTAGATTTGACAAAAACTCATTTTATTTTGTTGTACGCACAACTGCCTTGCCGTGACGCGCTGATGCAGGA	0.229173	4.02855	-1.39341	-2.18808
AGCCGCTTTTAGCGGACGACGTGAGTAAACAAAACCCAGACATCATGGATAATGGCTGGGCTTAATTGAGCGTAGTCGGTTATGCTTGCAAATAACTTAGAAAGTAATTATAATCGCCGGAAACAAAACTGGCTTCTGGCCCTGCTAACC	12.83	225.534	-5.41847	-3.8272
GTTAACAAACAAGGAGAAAACAGTATGAAACACGGAATTAAAGCACTGCTCATTACCCTGTCCCTGGCCTGTGCCGGAATGTCTCTTTACATGGCTGAATGGTCTGTCTATAATAAACCGACGGCGGTAGAAACCAAAGCGGAAGCTCCT	4.58449	80.5888	-4.38936	-3.85019
TTGCGGTTTTTTCGGTTCAATCACCGCCTGCTGACGAGCTGGGCGCGTAGTGGACGGACGTTCAGCGGTTTGCGTTTTCGCCGTGTTGACATTTCCATTAGCGAGTATTATGTTCGCAACAGTTGCGGGTTCAGTCGGCAACGTGGAATT	3.82057	67.1602	-4.20708	-3.84624
GCGGCGTAAACGCCTTATCCGGCCTACGGAGGGTGCGGGAATTTGTAGGCCTGATAAGACGAAAATATATTTTTCAAAAGTATCGTTGCAAATAACTTAGAAAGTAATGATAATTTATCCAGCCTACGGAGGGTGCGGGAATTTGTAGGC	4.40357	77.4086	-4.3491	-2.85129
GTTAACAAACAAGGAGAAAACAGTATGAAACACGGAATTAAAGCACTGCTCATTACCCTGGAAAATATATTTTTCAAAAGTACTCATTACACTTTATGCTTCGGCTCGTATGTTAAACCGACGGCGGTAGAAACCAAAGCGGAAGCTCCT	0.173835	3.05577	-1.11703	-1.6673
TTGCGGTTTTTTCGGTTCAATCACCGCCTGCTGACGAGCTGGGCGCGTAGTGGACGGACGTTCAGCGGTTTGCGTTTTCGCCGTGTTGCAATTTCCATTAGCGAGTATTATAAACGCAACAGTTGCGGGTTCAGTCGGCAACGTGGAATT	0.649444	11.4163	-2.43504	-2.05978
GTTAACAAACAAGGAGAAAACAGTATGAAACACGGAATTAAAGCACTGCTCATTACCCTGGAAAATATATTTTTCAAAAGTACTCATTACAATAACTTAGAAAGTAATTATAATAAACCGACGGCGGTAGAAACCAAAGCGGAAGCTCCT	0.713173	12.5366	-2.52865	-2.73875
GTTAACAAACAAGGAGAAAACAGTATGAAACACGGAATTAAAGCACTGCTCATTACCCTGGAAAATATATTTTTCAAAAGTACTCTTTACATTTCCATTAGCGAGTATGTTGTAAAACCGACGGCGGTAGAAACCAAAGCGGAAGCTCCT	0.161706	2.84256	-1.0447	-1.14253
CTGGAAGAAAACGCCAAAAAAGAAGGTGTGAATAGCACCGAATCTGGCCTGCAATTCCGCGGAAAATTTTTTTTCAAAAGTACAATTGACAATAACTTAGAAAGTAATTATAATCATTACACCGGTAAACTGATCGACGGCACCGTGTTT	5.23439	92.0131	-4.52193	-5.61073
CCTGCGTTTCCTCGCTTTTGGTGAAACGCATCTGGCTGATGTGCTGGTGAGCAAGCAGTTGGAAAATTTTTTTTCAAAAGTAGATTTGACAATAACTTAGAAAGTAATGTTGTACGCACAACTGCCTTGCCGTGACGCGCTGATGCAGGA	0.169513	2.97981	-1.09186	-2.11489
AGCCGCTTTTAGCGGACGACGTGAGTAAACAAAACCCAGACATCATGGATAATGGCTGGGGAAAATATATTTTTCAAAAGTATGCTTGCAAAGCACGAAAATGGAAGTGATAACCGCCGGAAACAAAACTGGCTTCTGGCCCTGCTAACC	0.204246	3.59036	-1.27825	-1.23164
ACTGGACGCGGAAGAGCGTGAAATACTGGCGCATCCGCTGGTGGGAGGGCTGATTCTCTTTACGCGTAACTATCATGATCCTGCCTTGCAAAGCACGAAAATGGAAGTGTTGTACGCAGCATCGCGCAATCGTCTGGTGGTGGCGGTTGA	0.148346	2.60772	-0.958475	-1.46632
CTGGAAGAAAACGCCAAAAAAGAAGGTGTGAATAGCACCGAATCTGGCCTGCAATTCCGCGTGATCAACCAGGGTGAAGGCGCAATTTACATGGCTGAATGGTCTGTCGATAATCATTACACCGGTAAACTGATCGACGGCACCGTGTTT	0.180974	3.18126	-1.15728	-1.91489
TTGAGCAGGCTTATCAGCTGGTGGTGGCAATCAACGGCCCACTGGCGCGTAACGAGGCGTGGGATGTCGCTCGCGAACTATTGCGTTAAGATGGCTGAATGGTCTGTCAATAATAGCAGGATCAGCCGCTGCGGATGCGATTAAGCGAAC	0.207582	3.649	-1.29445	-0.938869
AGCCGCTTTTAGCGGACGACGTGAGTAAACAAAACCCAGACATCATGGATAATGGCTGGGCTTAATTGAGCGTAGTCGGTTATGCCTCAGAATAACTTAGAAAGTAATTATGTTCGCCGGAAACAAAACTGGCTTCTGGCCCTGCTAACC	0.180384	3.1709	-1.15402	-1.22131
GTTAACAAACAAGGAGAAAACAGTATGAAACACGGAATTAAAGCACTGCTCATTACCCTGGGAAAATTTTTTTTCAAAAGTACTCTTGACACTTTATGCTTCGGCTCGGTTAAAAAACCGACGGCGGTAGAAACCAAAGCGGAAGCTCCT	0.127875	2.24786	-0.809977	-0.557102
TTGAGCAGGCTTATCAGCTGGTGGTGGCAATCAACGGCCCACTGGCGCGTAACGAGGCGTGAAAATATATTTTTCAAAAGTAGCGCTTAGAAAAACTCATTTTATTTTTATGTTAGCAGGATCAGCCGCTGCGGATGCGATTAAGCGAAC	0.0936166	1.64565	-0.498134	-1.53272
TTGCGGTTTTTTCGGTTCAATCACCGCCTGCTGACGAGCTGGGCGCGTAGTGGACGGACGTTCAGCGGTTTGCGTTTTCGCCGTGCTCAGAAAAACTCATTTTATTTTGTTAAACGCAACAGTTGCGGGTTCAGTCGGCAACGTGGAATT	0.134815	2.36986	-0.862833	-0.778294
GTTAACAAACAAGGAGAAAACAGTATGAAACACGGAATTAAAGCACTGCTCATTACCCTGGGAAAATTTTTTTTCAAAAGTACTCCTCAGATGGCTGAATGGTCTGTCGATAATAAACCGACGGCGGTAGAAACCAAAGCGGAAGCTCCT	0.187529	3.29649	-1.19286	-1.09404
CTGGAAGAAAACGCCAAAAAAGAAGGTGTGAATAGCACCGAATCTGGCCTGCAATTCCGCGAAAATATATTTTTCAAAAGTACAAATTACATTTCCATTAGCGAGTATGATAACCATTACACCGGTAAACTGATCGACGGCACCGTGTTT	0.227884	4.00587	-1.38776	-1.74999
ACTGGACGCGGAAGAGCGTGAAATACTGGCGCATCCGCTGGTGGGAGGGCTGATTCTCTTTACGCGTAACTATCATGATCCTGCCCTCAGACTTTATGCTTCGGCTCGGTTAAACGCAGCATCGCGCAATCGTCTGGTGGTGGCGGTTGA	0.148335	2.60753	-0.958402	-0.93563
ACTGGACGCGGAAGAGCGTGAAATACTGGCGCATCCGCTGGTGGGAGGGCTGATTCTCTTTACGCGTAACTATCATGATCCTGCCCTCAGATCGCGCATGATCGAAAGTATAAACGCAGCATCGCGCAATCGTCTGGTGGTGGCGGTTGA	0.128887	2.26566	-0.817865	-1.22533
CTGGAAGAAAACGCCAAAAAAGAAGGTGTGAATAGCACCGAATCTGGCCTGCAATTCCGCGAAAATATATTTTTCAAAAGTACAACTTAGACTTTATGCTTCGGCTCGTATGTTCATTACACCGGTAAACTGATCGACGGCACCGTGTTT	0.202121	3.553	-1.26779	-1.75429
TTGCGGTTTTTTCGGTTCAATCACCGCCTGCTGACGAGCTGGGCGCGTAGTGGACGGACGGGAAAATTTTTTTTCAAAAGTAGTGATTACATCGCGCATGATCGAAAGGATAACCGCAACAGTTGCGGGTTCAGTCGGCAACGTGGAATT	0.161017	2.83045	-1.04043	-0.719906
ACTGGACGCGGAAGAGCGTGAAATACTGGCGCATCCGCTGGTGGGAGGGCTGATTCTCTTGGAAAATTTTTTTTCAAAAGTAGCCCTTAGACTTTATGCTTTTATGTTGTTAAACGCAGCATCGCGCAATCGTCTGGTGGTGGCGGTTGA	0.178371	3.1355	-1.14279	-1.48544
CCTGCGTTTCCTCGCTTTTGGTGAAACGCATCTGGCTGATGTGCTGGTGAGCAAGCAGTTGAAAATATATTTTTCAAAAGTAGATTTGACATGGCTGAATGGTCTGTCTATAATCGCACAACTGCCTTGCCGTGACGCGCTGATGCAGGA	13.899	244.324	-5.4985	-6.49467
CTGGAAGAAAACGCCAAAAAAGAAGGTGTGAATAGCACCGAATCTGGCCTGCAATTCCGCGTGATCAACCAGGGTGAAGGCGCAATTTACCTCGCGCATGATCGAAAGGTTAAACATTACACCGGTAAACTGATCGACGGCACCGTGTTT	0.14808	2.60304	-0.95668	-0.948982
CCTGCGTTTCCTCGCTTTTGGTGAAACGCATCTGGCTGATGTGCTGGTGAGCAAGCAGTTCCACGAAGCAAACAATATGACTGATCTCAGAAGCACGAAAATGGAAGTGATAATCGCACAACTGCCTTGCCGTGACGCGCTGATGCAGGA	0.16201	2.84791	-1.04658	-0.797986
TTGCGGTTTTTTCGGTTCAATCACCGCCTGCTGACGAGCTGGGCGCGTAGTGGACGGACGGGAAAATTTTTTTTCAAAAGTAGTGATTACACTTTATGCTTTTATGTTGTTAAACGCAACAGTTGCGGGTTCAGTCGGCAACGTGGAATT	0.186607	3.28029	-1.18793	-0.931587
GCGGCGTAAACGCCTTATCCGGCCTACGGAGGGTGCGGGAATTTGTAGGCCTGATAAGACGCGCAAGCGTCGCATCAGGCAGTCGCTCAGAAGCACGAAAATGGAAGTGATAACTTATCCAGCCTACGGAGGGTGCGGGAATTTGTAGGC	0.107911	1.89692	-0.640232	-0.931496
CCTGCGTTTCCTCGCTTTTGGTGAAACGCATCTGGCTGATGTGCTGGTGAGCAAGCAGTTGAAAATATATTTTTCAAAAGTAGATTTAAGAAAAACTCATTTTATTTTTATAATCGCACAACTGCCTTGCCGTGACGCGCTGATGCAGGA	0.445049	7.82333	-2.05711	-2.70358
TTGCGGTTTTTTCGGTTCAATCACCGCCTGCTGACGAGCTGGGCGCGTAGTGGACGGACGGAAAATATATTTTTCAAAAGTAGTGTTTACACTTTATGCTTCGGCTCGGTTGTACGCAACAGTTGCGGGTTCAGTCGGCAACGTGGAATT	0.254024	4.46538	-1.49635	-1.70555
AGCCGCTTTTAGCGGACGACGTGAGTAAACAAAACCCAGACATCATGGATAATGGCTGGGCTTAATTGAGCGTAGTCGGTTATGCATTACAAAAACTCATTTTATTTTTATGTTCGCCGGAAACAAAACTGGCTTCTGGCCCTGCTAACC	0.143694	2.52595	-0.926616	-1.659
TTGCGGTTTTTTCGGTTCAATCACCGCCTGCTGACGAGCTGGGCGCGTAGTGGACGGACGGGAAAATTTTTTTTCAAAAGTAGTGTTGACATTTCCATTAGCGAGTATTATGTTCGCAACAGTTGCGGGTTCAGTCGGCAACGTGGAATT	15.2791	268.585	-5.59317	-4.99763
ACTGGACGCGGAAGAGCGTGAAATACTGGCGCATCCGCTGGTGGGAGGGCTGATTCTCTTGAAAATATATTTTTCAAAAGTAGCCTTTACCTGGCTGAATGGTCTGTCAATAATCGCAGCATCGCGCAATCGTCTGGTGGTGGCGGTTGA	0.256228	4.50412	-1.50499	-1.79017
AGCCGCTTTTAGCGGACGACGTGAGTAAACAAAACCCAGACATCATGGATAATGGCTGGGGAAAATATATTTTTCAAAAGTATGCCTTAGAATAACTTAGAAAGTAATGTTAAACGCCGGAAACAAAACTGGCTTCTGGCCCTGCTAACC	0.18877	3.31832	-1.19946	-1.29405
GTTAACAAACAAGGAGAAAACAGTATGAAACACGGAATTAAAGCACTGCTCATTACCCTGTCCCTGGCCTGTGCCGGAATGTCTCATTACATTTCCATTAGCGAGTATGTTGTAAAACCGACGGCGGTAGAAACCAAAGCGGAAGCTCCT	0.145457	2.55693	-0.938808	-1.93034
AGCCGCTTTTAGCGGACGACGTGAGTAAACAAAACCCAGACATCATGGATAATGGCTGGGGAAAATATATTTTTCAAAAGTATGCTTTACCTGGCTGAATGGTCTGTCGATAATCGCCGGAAACAAAACTGGCTTCTGGCCCTGCTAACC	0.290009	5.09794	-1.62884	-1.80951
GTTAACAAACAAGGAGAAAACAGTATGAAACACGGAATTAAAGCACTGCTCATTACCCTGGAAAATATATTTTTCAAAAGTACTCCTTAGAAAAACTCATTTTATTTTTATAAAAAACCGACGGCGGTAGAAACCAAAGCGGAAGCTCCT	0.134985	2.37285	-0.864092	-1.18954
TTGAGCAGGCTTATCAGCTGGTGGTGGCAATCAACGGCCCACTGGCGCGTAACGAGGCGTGAAAATATATTTTTCAAAAGTAGCGCTTAGATCGCGCATGATCGAAAGTATAAAAGCAGGATCAGCCGCTGCGGATGCGATTAAGCGAAC	0.151218	2.65821	-0.977652	-0.673216
CTGGAAGAAAACGCCAAAAAAGAAGGTGTGAATAGCACCGAATCTGGCCTGCAATTCCGCGGAAAATTTTTTTTCAAAAGTACAACTTAGACTTTATGCTTTTATGTTGATAACCATTACACCGGTAAACTGATCGACGGCACCGTGTTT	0.147458	2.5921	-0.95247	-1.76549
GTTAACAAACAAGGAGAAAACAGTATGAAACACGGAATTAAAGCACTGCTCATTACCCTGGAAAATATATTTTTCAAAAGTACTCCTCAGACTTTATGCTTTTATGTTTATGTTAAACCGACGGCGGTAGAAACCAAAGCGGAAGCTCCT	0.17725	3.11581	-1.13649	-1.18881
ACTGGACGCGGAAGAGCGTGAAATACTGGCGCATCCGCTGGTGGGAGGGCTGATTCTCTTGGAAAATTTTTTTTCAAAAGTAGCCCTCAGATCGCGCATGATCGAAAGGATAACCGCAGCATCGCGCAATCGTCTGGTGGTGGCGGTTGA	0.147051	2.58495	-0.949706	-0.93563
CTGGAAGAAAACGCCAAAAAAGAAGGTGTGAATAGCACCGAATCTGGCCTGCAATTCCGCGGAAAATTTTTTTTCAAAAGTACAATTGACATTTCCATTAGCGAGTATGATAACCATTACACCGGTAAACTGATCGACGGCACCGTGTTT	0.501291	8.81199	-2.17611	-2.26942
AGCCGCTTTTAGCGGACGACGTGAGTAAACAAAACCCAGACATCATGGATAATGGCTGGGCTTAATTGAGCGTAGTCGGTTATGCCTTAGATGGCTGAATGGTCTGTCTATAAACGCCGGAAACAAAACTGGCTTCTGGCCCTGCTAACC	0.14617	2.56946	-0.943698	-1.22131
TTGCGGTTTTTTCGGTTCAATCACCGCCTGCTGACGAGCTGGGCGCGTAGTGGACGGACGGGAAAATTTTTTTTCAAAAGTAGTGTTTACCTGGCTGAATGGTCTGTCAATAATCGCAACAGTTGCGGGTTCAGTCGGCAACGTGGAATT	0.17388	3.05657	-1.11729	-1.70781
GTTAACAAACAAGGAGAAAACAGTATGAAACACGGAATTAAAGCACTGCTCATTACCCTGGGAAAATTTTTTTTCAAAAGTACTCTTGACATGGCTGAATGGTCTGTCGATAACAAACCGACGGCGGTAGAAACCAAAGCGGAAGCTCCT	0.329554	5.7931	-1.75667	-2.71148
CTGGAAGAAAACGCCAAAAAAGAAGGTGTGAATAGCACCGAATCTGGCCTGCAATTCCGCGTGATCAACCAGGGTGAAGGCGCAACTTAGAATAACTTAGAAAGTAATGATAACCATTACACCGGTAAACTGATCGACGGCACCGTGTTT	0.144478	2.53972	-0.932052	-0.948982
ACTGGACGCGGAAGAGCGTGAAATACTGGCGCATCCGCTGGTGGGAGGGCTGATTCTCTTGAAAATATATTTTTCAAAAGTAGCCTTTACCAAAACTCATTTTATTTTGTTAAACGCAGCATCGCGCAATCGTCTGGTGGTGGCGGTTGA	0.303573	5.33638	-1.67455	-1.54145
AGCCGCTTTTAGCGGACGACGTGAGTAAACAAAACCCAGACATCATGGATAATGGCTGGGGAAAATATATTTTTCAAAAGTATGCCTCAGAAGCACGAAAATGGAAGTTATAAACGCCGGAAACAAAACTGGCTTCTGGCCCTGCTAACC	0.145792	2.56281	-0.941106	-1.3028
TTGCGGTTTTTTCGGTTCAATCACCGCCTGCTGACGAGCTGGGCGCGTAGTGGACGGACGTTCAGCGGTTTGCGTTTTCGCCGTGTTTACACTTTATGCTTTTATGTTGATAACCGCAACAGTTGCGGGTTCAGTCGGCAACGTGGAATT	0.151782	2.66812	-0.981374	-0.199039
CTGGAAGAAAACGCCAAAAAAGAAGGTGTGAATAGCACCGAATCTGGCCTGCAATTCCGCGGAAAATTTTTTTTCAAAAGTACAATTTACCTGGCTGAATGGTCTGTCTATAAACATTACACCGGTAAACTGATCGACGGCACCGTGTTT	0.17406	3.05973	-1.11833	-1.28047
GTTAACAAACAAGGAGAAAACAGTATGAAACACGGAATTAAAGCACTGCTCATTACCCTGTCCCTGGCCTGTGCCGGAATGTCTCTTGCAAAGCACGAAAATGGAAGTGTTGTAAAACCGACGGCGGTAGAAACCAAAGCGGAAGCTCCT	0.13203	2.32091	-0.841959	-0.807434
AGCCGCTTTTAGCGGACGACGTGAGTAAACAAAACCCAGACATCATGGATAATGGCTGGGCTTAATTGAGCGTAGTCGGTTATGCCTTAGAAGCACGAAAATGGAAGTTATAATCGCCGGAAACAAAACTGGCTTCTGGCCCTGCTAACC	0.164473	2.8912	-1.06167	-1.9514
ACTGGACGCGGAAGAGCGTGAAATACTGGCGCATCCGCTGGTGGGAGGGCTGATTCTCTTGAAAATATATTTTTCAAAAGTAGCCCTCAGATGGCTGAATGGTCTGTCAATAATCGCAGCATCGCGCAATCGTCTGGTGGTGGCGGTTGA	0.138769	2.43936	-0.891736	-1.52501
GTTAACAAACAAGGAGAAAACAGTATGAAACACGGAATTAAAGCACTGCTCATTACCCTGTCCCTGGCCTGTGCCGGAATGTCTCTTGCAAAGCACGAAAATGGAAGTTATAAAAAACCGACGGCGGTAGAAACCAAAGCGGAAGCTCCT	0.979389	17.2163	-2.84586	-2.46436
CCTGCGTTTCCTCGCTTTTGGTGAAACGCATCTGGCTGATGTGCTGGTGAGCAAGCAGTTGAAAATATATTTTTCAAAAGTAGATTTGACACTTTATGCTTCGGCTCGGATAACCGCACAACTGCCTTGCCGTGACGCGCTGATGCAGGA	0.228126	4.01013	-1.38882	-2.1875
CTGGAAGAAAACGCCAAAAAAGAAGGTGTGAATAGCACCGAATCTGGCCTGCAATTCCGCGAAAATATATTTTTCAAAAGTACAACTTAGATTTCCATTAGCGAGTATTATGTTCATTACACCGGTAAACTGATCGACGGCACCGTGTTT	0.275629	4.84517	-1.57798	-1.75416
ACTGGACGCGGAAGAGCGTGAAATACTGGCGCATCCGCTGGTGGGAGGGCTGATTCTCTTTACGCGTAACTATCATGATCCTGCCCTCAGACTTTATGCTTCGGCTCGTATAATCGCAGCATCGCGCAATCGTCTGGTGGTGGCGGTTGA	0.157052	2.76076	-1.01551	-1.54218
TTGAGCAGGCTTATCAGCTGGTGGTGGCAATCAACGGCCCACTGGCGCGTAACGAGGCGTGGAAAATTTTTTTTCAAAAGTAGCGCTCAGAATAACTTAGAAAGTAATTATAAAAGCAGGATCAGCCGCTGCGGATGCGATTAAGCGAAC	0.155095	2.72635	-1.00296	-0.938869
TTGCGGTTTTTTCGGTTCAATCACCGCCTGCTGACGAGCTGGGCGCGTAGTGGACGGACGGGAAAATTTTTTTTCAAAAGTAGTGTTAAGAATAACTTAGAAAGTAATGTTAAACGCAACAGTTGCGGGTTCAGTCGGCAACGTGGAATT	0.165221	2.90434	-1.06621	-0.67271
GTTAACAAACAAGGAGAAAACAGTATGAAACACGGAATTAAAGCACTGCTCATTACCCTGGGAAAATTTTTTTTCAAAAGTACTCCTTAGATTTCCATTAGCGAGTATTATAAAAAACCGACGGCGGTAGAAACCAAAGCGGAAGCTCCT	0.67174	11.8082	-2.4688	-1.75825
TTGCGGTTTTTTCGGTTCAATCACCGCCTGCTGACGAGCTGGGCGCGTAGTGGACGGACGGGAAAATTTTTTTTCAAAAGTAGTGTTTACATGGCTGAATGGTCTGTCGTTGTACGCAACAGTTGCGGGTTCAGTCGGCAACGTGGAATT	0.156209	2.74593	-1.01012	-0.949392
ACTGGACGCGGAAGAGCGTGAAATACTGGCGCATCCGCTGGTGGGAGGGCTGATTCTCTTGGAAAATTTTTTTTCAAAAGTAGCCTTGACATCGCGCATGATCGAAAGGATAATCGCAGCATCGCGCAATCGTCTGGTGGTGGCGGTTGA	19.3202	339.623	-5.82784	-4.47169
AGCCGCTTTTAGCGGACGACGTGAGTAAACAAAACCCAGACATCATGGATAATGGCTGGGGAAAATATATTTTTCAAAAGTATGCCTCAGAATAACTTAGAAAGTAATTATAAACGCCGGAAACAAAACTGGCTTCTGGCCCTGCTAACC	0.135563	2.38301	-0.868363	-1.82265
AGCCGCTTTTAGCGGACGACGTGAGTAAACAAAACCCAGACATCATGGATAATGGCTGGGCTTAATTGAGCGTAGTCGGTTATGCTTGCAACTTTATGCTTTTATGTTGATAACCGCCGGAAACAAAACTGGCTTCTGGCCCTGCTAACC	0.186184	3.27286	-1.18566	-1.22131
TTGCGGTTTTTTCGGTTCAATCACCGCCTGCTGACGAGCTGGGCGCGTAGTGGACGGACGGAAAATATATTTTTCAAAAGTAGTGCTTAGAATAACTTAGAAAGTAATAATAATCGCAACAGTTGCGGGTTCAGTCGGCAACGTGGAATT	0.248307	4.36489	-1.47359	-1.69925
TTGAGCAGGCTTATCAGCTGGTGGTGGCAATCAACGGCCCACTGGCGCGTAACGAGGCGTGGGATGTCGCTCGCGAACTATTGCGTTGCAATGGCTGAATGGTCTGTCTATAAAAGCAGGATCAGCCGCTGCGGATGCGATTAAGCGAAC	0.250482	4.40312	-1.48231	-2.18381
ACTGGACGCGGAAGAGCGTGAAATACTGGCGCATCCGCTGGTGGGAGGGCTGATTCTCTTGAAAATATATTTTTCAAAAGTAGCCCTCAGATCGCGCATGATCGAAAGGTTAAACGCAGCATCGCGCAATCGTCTGGTGGTGGCGGTTGA	0.141304	2.48392	-0.909839	-0.996285
GTTAACAAACAAGGAGAAAACAGTATGAAACACGGAATTAAAGCACTGCTCATTACCCTGGGAAAATTTTTTTTCAAAAGTACTCTTAAGAAGCACGAAAATGGAAGTGTTGTAAAACCGACGGCGGTAGAAACCAAAGCGGAAGCTCCT	0.155443	2.73247	-1.0052	-0.807434
TTGCGGTTTTTTCGGTTCAATCACCGCCTGCTGACGAGCTGGGCGCGTAGTGGACGGACGGAAAATATATTTTTCAAAAGTAGTGTTTACCTCGCGCATGATCGAAAGGATAATCGCAACAGTTGCGGGTTCAGTCGGCAACGTGGAATT	0.611869	10.7558	-2.37544	-1.51194
CCTGCGTTTCCTCGCTTTTGGTGAAACGCATCTGGCTGATGTGCTGGTGAGCAAGCAGTTGAAAATATATTTTTCAAAAGTAGATTTGACAATAACTTAGAAAGTAATTATGTTCGCACAACTGCCTTGCCGTGACGCGCTGATGCAGGA	3.33558	58.6349	-4.07133	-4.21267
CCTGCGTTTCCTCGCTTTTGGTGAAACGCATCTGGCTGATGTGCTGGTGAGCAAGCAGTTGGAAAATTTTTTTTCAAAAGTAGATTTTACCCTTTATGCTTCGGCTCGTATAAACGCACAACTGCCTTGCCGTGACGCGCTGATGCAGGA	0.196436	3.45306	-1.23926	-1.86177
TTGAGCAGGCTTATCAGCTGGTGGTGGCAATCAACGGCCCACTGGCGCGTAACGAGGCGTGGGATGTCGCTCGCGAACTATTGCGCTCAGATGGCTGAATGGTCTGTCGATAACAGCAGGATCAGCCGCTGCGGATGCGATTAAGCGAAC	0.19898	3.49779	-1.25213	-0.938869
TTGCGGTTTTTTCGGTTCAATCACCGCCTGCTGACGAGCTGGGCGCGTAGTGGACGGACGGAAAATATATTTTTCAAAAGTAGTGCTCAGAAAAACTCATTTTATTTTTATGTTCGCAACAGTTGCGGGTTCAGTCGGCAACGTGGAATT	0.179398	3.15357	-1.14853	-1.39149
CCTGCGTTTCCTCGCTTTTGGTGAAACGCATCTGGCTGATGTGCTGGTGAGCAAGCAGTTGAAAATATATTTTTCAAAAGTAGATCTTAGATGGCTGAATGGTCTGTCGATAATCGCACAACTGCCTTGCCGTGACGCGCTGATGCAGGA	0.171292	3.01107	-1.1023	-1.70156
ACTGGACGCGGAAGAGCGTGAAATACTGGCGCATCCGCTGGTGGGAGGGCTGATTCTCTTTACGCGTAACTATCATGATCCTGCCTTTACCATAACTTAGAAAGTAATGTTGTACGCAGCATCGCGCAATCGTCTGGTGGTGGCGGTTGA	0.183687	3.22896	-1.17216	-1.07947
CTGGAAGAAAACGCCAAAAAAGAAGGTGTGAATAGCACCGAATCTGGCCTGCAATTCCGCGTGATCAACCAGGGTGAAGGCGCAATTGACACTTTATGCTTTTATGTTTATAATCATTACACCGGTAAACTGATCGACGGCACCGTGTTT	5.56492	97.8235	-4.58316	-4.75139
ACTGGACGCGGAAGAGCGTGAAATACTGGCGCATCCGCTGGTGGGAGGGCTGATTCTCTTGAAAATATATTTTTCAAAAGTAGCCTTAAGAATAACTTAGAAAGTAATTATAATCGCAGCATCGCGCAATCGTCTGGTGGTGGCGGTTGA	0.545186	9.58361	-2.26005	-2.11928
GCGGCGTAAACGCCTTATCCGGCCTACGGAGGGTGCGGGAATTTGTAGGCCTGATAAGACGAAAATATATTTTTCAAAAGTATCGATTACAATAACTTAGAAAGTAATTATAATTTATCCAGCCTACGGAGGGTGCGGGAATTTGTAGGC	0.384943	6.76675	-1.91202	-2.93957
CTGGAAGAAAACGCCAAAAAAGAAGGTGTGAATAGCACCGAATCTGGCCTGCAATTCCGCGAAAATATATTTTTCAAAAGTACAATTAAGATTTCCATTAGCGAGTATGTTGTACATTACACCGGTAAACTGATCGACGGCACCGTGTTT	0.148643	2.61294	-0.960475	-1.69715
ACTGGACGCGGAAGAGCGTGAAATACTGGCGCATCCGCTGGTGGGAGGGCTGATTCTCTTGAAAATATATTTTTCAAAAGTAGCCTTGACAAGCACGAAAATGGAAGTGTTAAACGCAGCATCGCGCAATCGTCTGGTGGTGGCGGTTGA	0.178415	3.13628	-1.14304	-1.85326
GTTAACAAACAAGGAGAAAACAGTATGAAACACGGAATTAAAGCACTGCTCATTACCCTGGGAAAATTTTTTTTCAAAAGTACTCTTGCAAAAAACTCATTTTATTTTGATAATAAACCGACGGCGGTAGAAACCAAAGCGGAAGCTCCT	9.20185	161.756	-5.08609	-3.08324
AGCCGCTTTTAGCGGACGACGTGAGTAAACAAAACCCAGACATCATGGATAATGGCTGGGCTTAATTGAGCGTAGTCGGTTATGCATTACATTTCCATTAGCGAGTATGTTAAACGCCGGAAACAAAACTGGCTTCTGGCCCTGCTAACC	0.154503	2.71595	-0.999142	-1.6385
CCTGCGTTTCCTCGCTTTTGGTGAAACGCATCTGGCTGATGTGCTGGTGAGCAAGCAGTTGGAAAATTTTTTTTCAAAAGTAGATTTTACACTTTATGCTTTTATGTTGTTGTACGCACAACTGCCTTGCCGTGACGCGCTGATGCAGGA	0.238119	4.18579	-1.4317	-1.68903
CTGGAAGAAAACGCCAAAAAAGAAGGTGTGAATAGCACCGAATCTGGCCTGCAATTCCGCGAAAATATATTTTTCAAAAGTACAACTTAGAAGCACGAAAATGGAAGTAATAATCATTACACCGGTAAACTGATCGACGGCACCGTGTTT	0.151088	2.65592	-0.97679	-1.75451
CCTGCGTTTCCTCGCTTTTGGTGAAACGCATCTGGCTGATGTGCTGGTGAGCAAGCAGTTCCACGAAGCAAACAATATGACTGATCTCAGACTTTATGCTTTTATGTTGTTAAACGCACAACTGCCTTGCCGTGACGCGCTGATGCAGGA	0.191717	3.37011	-1.21495	-0.453646
TTGAGCAGGCTTATCAGCTGGTGGTGGCAATCAACGGCCCACTGGCGCGTAACGAGGCGTGAAAATATATTTTTCAAAAGTAGCGATTACAAAAACTCATTTTATTTTGATAACAGCAGGATCAGCCGCTGCGGATGCGATTAAGCGAAC	0.227837	4.00506	-1.38756	-1.34205
TTGCGGTTTTTTCGGTTCAATCACCGCCTGCTGACGAGCTGGGCGCGTAGTGGACGGACGGAAAATATATTTTTCAAAAGTAGTGTTAAGATCGCGCATGATCGAAAGGATAATCGCAACAGTTGCGGGTTCAGTCGGCAACGTGGAATT	0.18929	3.32745	-1.20221	-1.28216
AGCCGCTTTTAGCGGACGACGTGAGTAAACAAAACCCAGACATCATGGATAATGGCTGGGGAAAATATATTTTTCAAAAGTATGCTTAAGACTTTATGCTTCGGCTCGTATGTTCGCCGGAAACAAAACTGGCTTCTGGCCCTGCTAACC	0.208233	3.66044	-1.29758	-1.22313
GCGGCGTAAACGCCTTATCCGGCCTACGGAGGGTGCGGGAATTTGTAGGCCTGATAAGACGAAAATATATTTTTCAAAAGTATCGTTGACAAAAACTCATTTTATTTTGTTAAATTATCCAGCCTACGGAGGGTGCGGGAATTTGTAGGC	5.5961	98.3715	-4.58875	-3.77661
AGCCGCTTTTAGCGGACGACGTGAGTAAACAAAACCCAGACATCATGGATAATGGCTGGGGGAAAATTTTTTTTCAAAAGTATGCTTGACAAAAACTCATTTTATTTTTATAATCGCCGGAAACAAAACTGGCTTCTGGCCCTGCTAACC	10.7207	188.456	-5.23886	-6.35436
AGCCGCTTTTAGCGGACGACGTGAGTAAACAAAACCCAGACATCATGGATAATGGCTGGGGAAAATATATTTTTCAAAAGTATGCATTACATCGCGCATGATCGAAAGGATAACCGCCGGAAACAAAACTGGCTTCTGGCCCTGCTAACC	0.435419	7.65405	-2.03523	-1.33683
ACTGGACGCGGAAGAGCGTGAAATACTGGCGCATCCGCTGGTGGGAGGGCTGATTCTCTTGGAAAATTTTTTTTCAAAAGTAGCCTTAAGACTTTATGCTTTTATGTTGTTGTACGCAGCATCGCGCAATCGTCTGGTGGTGGCGGTTGA	0.176937	3.11031	-1.13472	-1.57114
TTGCGGTTTTTTCGGTTCAATCACCGCCTGCTGACGAGCTGGGCGCGTAGTGGACGGACGGGAAAATTTTTTTTCAAAAGTAGTGTTTACCAAAACTCATTTTATTTTTATAATCGCAACAGTTGCGGGTTCAGTCGGCAACGTGGAATT	7.53094	132.383	-4.8857	-2.71984
TTGCGGTTTTTTCGGTTCAATCACCGCCTGCTGACGAGCTGGGCGCGTAGTGGACGGACGGAAAATATATTTTTCAAAAGTAGTGCTCAGACTTTATGCTTCGGCTCGTATAATCGCAACAGTTGCGGGTTCAGTCGGCAACGTGGAATT	0.218329	3.83792	-1.34493	-1.69441
AGCCGCTTTTAGCGGACGACGTGAGTAAACAAAACCCAGACATCATGGATAATGGCTGGGGAAAATATATTTTTCAAAAGTATGCTTTACACTTTATGCTTCGGCTCGTATGTTCGCCGGAAACAAAACTGGCTTCTGGCCCTGCTAACC	0.288852	5.07761	-1.62484	-2.59215
ACTGGACGCGGAAGAGCGTGAAATACTGGCGCATCCGCTGGTGGGAGGGCTGATTCTCTTGAAAATATATTTTTCAAAAGTAGCCTTTACATTTCCATTAGCGAGTATAATAATCGCAGCATCGCGCAATCGTCTGGTGGTGGCGGTTGA	8.90262	156.496	-5.05303	-3.66528
CTGGAAGAAAACGCCAAAAAAGAAGGTGTGAATAGCACCGAATCTGGCCTGCAATTCCGCGAAAATATATTTTTCAAAAGTACAACTTAGAAAAACTCATTTTATTTTGATAACCATTACACCGGTAAACTGATCGACGGCACCGTGTTT	0.126449	2.22279	-0.798762	-1.69146
CTGGAAGAAAACGCCAAAAAAGAAGGTGTGAATAGCACCGAATCTGGCCTGCAATTCCGCGGAAAATTTTTTTTCAAAAGTACAACTCAGAAGCACGAAAATGGAAGTGATAACCATTACACCGGTAAACTGATCGACGGCACCGTGTTT	0.181723	3.19444	-1.16141	-0.948982
CCTGCGTTTCCTCGCTTTTGGTGAAACGCATCTGGCTGATGTGCTGGTGAGCAAGCAGTTCCACGAAGCAAACAATATGACTGATTTGACACTTTATGCTTCGGCTCGGATAACCGCACAACTGCCTTGCCGTGACGCGCTGATGCAGGA	0.129816	2.28199	-0.825046	-0.658311
CCTGCGTTTCCTCGCTTTTGGTGAAACGCATCTGGCTGATGTGCTGGTGAGCAAGCAGTTGGAAAATTTTTTTTCAAAAGTAGATCTCAGAAGCACGAAAATGGAAGTTATGTTCGCACAACTGCCTTGCCGTGACGCGCTGATGCAGGA	0.191959	3.37437	-1.21621	-1.21909
ACTGGACGCGGAAGAGCGTGAAATACTGGCGCATCCGCTGGTGGGAGGGCTGATTCTCTTTACGCGTAACTATCATGATCCTGCCTTTACACTTTATGCTTCGGCTCGTATGTTCGCAGCATCGCGCAATCGTCTGGTGGTGGCGGTTGA	0.167581	2.94584	-1.08039	-2.36421
TTGAGCAGGCTTATCAGCTGGTGGTGGCAATCAACGGCCCACTGGCGCGTAACGAGGCGTGAAAATATATTTTTCAAAAGTAGCGTTTACCTGGCTGAATGGTCTGTCTATGTTAGCAGGATCAGCCGCTGCGGATGCGATTAAGCGAAC	0.257753	4.53093	-1.51093	-1.71768
TTGCGGTTTTTTCGGTTCAATCACCGCCTGCTGACGAGCTGGGCGCGTAGTGGACGGACGGAAAATATATTTTTCAAAAGTAGTGCTCAGATGGCTGAATGGTCTGTCTATAAACGCAACAGTTGCGGGTTCAGTCGGCAACGTGGAATT	0.135481	2.38157	-0.867762	-1.02811
AGCCGCTTTTAGCGGACGACGTGAGTAAACAAAACCCAGACATCATGGATAATGGCTGGGGGAAAATTTTTTTTCAAAAGTATGCTTTACCCTTTATGCTTCGGCTCGTATGTTCGCCGGAAACAAAACTGGCTTCTGGCCCTGCTAACC	0.190228	3.34395	-1.20715	-1.36289
CTGGAAGAAAACGCCAAAAAAGAAGGTGTGAATAGCACCGAATCTGGCCTGCAATTCCGCGAAAATATATTTTTCAAAAGTACAATTGCAACTTTATGCTTCGGCTCGTATGTTCATTACACCGGTAAACTGATCGACGGCACCGTGTTT	0.302799	5.32278	-1.672	-1.68549
GCGGCGTAAACGCCTTATCCGGCCTACGGAGGGTGCGGGAATTTGTAGGCCTGATAAGACGAAAATATATTTTTCAAAAGTATCGTTTACAAAAACTCATTTTATTTTTATGTTTTATCCAGCCTACGGAGGGTGCGGGAATTTGTAGGC	1.25096	21.9902	-3.0906	-3.12881
TTGCGGTTTTTTCGGTTCAATCACCGCCTGCTGACGAGCTGGGCGCGTAGTGGACGGACGGGAAAATTTTTTTTCAAAAGTAGTGTTGCAATGGCTGAATGGTCTGTCAATAATCGCAACAGTTGCGGGTTCAGTCGGCAACGTGGAATT	0.717572	12.6139	-2.5348	-3.32122
TTGCGGTTTTTTCGGTTCAATCACCGCCTGCTGACGAGCTGGGCGCGTAGTGGACGGACGGAAAATATATTTTTCAAAAGTAGTGTTGACAAAAACTCATTTTATTTTTATAATCGCAACAGTTGCGGGTTCAGTCGGCAACGTGGAATT	2.73854	48.1398	-3.87411	-6.88852
AGCCGCTTTTAGCGGACGACGTGAGTAAACAAAACCCAGACATCATGGATAATGGCTGGGGGAAAATTTTTTTTCAAAAGTATGCCTCAGAAGCACGAAAATGGAAGTTATGTTCGCCGGAAACAAAACTGGCTTCTGGCCCTGCTAACC	0.15788	2.77531	-1.02076	-1.36289
CTGGAAGAAAACGCCAAAAAAGAAGGTGTGAATAGCACCGAATCTGGCCTGCAATTCCGCGTGATCAACCAGGGTGAAGGCGCAATTGACACTTTATGCTTTTATGTTGTTGTACATTACACCGGTAAACTGATCGACGGCACCGTGTTT	0.150741	2.64981	-0.974488	-1.35163
AGCCGCTTTTAGCGGACGACGTGAGTAAACAAAACCCAGACATCATGGATAATGGCTGGGGGAAAATTTTTTTTCAAAAGTATGCTTTACAAAAACTCATTTTATTTTGTTGTACGCCGGAAACAAAACTGGCTTCTGGCCCTGCTAACC	0.150169	2.63976	-0.970687	-1.36289
AGCCGCTTTTAGCGGACGACGTGAGTAAACAAAACCCAGACATCATGGATAATGGCTGGGGAAAATATATTTTTCAAAAGTATGCTTTACATTTCCATTAGCGAGTATGTTGTACGCCGGAAACAAAACTGGCTTCTGGCCCTGCTAACC	0.172069	3.02472	-1.10682	-1.33921
ACTGGACGCGGAAGAGCGTGAAATACTGGCGCATCCGCTGGTGGGAGGGCTGATTCTCTTGGAAAATTTTTTTTCAAAAGTAGCCCTCAGACTTTATGCTTTTATGTTGATAATCGCAGCATCGCGCAATCGTCTGGTGGTGGCGGTTGA	0.179744	3.15964	-1.15046	-1.12556
CCTGCGTTTCCTCGCTTTTGGTGAAACGCATCTGGCTGATGTGCTGGTGAGCAAGCAGTTGGAAAATTTTTTTTCAAAAGTAGATATTACATGGCTGAATGGTCTGTCGATAATCGCACAACTGCCTTGCCGTGACGCGCTGATGCAGGA	0.206438	3.6289	-1.28893	-1.62601
TTGCGGTTTTTTCGGTTCAATCACCGCCTGCTGACGAGCTGGGCGCGTAGTGGACGGACGTTCAGCGGTTTGCGTTTTCGCCGTGTTGACAAGCACGAAAATGGAAGTTATAAACGCAACAGTTGCGGGTTCAGTCGGCAACGTGGAATT	6.10225	107.269	-4.67534	-3.37012
GCGGCGTAAACGCCTTATCCGGCCTACGGAGGGTGCGGGAATTTGTAGGCCTGATAAGACGCGCAAGCGTCGCATCAGGCAGTCGCTTAGACTTTATGCTTCGGCTCGGATAACTTATCCAGCCTACGGAGGGTGCGGGAATTTGTAGGC	0.177428	3.11894	-1.13749	-1.32333
ACTGGACGCGGAAGAGCGTGAAATACTGGCGCATCCGCTGGTGGGAGGGCTGATTCTCTTTACGCGTAACTATCATGATCCTGCCTTGACACTTTATGCTTTTATGTTGTTGTACGCAGCATCGCGCAATCGTCTGGTGGTGGCGGTTGA	0.212695	3.73887	-1.31878	-2.42678
AGCCGCTTTTAGCGGACGACGTGAGTAAACAAAACCCAGACATCATGGATAATGGCTGGGGAAAATATATTTTTCAAAAGTATGCCTCAGATGGCTGAATGGTCTGTCGTTAAACGCCGGAAACAAAACTGGCTTCTGGCCCTGCTAACC	0.169109	2.9727	-1.08947	-1.33622
CTGGAAGAAAACGCCAAAAAAGAAGGTGTGAATAGCACCGAATCTGGCCTGCAATTCCGCGAAAATATATTTTTCAAAAGTACAATTTACACTTTATGCTTTTATGTTTATAATCATTACACCGGTAAACTGATCGACGGCACCGTGTTT	7.10004	124.809	-4.82678	-4.32472
TTGAGCAGGCTTATCAGCTGGTGGTGGCAATCAACGGCCCACTGGCGCGTAACGAGGCGTGGGATGTCGCTCGCGAACTATTGCGTTGCAAAGCACGAAAATGGAAGTTATGTTAGCAGGATCAGCCGCTGCGGATGCGATTAAGCGAAC	0.735806	12.9344	-2.55989	-2.33687
CCTGCGTTTCCTCGCTTTTGGTGAAACGCATCTGGCTGATGTGCTGGTGAGCAAGCAGTTGGAAAATTTTTTTTCAAAAGTAGATCTTAGATGGCTGAATGGTCTGTCGTTGTACGCACAACTGCCTTGCCGTGACGCGCTGATGCAGGA	0.141785	2.49238	-0.913237	-1.45229
CCTGCGTTTCCTCGCTTTTGGTGAAACGCATCTGGCTGATGTGCTGGTGAGCAAGCAGTTGGAAAATTTTTTTTCAAAAGTAGATTTGACACTTTATGCTTTTATGTTTATGTTCGCACAACTGCCTTGCCGTGACGCGCTGATGCAGGA	6.23478	109.599	-4.69683	-4.52644
GTTAACAAACAAGGAGAAAACAGTATGAAACACGGAATTAAAGCACTGCTCATTACCCTGTCCCTGGCCTGTGCCGGAATGTCTCTTGACATGGCTGAATGGTCTGTCGATAATAAACCGACGGCGGTAGAAACCAAAGCGGAAGCTCCT	6.68836	117.572	-4.76705	-4.2701
GTTAACAAACAAGGAGAAAACAGTATGAAACACGGAATTAAAGCACTGCTCATTACCCTGTCCCTGGCCTGTGCCGGAATGTCTCTTGACATCGCGCATGATCGAAAGGTTAAAAAACCGACGGCGGTAGAAACCAAAGCGGAAGCTCCT	0.141935	2.49501	-0.914294	-0.179851
AGCCGCTTTTAGCGGACGACGTGAGTAAACAAAACCCAGACATCATGGATAATGGCTGGGCTTAATTGAGCGTAGTCGGTTATGCCTCAGAAGCACGAAAATGGAAGTGTTAAACGCCGGAAACAAAACTGGCTTCTGGCCCTGCTAACC	0.151856	2.66941	-0.981858	-1.22131
TTGAGCAGGCTTATCAGCTGGTGGTGGCAATCAACGGCCCACTGGCGCGTAACGAGGCGTGGGATGTCGCTCGCGAACTATTGCGTTTACCATAACTTAGAAAGTAATTATAATAGCAGGATCAGCCGCTGCGGATGCGATTAAGCGAAC	1.2184	21.4178	-3.06422	-1.81752
GCGGCGTAAACGCCTTATCCGGCCTACGGAGGGTGCGGGAATTTGTAGGCCTGATAAGACGCGCAAGCGTCGCATCAGGCAGTCGTTGCAAAGCACGAAAATGGAAGTGTTAAATTATCCAGCCTACGGAGGGTGCGGGAATTTGTAGGC	0.174262	3.06328	-1.11949	-1.51342
CTGGAAGAAAACGCCAAAAAAGAAGGTGTGAATAGCACCGAATCTGGCCTGCAATTCCGCGGAAAATTTTTTTTCAAAAGTACAATTAAGATTTCCATTAGCGAGTATTATGTTCATTACACCGGTAAACTGATCGACGGCACCGTGTTT	0.29668	5.21522	-1.65158	-2.06707
TTGCGGTTTTTTCGGTTCAATCACCGCCTGCTGACGAGCTGGGCGCGTAGTGGACGGACGGGAAAATTTTTTTTCAAAAGTAGTGTTAAGACTTTATGCTTCGGCTCGGTTAAACGCAACAGTTGCGGGTTCAGTCGGCAACGTGGAATT	0.174835	3.07335	-1.12277	-1.49129
AGCCGCTTTTAGCGGACGACGTGAGTAAACAAAACCCAGACATCATGGATAATGGCTGGGGAAAATATATTTTTCAAAAGTATGCCTTAGATGGCTGAATGGTCTGTCTATGTTCGCCGGAAACAAAACTGGCTTCTGGCCCTGCTAACC	0.140434	2.46863	-0.903663	-1.35087
CTGGAAGAAAACGCCAAAAAAGAAGGTGTGAATAGCACCGAATCTGGCCTGCAATTCCGCGAAAATATATTTTTCAAAAGTACAATTTACATGGCTGAATGGTCTGTCGATAATCATTACACCGGTAAACTGATCGACGGCACCGTGTTT	0.273445	4.80678	-1.57003	-2.94903
CTGGAAGAAAACGCCAAAAAAGAAGGTGTGAATAGCACCGAATCTGGCCTGCAATTCCGCGTGATCAACCAGGGTGAAGGCGCAACTCAGACTTTATGCTTTTATGTTAATAATCATTACACCGGTAAACTGATCGACGGCACCGTGTTT	0.149059	2.62025	-0.963269	-0.948982
CCTGCGTTTCCTCGCTTTTGGTGAAACGCATCTGGCTGATGTGCTGGTGAGCAAGCAGTTCCACGAAGCAAACAATATGACTGATCTCAGAAAAACTCATTTTATTTTTATAAACGCACAACTGCCTTGCCGTGACGCGCTGATGCAGGA	0.118857	2.08935	-0.736851	-1.26794
AGCCGCTTTTAGCGGACGACGTGAGTAAACAAAACCCAGACATCATGGATAATGGCTGGGCTTAATTGAGCGTAGTCGGTTATGCATTACACTTTATGCTTCGGCTCGTATAATCGCCGGAAACAAAACTGGCTTCTGGCCCTGCTAACC	0.185802	3.26614	-1.18361	-2.20853
CTGGAAGAAAACGCCAAAAAAGAAGGTGTGAATAGCACCGAATCTGGCCTGCAATTCCGCGGAAAATTTTTTTTCAAAAGTACAATTGACAATAACTTAGAAAGTAATGATAACCATTACACCGGTAAACTGATCGACGGCACCGTGTTT	0.396233	6.96522	-1.94093	-1.69054
AGCCGCTTTTAGCGGACGACGTGAGTAAACAAAACCCAGACATCATGGATAATGGCTGGGGGAAAATTTTTTTTCAAAAGTATGCCTTAGATGGCTGAATGGTCTGTCGATAACCGCCGGAAACAAAACTGGCTTCTGGCCCTGCTAACC	0.151468	2.6626	-0.979302	-1.36289
CCTGCGTTTCCTCGCTTTTGGTGAAACGCATCTGGCTGATGTGCTGGTGAGCAAGCAGTTGAAAATATATTTTTCAAAAGTAGATCTCAGATGGCTGAATGGTCTGTCTATAATCGCACAACTGCCTTGCCGTGACGCGCTGATGCAGGA	0.181461	3.18983	-1.15997	-2.33668
CTGGAAGAAAACGCCAAAAAAGAAGGTGTGAATAGCACCGAATCTGGCCTGCAATTCCGCGGAAAATTTTTTTTCAAAAGTACAATTGCAATCGCGCATGATCGAAAGTATAATCATTACACCGGTAAACTGATCGACGGCACCGTGTTT	13.083	229.981	-5.438	-3.86616
GTTAACAAACAAGGAGAAAACAGTATGAAACACGGAATTAAAGCACTGCTCATTACCCTGGAAAATATATTTTTCAAAAGTACTCTTAAGAAAAACTCATTTTATTTTGATAATAAACCGACGGCGGTAGAAACCAAAGCGGAAGCTCCT	0.17033	2.99417	-1.09667	-1.19749
CCTGCGTTTCCTCGCTTTTGGTGAAACGCATCTGGCTGATGTGCTGGTGAGCAAGCAGTTGAAAATATATTTTTCAAAAGTAGATATTACAATAACTTAGAAAGTAATTATAAACGCACAACTGCCTTGCCGTGACGCGCTGATGCAGGA	0.199652	3.50961	-1.2555	-0.649947
TTGCGGTTTTTTCGGTTCAATCACCGCCTGCTGACGAGCTGGGCGCGTAGTGGACGGACGTTCAGCGGTTTGCGTTTTCGCCGTGTTTACCTCGCGCATGATCGAAAGGATAATCGCAACAGTTGCGGGTTCAGTCGGCAACGTGGAATT	0.212138	3.72909	-1.31617	-0.631536
AGCCGCTTTTAGCGGACGACGTGAGTAAACAAAACCCAGACATCATGGATAATGGCTGGGCTTAATTGAGCGTAGTCGGTTATGCCTTAGATTTCCATTAGCGAGTATGATAACCGCCGGAAACAAAACTGGCTTCTGGCCCTGCTAACC	0.145272	2.55367	-0.937532	-1.22131
GTTAACAAACAAGGAGAAAACAGTATGAAACACGGAATTAAAGCACTGCTCATTACCCTGGAAAATATATTTTTCAAAAGTACTCTTTACATGGCTGAATGGTCTGTCTATAAAAAACCGACGGCGGTAGAAACCAAAGCGGAAGCTCCT	0.546473	9.60623	-2.26241	-3.09278
CTGGAAGAAAACGCCAAAAAAGAAGGTGTGAATAGCACCGAATCTGGCCTGCAATTCCGCGAAAATATATTTTTCAAAAGTACAATTTACCAGCACGAAAATGGAAGTGATAACCATTACACCGGTAAACTGATCGACGGCACCGTGTTT	0.202959	3.56773	-1.27193	-1.75439
CTGGAAGAAAACGCCAAAAAAGAAGGTGTGAATAGCACCGAATCTGGCCTGCAATTCCGCGGAAAATTTTTTTTCAAAAGTACAACTTAGACTTTATGCTTTTATGTTGTTAAACATTACACCGGTAAACTGATCGACGGCACCGTGTTT	0.22384	3.93479	-1.36986	-1.50514
CTGGAAGAAAACGCCAAAAAAGAAGGTGTGAATAGCACCGAATCTGGCCTGCAATTCCGCGTGATCAACCAGGGTGAAGGCGCAACTTAGATGGCTGAATGGTCTGTCTATAATCATTACACCGGTAAACTGATCGACGGCACCGTGTTT	0.138181	2.42903	-0.887491	-1.60872
GCGGCGTAAACGCCTTATCCGGCCTACGGAGGGTGCGGGAATTTGTAGGCCTGATAAGACGGAAAATTTTTTTTCAAAAGTATCGTTAAGAATAACTTAGAAAGTAATAATAATTTATCCAGCCTACGGAGGGTGCGGGAATTTGTAGGC	0.208271	3.6611	-1.29776	-1.5071
AGCCGCTTTTAGCGGACGACGTGAGTAAACAAAACCCAGACATCATGGATAATGGCTGGGGAAAATATATTTTTCAAAAGTATGCTTTACCTCGCGCATGATCGAAAGGATAATCGCCGGAAACAAAACTGGCTTCTGGCCCTGCTAACC	0.998774	17.557	-2.86545	-1.35087
TTGCGGTTTTTTCGGTTCAATCACCGCCTGCTGACGAGCTGGGCGCGTAGTGGACGGACGGAAAATATATTTTTCAAAAGTAGTGTTTACAAAAACTCATTTTATTTTTATAATCGCAACAGTTGCGGGTTCAGTCGGCAACGTGGAATT	6.19022	108.815	-4.68965	-4.9813
GTTAACAAACAAGGAGAAAACAGTATGAAACACGGAATTAAAGCACTGCTCATTACCCTGGGAAAATTTTTTTTCAAAAGTACTCATTACACTTTATGCTTTTATGTTGTTAAAAAACCGACGGCGGTAGAAACCAAAGCGGAAGCTCCT	0.204134	3.5884	-1.27771	-0.792368
ACTGGACGCGGAAGAGCGTGAAATACTGGCGCATCCGCTGGTGGGAGGGCTGATTCTCTTTACGCGTAACTATCATGATCCTGCCTTGACATCGCGCATGATCGAAAGTATGTTCGCAGCATCGCGCAATCGTCTGGTGGTGGCGGTTGA	4.57703	80.4578	-4.38773	-4.24325
GTTAACAAACAAGGAGAAAACAGTATGAAACACGGAATTAAAGCACTGCTCATTACCCTGGAAAATATATTTTTCAAAAGTACTCTTTACACTTTATGCTTCGGCTCGTATGTTAAACCGACGGCGGTAGAAACCAAAGCGGAAGCTCCT	2.1721	38.1824	-3.64237	-2.75053
GTTAACAAACAAGGAGAAAACAGTATGAAACACGGAATTAAAGCACTGCTCATTACCCTGGAAAATATATTTTTCAAAAGTACTCATTACAAGCACGAAAATGGAAGTTATAATAAACCGACGGCGGTAGAAACCAAAGCGGAAGCTCCT	0.999945	17.5776	-2.86663	-2.77937
GTTAACAAACAAGGAGAAAACAGTATGAAACACGGAATTAAAGCACTGCTCATTACCCTGTCCCTGGCCTGTGCCGGAATGTCTCTTTACATCGCGCATGATCGAAAGTATAATAAACCGACGGCGGTAGAAACCAAAGCGGAAGCTCCT	3.13468	55.1033	-4.00921	-3.67364
ACTGGACGCGGAAGAGCGTGAAATACTGGCGCATCCGCTGGTGGGAGGGCTGATTCTCTTTACGCGTAACTATCATGATCCTGCCTTTACATTTCCATTAGCGAGTATGATAACCGCAGCATCGCGCAATCGTCTGGTGGTGGCGGTTGA	0.186632	3.28074	-1.18807	-1.22451
CTGGAAGAAAACGCCAAAAAAGAAGGTGTGAATAGCACCGAATCTGGCCTGCAATTCCGCGAAAATATATTTTTCAAAAGTACAACTTAGAAAAACTCATTTTATTTTGTTAAACATTACACCGGTAAACTGATCGACGGCACCGTGTTT	0.171582	3.01617	-1.10399	-1.69146
TTGCGGTTTTTTCGGTTCAATCACCGCCTGCTGACGAGCTGGGCGCGTAGTGGACGGACGGGAAAATTTTTTTTCAAAAGTAGTGTTGCAATTTCCATTAGCGAGTATGATAATCGCAACAGTTGCGGGTTCAGTCGGCAACGTGGAATT	14.3739	252.673	-5.5321	-3.23351
AGCCGCTTTTAGCGGACGACGTGAGTAAACAAAACCCAGACATCATGGATAATGGCTGGGGAAAATATATTTTTCAAAAGTATGCATTACATCGCGCATGATCGAAAGTATAAACGCCGGAAACAAAACTGGCTTCTGGCCCTGCTAACC	0.134316	2.36108	-0.85912	-1.33683
CTGGAAGAAAACGCCAAAAAAGAAGGTGTGAATAGCACCGAATCTGGCCTGCAATTCCGCGAAAATATATTTTTCAAAAGTACAACTTAGATGGCTGAATGGTCTGTCTATGTTCATTACACCGGTAAACTGATCGACGGCACCGTGTTT	0.148378	2.60827	-0.958687	-1.7431
TTGCGGTTTTTTCGGTTCAATCACCGCCTGCTGACGAGCTGGGCGCGTAGTGGACGGACGGAAAATATATTTTTCAAAAGTAGTGTTGCAAAGCACGAAAATGGAAGTAATAATCGCAACAGTTGCGGGTTCAGTCGGCAACGTGGAATT	7.29518	128.239	-4.8539	-3.43108
GTTAACAAACAAGGAGAAAACAGTATGAAACACGGAATTAAAGCACTGCTCATTACCCTGGGAAAATTTTTTTTCAAAAGTACTCTTAAGATCGCGCATGATCGAAAGGTTAAAAAACCGACGGCGGTAGAAACCAAAGCGGAAGCTCCT	0.162082	2.84917	-1.04703	-0.807434
GTTAACAAACAAGGAGAAAACAGTATGAAACACGGAATTAAAGCACTGCTCATTACCCTGGAAAATATATTTTTCAAAAGTACTCCTCAGAAGCACGAAAATGGAAGTGATAACAAACCGACGGCGGTAGAAACCAAAGCGGAAGCTCCT	0.141993	2.49604	-0.914705	-1.13226
CTGGAAGAAAACGCCAAAAAAGAAGGTGTGAATAGCACCGAATCTGGCCTGCAATTCCGCGTGATCAACCAGGGTGAAGGCGCAAATTACATCGCGCATGATCGAAAGGATAATCATTACACCGGTAAACTGATCGACGGCACCGTGTTT	0.139092	2.44504	-0.894063	-0.948982
CCTGCGTTTCCTCGCTTTTGGTGAAACGCATCTGGCTGATGTGCTGGTGAGCAAGCAGTTCCACGAAGCAAACAATATGACTGATTTGCAATGGCTGAATGGTCTGTCAATAATCGCACAACTGCCTTGCCGTGACGCGCTGATGCAGGA	0.180907	3.18009	-1.15691	-2.8354
AGCCGCTTTTAGCGGACGACGTGAGTAAACAAAACCCAGACATCATGGATAATGGCTGGGGGAAAATTTTTTTTCAAAAGTATGCCTTAGACTTTATGCTTCGGCTCGGTTGTACGCCGGAAACAAAACTGGCTTCTGGCCCTGCTAACC	0.162536	2.85715	-1.04983	-1.36289
TTGAGCAGGCTTATCAGCTGGTGGTGGCAATCAACGGCCCACTGGCGCGTAACGAGGCGTGAAAATATATTTTTCAAAAGTAGCGTTTACAATAACTTAGAAAGTAATGATAACAGCAGGATCAGCCGCTGCGGATGCGATTAAGCGAAC	0.14124	2.4828	-0.909386	-0.850995
ACTGGACGCGGAAGAGCGTGAAATACTGGCGCATCCGCTGGTGGGAGGGCTGATTCTCTTGGAAAATTTTTTTTCAAAAGTAGCCTTTACAAGCACGAAAATGGAAGTGTTGTACGCAGCATCGCGCAATCGTCTGGTGGTGGCGGTTGA	0.177993	3.12886	-1.14067	-1.1576
ACTGGACGCGGAAGAGCGTGAAATACTGGCGCATCCGCTGGTGGGAGGGCTGATTCTCTTTACGCGTAACTATCATGATCCTGCCTTTACCTCGCGCATGATCGAAAGTATAATCGCAGCATCGCGCAATCGTCTGGTGGTGGCGGTTGA	2.91974	51.3249	-3.93818	-2.19299
CTGGAAGAAAACGCCAAAAAAGAAGGTGTGAATAGCACCGAATCTGGCCTGCAATTCCGCGGAAAATTTTTTTTCAAAAGTACAATTGCAAAAAACTCATTTTATTTTGATAATCATTACACCGGTAAACTGATCGACGGCACCGTGTTT	2.57957	45.3451	-3.8143	-2.79538
GCGGCGTAAACGCCTTATCCGGCCTACGGAGGGTGCGGGAATTTGTAGGCCTGATAAGACGCGCAAGCGTCGCATCAGGCAGTCGTTGCAATTTCCATTAGCGAGTATAATAATTTATCCAGCCTACGGAGGGTGCGGGAATTTGTAGGC	0.793425	13.9473	-2.63529	-2.53149
CCTGCGTTTCCTCGCTTTTGGTGAAACGCATCTGGCTGATGTGCTGGTGAGCAAGCAGTTGAAAATATATTTTTCAAAAGTAGATTTAAGACTTTATGCTTTTATGTTGTTAAACGCACAACTGCCTTGCCGTGACGCGCTGATGCAGGA	0.256236	4.50427	-1.50503	-1.87843
CTGGAAGAAAACGCCAAAAAAGAAGGTGTGAATAGCACCGAATCTGGCCTGCAATTCCGCGGAAAATTTTTTTTCAAAAGTACAATTGACACTTTATGCTTTTATGTTGTTAAACATTACACCGGTAAACTGATCGACGGCACCGTGTTT	0.500878	8.80473	-2.17529	-1.79257
CCTGCGTTTCCTCGCTTTTGGTGAAACGCATCTGGCTGATGTGCTGGTGAGCAAGCAGTTGGAAAATTTTTTTTCAAAAGTAGATTTGCAATCGCGCATGATCGAAAGGATAACCGCACAACTGCCTTGCCGTGACGCGCTGATGCAGGA	0.135994	2.39058	-0.871536	-1.56155
AGCCGCTTTTAGCGGACGACGTGAGTAAACAAAACCCAGACATCATGGATAATGGCTGGGGGAAAATTTTTTTTCAAAAGTATGCTTGACACTTTATGCTTTTATGTTGATAACCGCCGGAAACAAAACTGGCTTCTGGCCCTGCTAACC	0.256404	4.50721	-1.50568	-2.66836
CTGGAAGAAAACGCCAAAAAAGAAGGTGTGAATAGCACCGAATCTGGCCTGCAATTCCGCGGAAAATTTTTTTTCAAAAGTACAACTTAGACTTTATGCTTTTATGTTGTTGTACATTACACCGGTAAACTGATCGACGGCACCGTGTTT	0.212191	3.73002	-1.31641	-1.73626
TTGAGCAGGCTTATCAGCTGGTGGTGGCAATCAACGGCCCACTGGCGCGTAACGAGGCGTGAAAATATATTTTTCAAAAGTAGCGATTACAATAACTTAGAAAGTAATGTTAAAAGCAGGATCAGCCGCTGCGGATGCGATTAAGCGAAC	0.0952733	1.67477	-0.515676	-0.914507
TTGCGGTTTTTTCGGTTCAATCACCGCCTGCTGACGAGCTGGGCGCGTAGTGGACGGACGTTCAGCGGTTTGCGTTTTCGCCGTGTTGCAATGGCTGAATGGTCTGTCTATAAACGCAACAGTTGCGGGTTCAGTCGGCAACGTGGAATT	0.142449	2.50406	-0.917914	-1.94766
GTTAACAAACAAGGAGAAAACAGTATGAAACACGGAATTAAAGCACTGCTCATTACCCTGTCCCTGGCCTGTGCCGGAATGTCTCTTGCAAAAAACTCATTTTATTTTGTTAAAAAACCGACGGCGGTAGAAACCAAAGCGGAAGCTCCT	0.132261	2.32496	-0.843701	-0.614151
TTGCGGTTTTTTCGGTTCAATCACCGCCTGCTGACGAGCTGGGCGCGTAGTGGACGGACGTTCAGCGGTTTGCGTTTTCGCCGTGTTAAGAAAAACTCATTTTATTTTTATGTTCGCAACAGTTGCGGGTTCAGTCGGCAACGTGGAATT	0.193871	3.40798	-1.22612	-0.599087
AGCCGCTTTTAGCGGACGACGTGAGTAAACAAAACCCAGACATCATGGATAATGGCTGGGGAAAATATATTTTTCAAAAGTATGCTTTACCTTTCCATTAGCGAGTATGATAATCGCCGGAAACAAAACTGGCTTCTGGCCCTGCTAACC	1.21689	21.3912	-3.06298	-1.8506
TTGCGGTTTTTTCGGTTCAATCACCGCCTGCTGACGAGCTGGGCGCGTAGTGGACGGACGGAAAATATATTTTTCAAAAGTAGTGTTGCAACTTTATGCTTTTATGTTAATAATCGCAACAGTTGCGGGTTCAGTCGGCAACGTGGAATT	9.54427	167.775	-5.12262	-3.48351
TTGCGGTTTTTTCGGTTCAATCACCGCCTGCTGACGAGCTGGGCGCGTAGTGGACGGACGGAAAATATATTTTTCAAAAGTAGTGTTTACCTGGCTGAATGGTCTGTCGATAATCGCAACAGTTGCGGGTTCAGTCGGCAACGTGGAATT	0.218641	3.84339	-1.34636	-1.6828
TTGCGGTTTTTTCGGTTCAATCACCGCCTGCTGACGAGCTGGGCGCGTAGTGGACGGACGGAAAATATATTTTTCAAAAGTAGTGCTCAGAATAACTTAGAAAGTAATTATGTTCGCAACAGTTGCGGGTTCAGTCGGCAACGTGGAATT	0.147843	2.59888	-0.955079	-1.19593
CTGGAAGAAAACGCCAAAAAAGAAGGTGTGAATAGCACCGAATCTGGCCTGCAATTCCGCGAAAATATATTTTTCAAAAGTACAACTTAGAAAAACTCATTTTATTTTTATGTTCATTACACCGGTAAACTGATCGACGGCACCGTGTTT	0.139458	2.45147	-0.896687	-1.69146
GTTAACAAACAAGGAGAAAACAGTATGAAACACGGAATTAAAGCACTGCTCATTACCCTGGAAAATATATTTTTCAAAAGTACTCTTTACCCTTTATGCTTCGGCTCGGTTAAAAAACCGACGGCGGTAGAAACCAAAGCGGAAGCTCCT	0.141312	2.48406	-0.909895	-1.68466
CCTGCGTTTCCTCGCTTTTGGTGAAACGCATCTGGCTGATGTGCTGGTGAGCAAGCAGTTGGAAAATTTTTTTTCAAAAGTAGATATTACAATAACTTAGAAAGTAATTATAAACGCACAACTGCCTTGCCGTGACGCGCTGATGCAGGA	0.147068	2.58526	-0.949825	-0.324041
TTGCGGTTTTTTCGGTTCAATCACCGCCTGCTGACGAGCTGGGCGCGTAGTGGACGGACGGAAAATATATTTTTCAAAAGTAGTGCTCAGACTTTATGCTTCGGCTCGGATAATCGCAACAGTTGCGGGTTCAGTCGGCAACGTGGAATT	0.199069	3.49936	-1.25258	-1.69441
CTGGAAGAAAACGCCAAAAAAGAAGGTGTGAATAGCACCGAATCTGGCCTGCAATTCCGCGAAAATATATTTTTCAAAAGTACAATTGACAAAAACTCATTTTATTTTTATGTTCATTACACCGGTAAACTGATCGACGGCACCGTGTTT	10.2091	179.461	-5.18996	-4.62073
AGCCGCTTTTAGCGGACGACGTGAGTAAACAAAACCCAGACATCATGGATAATGGCTGGGGAAAATATATTTTTCAAAAGTATGCTTTACATCGCGCATGATCGAAAGTATAATCGCCGGAAACAAAACTGGCTTCTGGCCCTGCTAACC	11.9186	209.512	-5.34478	-4.25682
TTGAGCAGGCTTATCAGCTGGTGGTGGCAATCAACGGCCCACTGGCGCGTAACGAGGCGTGAAAATATATTTTTCAAAAGTAGCGATTACATTTCCATTAGCGAGTATGTTAAAAGCAGGATCAGCCGCTGCGGATGCGATTAAGCGAAC	0.217731	3.8274	-1.34219	-1.12009
TTGCGGTTTTTTCGGTTCAATCACCGCCTGCTGACGAGCTGGGCGCGTAGTGGACGGACGGAAAATATATTTTTCAAAAGTAGTGTTAAGAAAAACTCATTTTATTTTGATAACCGCAACAGTTGCGGGTTCAGTCGGCAACGTGGAATT	0.125592	2.20773	-0.791965	-1.65464
TTGCGGTTTTTTCGGTTCAATCACCGCCTGCTGACGAGCTGGGCGCGTAGTGGACGGACGGAAAATATATTTTTCAAAAGTAGTGATTACAAAAACTCATTTTATTTTGTTGTACGCAACAGTTGCGGGTTCAGTCGGCAACGTGGAATT	0.135871	2.38843	-0.870634	-1.3711
TTGAGCAGGCTTATCAGCTGGTGGTGGCAATCAACGGCCCACTGGCGCGTAACGAGGCGTGGAAAATTTTTTTTCAAAAGTAGCGTTTACACTTTATGCTTCGGCTCGGATAACAGCAGGATCAGCCGCTGCGGATGCGATTAAGCGAAC	0.250561	4.40452	-1.48263	-1.83736
AGCCGCTTTTAGCGGACGACGTGAGTAAACAAAACCCAGACATCATGGATAATGGCTGGGGGAAAATTTTTTTTCAAAAGTATGCTTTACATGGCTGAATGGTCTGTCAATAATCGCCGGAAACAAAACTGGCTTCTGGCCCTGCTAACC	0.770488	13.5441	-2.60595	-3.30533
GTTAACAAACAAGGAGAAAACAGTATGAAACACGGAATTAAAGCACTGCTCATTACCCTGGAAAATATATTTTTCAAAAGTACTCTTTACCCTTTATGCTTTTATGTTGTTGTAAAACCGACGGCGGTAGAAACCAAAGCGGAAGCTCCT	0.317958	5.58926	-1.72085	-1.76008
ACTGGACGCGGAAGAGCGTGAAATACTGGCGCATCCGCTGGTGGGAGGGCTGATTCTCTTGGAAAATTTTTTTTCAAAAGTAGCCTTTACCTTTCCATTAGCGAGTATGTTGTACGCAGCATCGCGCAATCGTCTGGTGGTGGCGGTTGA	0.182837	3.21403	-1.16752	-1.21849
CTGGAAGAAAACGCCAAAAAAGAAGGTGTGAATAGCACCGAATCTGGCCTGCAATTCCGCGGAAAATTTTTTTTCAAAAGTACAACTCAGAATAACTTAGAAAGTAATTATAAACATTACACCGGTAAACTGATCGACGGCACCGTGTTT	0.138045	2.42663	-0.886503	-0.948982
TTGCGGTTTTTTCGGTTCAATCACCGCCTGCTGACGAGCTGGGCGCGTAGTGGACGGACGGAAAATATATTTTTCAAAAGTAGTGTTTACAATAACTTAGAAAGTAATTATAATCGCAACAGTTGCGGGTTCAGTCGGCAACGTGGAATT	5.03488	88.5062	-4.48307	-4.58438
TTGCGGTTTTTTCGGTTCAATCACCGCCTGCTGACGAGCTGGGCGCGTAGTGGACGGACGGGAAAATTTTTTTTCAAAAGTAGTGTTAAGATGGCTGAATGGTCTGTCTATAAACGCAACAGTTGCGGGTTCAGTCGGCAACGTGGAATT	0.155537	2.73413	-1.00581	-0.858245
TTGCGGTTTTTTCGGTTCAATCACCGCCTGCTGACGAGCTGGGCGCGTAGTGGACGGACGGAAAATATATTTTTCAAAAGTAGTGTTTACCTGGCTGAATGGTCTGTCAATAATCGCAACAGTTGCGGGTTCAGTCGGCAACGTGGAATT	0.193199	3.39616	-1.22265	-1.83895
GTTAACAAACAAGGAGAAAACAGTATGAAACACGGAATTAAAGCACTGCTCATTACCCTGGGAAAATTTTTTTTCAAAAGTACTCTTGCAATGGCTGAATGGTCTGTCAATAATAAACCGACGGCGGTAGAAACCAAAGCGGAAGCTCCT	5.37011	94.399	-4.54753	-3.20874
TTGAGCAGGCTTATCAGCTGGTGGTGGCAATCAACGGCCCACTGGCGCGTAACGAGGCGTGGGATGTCGCTCGCGAACTATTGCGTTTACACTTTATGCTTCGGCTCGGTTGTAAGCAGGATCAGCCGCTGCGGATGCGATTAAGCGAAC	0.116143	2.04162	-0.713746	-1.11022
TTGAGCAGGCTTATCAGCTGGTGGTGGCAATCAACGGCCCACTGGCGCGTAACGAGGCGTGGAAAATTTTTTTTCAAAAGTAGCGTTTACCTCGCGCATGATCGAAAGGATAATAGCAGGATCAGCCGCTGCGGATGCGATTAAGCGAAC	0.41982	7.37985	-1.99875	-1.32873
TTGCGGTTTTTTCGGTTCAATCACCGCCTGCTGACGAGCTGGGCGCGTAGTGGACGGACGTTCAGCGGTTTGCGTTTTCGCCGTGTTGACACTTTATGCTTTTATGTTGATAACCGCAACAGTTGCGGGTTCAGTCGGCAACGTGGAATT	0.14273	2.50899	-0.919881	-1.33299
GTTAACAAACAAGGAGAAAACAGTATGAAACACGGAATTAAAGCACTGCTCATTACCCTGTCCCTGGCCTGTGCCGGAATGTCTCATTACAATAACTTAGAAAGTAATGATAACAAACCGACGGCGGTAGAAACCAAAGCGGAAGCTCCT	0.178774	3.14259	-1.14505	-1.36166
CTGGAAGAAAACGCCAAAAAAGAAGGTGTGAATAGCACCGAATCTGGCCTGCAATTCCGCGTGATCAACCAGGGTGAAGGCGCAATTTACACTTTATGCTTTTATGTTGATAATCATTACACCGGTAAACTGATCGACGGCACCGTGTTT	0.348904	6.13323	-1.81372	-1.91515
GTTAACAAACAAGGAGAAAACAGTATGAAACACGGAATTAAAGCACTGCTCATTACCCTGGGAAAATTTTTTTTCAAAAGTACTCATTACACTTTATGCTTTTATGTTTATGTTAAACCGACGGCGGTAGAAACCAAAGCGGAAGCTCCT	0.258032	4.53584	-1.51201	-1.76276
CCTGCGTTTCCTCGCTTTTGGTGAAACGCATCTGGCTGATGTGCTGGTGAGCAAGCAGTTGAAAATATATTTTTCAAAAGTAGATCTTAGAAAAACTCATTTTATTTTGATAATCGCACAACTGCCTTGCCGTGACGCGCTGATGCAGGA	0.171625	3.01693	-1.10424	-1.66692
TTGCGGTTTTTTCGGTTCAATCACCGCCTGCTGACGAGCTGGGCGCGTAGTGGACGGACGGAAAATATATTTTTCAAAAGTAGTGTTTACAAGCACGAAAATGGAAGTTATAATCGCAACAGTTGCGGGTTCAGTCGGCAACGTGGAATT	5.38457	94.6532	-4.55022	-4.86838
GTTAACAAACAAGGAGAAAACAGTATGAAACACGGAATTAAAGCACTGCTCATTACCCTGGGAAAATTTTTTTTCAAAAGTACTCTTGACACTTTATGCTTCGGCTCGGTTGTAAAACCGACGGCGGTAGAAACCAAAGCGGAAGCTCCT	0.165352	2.90665	-1.067	-1.37075
TTGCGGTTTTTTCGGTTCAATCACCGCCTGCTGACGAGCTGGGCGCGTAGTGGACGGACGGAAAATATATTTTTCAAAAGTAGTGTTGACACTTTATGCTTTTATGTTGTTAAACGCAACAGTTGCGGGTTCAGTCGGCAACGTGGAATT	0.204085	3.58752	-1.27746	-1.54138
CCTGCGTTTCCTCGCTTTTGGTGAAACGCATCTGGCTGATGTGCTGGTGAGCAAGCAGTTGAAAATATATTTTTCAAAAGTAGATATTACAATAACTTAGAAAGTAATGATAATCGCACAACTGCCTTGCCGTGACGCGCTGATGCAGGA	0.157123	2.76199	-1.01595	-0.925618
AGCCGCTTTTAGCGGACGACGTGAGTAAACAAAACCCAGACATCATGGATAATGGCTGGGGGAAAATTTTTTTTCAAAAGTATGCCTTAGATTTCCATTAGCGAGTATAATAATCGCCGGAAACAAAACTGGCTTCTGGCCCTGCTAACC	1.31388	23.0962	-3.13967	-2.20865
CCTGCGTTTCCTCGCTTTTGGTGAAACGCATCTGGCTGATGTGCTGGTGAGCAAGCAGTTCCACGAAGCAAACAATATGACTGATTTTACCTTTCCATTAGCGAGTATGTTAAACGCACAACTGCCTTGCCGTGACGCGCTGATGCAGGA	0.13286	2.33549	-0.848221	-0.548028
TTGCGGTTTTTTCGGTTCAATCACCGCCTGCTGACGAGCTGGGCGCGTAGTGGACGGACGGGAAAATTTTTTTTCAAAAGTAGTGCTTAGATCGCGCATGATCGAAAGGATAATCGCAACAGTTGCGGGTTCAGTCGGCAACGTGGAATT	0.146084	2.56795	-0.943109	-1.14659
AGCCGCTTTTAGCGGACGACGTGAGTAAACAAAACCCAGACATCATGGATAATGGCTGGGGGAAAATTTTTTTTCAAAAGTATGCTTAAGACTTTATGCTTTTATGTTGATAACCGCCGGAAACAAAACTGGCTTCTGGCCCTGCTAACC	0.191371	3.36403	-1.21314	-1.36289
ACTGGACGCGGAAGAGCGTGAAATACTGGCGCATCCGCTGGTGGGAGGGCTGATTCTCTTTACGCGTAACTATCATGATCCTGCCATTACACTTTATGCTTTTATGTTTATAATCGCAGCATCGCGCAATCGTCTGGTGGTGGCGGTTGA	0.335855	5.90386	-1.77561	-2.67078
ACTGGACGCGGAAGAGCGTGAAATACTGGCGCATCCGCTGGTGGGAGGGCTGATTCTCTTGAAAATATATTTTTCAAAAGTAGCCTTGCAAAAAACTCATTTTATTTTTATAAACGCAGCATCGCGCAATCGTCTGGTGGTGGCGGTTGA	2.26846	39.8763	-3.68578	-3.21267
GCGGCGTAAACGCCTTATCCGGCCTACGGAGGGTGCGGGAATTTGTAGGCCTGATAAGACGCGCAAGCGTCGCATCAGGCAGTCGTTTACACTTTATGCTTTTATGTTTATGTTTTATCCAGCCTACGGAGGGTGCGGGAATTTGTAGGC	0.228866	4.02315	-1.39206	-2.41814
TTGCGGTTTTTTCGGTTCAATCACCGCCTGCTGACGAGCTGGGCGCGTAGTGGACGGACGGAAAATATATTTTTCAAAAGTAGTGTTTACAAAAACTCATTTTATTTTGTTAAACGCAACAGTTGCGGGTTCAGTCGGCAACGTGGAATT	0.201074	3.5346	-1.2626	-1.6156
TTGCGGTTTTTTCGGTTCAATCACCGCCTGCTGACGAGCTGGGCGCGTAGTGGACGGACGGGAAAATTTTTTTTCAAAAGTAGTGTTGACATTTCCATTAGCGAGTATTATAAACGCAACAGTTGCGGGTTCAGTCGGCAACGTGGAATT	16.9959	298.764	-5.69965	-4.74036
CCTGCGTTTCCTCGCTTTTGGTGAAACGCATCTGGCTGATGTGCTGGTGAGCAAGCAGTTGAAAATATATTTTTCAAAAGTAGATTTAAGAATAACTTAGAAAGTAATTATGTTCGCACAACTGCCTTGCCGTGACGCGCTGATGCAGGA	0.182183	3.20251	-1.16394	-1.39594
CCTGCGTTTCCTCGCTTTTGGTGAAACGCATCTGGCTGATGTGCTGGTGAGCAAGCAGTTGAAAATATATTTTTCAAAAGTAGATCTTAGAAGCACGAAAATGGAAGTGATAATCGCACAACTGCCTTGCCGTGACGCGCTGATGCAGGA	0.17776	3.12478	-1.13936	-1.51521
CTGGAAGAAAACGCCAAAAAAGAAGGTGTGAATAGCACCGAATCTGGCCTGCAATTCCGCGAAAATATATTTTTCAAAAGTACAATTTACATGGCTGAATGGTCTGTCGTTGTACATTACACCGGTAAACTGATCGACGGCACCGTGTTT	0.156555	2.75202	-1.01234	-1.74183
ACTGGACGCGGAAGAGCGTGAAATACTGGCGCATCCGCTGGTGGGAGGGCTGATTCTCTTGGAAAATTTTTTTTCAAAAGTAGCCCTCAGAAAAACTCATTTTATTTTTATGTTCGCAGCATCGCGCAATCGTCTGGTGGTGGCGGTTGA	0.139896	2.45918	-0.899826	-1.62402
CCTGCGTTTCCTCGCTTTTGGTGAAACGCATCTGGCTGATGTGCTGGTGAGCAAGCAGTTGAAAATATATTTTTCAAAAGTAGATTTGACATTTCCATTAGCGAGTATGTTGTACGCACAACTGCCTTGCCGTGACGCGCTGATGCAGGA	0.217825	3.82905	-1.34262	-2.08687
AGCCGCTTTTAGCGGACGACGTGAGTAAACAAAACCCAGACATCATGGATAATGGCTGGGGAAAATATATTTTTCAAAAGTATGCTTTACAAAAACTCATTTTATTTTGTTAAACGCCGGAAACAAAACTGGCTTCTGGCCCTGCTAACC	0.163042	2.86605	-1.05293	-1.23579
CTGGAAGAAAACGCCAAAAAAGAAGGTGTGAATAGCACCGAATCTGGCCTGCAATTCCGCGGAAAATTTTTTTTCAAAAGTACAATTTACATGGCTGAATGGTCTGTCTATAATCATTACACCGGTAAACTGATCGACGGCACCGTGTTT	6.89418	121.19	-4.79736	-4.17156
CTGGAAGAAAACGCCAAAAAAGAAGGTGTGAATAGCACCGAATCTGGCCTGCAATTCCGCGTGATCAACCAGGGTGAAGGCGCAACTCAGAAGCACGAAAATGGAAGTGTTGTACATTACACCGGTAAACTGATCGACGGCACCGTGTTT	0.136102	2.39247	-0.872328	-0.948982
TTGCGGTTTTTTCGGTTCAATCACCGCCTGCTGACGAGCTGGGCGCGTAGTGGACGGACGGAAAATATATTTTTCAAAAGTAGTGCTTAGAAAAACTCATTTTATTTTAATAATCGCAACAGTTGCGGGTTCAGTCGGCAACGTGGAATT	0.149777	2.63287	-0.968075	-1.50068
GTTAACAAACAAGGAGAAAACAGTATGAAACACGGAATTAAAGCACTGCTCATTACCCTGGAAAATATATTTTTCAAAAGTACTCATTACACTTTATGCTTTTATGTTAATAATAAACCGACGGCGGTAGAAACCAAAGCGGAAGCTCCT	0.793907	13.9558	-2.63589	-1.97562
AGCCGCTTTTAGCGGACGACGTGAGTAAACAAAACCCAGACATCATGGATAATGGCTGGGGGAAAATTTTTTTTCAAAAGTATGCTTGACATCGCGCATGATCGAAAGGTTGTACGCCGGAAACAAAACTGGCTTCTGGCCCTGCTAACC	0.161886	2.84573	-1.04582	-1.36289
CTGGAAGAAAACGCCAAAAAAGAAGGTGTGAATAGCACCGAATCTGGCCTGCAATTCCGCGGAAAATTTTTTTTCAAAAGTACAATTAAGAAAAACTCATTTTATTTTTATGTTCATTACACCGGTAAACTGATCGACGGCACCGTGTTT	0.154173	2.71014	-0.997001	-1.8901
CTGGAAGAAAACGCCAAAAAAGAAGGTGTGAATAGCACCGAATCTGGCCTGCAATTCCGCGTGATCAACCAGGGTGAAGGCGCAATTGACACTTTATGCTTCGGCTCGTATGTTCATTACACCGGTAAACTGATCGACGGCACCGTGTTT	0.389999	6.85563	-1.92507	-2.51168
TTGAGCAGGCTTATCAGCTGGTGGTGGCAATCAACGGCCCACTGGCGCGTAACGAGGCGTGGGATGTCGCTCGCGAACTATTGCGCTTAGAATAACTTAGAAAGTAATAATAATAGCAGGATCAGCCGCTGCGGATGCGATTAAGCGAAC	0.208876	3.67174	-1.30067	-0.938869
GCGGCGTAAACGCCTTATCCGGCCTACGGAGGGTGCGGGAATTTGTAGGCCTGATAAGACGCGCAAGCGTCGCATCAGGCAGTCGTTGCAAATAACTTAGAAAGTAATGTTAAATTATCCAGCCTACGGAGGGTGCGGGAATTTGTAGGC	0.38506	6.76881	-1.91233	-1.78314
AGCCGCTTTTAGCGGACGACGTGAGTAAACAAAACCCAGACATCATGGATAATGGCTGGGGAAAATATATTTTTCAAAAGTATGCCTTAGATCGCGCATGATCGAAAGTATAAACGCCGGAAACAAAACTGGCTTCTGGCCCTGCTAACC	0.202897	3.56665	-1.27163	-1.34971
GTTAACAAACAAGGAGAAAACAGTATGAAACACGGAATTAAAGCACTGCTCATTACCCTGTCCCTGGCCTGTGCCGGAATGTCTCTTGCAATGGCTGAATGGTCTGTCTATGTTAAACCGACGGCGGTAGAAACCAAAGCGGAAGCTCCT	0.232184	4.08147	-1.40646	-2.65697
CTGGAAGAAAACGCCAAAAAAGAAGGTGTGAATAGCACCGAATCTGGCCTGCAATTCCGCGAAAATATATTTTTCAAAAGTACAATTGCAATTTCCATTAGCGAGTATGATAATCATTACACCGGTAAACTGATCGACGGCACCGTGTTT	3.47506	61.0866	-4.11229	-2.95847
TTGAGCAGGCTTATCAGCTGGTGGTGGCAATCAACGGCCCACTGGCGCGTAACGAGGCGTGGGATGTCGCTCGCGAACTATTGCGTTAAGAAGCACGAAAATGGAAGTGATAACAGCAGGATCAGCCGCTGCGGATGCGATTAAGCGAAC	0.12073	2.12227	-0.752487	-0.938869
CTGGAAGAAAACGCCAAAAAAGAAGGTGTGAATAGCACCGAATCTGGCCTGCAATTCCGCGTGATCAACCAGGGTGAAGGCGCAATTGACAATAACTTAGAAAGTAATTATAATCATTACACCGGTAAACTGATCGACGGCACCGTGTTT	5.29645	93.1041	-4.53372	-4.4147
CTGGAAGAAAACGCCAAAAAAGAAGGTGTGAATAGCACCGAATCTGGCCTGCAATTCCGCGAAAATATATTTTTCAAAAGTACAACTCAGATCGCGCATGATCGAAAGTATGTTCATTACACCGGTAAACTGATCGACGGCACCGTGTTT	0.139366	2.44986	-0.896033	-1.71945
CCTGCGTTTCCTCGCTTTTGGTGAAACGCATCTGGCTGATGTGCTGGTGAGCAAGCAGTTCCACGAAGCAAACAATATGACTGATATTACAAGCACGAAAATGGAAGTGATAACCGCACAACTGCCTTGCCGTGACGCGCTGATGCAGGA	0.288107	5.06451	-1.62226	-0.574658
TTGAGCAGGCTTATCAGCTGGTGGTGGCAATCAACGGCCCACTGGCGCGTAACGAGGCGTGGGATGTCGCTCGCGAACTATTGCGATTACATTTCCATTAGCGAGTATGTTAAAAGCAGGATCAGCCGCTGCGGATGCGATTAAGCGAAC	0.175532	3.08561	-1.12675	-0.938869
TTGCGGTTTTTTCGGTTCAATCACCGCCTGCTGACGAGCTGGGCGCGTAGTGGACGGACGGAAAATATATTTTTCAAAAGTAGTGTTTACATTTCCATTAGCGAGTATGTTAAACGCAACAGTTGCGGGTTCAGTCGGCAACGTGGAATT	0.412935	7.25881	-1.98222	-1.01018
TTGCGGTTTTTTCGGTTCAATCACCGCCTGCTGACGAGCTGGGCGCGTAGTGGACGGACGGGAAAATTTTTTTTCAAAAGTAGTGTTGACAAGCACGAAAATGGAAGTGATAATCGCAACAGTTGCGGGTTCAGTCGGCAACGTGGAATT	23.1767	407.414	-6.00983	-4.71985
AGCCGCTTTTAGCGGACGACGTGAGTAAACAAAACCCAGACATCATGGATAATGGCTGGGGGAAAATTTTTTTTCAAAAGTATGCTTAAGATGGCTGAATGGTCTGTCTATAATCGCCGGAAACAAAACTGGCTTCTGGCCCTGCTAACC	0.247176	4.34501	-1.46903	-1.8889
CTGGAAGAAAACGCCAAAAAAGAAGGTGTGAATAGCACCGAATCTGGCCTGCAATTCCGCGTGATCAACCAGGGTGAAGGCGCAACTCAGATCGCGCATGATCGAAAGGATAATCATTACACCGGTAAACTGATCGACGGCACCGTGTTT	0.175236	3.0804	-1.12506	-0.948982
TTGCGGTTTTTTCGGTTCAATCACCGCCTGCTGACGAGCTGGGCGCGTAGTGGACGGACGGAAAATATATTTTTCAAAAGTAGTGTTTACATTTCCATTAGCGAGTATAATAATCGCAACAGTTGCGGGTTCAGTCGGCAACGTGGAATT	8.50175	149.449	-5.00695	-3.67334
CTGGAAGAAAACGCCAAAAAAGAAGGTGTGAATAGCACCGAATCTGGCCTGCAATTCCGCGTGATCAACCAGGGTGAAGGCGCAAATTACACTTTATGCTTCGGCTCGGTTGTACATTACACCGGTAAACTGATCGACGGCACCGTGTTT	0.162658	2.85931	-1.05058	-0.948982
TTGCGGTTTTTTCGGTTCAATCACCGCCTGCTGACGAGCTGGGCGCGTAGTGGACGGACGGGAAAATTTTTTTTCAAAAGTAGTGATTACAAAAACTCATTTTATTTTGATAATCGCAACAGTTGCGGGTTCAGTCGGCAACGTGGAATT	0.213216	3.74804	-1.32123	-1.88518
GCGGCGTAAACGCCTTATCCGGCCTACGGAGGGTGCGGGAATTTGTAGGCCTGATAAGACGCGCAAGCGTCGCATCAGGCAGTCGATTACACTTTATGCTTTTATGTTGATAATTTATCCAGCCTACGGAGGGTGCGGGAATTTGTAGGC	0.141475	2.48694	-0.911052	-1.29359
CCTGCGTTTCCTCGCTTTTGGTGAAACGCATCTGGCTGATGTGCTGGTGAGCAAGCAGTTGGAAAATTTTTTTTCAAAAGTAGATCTTAGACTTTATGCTTCGGCTCGTATAAACGCACAACTGCCTTGCCGTGACGCGCTGATGCAGGA	0.18569	3.26417	-1.183	-1.86146
TTGCGGTTTTTTCGGTTCAATCACCGCCTGCTGACGAGCTGGGCGCGTAGTGGACGGACGGGAAAATTTTTTTTCAAAAGTAGTGTTGACATGGCTGAATGGTCTGTCAATAATCGCAACAGTTGCGGGTTCAGTCGGCAACGTGGAATT	12.2866	215.981	-5.37519	-5.03204
TTGAGCAGGCTTATCAGCTGGTGGTGGCAATCAACGGCCCACTGGCGCGTAACGAGGCGTGGGATGTCGCTCGCGAACTATTGCGTTTACCCTTTATGCTTCGGCTCGGATAACAGCAGGATCAGCCGCTGCGGATGCGATTAAGCGAAC	0.174166	3.0616	-1.11894	-0.938869
CTGGAAGAAAACGCCAAAAAAGAAGGTGTGAATAGCACCGAATCTGGCCTGCAATTCCGCGTGATCAACCAGGGTGAAGGCGCAAATTACAATAACTTAGAAAGTAATGATAATCATTACACCGGTAAACTGATCGACGGCACCGTGTTT	0.131752	2.31601	-0.839846	-0.758317
CTGGAAGAAAACGCCAAAAAAGAAGGTGTGAATAGCACCGAATCTGGCCTGCAATTCCGCGAAAATATATTTTTCAAAAGTACAAATTACATCGCGCATGATCGAAAGTATGTTCATTACACCGGTAAACTGATCGACGGCACCGTGTTT	0.149662	2.63085	-0.967308	-1.74328
GTTAACAAACAAGGAGAAAACAGTATGAAACACGGAATTAAAGCACTGCTCATTACCCTGGGAAAATTTTTTTTCAAAAGTACTCTTAAGAAGCACGAAAATGGAAGTGATAATAAACCGACGGCGGTAGAAACCAAAGCGGAAGCTCCT	0.183217	3.2207	-1.1696	-1.15227
TTGAGCAGGCTTATCAGCTGGTGGTGGCAATCAACGGCCCACTGGCGCGTAACGAGGCGTGAAAATATATTTTTCAAAAGTAGCGATTACATTTCCATTAGCGAGTATGATAATAGCAGGATCAGCCGCTGCGGATGCGATTAAGCGAAC	0.73794	12.972	-2.56279	-1.50507
CTGGAAGAAAACGCCAAAAAAGAAGGTGTGAATAGCACCGAATCTGGCCTGCAATTCCGCGGAAAATTTTTTTTCAAAAGTACAACTTAGACTTTATGCTTCGGCTCGTATGTTCATTACACCGGTAAACTGATCGACGGCACCGTGTTT	0.185541	3.26155	-1.1822	-1.65857
CCTGCGTTTCCTCGCTTTTGGTGAAACGCATCTGGCTGATGTGCTGGTGAGCAAGCAGTTCCACGAAGCAAACAATATGACTGATTTAAGACTTTATGCTTTTATGTTTATGTTCGCACAACTGCCTTGCCGTGACGCGCTGATGCAGGA	0.22836	4.01425	-1.38985	-1.17776
CCTGCGTTTCCTCGCTTTTGGTGAAACGCATCTGGCTGATGTGCTGGTGAGCAAGCAGTTCCACGAAGCAAACAATATGACTGATCTTAGATCGCGCATGATCGAAAGAATAATCGCACAACTGCCTTGCCGTGACGCGCTGATGCAGGA	0.18256	3.20916	-1.16601	-0.938394
GTTAACAAACAAGGAGAAAACAGTATGAAACACGGAATTAAAGCACTGCTCATTACCCTGTCCCTGGCCTGTGCCGGAATGTCTCATTACAAAAACTCATTTTATTTTGTTGTAAAACCGACGGCGGTAGAAACCAAAGCGGAAGCTCCT	0.130508	2.29414	-0.830359	-0.854187
CCTGCGTTTCCTCGCTTTTGGTGAAACGCATCTGGCTGATGTGCTGGTGAGCAAGCAGTTGGAAAATTTTTTTTCAAAAGTAGATCTTAGATCGCGCATGATCGAAAGGATAATCGCACAACTGCCTTGCCGTGACGCGCTGATGCAGGA	0.17122	3.00981	-1.10188	-0.955705
AGCCGCTTTTAGCGGACGACGTGAGTAAACAAAACCCAGACATCATGGATAATGGCTGGGGAAAATATATTTTTCAAAAGTATGCTTTACCAAAACTCATTTTATTTTAATAATCGCCGGAAACAAAACTGGCTTCTGGCCCTGCTAACC	0.515111	9.05493	-2.20331	-1.68103
TTGCGGTTTTTTCGGTTCAATCACCGCCTGCTGACGAGCTGGGCGCGTAGTGGACGGACGGGAAAATTTTTTTTCAAAAGTAGTGTTTACCAGCACGAAAATGGAAGTAATAATCGCAACAGTTGCGGGTTCAGTCGGCAACGTGGAATT	0.981959	17.2615	-2.84848	-1.68778
TTGAGCAGGCTTATCAGCTGGTGGTGGCAATCAACGGCCCACTGGCGCGTAACGAGGCGTGGGATGTCGCTCGCGAACTATTGCGTTGACATCGCGCATGATCGAAAGGTTGTAAGCAGGATCAGCCGCTGCGGATGCGATTAAGCGAAC	0.147256	2.58855	-0.951099	-1.48722
TTGCGGTTTTTTCGGTTCAATCACCGCCTGCTGACGAGCTGGGCGCGTAGTGGACGGACGGAAAATATATTTTTCAAAAGTAGTGTTGACATTTCCATTAGCGAGTATGTTAAACGCAACAGTTGCGGGTTCAGTCGGCAACGTGGAATT	0.223612	3.93078	-1.36884	-1.7815
ACTGGACGCGGAAGAGCGTGAAATACTGGCGCATCCGCTGGTGGGAGGGCTGATTCTCTTGAAAATATATTTTTCAAAAGTAGCCCTTAGATGGCTGAATGGTCTGTCAATAATCGCAGCATCGCGCAATCGTCTGGTGGTGGCGGTTGA	0.113388	1.99321	-0.689746	-1.52506
TTGCGGTTTTTTCGGTTCAATCACCGCCTGCTGACGAGCTGGGCGCGTAGTGGACGGACGGGAAAATTTTTTTTCAAAAGTAGTGTTGACAATAACTTAGAAAGTAATTATAAACGCAACAGTTGCGGGTTCAGTCGGCAACGTGGAATT	13.5044	237.388	-5.46969	-4.0797
TTGAGCAGGCTTATCAGCTGGTGGTGGCAATCAACGGCCCACTGGCGCGTAACGAGGCGTGAAAATATATTTTTCAAAAGTAGCGTTTACATTTCCATTAGCGAGTATTATGTTAGCAGGATCAGCCGCTGCGGATGCGATTAAGCGAAC	1.9629	34.5051	-3.54111	-2.83985
AGCCGCTTTTAGCGGACGACGTGAGTAAACAAAACCCAGACATCATGGATAATGGCTGGGGAAAATATATTTTTCAAAAGTATGCTTTACCTTTCCATTAGCGAGTATGTTAAACGCCGGAAACAAAACTGGCTTCTGGCCCTGCTAACC	0.191144	3.36005	-1.21196	-1.35087
CCTGCGTTTCCTCGCTTTTGGTGAAACGCATCTGGCTGATGTGCTGGTGAGCAAGCAGTTGGAAAATTTTTTTTCAAAAGTAGATCTCAGACTTTATGCTTTTATGTTAATAATCGCACAACTGCCTTGCCGTGACGCGCTGATGCAGGA	0.380564	6.68977	-1.90058	-1.7837
CCTGCGTTTCCTCGCTTTTGGTGAAACGCATCTGGCTGATGTGCTGGTGAGCAAGCAGTTCCACGAAGCAAACAATATGACTGATATTACATTTCCATTAGCGAGTATGATAACCGCACAACTGCCTTGCCGTGACGCGCTGATGCAGGA	0.187681	3.29917	-1.19367	-1.12508
GTTAACAAACAAGGAGAAAACAGTATGAAACACGGAATTAAAGCACTGCTCATTACCCTGTCCCTGGCCTGTGCCGGAATGTCTCTTAAGAAAAACTCATTTTATTTTAATAATAAACCGACGGCGGTAGAAACCAAAGCGGAAGCTCCT	0.153386	2.69632	-0.991887	-0.925441
CTGGAAGAAAACGCCAAAAAAGAAGGTGTGAATAGCACCGAATCTGGCCTGCAATTCCGCGGAAAATTTTTTTTCAAAAGTACAATTTACACTTTATGCTTTTATGTTAATAATCATTACACCGGTAAACTGATCGACGGCACCGTGTTT	2.70854	47.6123	-3.86309	-2.99572
TTGCGGTTTTTTCGGTTCAATCACCGCCTGCTGACGAGCTGGGCGCGTAGTGGACGGACGGAAAATATATTTTTCAAAAGTAGTGCTCAGAAGCACGAAAATGGAAGTAATAATCGCAACAGTTGCGGGTTCAGTCGGCAACGTGGAATT	0.145482	2.55737	-0.938979	-1.32836
ACTGGACGCGGAAGAGCGTGAAATACTGGCGCATCCGCTGGTGGGAGGGCTGATTCTCTTGGAAAATTTTTTTTCAAAAGTAGCCTTTACATCGCGCATGATCGAAAGTATAATCGCAGCATCGCGCAATCGTCTGGTGGTGGCGGTTGA	6.97176	122.554	-4.80855	-4.29065
AGCCGCTTTTAGCGGACGACGTGAGTAAACAAAACCCAGACATCATGGATAATGGCTGGGGGAAAATTTTTTTTCAAAAGTATGCTTTACATCGCGCATGATCGAAAGAATAATCGCCGGAAACAAAACTGGCTTCTGGCCCTGCTAACC	1.06963	18.8027	-2.934	-3.0053
TTGCGGTTTTTTCGGTTCAATCACCGCCTGCTGACGAGCTGGGCGCGTAGTGGACGGACGGAAAATATATTTTTCAAAAGTAGTGTTGCAATCGCGCATGATCGAAAGAATAATCGCAACAGTTGCGGGTTCAGTCGGCAACGTGGAATT	1.11618	19.6209	-2.97659	-3.12807
GCGGCGTAAACGCCTTATCCGGCCTACGGAGGGTGCGGGAATTTGTAGGCCTGATAAGACGGAAAATTTTTTTTCAAAAGTATCGTTGCAACTTTATGCTTTTATGTTAATAATTTATCCAGCCTACGGAGGGTGCGGGAATTTGTAGGC	10.3782	182.435	-5.20639	-3.04735
TTGAGCAGGCTTATCAGCTGGTGGTGGCAATCAACGGCCCACTGGCGCGTAACGAGGCGTGGGATGTCGCTCGCGAACTATTGCGTTTACATGGCTGAATGGTCTGTCTATGTTAGCAGGATCAGCCGCTGCGGATGCGATTAAGCGAAC	0.163826	2.87983	-1.05773	-2.40193
GTTAACAAACAAGGAGAAAACAGTATGAAACACGGAATTAAAGCACTGCTCATTACCCTGGAAAATATATTTTTCAAAAGTACTCCTTAGATGGCTGAATGGTCTGTCTATAAAAAACCGACGGCGGTAGAAACCAAAGCGGAAGCTCCT	0.149706	2.63162	-0.967601	-1.28339
CCTGCGTTTCCTCGCTTTTGGTGAAACGCATCTGGCTGATGTGCTGGTGAGCAAGCAGTTGGAAAATTTTTTTTCAAAAGTAGATTTTACATGGCTGAATGGTCTGTCTATAAACGCACAACTGCCTTGCCGTGACGCGCTGATGCAGGA	0.190683	3.35193	-1.20954	-2.72462
GTTAACAAACAAGGAGAAAACAGTATGAAACACGGAATTAAAGCACTGCTCATTACCCTGGAAAATATATTTTTCAAAAGTACTCTTTACAAGCACGAAAATGGAAGTTATGTTAAACCGACGGCGGTAGAAACCAAAGCGGAAGCTCCT	6.3206	111.107	-4.7105	-3.24263
GTTAACAAACAAGGAGAAAACAGTATGAAACACGGAATTAAAGCACTGCTCATTACCCTGTCCCTGGCCTGTGCCGGAATGTCTCTTGACACTTTATGCTTCGGCTCGTATGTTAAACCGACGGCGGTAGAAACCAAAGCGGAAGCTCCT	4.58489	80.5959	-4.38945	-3.5608
ACTGGACGCGGAAGAGCGTGAAATACTGGCGCATCCGCTGGTGGGAGGGCTGATTCTCTTGAAAATATATTTTTCAAAAGTAGCCTTTACCAGCACGAAAATGGAAGTTATAAACGCAGCATCGCGCAATCGTCTGGTGGTGGCGGTTGA	0.537189	9.44303	-2.24528	-1.53359
AGCCGCTTTTAGCGGACGACGTGAGTAAACAAAACCCAGACATCATGGATAATGGCTGGGCTTAATTGAGCGTAGTCGGTTATGCTTAAGAAGCACGAAAATGGAAGTTATAATCGCCGGAAACAAAACTGGCTTCTGGCCCTGCTAACC	0.262075	4.60691	-1.52756	-1.74479
TTGCGGTTTTTTCGGTTCAATCACCGCCTGCTGACGAGCTGGGCGCGTAGTGGACGGACGGGAAAATTTTTTTTCAAAAGTAGTGCTCAGACTTTATGCTTCGGCTCGTATGTTCGCAACAGTTGCGGGTTCAGTCGGCAACGTGGAATT	0.446229	7.84408	-2.05976	-1.49876
TTGCGGTTTTTTCGGTTCAATCACCGCCTGCTGACGAGCTGGGCGCGTAGTGGACGGACGGAAAATATATTTTTCAAAAGTAGTGTTGACATTTCCATTAGCGAGTATTATAAACGCAACAGTTGCGGGTTCAGTCGGCAACGTGGAATT	15.5394	273.16	-5.61006	-4.91912
CTGGAAGAAAACGCCAAAAAAGAAGGTGTGAATAGCACCGAATCTGGCCTGCAATTCCGCGAAAATATATTTTTCAAAAGTACAATTAAGATGGCTGAATGGTCTGTCGATAACCATTACACCGGTAAACTGATCGACGGCACCGTGTTT	0.205186	3.60687	-1.28284	-1.74158
CCTGCGTTTCCTCGCTTTTGGTGAAACGCATCTGGCTGATGTGCTGGTGAGCAAGCAGTTGAAAATATATTTTTCAAAAGTAGATCTCAGACTTTATGCTTTTATGTTTATAAACGCACAACTGCCTTGCCGTGACGCGCTGATGCAGGA	0.234348	4.1195	-1.41573	-1.89705
CCTGCGTTTCCTCGCTTTTGGTGAAACGCATCTGGCTGATGTGCTGGTGAGCAAGCAGTTGAAAATATATTTTTCAAAAGTAGATTTTACCATAACTTAGAAAGTAATGATAACCGCACAACTGCCTTGCCGTGACGCGCTGATGCAGGA	0.191496	3.36623	-1.21379	-1.34431
GTTAACAAACAAGGAGAAAACAGTATGAAACACGGAATTAAAGCACTGCTCATTACCCTGTCCCTGGCCTGTGCCGGAATGTCTCTTGACACTTTATGCTTTTATGTTGATAACAAACCGACGGCGGTAGAAACCAAAGCGGAAGCTCCT	0.334248	5.87562	-1.77081	-2.31068
GTTAACAAACAAGGAGAAAACAGTATGAAACACGGAATTAAAGCACTGCTCATTACCCTGGAAAATATATTTTTCAAAAGTACTCCTCAGACTTTATGCTTTTATGTTGATAATAAACCGACGGCGGTAGAAACCAAAGCGGAAGCTCCT	0.214267	3.76651	-1.32615	-1.77108
AGCCGCTTTTAGCGGACGACGTGAGTAAACAAAACCCAGACATCATGGATAATGGCTGGGGGAAAATTTTTTTTCAAAAGTATGCCTTAGAATAACTTAGAAAGTAATTATAAACGCCGGAAACAAAACTGGCTTCTGGCCCTGCTAACC	0.15294	2.68847	-0.988971	-1.70443
AGCCGCTTTTAGCGGACGACGTGAGTAAACAAAACCCAGACATCATGGATAATGGCTGGGGGAAAATTTTTTTTCAAAAGTATGCATTACAATAACTTAGAAAGTAATGATAATCGCCGGAAACAAAACTGGCTTCTGGCCCTGCTAACC	0.153438	2.69722	-0.992223	-1.61333
CTGGAAGAAAACGCCAAAAAAGAAGGTGTGAATAGCACCGAATCTGGCCTGCAATTCCGCGTGATCAACCAGGGTGAAGGCGCAAATTACATTTCCATTAGCGAGTATGATAACCATTACACCGGTAAACTGATCGACGGCACCGTGTTT	0.153234	2.69363	-0.99089	-0.948982
CTGGAAGAAAACGCCAAAAAAGAAGGTGTGAATAGCACCGAATCTGGCCTGCAATTCCGCGTGATCAACCAGGGTGAAGGCGCAATTAAGACTTTATGCTTCGGCTCGGATAACCATTACACCGGTAAACTGATCGACGGCACCGTGTTT	0.151352	2.66055	-0.978534	-0.948982
CCTGCGTTTCCTCGCTTTTGGTGAAACGCATCTGGCTGATGTGCTGGTGAGCAAGCAGTTGGAAAATTTTTTTTCAAAAGTAGATTTTACCAGCACGAAAATGGAAGTGTTAAACGCACAACTGCCTTGCCGTGACGCGCTGATGCAGGA	0.169084	2.97225	-1.08932	-1.26046
ACTGGACGCGGAAGAGCGTGAAATACTGGCGCATCCGCTGGTGGGAGGGCTGATTCTCTTGGAAAATTTTTTTTCAAAAGTAGCCTTTACATTTCCATTAGCGAGTATGTTGTACGCAGCATCGCGCAATCGTCTGGTGGTGGCGGTTGA	0.149396	2.62617	-0.965525	-1.21849
AGCCGCTTTTAGCGGACGACGTGAGTAAACAAAACCCAGACATCATGGATAATGGCTGGGGGAAAATTTTTTTTCAAAAGTATGCTTGACAATAACTTAGAAAGTAATAATAATCGCCGGAAACAAAACTGGCTTCTGGCCCTGCTAACC	26.1511	459.699	-6.13057	-4.5484
TTGCGGTTTTTTCGGTTCAATCACCGCCTGCTGACGAGCTGGGCGCGTAGTGGACGGACGGGAAAATTTTTTTTCAAAAGTAGTGCTCAGAAAAACTCATTTTATTTTGTTGTACGCAACAGTTGCGGGTTCAGTCGGCAACGTGGAATT	0.178508	3.13793	-1.14356	-1.36871
GTTAACAAACAAGGAGAAAACAGTATGAAACACGGAATTAAAGCACTGCTCATTACCCTGTCCCTGGCCTGTGCCGGAATGTCTCCTTAGATTTCCATTAGCGAGTATTATAATAAACCGACGGCGGTAGAAACCAAAGCGGAAGCTCCT	0.176502	3.10265	-1.13226	-1.36708
ACTGGACGCGGAAGAGCGTGAAATACTGGCGCATCCGCTGGTGGGAGGGCTGATTCTCTTTACGCGTAACTATCATGATCCTGCCCTCAGAATAACTTAGAAAGTAATAATAATCGCAGCATCGCGCAATCGTCTGGTGGTGGCGGTTGA	0.157947	2.77649	-1.02119	-1.05617
TTGAGCAGGCTTATCAGCTGGTGGTGGCAATCAACGGCCCACTGGCGCGTAACGAGGCGTGAAAATATATTTTTCAAAAGTAGCGCTTAGATTTCCATTAGCGAGTATTATGTTAGCAGGATCAGCCGCTGCGGATGCGATTAAGCGAAC	0.719058	12.64	-2.53687	-1.96972
TTGCGGTTTTTTCGGTTCAATCACCGCCTGCTGACGAGCTGGGCGCGTAGTGGACGGACGGGAAAATTTTTTTTCAAAAGTAGTGATTACACTTTATGCTTTTATGTTTATAATCGCAACAGTTGCGGGTTCAGTCGGCAACGTGGAATT	2.61246	45.9234	-3.82698	-3.09855
ACTGGACGCGGAAGAGCGTGAAATACTGGCGCATCCGCTGGTGGGAGGGCTGATTCTCTTTACGCGTAACTATCATGATCCTGCCTTTACCATAACTTAGAAAGTAATAATAATCGCAGCATCGCGCAATCGTCTGGTGGTGGCGGTTGA	0.222012	3.90265	-1.36166	-1.4078
GTTAACAAACAAGGAGAAAACAGTATGAAACACGGAATTAAAGCACTGCTCATTACCCTGGAAAATATATTTTTCAAAAGTACTCCTTAGAATAACTTAGAAAGTAATTATAAAAAACCGACGGCGGTAGAAACCAAAGCGGAAGCTCCT	0.135799	2.38715	-0.870102	-1.4297
GTTAACAAACAAGGAGAAAACAGTATGAAACACGGAATTAAAGCACTGCTCATTACCCTGTCCCTGGCCTGTGCCGGAATGTCTCATTACAAAAACTCATTTTATTTTAATAATAAACCGACGGCGGTAGAAACCAAAGCGGAAGCTCCT	0.131842	2.3176	-0.840534	-1.52504
CCTGCGTTTCCTCGCTTTTGGTGAAACGCATCTGGCTGATGTGCTGGTGAGCAAGCAGTTCCACGAAGCAAACAATATGACTGATATTACAAAAACTCATTTTATTTTGTTGTACGCACAACTGCCTTGCCGTGACGCGCTGATGCAGGA	0.146441	2.57423	-0.945551	-0.574658
GTTAACAAACAAGGAGAAAACAGTATGAAACACGGAATTAAAGCACTGCTCATTACCCTGGGAAAATTTTTTTTCAAAAGTACTCTTGACAATAACTTAGAAAGTAATAATAATAAACCGACGGCGGTAGAAACCAAAGCGGAAGCTCCT	9.43692	165.888	-5.11131	-4.61773
TTGAGCAGGCTTATCAGCTGGTGGTGGCAATCAACGGCCCACTGGCGCGTAACGAGGCGTGAAAATATATTTTTCAAAAGTAGCGCTCAGAATAACTTAGAAAGTAATGTTGTAAGCAGGATCAGCCGCTGCGGATGCGATTAAGCGAAC	0.0843923	1.4835	-0.394402	-0.938869
GTTAACAAACAAGGAGAAAACAGTATGAAACACGGAATTAAAGCACTGCTCATTACCCTGGGAAAATTTTTTTTCAAAAGTACTCTTTACCCTTTATGCTTTTATGTTGTTGTAAAACCGACGGCGGTAGAAACCAAAGCGGAAGCTCCT	0.206609	3.6319	-1.28976	-1.5133
CTGGAAGAAAACGCCAAAAAAGAAGGTGTGAATAGCACCGAATCTGGCCTGCAATTCCGCGGAAAATTTTTTTTCAAAAGTACAAATTACACTTTATGCTTCGGCTCGTATAATCATTACACCGGTAAACTGATCGACGGCACCGTGTTT	0.238404	4.1908	-1.43289	-2.34361
TTGAGCAGGCTTATCAGCTGGTGGTGGCAATCAACGGCCCACTGGCGCGTAACGAGGCGTGGGATGTCGCTCGCGAACTATTGCGCTTAGAAGCACGAAAATGGAAGTTATAAAAGCAGGATCAGCCGCTGCGGATGCGATTAAGCGAAC	0.150064	2.63792	-0.969991	-0.938869
GTTAACAAACAAGGAGAAAACAGTATGAAACACGGAATTAAAGCACTGCTCATTACCCTGGGAAAATTTTTTTTCAAAAGTACTCTTTACAAAAACTCATTTTATTTTGATAATAAACCGACGGCGGTAGAAACCAAAGCGGAAGCTCCT	8.55283	150.347	-5.01294	-3.1556
GTTAACAAACAAGGAGAAAACAGTATGAAACACGGAATTAAAGCACTGCTCATTACCCTGGGAAAATTTTTTTTCAAAAGTACTCTTGACATCGCGCATGATCGAAAGTATAAAAAACCGACGGCGGTAGAAACCAAAGCGGAAGCTCCT	13.717	241.126	-5.48532	-4.23087
GTTAACAAACAAGGAGAAAACAGTATGAAACACGGAATTAAAGCACTGCTCATTACCCTGTCCCTGGCCTGTGCCGGAATGTCTCATTACAATAACTTAGAAAGTAATAATAATAAACCGACGGCGGTAGAAACCAAAGCGGAAGCTCCT	0.193454	3.40065	-1.22397	-1.2414
TTGAGCAGGCTTATCAGCTGGTGGTGGCAATCAACGGCCCACTGGCGCGTAACGAGGCGTGGGATGTCGCTCGCGAACTATTGCGTTTACATCGCGCATGATCGAAAGGTTAAAAGCAGGATCAGCCGCTGCGGATGCGATTAAGCGAAC	0.152631	2.68303	-0.986948	-0.938869
CTGGAAGAAAACGCCAAAAAAGAAGGTGTGAATAGCACCGAATCTGGCCTGCAATTCCGCGAAAATATATTTTTCAAAAGTACAACTCAGAATAACTTAGAAAGTAATGTTGTACATTACACCGGTAAACTGATCGACGGCACCGTGTTT	0.164932	2.89928	-1.06446	-1.67604
GTTAACAAACAAGGAGAAAACAGTATGAAACACGGAATTAAAGCACTGCTCATTACCCTGGAAAATATATTTTTCAAAAGTACTCTTGACAATAACTTAGAAAGTAATGTTGTAAAACCGACGGCGGTAGAAACCAAAGCGGAAGCTCCT	0.146577	2.57662	-0.946478	-2.59221
GTTAACAAACAAGGAGAAAACAGTATGAAACACGGAATTAAAGCACTGCTCATTACCCTGTCCCTGGCCTGTGCCGGAATGTCTCTTGACAAAAACTCATTTTATTTTAATAATAAACCGACGGCGGTAGAAACCAAAGCGGAAGCTCCT	6.4704	113.741	-4.73392	-4.51949
TTGCGGTTTTTTCGGTTCAATCACCGCCTGCTGACGAGCTGGGCGCGTAGTGGACGGACGGAAAATATATTTTTCAAAAGTAGTGTTGCAATCGCGCATGATCGAAAGTATAATCGCAACAGTTGCGGGTTCAGTCGGCAACGTGGAATT	13.2493	232.904	-5.45063	-4.50748
CTGGAAGAAAACGCCAAAAAAGAAGGTGTGAATAGCACCGAATCTGGCCTGCAATTCCGCGAAAATATATTTTTCAAAAGTACAATTGCAATGGCTGAATGGTCTGTCGATAACCATTACACCGGTAAACTGATCGACGGCACCGTGTTT	0.114327	2.00971	-0.697989	-1.73468
TTGCGGTTTTTTCGGTTCAATCACCGCCTGCTGACGAGCTGGGCGCGTAGTGGACGGACGGAAAATATATTTTTCAAAAGTAGTGTTGCAAATAACTTAGAAAGTAATGTTGTACGCAACAGTTGCGGGTTCAGTCGGCAACGTGGAATT	0.151993	2.67183	-0.982762	-1.13885
TTGAGCAGGCTTATCAGCTGGTGGTGGCAATCAACGGCCCACTGGCGCGTAACGAGGCGTGAAAATATATTTTTCAAAAGTAGCGTTGCAATGGCTGAATGGTCTGTCTATGTTAGCAGGATCAGCCGCTGCGGATGCGATTAAGCGAAC	0.284998	5.00987	-1.61141	-2.77637
AGCCGCTTTTAGCGGACGACGTGAGTAAACAAAACCCAGACATCATGGATAATGGCTGGGCTTAATTGAGCGTAGTCGGTTATGCTTGACAAAAACTCATTTTATTTTGTTAAACGCCGGAAACAAAACTGGCTTCTGGCCCTGCTAACC	0.188576	3.31489	-1.19843	-1.22131
GTTAACAAACAAGGAGAAAACAGTATGAAACACGGAATTAAAGCACTGCTCATTACCCTGTCCCTGGCCTGTGCCGGAATGTCTCCTCAGAAGCACGAAAATGGAAGTGATAATAAACCGACGGCGGTAGAAACCAAAGCGGAAGCTCCT	0.173044	3.04186	-1.11247	-0.807434
CTGGAAGAAAACGCCAAAAAAGAAGGTGTGAATAGCACCGAATCTGGCCTGCAATTCCGCGAAAATATATTTTTCAAAAGTACAATTAAGATGGCTGAATGGTCTGTCTATGTTCATTACACCGGTAAACTGATCGACGGCACCGTGTTT	0.138265	2.4305	-0.888096	-1.74158
CTGGAAGAAAACGCCAAAAAAGAAGGTGTGAATAGCACCGAATCTGGCCTGCAATTCCGCGGAAAATTTTTTTTCAAAAGTACAACTCAGATCGCGCATGATCGAAAGGTTGTACATTACACCGGTAAACTGATCGACGGCACCGTGTTT	0.17066	2.99996	-1.0986	-1.2895
ACTGGACGCGGAAGAGCGTGAAATACTGGCGCATCCGCTGGTGGGAGGGCTGATTCTCTTTACGCGTAACTATCATGATCCTGCCCTCAGAAAAACTCATTTTATTTTGTTGTACGCAGCATCGCGCAATCGTCTGGTGGTGGCGGTTGA	0.143818	2.52811	-0.927473	-0.93563
AGCCGCTTTTAGCGGACGACGTGAGTAAACAAAACCCAGACATCATGGATAATGGCTGGGGAAAATATATTTTTCAAAAGTATGCTTAAGAAGCACGAAAATGGAAGTAATAATCGCCGGAAACAAAACTGGCTTCTGGCCCTGCTAACC	0.180405	3.17126	-1.15413	-1.25043
AGCCGCTTTTAGCGGACGACGTGAGTAAACAAAACCCAGACATCATGGATAATGGCTGGGGAAAATATATTTTTCAAAAGTATGCTTGCAACTTTATGCTTTTATGTTTATGTTCGCCGGAAACAAAACTGGCTTCTGGCCCTGCTAACC	2.07074	36.4007	-3.59459	-3.20968
CCTGCGTTTCCTCGCTTTTGGTGAAACGCATCTGGCTGATGTGCTGGTGAGCAAGCAGTTGAAAATATATTTTTCAAAAGTAGATCTCAGATCGCGCATGATCGAAAGGTTGTACGCACAACTGCCTTGCCGTGACGCGCTGATGCAGGA	0.121579	2.13719	-0.759491	-0.703548
AGCCGCTTTTAGCGGACGACGTGAGTAAACAAAACCCAGACATCATGGATAATGGCTGGGCTTAATTGAGCGTAGTCGGTTATGCTTTACCCTTTATGCTTCGGCTCGTATGTTCGCCGGAAACAAAACTGGCTTCTGGCCCTGCTAACC	0.182441	3.20706	-1.16536	-1.22131
CCTGCGTTTCCTCGCTTTTGGTGAAACGCATCTGGCTGATGTGCTGGTGAGCAAGCAGTTGGAAAATTTTTTTTCAAAAGTAGATCTCAGAATAACTTAGAAAGTAATGATAATCGCACAACTGCCTTGCCGTGACGCGCTGATGCAGGA	0.251384	4.41898	-1.48591	-0.956565
CTGGAAGAAAACGCCAAAAAAGAAGGTGTGAATAGCACCGAATCTGGCCTGCAATTCCGCGGAAAATTTTTTTTCAAAAGTACAACTTAGAATAACTTAGAAAGTAATTATAAACATTACACCGGTAAACTGATCGACGGCACCGTGTTT	0.145873	2.56423	-0.94166	-1.29018
GTTAACAAACAAGGAGAAAACAGTATGAAACACGGAATTAAAGCACTGCTCATTACCCTGGGAAAATTTTTTTTCAAAAGTACTCTTTACCCTTTATGCTTTTATGTTGATAATAAACCGACGGCGGTAGAAACCAAAGCGGAAGCTCCT	4.78929	84.1891	-4.43306	-1.43822
ACTGGACGCGGAAGAGCGTGAAATACTGGCGCATCCGCTGGTGGGAGGGCTGATTCTCTTTACGCGTAACTATCATGATCCTGCCTTGCAATGGCTGAATGGTCTGTCGTTGTACGCAGCATCGCGCAATCGTCTGGTGGTGGCGGTTGA	0.15075	2.64998	-0.974552	-0.93563
GTTAACAAACAAGGAGAAAACAGTATGAAACACGGAATTAAAGCACTGCTCATTACCCTGTCCCTGGCCTGTGCCGGAATGTCTCTTGACATTTCCATTAGCGAGTATTATGTTAAACCGACGGCGGTAGAAACCAAAGCGGAAGCTCCT	6.29452	110.649	-4.70636	-4.40202
TTGAGCAGGCTTATCAGCTGGTGGTGGCAATCAACGGCCCACTGGCGCGTAACGAGGCGTGAAAATATATTTTTCAAAAGTAGCGTTGCAAATAACTTAGAAAGTAATTATAAAAGCAGGATCAGCCGCTGCGGATGCGATTAAGCGAAC	2.16312	38.0245	-3.63823	-2.53677
ACTGGACGCGGAAGAGCGTGAAATACTGGCGCATCCGCTGGTGGGAGGGCTGATTCTCTTGGAAAATTTTTTTTCAAAAGTAGCCATTACAAAAACTCATTTTATTTTAATAATCGCAGCATCGCGCAATCGTCTGGTGGTGGCGGTTGA	0.183975	3.23402	-1.17373	-2.03607
CCTGCGTTTCCTCGCTTTTGGTGAAACGCATCTGGCTGATGTGCTGGTGAGCAAGCAGTTGAAAATATATTTTTCAAAAGTAGATCTTAGAATAACTTAGAAAGTAATTATAAACGCACAACTGCCTTGCCGTGACGCGCTGATGCAGGA	0.198678	3.49248	-1.25061	-0.756301
CTGGAAGAAAACGCCAAAAAAGAAGGTGTGAATAGCACCGAATCTGGCCTGCAATTCCGCGAAAATATATTTTTCAAAAGTACAACTTAGACTTTATGCTTCGGCTCGTATAAACATTACACCGGTAAACTGATCGACGGCACCGTGTTT	0.220636	3.87846	-1.35544	-1.75429
CTGGAAGAAAACGCCAAAAAAGAAGGTGTGAATAGCACCGAATCTGGCCTGCAATTCCGCGTGATCAACCAGGGTGAAGGCGCAATTGACAAAAACTCATTTTATTTTTATAATCATTACACCGGTAAACTGATCGACGGCACCGTGTTT	4.63522	81.4806	-4.40036	-4.81676
GTTAACAAACAAGGAGAAAACAGTATGAAACACGGAATTAAAGCACTGCTCATTACCCTGTCCCTGGCCTGTGCCGGAATGTCTCATTACACTTTATGCTTCGGCTCGGTTGTAAAACCGACGGCGGTAGAAACCAAAGCGGAAGCTCCT	0.166683	2.93006	-1.07502	-1.53151
GCGGCGTAAACGCCTTATCCGGCCTACGGAGGGTGCGGGAATTTGTAGGCCTGATAAGACGCGCAAGCGTCGCATCAGGCAGTCGTTGCAAAAAACTCATTTTATTTTAATAATTTATCCAGCCTACGGAGGGTGCGGGAATTTGTAGGC	0.263207	4.62681	-1.53187	-2.52254
TTGCGGTTTTTTCGGTTCAATCACCGCCTGCTGACGAGCTGGGCGCGTAGTGGACGGACGGAAAATATATTTTTCAAAAGTAGTGTTGACATGGCTGAATGGTCTGTCGTTGTACGCAACAGTTGCGGGTTCAGTCGGCAACGTGGAATT	0.144408	2.53848	-0.931566	-1.13605
GCGGCGTAAACGCCTTATCCGGCCTACGGAGGGTGCGGGAATTTGTAGGCCTGATAAGACGCGCAAGCGTCGCATCAGGCAGTCGATTACACTTTATGCTTTTATGTTGATAACTTATCCAGCCTACGGAGGGTGCGGGAATTTGTAGGC	0.142572	2.50622	-0.918776	-0.931496
ACTGGACGCGGAAGAGCGTGAAATACTGGCGCATCCGCTGGTGGGAGGGCTGATTCTCTTGGAAAATTTTTTTTCAAAAGTAGCCTTTACCTGGCTGAATGGTCTGTCGATAATCGCAGCATCGCGCAATCGTCTGGTGGTGGCGGTTGA	0.403943	7.10076	-1.9602	-1.56765
GTTAACAAACAAGGAGAAAACAGTATGAAACACGGAATTAAAGCACTGCTCATTACCCTGTCCCTGGCCTGTGCCGGAATGTCTCTTAAGACTTTATGCTTCGGCTCGTATAATAAACCGACGGCGGTAGAAACCAAAGCGGAAGCTCCT	0.209354	3.68015	-1.30295	-1.5431
CTGGAAGAAAACGCCAAAAAAGAAGGTGTGAATAGCACCGAATCTGGCCTGCAATTCCGCGAAAATATATTTTTCAAAAGTACAACTTAGACTTTATGCTTCGGCTCGGATAACCATTACACCGGTAAACTGATCGACGGCACCGTGTTT	0.304443	5.35167	-1.67741	-1.75429
CTGGAAGAAAACGCCAAAAAAGAAGGTGTGAATAGCACCGAATCTGGCCTGCAATTCCGCGTGATCAACCAGGGTGAAGGCGCAATTGACATTTCCATTAGCGAGTATGATAACCATTACACCGGTAAACTGATCGACGGCACCGTGTTT	0.157381	2.76654	-1.0176	-1.39839
TTGAGCAGGCTTATCAGCTGGTGGTGGCAATCAACGGCCCACTGGCGCGTAACGAGGCGTGGAAAATTTTTTTTCAAAAGTAGCGCTTAGAAGCACGAAAATGGAAGTTATAATAGCAGGATCAGCCGCTGCGGATGCGATTAAGCGAAC	0.408406	7.17921	-1.97119	-1.5715
CCTGCGTTTCCTCGCTTTTGGTGAAACGCATCTGGCTGATGTGCTGGTGAGCAAGCAGTTGAAAATATATTTTTCAAAAGTAGATTTTACCTCGCGCATGATCGAAAGAATAATCGCACAACTGCCTTGCCGTGACGCGCTGATGCAGGA	0.226025	3.97321	-1.37957	-1.71526
TTGCGGTTTTTTCGGTTCAATCACCGCCTGCTGACGAGCTGGGCGCGTAGTGGACGGACGTTCAGCGGTTTGCGTTTTCGCCGTGATTACATCGCGCATGATCGAAAGTATAAACGCAACAGTTGCGGGTTCAGTCGGCAACGTGGAATT	0.129284	2.27263	-0.820937	-0.675654
CTGGAAGAAAACGCCAAAAAAGAAGGTGTGAATAGCACCGAATCTGGCCTGCAATTCCGCGTGATCAACCAGGGTGAAGGCGCAACTTAGAATAACTTAGAAAGTAATGTTAAACATTACACCGGTAAACTGATCGACGGCACCGTGTTT	0.184041	3.23518	-1.17408	-0.948982
AGCCGCTTTTAGCGGACGACGTGAGTAAACAAAACCCAGACATCATGGATAATGGCTGGGGAAAATATATTTTTCAAAAGTATGCTTGACACTTTATGCTTCGGCTCGGTTGTACGCCGGAAACAAAACTGGCTTCTGGCCCTGCTAACC	0.179629	3.15763	-1.14982	-1.28035
GTTAACAAACAAGGAGAAAACAGTATGAAACACGGAATTAAAGCACTGCTCATTACCCTGTCCCTGGCCTGTGCCGGAATGTCTCTTGCAATTTCCATTAGCGAGTATGATAACAAACCGACGGCGGTAGAAACCAAAGCGGAAGCTCCT	0.183423	3.22433	-1.17072	-1.09304
CTGGAAGAAAACGCCAAAAAAGAAGGTGTGAATAGCACCGAATCTGGCCTGCAATTCCGCGTGATCAACCAGGGTGAAGGCGCAAATTACATCGCGCATGATCGAAAGTATGTTCATTACACCGGTAAACTGATCGACGGCACCGTGTTT	0.139259	2.44797	-0.89526	-0.76893
CCTGCGTTTCCTCGCTTTTGGTGAAACGCATCTGGCTGATGTGCTGGTGAGCAAGCAGTTGGAAAATTTTTTTTCAAAAGTAGATTTTACAATAACTTAGAAAGTAATTATAATCGCACAACTGCCTTGCCGTGACGCGCTGATGCAGGA	1.85065	32.5319	-3.48222	-4.14459
GTTAACAAACAAGGAGAAAACAGTATGAAACACGGAATTAAAGCACTGCTCATTACCCTGGGAAAATTTTTTTTCAAAAGTACTCTTAAGATGGCTGAATGGTCTGTCTATGTTAAACCGACGGCGGTAGAAACCAAAGCGGAAGCTCCT	0.12022	2.11329	-0.748247	-1.0909
AGCCGCTTTTAGCGGACGACGTGAGTAAACAAAACCCAGACATCATGGATAATGGCTGGGCTTAATTGAGCGTAGTCGGTTATGCTTAAGAATAACTTAGAAAGTAATAATAATCGCCGGAAACAAAACTGGCTTCTGGCCCTGCTAACC	0.171509	3.01489	-1.10356	-1.22131
AGCCGCTTTTAGCGGACGACGTGAGTAAACAAAACCCAGACATCATGGATAATGGCTGGGGGAAAATTTTTTTTCAAAAGTATGCTTTACAAGCACGAAAATGGAAGTTATGTTCGCCGGAAACAAAACTGGCTTCTGGCCCTGCTAACC	2.30513	40.521	-3.70182	-3.11843
TTGAGCAGGCTTATCAGCTGGTGGTGGCAATCAACGGCCCACTGGCGCGTAACGAGGCGTGGGATGTCGCTCGCGAACTATTGCGCTTAGATGGCTGAATGGTCTGTCGATAACAGCAGGATCAGCCGCTGCGGATGCGATTAAGCGAAC	0.195507	3.43673	-1.23452	-0.938869
GTTAACAAACAAGGAGAAAACAGTATGAAACACGGAATTAAAGCACTGCTCATTACCCTGTCCCTGGCCTGTGCCGGAATGTCTCCTCAGACTTTATGCTTCGGCTCGTATAATAAACCGACGGCGGTAGAAACCAAAGCGGAAGCTCCT	0.173793	3.05503	-1.11679	-1.38905
ACTGGACGCGGAAGAGCGTGAAATACTGGCGCATCCGCTGGTGGGAGGGCTGATTCTCTTTACGCGTAACTATCATGATCCTGCCTTTACCTGGCTGAATGGTCTGTCAATAATCGCAGCATCGCGCAATCGTCTGGTGGTGGCGGTTGA	0.165673	2.9123	-1.06894	-1.51904
ACTGGACGCGGAAGAGCGTGAAATACTGGCGCATCCGCTGGTGGGAGGGCTGATTCTCTTGGAAAATTTTTTTTCAAAAGTAGCCTTGCAACTTTATGCTTTTATGTTTATGTTCGCAGCATCGCGCAATCGTCTGGTGGTGGCGGTTGA	4.78066	84.0373	-4.43126	-3.21495
ACTGGACGCGGAAGAGCGTGAAATACTGGCGCATCCGCTGGTGGGAGGGCTGATTCTCTTTACGCGTAACTATCATGATCCTGCCTTGCAACTTTATGCTTTTATGTTTATAAACGCAGCATCGCGCAATCGTCTGGTGGTGGCGGTTGA	0.90102	15.8387	-2.76245	-2.80726
GTTAACAAACAAGGAGAAAACAGTATGAAACACGGAATTAAAGCACTGCTCATTACCCTGGAAAATATATTTTTCAAAAGTACTCCTCAGAAGCACGAAAATGGAAGTTATAATAAACCGACGGCGGTAGAAACCAAAGCGGAAGCTCCT	0.318891	5.60566	-1.72378	-1.5909
ACTGGACGCGGAAGAGCGTGAAATACTGGCGCATCCGCTGGTGGGAGGGCTGATTCTCTTTACGCGTAACTATCATGATCCTGCCTTAAGACTTTATGCTTTTATGTTGATAATCGCAGCATCGCGCAATCGTCTGGTGGTGGCGGTTGA	0.175081	3.07767	-1.12417	-1.22111
CTGGAAGAAAACGCCAAAAAAGAAGGTGTGAATAGCACCGAATCTGGCCTGCAATTCCGCGTGATCAACCAGGGTGAAGGCGCAATTTACCAGCACGAAAATGGAAGTGTTGTACATTACACCGGTAAACTGATCGACGGCACCGTGTTT	0.143307	2.51913	-0.923914	-0.948982
CCTGCGTTTCCTCGCTTTTGGTGAAACGCATCTGGCTGATGTGCTGGTGAGCAAGCAGTTGAAAATATATTTTTCAAAAGTAGATTTGACAAAAACTCATTTTATTTTGATAACCGCACAACTGCCTTGCCGTGACGCGCTGATGCAGGA	0.168634	2.96435	-1.08666	-2.25703
TTGAGCAGGCTTATCAGCTGGTGGTGGCAATCAACGGCCCACTGGCGCGTAACGAGGCGTGAAAATATATTTTTCAAAAGTAGCGTTTACATTTCCATTAGCGAGTATGTTGTAAGCAGGATCAGCCGCTGCGGATGCGATTAAGCGAAC	0.129248	2.272	-0.820663	-1.29291
AGCCGCTTTTAGCGGACGACGTGAGTAAACAAAACCCAGACATCATGGATAATGGCTGGGGAAAATATATTTTTCAAAAGTATGCTTAAGATGGCTGAATGGTCTGTCGTTAAACGCCGGAAACAAAACTGGCTTCTGGCCCTGCTAACC	0.172416	3.03082	-1.10883	-1.29899
AGCCGCTTTTAGCGGACGACGTGAGTAAACAAAACCCAGACATCATGGATAATGGCTGGGCTTAATTGAGCGTAGTCGGTTATGCATTACATCGCGCATGATCGAAAGTATGTTCGCCGGAAACAAAACTGGCTTCTGGCCCTGCTAACC	0.14867	2.61342	-0.960658	-1.22131
AGCCGCTTTTAGCGGACGACGTGAGTAAACAAAACCCAGACATCATGGATAATGGCTGGGGGAAAATTTTTTTTCAAAAGTATGCTTGCAATCGCGCATGATCGAAAGTATGTTCGCCGGAAACAAAACTGGCTTCTGGCCCTGCTAACC	1.23871	21.7748	-3.08075	-2.7933
CTGGAAGAAAACGCCAAAAAAGAAGGTGTGAATAGCACCGAATCTGGCCTGCAATTCCGCGAAAATATATTTTTCAAAAGTACAATTGACATCGCGCATGATCGAAAGGATAATCATTACACCGGTAAACTGATCGACGGCACCGTGTTT	13.9988	246.079	-5.50565	-4.12226
ACTGGACGCGGAAGAGCGTGAAATACTGGCGCATCCGCTGGTGGGAGGGCTGATTCTCTTTACGCGTAACTATCATGATCCTGCCTTGACAAAAACTCATTTTATTTTTATAAACGCAGCATCGCGCAATCGTCTGGTGGTGGCGGTTGA	6.87931	120.929	-4.7952	-4.5434
CCTGCGTTTCCTCGCTTTTGGTGAAACGCATCTGGCTGATGTGCTGGTGAGCAAGCAGTTGAAAATATATTTTTCAAAAGTAGATTTGACAATAACTTAGAAAGTAATGTTGTACGCACAACTGCCTTGCCGTGACGCGCTGATGCAGGA	0.217822	3.82901	-1.34261	-2.25574
CCTGCGTTTCCTCGCTTTTGGTGAAACGCATCTGGCTGATGTGCTGGTGAGCAAGCAGTTGGAAAATTTTTTTTCAAAAGTAGATATTACAATAACTTAGAAAGTAATGTTAAACGCACAACTGCCTTGCCGTGACGCGCTGATGCAGGA	0.151114	2.65638	-0.976964	-0.707928
AGCCGCTTTTAGCGGACGACGTGAGTAAACAAAACCCAGACATCATGGATAATGGCTGGGGAAAATATATTTTTCAAAAGTATGCTTTACCTGGCTGAATGGTCTGTCTATGTTCGCCGGAAACAAAACTGGCTTCTGGCCCTGCTAACC	0.138825	2.44035	-0.892143	-1.82749
AGCCGCTTTTAGCGGACGACGTGAGTAAACAAAACCCAGACATCATGGATAATGGCTGGGGGAAAATTTTTTTTCAAAAGTATGCTTTACAAGCACGAAAATGGAAGTGATAATCGCCGGAAACAAAACTGGCTTCTGGCCCTGCTAACC	13.2766	233.385	-5.45269	-3.09451
TTGCGGTTTTTTCGGTTCAATCACCGCCTGCTGACGAGCTGGGCGCGTAGTGGACGGACGTTCAGCGGTTTGCGTTTTCGCCGTGTTTACCAAAACTCATTTTATTTTGTTGTACGCAACAGTTGCGGGTTCAGTCGGCAACGTGGAATT	0.157738	2.77282	-1.01986	-0.719906
ACTGGACGCGGAAGAGCGTGAAATACTGGCGCATCCGCTGGTGGGAGGGCTGATTCTCTTTACGCGTAACTATCATGATCCTGCCTTAAGATCGCGCATGATCGAAAGGATAATCGCAGCATCGCGCAATCGTCTGGTGGTGGCGGTTGA	0.15871	2.7899	-1.02601	-1.19252
AGCCGCTTTTAGCGGACGACGTGAGTAAACAAAACCCAGACATCATGGATAATGGCTGGGGAAAATATATTTTTCAAAAGTATGCTTGACATTTCCATTAGCGAGTATGATAATCGCCGGAAACAAAACTGGCTTCTGGCCCTGCTAACC	22.7122	399.248	-5.98958	-5.05488
GTTAACAAACAAGGAGAAAACAGTATGAAACACGGAATTAAAGCACTGCTCATTACCCTGGGAAAATTTTTTTTCAAAAGTACTCATTACACTTTATGCTTCGGCTCGGTTGTAAAACCGACGGCGGTAGAAACCAAAGCGGAAGCTCCT	0.162213	2.85148	-1.04784	-1.37121
TTGCGGTTTTTTCGGTTCAATCACCGCCTGCTGACGAGCTGGGCGCGTAGTGGACGGACGGAAAATATATTTTTCAAAAGTAGTGTTTACCTTTCCATTAGCGAGTATTATAATCGCAACAGTTGCGGGTTCAGTCGGCAACGTGGAATT	10.5546	185.535	-5.22324	-2.87437
ACTGGACGCGGAAGAGCGTGAAATACTGGCGCATCCGCTGGTGGGAGGGCTGATTCTCTTTACGCGTAACTATCATGATCCTGCCTTGACATGGCTGAATGGTCTGTCTATGTTCGCAGCATCGCGCAATCGTCTGGTGGTGGCGGTTGA	0.386344	6.79139	-1.91566	-4.6738
ACTGGACGCGGAAGAGCGTGAAATACTGGCGCATCCGCTGGTGGGAGGGCTGATTCTCTTGAAAATATATTTTTCAAAAGTAGCCCTCAGATCGCGCATGATCGAAAGTATGTTCGCAGCATCGCGCAATCGTCTGGTGGTGGCGGTTGA	0.148162	2.60448	-0.957232	-0.944213
TTGCGGTTTTTTCGGTTCAATCACCGCCTGCTGACGAGCTGGGCGCGTAGTGGACGGACGGGAAAATTTTTTTTCAAAAGTAGTGCTCAGAAAAACTCATTTTATTTTGATAATCGCAACAGTTGCGGGTTCAGTCGGCAACGTGGAATT	0.150498	2.64555	-0.972878	-1.09069
TTGCGGTTTTTTCGGTTCAATCACCGCCTGCTGACGAGCTGGGCGCGTAGTGGACGGACGTTCAGCGGTTTGCGTTTTCGCCGTGTTTACAAGCACGAAAATGGAAGTGTTGTACGCAACAGTTGCGGGTTCAGTCGGCAACGTGGAATT	0.0885414	1.55643	-0.442397	-0.719906
ACTGGACGCGGAAGAGCGTGAAATACTGGCGCATCCGCTGGTGGGAGGGCTGATTCTCTTGAAAATATATTTTTCAAAAGTAGCCTTAAGAAAAACTCATTTTATTTTTATGTTCGCAGCATCGCGCAATCGTCTGGTGGTGGCGGTTGA	0.171347	3.01204	-1.10262	-2.30612
TTGCGGTTTTTTCGGTTCAATCACCGCCTGCTGACGAGCTGGGCGCGTAGTGGACGGACGTTCAGCGGTTTGCGTTTTCGCCGTGTTTACCTTTCCATTAGCGAGTATAATAATCGCAACAGTTGCGGGTTCAGTCGGCAACGTGGAATT	0.293608	5.16122	-1.64117	-2.19393
TTGAGCAGGCTTATCAGCTGGTGGTGGCAATCAACGGCCCACTGGCGCGTAACGAGGCGTGAAAATATATTTTTCAAAAGTAGCGCTCAGAAGCACGAAAATGGAAGTTATAAAAGCAGGATCAGCCGCTGCGGATGCGATTAAGCGAAC	0.160995	2.83007	-1.0403	-0.938869
AGCCGCTTTTAGCGGACGACGTGAGTAAACAAAACCCAGACATCATGGATAATGGCTGGGCTTAATTGAGCGTAGTCGGTTATGCTTGCAAAAAACTCATTTTATTTTTATGTTCGCCGGAAACAAAACTGGCTTCTGGCCCTGCTAACC	0.369306	6.49189	-1.87055	-2.95585
GCGGCGTAAACGCCTTATCCGGCCTACGGAGGGTGCGGGAATTTGTAGGCCTGATAAGACGCGCAAGCGTCGCATCAGGCAGTCGTTTACACTTTATGCTTTTATGTTAATAATTTATCCAGCCTACGGAGGGTGCGGGAATTTGTAGGC	0.345426	6.0721	-1.8037	-2.56476
TTGCGGTTTTTTCGGTTCAATCACCGCCTGCTGACGAGCTGGGCGCGTAGTGGACGGACGGGAAAATTTTTTTTCAAAAGTAGTGTTAAGACTTTATGCTTTTATGTTTATAAACGCAACAGTTGCGGGTTCAGTCGGCAACGTGGAATT	0.18899	3.32218	-1.20062	-1.78734
CTGGAAGAAAACGCCAAAAAAGAAGGTGTGAATAGCACCGAATCTGGCCTGCAATTCCGCGTGATCAACCAGGGTGAAGGCGCAACTTAGATGGCTGAATGGTCTGTCGATAATCATTACACCGGTAAACTGATCGACGGCACCGTGTTT	0.134362	2.36189	-0.859461	-0.948982
CTGGAAGAAAACGCCAAAAAAGAAGGTGTGAATAGCACCGAATCTGGCCTGCAATTCCGCGAAAATATATTTTTCAAAAGTACAAATTACATTTCCATTAGCGAGTATTATGTTCATTACACCGGTAAACTGATCGACGGCACCGTGTTT	0.232786	4.09205	-1.40905	-1.74999
GCGGCGTAAACGCCTTATCCGGCCTACGGAGGGTGCGGGAATTTGTAGGCCTGATAAGACGCGCAAGCGTCGCATCAGGCAGTCGTTTACCAAAACTCATTTTATTTTGTTAAATTATCCAGCCTACGGAGGGTGCGGGAATTTGTAGGC	0.214638	3.77303	-1.32788	-0.828309
TTGAGCAGGCTTATCAGCTGGTGGTGGCAATCAACGGCCCACTGGCGCGTAACGAGGCGTGGGATGTCGCTCGCGAACTATTGCGCTCAGAAGCACGAAAATGGAAGTTATAAAAGCAGGATCAGCCGCTGCGGATGCGATTAAGCGAAC	0.178478	3.13739	-1.14339	-0.938869
TTGCGGTTTTTTCGGTTCAATCACCGCCTGCTGACGAGCTGGGCGCGTAGTGGACGGACGGGAAAATTTTTTTTCAAAAGTAGTGTTGACAAGCACGAAAATGGAAGTAATAATCGCAACAGTTGCGGGTTCAGTCGGCAACGTGGAATT	24.3963	428.853	-6.06111	-4.9592
CTGGAAGAAAACGCCAAAAAAGAAGGTGTGAATAGCACCGAATCTGGCCTGCAATTCCGCGTGATCAACCAGGGTGAAGGCGCAAATTACAAAAACTCATTTTATTTTGTTAAACATTACACCGGTAAACTGATCGACGGCACCGTGTTT	0.15809	2.779	-1.02209	-0.948982
GTTAACAAACAAGGAGAAAACAGTATGAAACACGGAATTAAAGCACTGCTCATTACCCTGGGAAAATTTTTTTTCAAAAGTACTCATTACAAAAACTCATTTTATTTTGATAATAAACCGACGGCGGTAGAAACCAAAGCGGAAGCTCCT	0.184124	3.23665	-1.17454	-1.74519
GCGGCGTAAACGCCTTATCCGGCCTACGGAGGGTGCGGGAATTTGTAGGCCTGATAAGACGCGCAAGCGTCGCATCAGGCAGTCGTTTACACTTTATGCTTCGGCTCGTATGTTTTATCCAGCCTACGGAGGGTGCGGGAATTTGTAGGC	0.232344	4.08428	-1.40715	-2.01436
ACTGGACGCGGAAGAGCGTGAAATACTGGCGCATCCGCTGGTGGGAGGGCTGATTCTCTTGGAAAATTTTTTTTCAAAAGTAGCCCTTAGAATAACTTAGAAAGTAATTATGTTCGCAGCATCGCGCAATCGTCTGGTGGTGGCGGTTGA	0.140879	2.47646	-0.906829	-0.676754
AGCCGCTTTTAGCGGACGACGTGAGTAAACAAAACCCAGACATCATGGATAATGGCTGGGGAAAATATATTTTTCAAAAGTATGCCTTAGACTTTATGCTTCGGCTCGTATAAACGCCGGAAACAAAACTGGCTTCTGGCCCTGCTAACC	0.221408	3.89204	-1.35893	-1.69065
ACTGGACGCGGAAGAGCGTGAAATACTGGCGCATCCGCTGGTGGGAGGGCTGATTCTCTTTACGCGTAACTATCATGATCCTGCCTTGACACTTTATGCTTCGGCTCGTATGTTCGCAGCATCGCGCAATCGTCTGGTGGTGGCGGTTGA	0.551017	9.68611	-2.27069	-3.74473
GTTAACAAACAAGGAGAAAACAGTATGAAACACGGAATTAAAGCACTGCTCATTACCCTGTCCCTGGCCTGTGCCGGAATGTCTCCTTAGAAAAACTCATTTTATTTTGTTGTAAAACCGACGGCGGTAGAAACCAAAGCGGAAGCTCCT	0.176949	3.11051	-1.13479	-0.807434
CCTGCGTTTCCTCGCTTTTGGTGAAACGCATCTGGCTGATGTGCTGGTGAGCAAGCAGTTGGAAAATTTTTTTTCAAAAGTAGATTTTACCAGCACGAAAATGGAAGTAATAATCGCACAACTGCCTTGCCGTGACGCGCTGATGCAGGA	0.223324	3.92572	-1.36755	-1.47925
CTGGAAGAAAACGCCAAAAAAGAAGGTGTGAATAGCACCGAATCTGGCCTGCAATTCCGCGAAAATATATTTTTCAAAAGTACAATTTACCATAACTTAGAAAGTAATTATAAACATTACACCGGTAAACTGATCGACGGCACCGTGTTT	0.227673	4.00217	-1.38684	-1.73042
GCGGCGTAAACGCCTTATCCGGCCTACGGAGGGTGCGGGAATTTGTAGGCCTGATAAGACGCGCAAGCGTCGCATCAGGCAGTCGTTTACCATAACTTAGAAAGTAATGTTGTATTATCCAGCCTACGGAGGGTGCGGGAATTTGTAGGC	0.143524	2.52295	-0.925428	-1.46023
CTGGAAGAAAACGCCAAAAAAGAAGGTGTGAATAGCACCGAATCTGGCCTGCAATTCCGCGTGATCAACCAGGGTGAAGGCGCAATTAAGACTTTATGCTTCGGCTCGTATAAACATTACACCGGTAAACTGATCGACGGCACCGTGTTT	0.1523	2.67722	-0.984781	-0.948982
ACTGGACGCGGAAGAGCGTGAAATACTGGCGCATCCGCTGGTGGGAGGGCTGATTCTCTTGGAAAATTTTTTTTCAAAAGTAGCCATTACATGGCTGAATGGTCTGTCTATGTTCGCAGCATCGCGCAATCGTCTGGTGGTGGCGGTTGA	0.148562	2.61152	-0.959932	-1.89699
TTGCGGTTTTTTCGGTTCAATCACCGCCTGCTGACGAGCTGGGCGCGTAGTGGACGGACGGGAAAATTTTTTTTCAAAAGTAGTGTTTACAAAAACTCATTTTATTTTAATAATCGCAACAGTTGCGGGTTCAGTCGGCAACGTGGAATT	8.71136	153.133	-5.03131	-3.46353
CCTGCGTTTCCTCGCTTTTGGTGAAACGCATCTGGCTGATGTGCTGGTGAGCAAGCAGTTGGAAAATTTTTTTTCAAAAGTAGATCTCAGACTTTATGCTTTTATGTTTATAATCGCACAACTGCCTTGCCGTGACGCGCTGATGCAGGA	1.39842	24.5823	-3.20203	-2.36025
TTGAGCAGGCTTATCAGCTGGTGGTGGCAATCAACGGCCCACTGGCGCGTAACGAGGCGTGGAAAATTTTTTTTCAAAAGTAGCGCTCAGATCGCGCATGATCGAAAGGTTGTAAGCAGGATCAGCCGCTGCGGATGCGATTAAGCGAAC	0.17985	3.16152	-1.15105	-0.863246
AGCCGCTTTTAGCGGACGACGTGAGTAAACAAAACCCAGACATCATGGATAATGGCTGGGGAAAATATATTTTTCAAAAGTATGCTTTACATGGCTGAATGGTCTGTCAATAATCGCCGGAAACAAAACTGGCTTCTGGCCCTGCTAACC	0.502687	8.83653	-2.17889	-3.42676
TTGCGGTTTTTTCGGTTCAATCACCGCCTGCTGACGAGCTGGGCGCGTAGTGGACGGACGGGAAAATTTTTTTTCAAAAGTAGTGATTACAAGCACGAAAATGGAAGTAATAATCGCAACAGTTGCGGGTTCAGTCGGCAACGTGGAATT	0.216259	3.80153	-1.3354	-1.98758
TTGAGCAGGCTTATCAGCTGGTGGTGGCAATCAACGGCCCACTGGCGCGTAACGAGGCGTGGAAAATTTTTTTTCAAAAGTAGCGTTTACCAAAACTCATTTTATTTTTATAAAAGCAGGATCAGCCGCTGCGGATGCGATTAAGCGAAC	0.281109	4.9415	-1.59767	-1.52161
CTGGAAGAAAACGCCAAAAAAGAAGGTGTGAATAGCACCGAATCTGGCCTGCAATTCCGCGAAAATATATTTTTCAAAAGTACAACTTAGACTTTATGCTTTTATGTTGATAATCATTACACCGGTAAACTGATCGACGGCACCGTGTTT	0.236335	4.15444	-1.42418	-1.75429
CTGGAAGAAAACGCCAAAAAAGAAGGTGTGAATAGCACCGAATCTGGCCTGCAATTCCGCGTGATCAACCAGGGTGAAGGCGCAACTTAGACTTTATGCTTCGGCTCGGATAACCATTACACCGGTAAACTGATCGACGGCACCGTGTTT	0.124772	2.19332	-0.785415	-0.948982
TTGAGCAGGCTTATCAGCTGGTGGTGGCAATCAACGGCCCACTGGCGCGTAACGAGGCGTGGGATGTCGCTCGCGAACTATTGCGATTACAAAAACTCATTTTATTTTGATAATAGCAGGATCAGCCGCTGCGGATGCGATTAAGCGAAC	0.14535	2.55505	-0.938072	-1.37868
CTGGAAGAAAACGCCAAAAAAGAAGGTGTGAATAGCACCGAATCTGGCCTGCAATTCCGCGAAAATATATTTTTCAAAAGTACAACTTAGAAGCACGAAAATGGAAGTTATGTTCATTACACCGGTAAACTGATCGACGGCACCGTGTTT	0.146025	2.56692	-0.942708	-1.75451
CTGGAAGAAAACGCCAAAAAAGAAGGTGTGAATAGCACCGAATCTGGCCTGCAATTCCGCGAAAATATATTTTTCAAAAGTACAATTAAGATTTCCATTAGCGAGTATTATGTTCATTACACCGGTAAACTGATCGACGGCACCGTGTTT	0.24392	4.28776	-1.45577	-1.69715
CTGGAAGAAAACGCCAAAAAAGAAGGTGTGAATAGCACCGAATCTGGCCTGCAATTCCGCGAAAATATATTTTTCAAAAGTACAATTTACCAGCACGAAAATGGAAGTTATAAACATTACACCGGTAAACTGATCGACGGCACCGTGTTT	0.297002	5.22088	-1.65267	-1.75439
TTGCGGTTTTTTCGGTTCAATCACCGCCTGCTGACGAGCTGGGCGCGTAGTGGACGGACGTTCAGCGGTTTGCGTTTTCGCCGTGATTACAAGCACGAAAATGGAAGTAATAATCGCAACAGTTGCGGGTTCAGTCGGCAACGTGGAATT	0.1518	2.66843	-0.98149	-1.14687
AGCCGCTTTTAGCGGACGACGTGAGTAAACAAAACCCAGACATCATGGATAATGGCTGGGGGAAAATTTTTTTTCAAAAGTATGCATTACAATAACTTAGAAAGTAATTATAATCGCCGGAAACAAAACTGGCTTCTGGCCCTGCTAACC	0.754811	13.2685	-2.58539	-2.59884
AGCCGCTTTTAGCGGACGACGTGAGTAAACAAAACCCAGACATCATGGATAATGGCTGGGCTTAATTGAGCGTAGTCGGTTATGCTTGCAAAAAACTCATTTTATTTTTATAAACGCCGGAAACAAAACTGGCTTCTGGCCCTGCTAACC	0.455641	8.00952	-2.08063	-2.78084
AGCCGCTTTTAGCGGACGACGTGAGTAAACAAAACCCAGACATCATGGATAATGGCTGGGGGAAAATTTTTTTTCAAAAGTATGCTTGACATCGCGCATGATCGAAAGTATAAACGCCGGAAACAAAACTGGCTTCTGGCCCTGCTAACC	7.39434	129.982	-4.8674	-4.1509
CCTGCGTTTCCTCGCTTTTGGTGAAACGCATCTGGCTGATGTGCTGGTGAGCAAGCAGTTCCACGAAGCAAACAATATGACTGATTTTACATCGCGCATGATCGAAAGTATAAACGCACAACTGCCTTGCCGTGACGCGCTGATGCAGGA	0.126952	2.23163	-0.802734	-2.13949
ACTGGACGCGGAAGAGCGTGAAATACTGGCGCATCCGCTGGTGGGAGGGCTGATTCTCTTGGAAAATTTTTTTTCAAAAGTAGCCTTAAGAATAACTTAGAAAGTAATGTTGTACGCAGCATCGCGCAATCGTCTGGTGGTGGCGGTTGA	0.18964	3.3336	-1.20405	-1.45642
TTGCGGTTTTTTCGGTTCAATCACCGCCTGCTGACGAGCTGGGCGCGTAGTGGACGGACGGGAAAATTTTTTTTCAAAAGTAGTGCTTAGAATAACTTAGAAAGTAATGATAACCGCAACAGTTGCGGGTTCAGTCGGCAACGTGGAATT	0.129283	2.27262	-0.820932	-0.335943
AGCCGCTTTTAGCGGACGACGTGAGTAAACAAAACCCAGACATCATGGATAATGGCTGGGGGAAAATTTTTTTTCAAAAGTATGCTTGCAACTTTATGCTTCGGCTCGGTTGTACGCCGGAAACAAAACTGGCTTCTGGCCCTGCTAACC	0.150549	2.64644	-0.973217	-1.36289
ACTGGACGCGGAAGAGCGTGAAATACTGGCGCATCCGCTGGTGGGAGGGCTGATTCTCTTGGAAAATTTTTTTTCAAAAGTAGCCATTACATTTCCATTAGCGAGTATTATAATCGCAGCATCGCGCAATCGTCTGGTGGTGGCGGTTGA	1.4163	24.8966	-3.21473	-2.90786
ACTGGACGCGGAAGAGCGTGAAATACTGGCGCATCCGCTGGTGGGAGGGCTGATTCTCTTGAAAATATATTTTTCAAAAGTAGCCTTGACAATAACTTAGAAAGTAATGATAACCGCAGCATCGCGCAATCGTCTGGTGGTGGCGGTTGA	0.37506	6.59303	-1.88601	-2.37656
ACTGGACGCGGAAGAGCGTGAAATACTGGCGCATCCGCTGGTGGGAGGGCTGATTCTCTTTACGCGTAACTATCATGATCCTGCCTTGACACTTTATGCTTCGGCTCGTATAATCGCAGCATCGCGCAATCGTCTGGTGGTGGCGGTTGA	8.38214	147.346	-4.99278	-5.30551
ACTGGACGCGGAAGAGCGTGAAATACTGGCGCATCCGCTGGTGGGAGGGCTGATTCTCTTTACGCGTAACTATCATGATCCTGCCTTTACCATAACTTAGAAAGTAATTATGTTCGCAGCATCGCGCAATCGTCTGGTGGTGGCGGTTGA	0.172646	3.03488	-1.11017	-1.30292
ACTGGACGCGGAAGAGCGTGAAATACTGGCGCATCCGCTGGTGGGAGGGCTGATTCTCTTTACGCGTAACTATCATGATCCTGCCATTACAAGCACGAAAATGGAAGTTATGTTCGCAGCATCGCGCAATCGTCTGGTGGTGGCGGTTGA	0.116794	2.05307	-0.719337	-1.69553
ACTGGACGCGGAAGAGCGTGAAATACTGGCGCATCCGCTGGTGGGAGGGCTGATTCTCTTGGAAAATTTTTTTTCAAAAGTAGCCCTTAGAAGCACGAAAATGGAAGTGTTAAACGCAGCATCGCGCAATCGTCTGGTGGTGGCGGTTGA	0.156496	2.75097	-1.01195	-0.93563
ACTGGACGCGGAAGAGCGTGAAATACTGGCGCATCCGCTGGTGGGAGGGCTGATTCTCTTTACGCGTAACTATCATGATCCTGCCTTAAGATGGCTGAATGGTCTGTCGATAACCGCAGCATCGCGCAATCGTCTGGTGGTGGCGGTTGA	0.155895	2.74041	-1.00811	-0.93563
CTGGAAGAAAACGCCAAAAAAGAAGGTGTGAATAGCACCGAATCTGGCCTGCAATTCCGCGGAAAATTTTTTTTCAAAAGTACAATTTACAAAAACTCATTTTATTTTTATGTTCATTACACCGGTAAACTGATCGACGGCACCGTGTTT	1.01773	17.8902	-2.88425	-2.88849
ACTGGACGCGGAAGAGCGTGAAATACTGGCGCATCCGCTGGTGGGAGGGCTGATTCTCTTTACGCGTAACTATCATGATCCTGCCATTACAATAACTTAGAAAGTAATTATGTTCGCAGCATCGCGCAATCGTCTGGTGGTGGCGGTTGA	0.137243	2.41253	-0.880677	-1.20754
GCGGCGTAAACGCCTTATCCGGCCTACGGAGGGTGCGGGAATTTGTAGGCCTGATAAGACGCGCAAGCGTCGCATCAGGCAGTCGTTGCAAATAACTTAGAAAGTAATTATGTTTTATCCAGCCTACGGAGGGTGCGGGAATTTGTAGGC	0.735585	12.9306	-2.55959	-2.20664
GCGGCGTAAACGCCTTATCCGGCCTACGGAGGGTGCGGGAATTTGTAGGCCTGATAAGACGCGCAAGCGTCGCATCAGGCAGTCGTTGACACTTTATGCTTTTATGTTTATGTTTTATCCAGCCTACGGAGGGTGCGGGAATTTGTAGGC	3.38519	59.507	-4.08609	-3.83407
ACTGGACGCGGAAGAGCGTGAAATACTGGCGCATCCGCTGGTGGGAGGGCTGATTCTCTTGAAAATATATTTTTCAAAAGTAGCCTTTACACTTTATGCTTCGGCTCGGTTAAACGCAGCATCGCGCAATCGTCTGGTGGTGGCGGTTGA	0.227202	3.99389	-1.38477	-1.98037
GTTAACAAACAAGGAGAAAACAGTATGAAACACGGAATTAAAGCACTGCTCATTACCCTGGAAAATATATTTTTCAAAAGTACTCTTGCAAAGCACGAAAATGGAAGTGTTGTAAAACCGACGGCGGTAGAAACCAAAGCGGAAGCTCCT	0.191222	3.36142	-1.21236	-1.09433
ACTGGACGCGGAAGAGCGTGAAATACTGGCGCATCCGCTGGTGGGAGGGCTGATTCTCTTTACGCGTAACTATCATGATCCTGCCTTGACATTTCCATTAGCGAGTATGATAATCGCAGCATCGCGCAATCGTCTGGTGGTGGCGGTTGA	12.7202	223.603	-5.40987	-4.79318
GTTAACAAACAAGGAGAAAACAGTATGAAACACGGAATTAAAGCACTGCTCATTACCCTGGAAAATATATTTTTCAAAAGTACTCTTGCAAATAACTTAGAAAGTAATGATAACAAACCGACGGCGGTAGAAACCAAAGCGGAAGCTCCT	0.253952	4.46412	-1.49607	-0.987469
CTGGAAGAAAACGCCAAAAAAGAAGGTGTGAATAGCACCGAATCTGGCCTGCAATTCCGCGGAAAATTTTTTTTCAAAAGTACAATTAAGACTTTATGCTTCGGCTCGTATAAACATTACACCGGTAAACTGATCGACGGCACCGTGTTT	0.154045	2.7079	-0.996172	-1.684
CCTGCGTTTCCTCGCTTTTGGTGAAACGCATCTGGCTGATGTGCTGGTGAGCAAGCAGTTGGAAAATTTTTTTTCAAAAGTAGATTTGACAAGCACGAAAATGGAAGTTATAAACGCACAACTGCCTTGCCGTGACGCGCTGATGCAGGA	8.80239	154.734	-5.04171	-4.19091
CTGGAAGAAAACGCCAAAAAAGAAGGTGTGAATAGCACCGAATCTGGCCTGCAATTCCGCGGAAAATTTTTTTTCAAAAGTACAATTTACCTCGCGCATGATCGAAAGAATAATCATTACACCGGTAAACTGATCGACGGCACCGTGTTT	0.188208	3.30844	-1.19648	-1.90362
ACTGGACGCGGAAGAGCGTGAAATACTGGCGCATCCGCTGGTGGGAGGGCTGATTCTCTTGAAAATATATTTTTCAAAAGTAGCCCTTAGACTTTATGCTTCGGCTCGGTTAAACGCAGCATCGCGCAATCGTCTGGTGGTGGCGGTTGA	0.141402	2.48564	-0.910532	-1.98015
CCTGCGTTTCCTCGCTTTTGGTGAAACGCATCTGGCTGATGTGCTGGTGAGCAAGCAGTTCCACGAAGCAAACAATATGACTGATTTGACATGGCTGAATGGTCTGTCGATAACCGCACAACTGCCTTGCCGTGACGCGCTGATGCAGGA	0.146876	2.58188	-0.948517	-1.77641
ACTGGACGCGGAAGAGCGTGAAATACTGGCGCATCCGCTGGTGGGAGGGCTGATTCTCTTGAAAATATATTTTTCAAAAGTAGCCTTGACAATAACTTAGAAAGTAATTATAATCGCAGCATCGCGCAATCGTCTGGTGGTGGCGGTTGA	4.1672	73.2535	-4.29393	-6.23072
TTGAGCAGGCTTATCAGCTGGTGGTGGCAATCAACGGCCCACTGGCGCGTAACGAGGCGTGGAAAATTTTTTTTCAAAAGTAGCGTTGACACTTTATGCTTCGGCTCGAATAATAGCAGGATCAGCCGCTGCGGATGCGATTAAGCGAAC	3.07777	54.1029	-3.99089	-3.92728
TTGAGCAGGCTTATCAGCTGGTGGTGGCAATCAACGGCCCACTGGCGCGTAACGAGGCGTGAAAATATATTTTTCAAAAGTAGCGTTGACAAGCACGAAAATGGAAGTAATAATAGCAGGATCAGCCGCTGCGGATGCGATTAAGCGAAC	6.71407	118.024	-4.77089	-4.51785
TTGCGGTTTTTTCGGTTCAATCACCGCCTGCTGACGAGCTGGGCGCGTAGTGGACGGACGGGAAAATTTTTTTTCAAAAGTAGTGTTGACAAGCACGAAAATGGAAGTGATAACCGCAACAGTTGCGGGTTCAGTCGGCAACGTGGAATT	0.250655	4.40616	-1.483	-2.21974
GTTAACAAACAAGGAGAAAACAGTATGAAACACGGAATTAAAGCACTGCTCATTACCCTGTCCCTGGCCTGTGCCGGAATGTCTCTTGCAACTTTATGCTTTTATGTTGTTGTAAAACCGACGGCGGTAGAAACCAAAGCGGAAGCTCCT	0.134903	2.37141	-0.863485	-0.807434
GTTAACAAACAAGGAGAAAACAGTATGAAACACGGAATTAAAGCACTGCTCATTACCCTGGAAAATATATTTTTCAAAAGTACTCTTAAGACTTTATGCTTCGGCTCGGATAATAAACCGACGGCGGTAGAAACCAAAGCGGAAGCTCCT	0.183947	3.23352	-1.17357	-1.61809
GTTAACAAACAAGGAGAAAACAGTATGAAACACGGAATTAAAGCACTGCTCATTACCCTGTCCCTGGCCTGTGCCGGAATGTCTCATTACATGGCTGAATGGTCTGTCTATGTTAAACCGACGGCGGTAGAAACCAAAGCGGAAGCTCCT	0.139472	2.45172	-0.896788	-1.42987
CCTGCGTTTCCTCGCTTTTGGTGAAACGCATCTGGCTGATGTGCTGGTGAGCAAGCAGTTCCACGAAGCAAACAATATGACTGATCTCAGAAAAACTCATTTTATTTTGTTGTACGCACAACTGCCTTGCCGTGACGCGCTGATGCAGGA	0.158521	2.78657	-1.02481	-0.96904
CTGGAAGAAAACGCCAAAAAAGAAGGTGTGAATAGCACCGAATCTGGCCTGCAATTCCGCGAAAATATATTTTTCAAAAGTACAATTAAGACTTTATGCTTTTATGTTTATGTTCATTACACCGGTAAACTGATCGACGGCACCGTGTTT	0.143086	2.51526	-0.922375	-1.69899
CTGGAAGAAAACGCCAAAAAAGAAGGTGTGAATAGCACCGAATCTGGCCTGCAATTCCGCGGAAAATTTTTTTTCAAAAGTACAATTAAGATCGCGCATGATCGAAAGGTTGTACATTACACCGGTAAACTGATCGACGGCACCGTGTTT	0.212284	3.73166	-1.31685	-1.57759
TTGAGCAGGCTTATCAGCTGGTGGTGGCAATCAACGGCCCACTGGCGCGTAACGAGGCGTGAAAATATATTTTTCAAAAGTAGCGCTTAGAAGCACGAAAATGGAAGTGTTGTAAGCAGGATCAGCCGCTGCGGATGCGATTAAGCGAAC	0.0990263	1.74074	-0.554312	-0.938869
CTGGAAGAAAACGCCAAAAAAGAAGGTGTGAATAGCACCGAATCTGGCCTGCAATTCCGCGAAAATATATTTTTCAAAAGTACAATTGCAACTTTATGCTTCGGCTCGGATAACCATTACACCGGTAAACTGATCGACGGCACCGTGTTT	0.149902	2.63507	-0.96891	-1.68549
GTTAACAAACAAGGAGAAAACAGTATGAAACACGGAATTAAAGCACTGCTCATTACCCTGGAAAATATATTTTTCAAAAGTACTCCTTAGATGGCTGAATGGTCTGTCTATGTTAAACCGACGGCGGTAGAAACCAAAGCGGAAGCTCCT	0.168161	2.95603	-1.08385	-1.35392
GTTAACAAACAAGGAGAAAACAGTATGAAACACGGAATTAAAGCACTGCTCATTACCCTGGGAAAATTTTTTTTCAAAAGTACTCTTTACCTTTCCATTAGCGAGTATAATAATAAACCGACGGCGGTAGAAACCAAAGCGGAAGCTCCT	4.8286	84.88	-4.44124	-1.52107
GTTAACAAACAAGGAGAAAACAGTATGAAACACGGAATTAAAGCACTGCTCATTACCCTGTCCCTGGCCTGTGCCGGAATGTCTCTTGCAAAAAACTCATTTTATTTTTATAATAAACCGACGGCGGTAGAAACCAAAGCGGAAGCTCCT	4.30732	75.7166	-4.327	-3.79503
TTGAGCAGGCTTATCAGCTGGTGGTGGCAATCAACGGCCCACTGGCGCGTAACGAGGCGTGAAAATATATTTTTCAAAAGTAGCGTTGCAATGGCTGAATGGTCTGTCGTTGTAAGCAGGATCAGCCGCTGCGGATGCGATTAAGCGAAC	0.136852	2.40567	-0.877828	-1.66941
TTGAGCAGGCTTATCAGCTGGTGGTGGCAATCAACGGCCCACTGGCGCGTAACGAGGCGTGGAAAATTTTTTTTCAAAAGTAGCGTTTACATGGCTGAATGGTCTGTCAATAATAGCAGGATCAGCCGCTGCGGATGCGATTAAGCGAAC	0.694919	12.2157	-2.50272	-2.84569
CTGGAAGAAAACGCCAAAAAAGAAGGTGTGAATAGCACCGAATCTGGCCTGCAATTCCGCGAAAATATATTTTTCAAAAGTACAACTCAGACTTTATGCTTTTATGTTTATGTTCATTACACCGGTAAACTGATCGACGGCACCGTGTTT	0.144182	2.53452	-0.930004	-1.73358
GTTAACAAACAAGGAGAAAACAGTATGAAACACGGAATTAAAGCACTGCTCATTACCCTGGAAAATATATTTTTCAAAAGTACTCTTAAGATTTCCATTAGCGAGTATGTTAAAAAACCGACGGCGGTAGAAACCAAAGCGGAAGCTCCT	0.158411	2.78465	-1.02412	-1.08728
AGCCGCTTTTAGCGGACGACGTGAGTAAACAAAACCCAGACATCATGGATAATGGCTGGGGGAAAATTTTTTTTCAAAAGTATGCTTGCAAATAACTTAGAAAGTAATAATAATCGCCGGAAACAAAACTGGCTTCTGGCCCTGCTAACC	9.42994	165.765	-5.11057	-2.93927
CTGGAAGAAAACGCCAAAAAAGAAGGTGTGAATAGCACCGAATCTGGCCTGCAATTCCGCGGAAAATTTTTTTTCAAAAGTACAATTAAGAAGCACGAAAATGGAAGTAATAATCATTACACCGGTAAACTGATCGACGGCACCGTGTTT	0.158996	2.79492	-1.0278	-1.73208
GTTAACAAACAAGGAGAAAACAGTATGAAACACGGAATTAAAGCACTGCTCATTACCCTGGGAAAATTTTTTTTCAAAAGTACTCTTGACAAGCACGAAAATGGAAGTGATAATAAACCGACGGCGGTAGAAACCAAAGCGGAAGCTCCT	5.65869	99.4717	-4.59987	-4.70813
CTGGAAGAAAACGCCAAAAAAGAAGGTGTGAATAGCACCGAATCTGGCCTGCAATTCCGCGAAAATATATTTTTCAAAAGTACAACTCAGAAAAACTCATTTTATTTTAATAATCATTACACCGGTAAACTGATCGACGGCACCGTGTTT	0.135019	2.37345	-0.864345	-1.60954
CTGGAAGAAAACGCCAAAAAAGAAGGTGTGAATAGCACCGAATCTGGCCTGCAATTCCGCGAAAATATATTTTTCAAAAGTACAATTTACCTGGCTGAATGGTCTGTCTATAAACATTACACCGGTAAACTGATCGACGGCACCGTGTTT	0.176799	3.10787	-1.13394	-1.68195
AGCCGCTTTTAGCGGACGACGTGAGTAAACAAAACCCAGACATCATGGATAATGGCTGGGGGAAAATTTTTTTTCAAAAGTATGCTTGACATTTCCATTAGCGAGTATAATAATCGCCGGAAACAAAACTGGCTTCTGGCCCTGCTAACC	21.762	382.545	-5.94685	-5.11345
AGCCGCTTTTAGCGGACGACGTGAGTAAACAAAACCCAGACATCATGGATAATGGCTGGGCTTAATTGAGCGTAGTCGGTTATGCATTACAAAAACTCATTTTATTTTTATAATCGCCGGAAACAAAACTGGCTTCTGGCCCTGCTAACC	0.25691	4.51612	-1.50765	-2.55435
CCTGCGTTTCCTCGCTTTTGGTGAAACGCATCTGGCTGATGTGCTGGTGAGCAAGCAGTTGGAAAATTTTTTTTCAAAAGTAGATCTTAGACTTTATGCTTTTATGTTTATAATCGCACAACTGCCTTGCCGTGACGCGCTGATGCAGGA	1.2475	21.9293	-3.08782	-2.14783
CCTGCGTTTCCTCGCTTTTGGTGAAACGCATCTGGCTGATGTGCTGGTGAGCAAGCAGTTGAAAATATATTTTTCAAAAGTAGATTTAAGAAAAACTCATTTTATTTTGATAACCGCACAACTGCCTTGCCGTGACGCGCTGATGCAGGA	0.163252	2.86973	-1.05422	-1.58645
AGCCGCTTTTAGCGGACGACGTGAGTAAACAAAACCCAGACATCATGGATAATGGCTGGGGAAAATATATTTTTCAAAAGTATGCCTCAGACTTTATGCTTTTATGTTGTTAAACGCCGGAAACAAAACTGGCTTCTGGCCCTGCTAACC	0.22897	4.02497	-1.39252	-1.28254
ACTGGACGCGGAAGAGCGTGAAATACTGGCGCATCCGCTGGTGGGAGGGCTGATTCTCTTGAAAATATATTTTTCAAAAGTAGCCTTAAGAAGCACGAAAATGGAAGTTATGTTCGCAGCATCGCGCAATCGTCTGGTGGTGGCGGTTGA	0.199823	3.5126	-1.25636	-1.36402
GTTAACAAACAAGGAGAAAACAGTATGAAACACGGAATTAAAGCACTGCTCATTACCCTGTCCCTGGCCTGTGCCGGAATGTCTCCTTAGAAAAACTCATTTTATTTTTATAATAAACCGACGGCGGTAGAAACCAAAGCGGAAGCTCCT	0.129208	2.27129	-0.820349	-1.4003
GTTAACAAACAAGGAGAAAACAGTATGAAACACGGAATTAAAGCACTGCTCATTACCCTGGGAAAATTTTTTTTCAAAAGTACTCCTCAGAAAAACTCATTTTATTTTGTTGTAAAACCGACGGCGGTAGAAACCAAAGCGGAAGCTCCT	0.144795	2.54529	-0.934243	-0.807434
TTGCGGTTTTTTCGGTTCAATCACCGCCTGCTGACGAGCTGGGCGCGTAGTGGACGGACGGAAAATATATTTTTCAAAAGTAGTGTTGCAATGGCTGAATGGTCTGTCAATAATCGCAACAGTTGCGGGTTCAGTCGGCAACGTGGAATT	0.537968	9.45672	-2.24673	-3.48301
CTGGAAGAAAACGCCAAAAAAGAAGGTGTGAATAGCACCGAATCTGGCCTGCAATTCCGCGAAAATATATTTTTCAAAAGTACAAATTACACTTTATGCTTTTATGTTGATAACCATTACACCGGTAAACTGATCGACGGCACCGTGTTT	0.195015	3.4281	-1.232	-1.75049
GCGGCGTAAACGCCTTATCCGGCCTACGGAGGGTGCGGGAATTTGTAGGCCTGATAAGACGCGCAAGCGTCGCATCAGGCAGTCGTTTACAAAAACTCATTTTATTTTTATGTTTTATCCAGCCTACGGAGGGTGCGGGAATTTGTAGGC	0.274661	4.82815	-1.57446	-2.43939
ACTGGACGCGGAAGAGCGTGAAATACTGGCGCATCCGCTGGTGGGAGGGCTGATTCTCTTGGAAAATTTTTTTTCAAAAGTAGCCTTGCAATTTCCATTAGCGAGTATGATAATCGCAGCATCGCGCAATCGTCTGGTGGTGGCGGTTGA	13.4057	235.653	-5.46236	-3.28596
TTGCGGTTTTTTCGGTTCAATCACCGCCTGCTGACGAGCTGGGCGCGTAGTGGACGGACGGAAAATATATTTTTCAAAAGTAGTGTTTACCCTTTATGCTTCGGCTCGTATGTTCGCAACAGTTGCGGGTTCAGTCGGCAACGTGGAATT	0.340417	5.98405	-1.7891	-1.70835
TTGAGCAGGCTTATCAGCTGGTGGTGGCAATCAACGGCCCACTGGCGCGTAACGAGGCGTGAAAATATATTTTTCAAAAGTAGCGCTTAGACTTTATGCTTCGGCTCGAATAATAGCAGGATCAGCCGCTGCGGATGCGATTAAGCGAAC	0.26662	4.68681	-1.54475	-2.12102
ACTGGACGCGGAAGAGCGTGAAATACTGGCGCATCCGCTGGTGGGAGGGCTGATTCTCTTTACGCGTAACTATCATGATCCTGCCATTACATCGCGCATGATCGAAAGTATAAACGCAGCATCGCGCAATCGTCTGGTGGTGGCGGTTGA	0.124599	2.19027	-0.784027	-1.40468
CCTGCGTTTCCTCGCTTTTGGTGAAACGCATCTGGCTGATGTGCTGGTGAGCAAGCAGTTGGAAAATTTTTTTTCAAAAGTAGATTTTACATTTCCATTAGCGAGTATGATAATCGCACAACTGCCTTGCCGTGACGCGCTGATGCAGGA	0.66094	11.6184	-2.45259	-3.0411
GCGGCGTAAACGCCTTATCCGGCCTACGGAGGGTGCGGGAATTTGTAGGCCTGATAAGACGGAAAATTTTTTTTCAAAAGTATCGTTGACAAAAACTCATTTTATTTTGTTAAATTATCCAGCCTACGGAGGGTGCGGGAATTTGTAGGC	8.95273	157.376	-5.05864	-3.60617
TTGAGCAGGCTTATCAGCTGGTGGTGGCAATCAACGGCCCACTGGCGCGTAACGAGGCGTGGAAAATTTTTTTTCAAAAGTAGCGTTTACCAGCACGAAAATGGAAGTGATAACAGCAGGATCAGCCGCTGCGGATGCGATTAAGCGAAC	0.147568	2.59404	-0.953216	-0.938869
CCTGCGTTTCCTCGCTTTTGGTGAAACGCATCTGGCTGATGTGCTGGTGAGCAAGCAGTTCCACGAAGCAAACAATATGACTGATCTCAGAATAACTTAGAAAGTAATGTTGTACGCACAACTGCCTTGCCGTGACGCGCTGATGCAGGA	0.157851	2.7748	-1.02058	-0.864253
ACTGGACGCGGAAGAGCGTGAAATACTGGCGCATCCGCTGGTGGGAGGGCTGATTCTCTTTACGCGTAACTATCATGATCCTGCCCTCAGACTTTATGCTTTTATGTTTATAAACGCAGCATCGCGCAATCGTCTGGTGGTGGCGGTTGA	0.135523	2.38231	-0.868071	-1.18011
AGCCGCTTTTAGCGGACGACGTGAGTAAACAAAACCCAGACATCATGGATAATGGCTGGGGAAAATATATTTTTCAAAAGTATGCTTGCAACTTTATGCTTTTATGTTGATAACCGCCGGAAACAAAACTGGCTTCTGGCCCTGCTAACC	0.19224	3.3793	-1.21767	-1.20224
AGCCGCTTTTAGCGGACGACGTGAGTAAACAAAACCCAGACATCATGGATAATGGCTGGGCTTAATTGAGCGTAGTCGGTTATGCTTTACCATAACTTAGAAAGTAATGTTAAACGCCGGAAACAAAACTGGCTTCTGGCCCTGCTAACC	0.221005	3.88496	-1.35711	-1.22131
GTTAACAAACAAGGAGAAAACAGTATGAAACACGGAATTAAAGCACTGCTCATTACCCTGGAAAATATATTTTTCAAAAGTACTCTTTACACTTTATGCTTCGGCTCGGTTGTAAAACCGACGGCGGTAGAAACCAAAGCGGAAGCTCCT	0.177622	3.12235	-1.13858	-1.64411
TTGCGGTTTTTTCGGTTCAATCACCGCCTGCTGACGAGCTGGGCGCGTAGTGGACGGACGGAAAATATATTTTTCAAAAGTAGTGTTAAGACTTTATGCTTCGGCTCGGTTAAACGCAACAGTTGCGGGTTCAGTCGGCAACGTGGAATT	0.204746	3.59915	-1.2807	-1.69048
CCTGCGTTTCCTCGCTTTTGGTGAAACGCATCTGGCTGATGTGCTGGTGAGCAAGCAGTTGGAAAATTTTTTTTCAAAAGTAGATTTGACACTTTATGCTTCGGCTCGTATAAACGCACAACTGCCTTGCCGTGACGCGCTGATGCAGGA	0.75575	13.285	-2.58664	-3.21817
TTGCGGTTTTTTCGGTTCAATCACCGCCTGCTGACGAGCTGGGCGCGTAGTGGACGGACGGAAAATATATTTTTCAAAAGTAGTGTTAAGAATAACTTAGAAAGTAATGTTGTACGCAACAGTTGCGGGTTCAGTCGGCAACGTGGAATT	0.143204	2.51732	-0.923196	-1.09168
AGCCGCTTTTAGCGGACGACGTGAGTAAACAAAACCCAGACATCATGGATAATGGCTGGGGAAAATATATTTTTCAAAAGTATGCCTCAGAAAAACTCATTTTATTTTTATAATCGCCGGAAACAAAACTGGCTTCTGGCCCTGCTAACC	0.162581	2.85794	-1.0501	-1.98497
CCTGCGTTTCCTCGCTTTTGGTGAAACGCATCTGGCTGATGTGCTGGTGAGCAAGCAGTTGAAAATATATTTTTCAAAAGTAGATCTCAGAAGCACGAAAATGGAAGTGATAATCGCACAACTGCCTTGCCGTGACGCGCTGATGCAGGA	0.131672	2.3146	-0.839239	-0.698719
ACTGGACGCGGAAGAGCGTGAAATACTGGCGCATCCGCTGGTGGGAGGGCTGATTCTCTTTACGCGTAACTATCATGATCCTGCCCTCAGAATAACTTAGAAAGTAATTATGTTCGCAGCATCGCGCAATCGTCTGGTGGTGGCGGTTGA	0.155888	2.7403	-1.00807	-0.93563
TTGCGGTTTTTTCGGTTCAATCACCGCCTGCTGACGAGCTGGGCGCGTAGTGGACGGACGGGAAAATTTTTTTTCAAAAGTAGTGTTAAGAAGCACGAAAATGGAAGTTATAATCGCAACAGTTGCGGGTTCAGTCGGCAACGTGGAATT	0.714976	12.5683	-2.53118	-2.2813
GTTAACAAACAAGGAGAAAACAGTATGAAACACGGAATTAAAGCACTGCTCATTACCCTGTCCCTGGCCTGTGCCGGAATGTCTCCTCAGACTTTATGCTTCGGCTCGGTTGTAAAACCGACGGCGGTAGAAACCAAAGCGGAAGCTCCT	0.60437	10.624	-2.36311	-0.807434
AGCCGCTTTTAGCGGACGACGTGAGTAAACAAAACCCAGACATCATGGATAATGGCTGGGGAAAATATATTTTTCAAAAGTATGCTTTACCAGCACGAAAATGGAAGTAATAATCGCCGGAAACAAAACTGGCTTCTGGCCCTGCTAACC	0.779324	13.6994	-2.61735	-1.66131
GCGGCGTAAACGCCTTATCCGGCCTACGGAGGGTGCGGGAATTTGTAGGCCTGATAAGACGGAAAATTTTTTTTCAAAAGTATCGCTTAGAATAACTTAGAAAGTAATGATAATTTATCCAGCCTACGGAGGGTGCGGGAATTTGTAGGC	0.330164	5.80381	-1.75852	-1.29344
GTTAACAAACAAGGAGAAAACAGTATGAAACACGGAATTAAAGCACTGCTCATTACCCTGTCCCTGGCCTGTGCCGGAATGTCTCTTTACATGGCTGAATGGTCTGTCGATAATAAACCGACGGCGGTAGAAACCAAAGCGGAAGCTCCT	0.460222	8.09005	-2.09064	-2.70262
AGCCGCTTTTAGCGGACGACGTGAGTAAACAAAACCCAGACATCATGGATAATGGCTGGGGGAAAATTTTTTTTCAAAAGTATGCCTTAGAAGCACGAAAATGGAAGTGTTAAACGCCGGAAACAAAACTGGCTTCTGGCCCTGCTAACC	0.146959	2.58334	-0.949082	-1.36289
GCGGCGTAAACGCCTTATCCGGCCTACGGAGGGTGCGGGAATTTGTAGGCCTGATAAGACGGAAAATTTTTTTTCAAAAGTATCGTTTACACTTTATGCTTTTATGTTTATAATTTATCCAGCCTACGGAGGGTGCGGGAATTTGTAGGC	7.05454	124.009	-4.82035	-4.28713
GTTAACAAACAAGGAGAAAACAGTATGAAACACGGAATTAAAGCACTGCTCATTACCCTGGAAAATATATTTTTCAAAAGTACTCCTCAGACTTTATGCTTTTATGTTAATAATAAACCGACGGCGGTAGAAACCAAAGCGGAAGCTCCT	1.52576	26.8207	-3.28917	-1.69015
CCTGCGTTTCCTCGCTTTTGGTGAAACGCATCTGGCTGATGTGCTGGTGAGCAAGCAGTTGGAAAATTTTTTTTCAAAAGTAGATCTTAGAATAACTTAGAAAGTAATGATAACCGCACAACTGCCTTGCCGTGACGCGCTGATGCAGGA	0.119617	2.10269	-0.74322	-0.706513
TTGCGGTTTTTTCGGTTCAATCACCGCCTGCTGACGAGCTGGGCGCGTAGTGGACGGACGGAAAATATATTTTTCAAAAGTAGTGTTGACAATAACTTAGAAAGTAATGTTAAACGCAACAGTTGCGGGTTCAGTCGGCAACGTGGAATT	0.169805	2.98493	-1.09358	-1.78196
AGCCGCTTTTAGCGGACGACGTGAGTAAACAAAACCCAGACATCATGGATAATGGCTGGGGAAAATATATTTTTCAAAAGTATGCATTACATTTCCATTAGCGAGTATGTTAAACGCCGGAAACAAAACTGGCTTCTGGCCCTGCTAACC	0.169816	2.98513	-1.09364	-1.32007
CCTGCGTTTCCTCGCTTTTGGTGAAACGCATCTGGCTGATGTGCTGGTGAGCAAGCAGTTCCACGAAGCAAACAATATGACTGATATTACATTTCCATTAGCGAGTATTATAATCGCACAACTGCCTTGCCGTGACGCGCTGATGCAGGA	0.287722	5.05775	-1.62092	-2.71291
ACTGGACGCGGAAGAGCGTGAAATACTGGCGCATCCGCTGGTGGGAGGGCTGATTCTCTTGAAAATATATTTTTCAAAAGTAGCCATTACACTTTATGCTTTTATGTTTATAAACGCAGCATCGCGCAATCGTCTGGTGGTGGCGGTTGA	0.358256	6.29764	-1.84017	-2.07179
CTGGAAGAAAACGCCAAAAAAGAAGGTGTGAATAGCACCGAATCTGGCCTGCAATTCCGCGAAAATATATTTTTCAAAAGTACAATTGCAATTTCCATTAGCGAGTATTATGTTCATTACACCGGTAAACTGATCGACGGCACCGTGTTT	2.80932	49.3839	-3.89962	-2.98402
CCTGCGTTTCCTCGCTTTTGGTGAAACGCATCTGGCTGATGTGCTGGTGAGCAAGCAGTTCCACGAAGCAAACAATATGACTGATCTCAGACTTTATGCTTTTATGTTTATGTTCGCACAACTGCCTTGCCGTGACGCGCTGATGCAGGA	0.190721	3.3526	-1.20974	-1.23554
CTGGAAGAAAACGCCAAAAAAGAAGGTGTGAATAGCACCGAATCTGGCCTGCAATTCCGCGAAAATATATTTTTCAAAAGTACAACTTAGAATAACTTAGAAAGTAATTATAAACATTACACCGGTAAACTGATCGACGGCACCGTGTTT	0.283658	4.98632	-1.6067	-1.73187
AGCCGCTTTTAGCGGACGACGTGAGTAAACAAAACCCAGACATCATGGATAATGGCTGGGGGAAAATTTTTTTTCAAAAGTATGCTTTACAATAACTTAGAAAGTAATAATAATCGCCGGAAACAAAACTGGCTTCTGGCCCTGCTAACC	3.74839	65.8913	-4.18801	-3.00531
CTGGAAGAAAACGCCAAAAAAGAAGGTGTGAATAGCACCGAATCTGGCCTGCAATTCCGCGGAAAATTTTTTTTCAAAAGTACAATTGACATGGCTGAATGGTCTGTCGATAACCATTACACCGGTAAACTGATCGACGGCACCGTGTTT	0.171735	3.01886	-1.10488	-2.12131
ACTGGACGCGGAAGAGCGTGAAATACTGGCGCATCCGCTGGTGGGAGGGCTGATTCTCTTGAAAATATATTTTTCAAAAGTAGCCTTGACACTTTATGCTTCGGCTCGGATAATCGCAGCATCGCGCAATCGTCTGGTGGTGGCGGTTGA	14.5759	256.225	-5.54605	-4.11404
TTGCGGTTTTTTCGGTTCAATCACCGCCTGCTGACGAGCTGGGCGCGTAGTGGACGGACGTTCAGCGGTTTGCGTTTTCGCCGTGCTCAGACTTTATGCTTCGGCTCGGTTGTACGCAACAGTTGCGGGTTCAGTCGGCAACGTGGAATT	0.210144	3.69403	-1.30672	-0.719906
TTGCGGTTTTTTCGGTTCAATCACCGCCTGCTGACGAGCTGGGCGCGTAGTGGACGGACGGAAAATATATTTTTCAAAAGTAGTGTTAAGATCGCGCATGATCGAAAGGTTGTACGCAACAGTTGCGGGTTCAGTCGGCAACGTGGAATT	0.156496	2.75098	-1.01196	-0.57159
TTGCGGTTTTTTCGGTTCAATCACCGCCTGCTGACGAGCTGGGCGCGTAGTGGACGGACGGGAAAATTTTTTTTCAAAAGTAGTGCTCAGACTTTATGCTTCGGCTCGGATAATCGCAACAGTTGCGGGTTCAGTCGGCAACGTGGAATT	0.1557	2.73698	-1.00686	-1.49332
TTGCGGTTTTTTCGGTTCAATCACCGCCTGCTGACGAGCTGGGCGCGTAGTGGACGGACGGAAAATATATTTTTCAAAAGTAGTGCTTAGACTTTATGCTTCGGCTCGTATAATCGCAACAGTTGCGGGTTCAGTCGGCAACGTGGAATT	0.242247	4.25836	-1.44889	-1.16361
GTTAACAAACAAGGAGAAAACAGTATGAAACACGGAATTAAAGCACTGCTCATTACCCTGGGAAAATTTTTTTTCAAAAGTACTCATTACAAGCACGAAAATGGAAGTGATAATAAACCGACGGCGGTAGAAACCAAAGCGGAAGCTCCT	0.32743	5.75575	-1.7502	-1.74063
GTTAACAAACAAGGAGAAAACAGTATGAAACACGGAATTAAAGCACTGCTCATTACCCTGTCCCTGGCCTGTGCCGGAATGTCTCTTGCAAAAAACTCATTTTATTTTGATAACAAACCGACGGCGGTAGAAACCAAAGCGGAAGCTCCT	0.142638	2.50738	-0.919238	-1.06627
AGCCGCTTTTAGCGGACGACGTGAGTAAACAAAACCCAGACATCATGGATAATGGCTGGGGGAAAATTTTTTTTCAAAAGTATGCTTTACACTTTATGCTTCGGCTCGAATAATCGCCGGAAACAAAACTGGCTTCTGGCCCTGCTAACC	0.265484	4.66683	-1.54048	-2.62761
ACTGGACGCGGAAGAGCGTGAAATACTGGCGCATCCGCTGGTGGGAGGGCTGATTCTCTTGGAAAATTTTTTTTCAAAAGTAGCCATTACAAAAACTCATTTTATTTTGATAACCGCAGCATCGCGCAATCGTCTGGTGGTGGCGGTTGA	0.154046	2.70791	-0.996177	-1.64812
CCTGCGTTTCCTCGCTTTTGGTGAAACGCATCTGGCTGATGTGCTGGTGAGCAAGCAGTTGGAAAATTTTTTTTCAAAAGTAGATCTTAGAATAACTTAGAAAGTAATGTTGTACGCACAACTGCCTTGCCGTGACGCGCTGATGCAGGA	0.199874	3.5135	-1.25661	-1.18776
CCTGCGTTTCCTCGCTTTTGGTGAAACGCATCTGGCTGATGTGCTGGTGAGCAAGCAGTTGAAAATATATTTTTCAAAAGTAGATTTGCAAATAACTTAGAAAGTAATGATAATCGCACAACTGCCTTGCCGTGACGCGCTGATGCAGGA	2.53585	44.5767	-3.79721	-2.64496
TTGAGCAGGCTTATCAGCTGGTGGTGGCAATCAACGGCCCACTGGCGCGTAACGAGGCGTGAAAATATATTTTTCAAAAGTAGCGCTTAGAATAACTTAGAAAGTAATTATGTTAGCAGGATCAGCCGCTGCGGATGCGATTAAGCGAAC	0.182518	3.20841	-1.16578	-0.744035
TTGAGCAGGCTTATCAGCTGGTGGTGGCAATCAACGGCCCACTGGCGCGTAACGAGGCGTGAAAATATATTTTTCAAAAGTAGCGCTCAGATCGCGCATGATCGAAAGTATGTTAGCAGGATCAGCCGCTGCGGATGCGATTAAGCGAAC	0.173332	3.04693	-1.11414	-1.02554
ACTGGACGCGGAAGAGCGTGAAATACTGGCGCATCCGCTGGTGGGAGGGCTGATTCTCTTGGAAAATTTTTTTTCAAAAGTAGCCTTTACACTTTATGCTTCGGCTCGGATAATCGCAGCATCGCGCAATCGTCTGGTGGTGGCGGTTGA	1.44906	25.4723	-3.23759	-2.55657
ACTGGACGCGGAAGAGCGTGAAATACTGGCGCATCCGCTGGTGGGAGGGCTGATTCTCTTGGAAAATTTTTTTTCAAAAGTAGCCATTACATCGCGCATGATCGAAAGGATAATCGCAGCATCGCGCAATCGTCTGGTGGTGGCGGTTGA	0.178072	3.13026	-1.14112	-1.7101
CCTGCGTTTCCTCGCTTTTGGTGAAACGCATCTGGCTGATGTGCTGGTGAGCAAGCAGTTGGAAAATTTTTTTTCAAAAGTAGATATTACAAGCACGAAAATGGAAGTAATAATCGCACAACTGCCTTGCCGTGACGCGCTGATGCAGGA	0.208605	3.66698	-1.29937	-1.76489
ACTGGACGCGGAAGAGCGTGAAATACTGGCGCATCCGCTGGTGGGAGGGCTGATTCTCTTGGAAAATTTTTTTTCAAAAGTAGCCATTACACTTTATGCTTTTATGTTTATAATCGCAGCATCGCGCAATCGTCTGGTGGTGGCGGTTGA	1.73475	30.4945	-3.41755	-2.88574
ACTGGACGCGGAAGAGCGTGAAATACTGGCGCATCCGCTGGTGGGAGGGCTGATTCTCTTGGAAAATTTTTTTTCAAAAGTAGCCTTTACACTTTATGCTTCGGCTCGGTTAAACGCAGCATCGCGCAATCGTCTGGTGGTGGCGGTTGA	0.190337	3.34586	-1.20773	-1.70789
GTTAACAAACAAGGAGAAAACAGTATGAAACACGGAATTAAAGCACTGCTCATTACCCTGGAAAATATATTTTTCAAAAGTACTCTTTACACTTTATGCTTTTATGTTTATGTTAAACCGACGGCGGTAGAAACCAAAGCGGAAGCTCCT	6.82181	119.918	-4.78681	-3.27214
GTTAACAAACAAGGAGAAAACAGTATGAAACACGGAATTAAAGCACTGCTCATTACCCTGGGAAAATTTTTTTTCAAAAGTACTCTTTACACTTTATGCTTTTATGTTGTTGTAAAACCGACGGCGGTAGAAACCAAAGCGGAAGCTCCT	0.183134	3.21924	-1.16915	-1.3271
AGCCGCTTTTAGCGGACGACGTGAGTAAACAAAACCCAGACATCATGGATAATGGCTGGGGGAAAATTTTTTTTCAAAAGTATGCCTTAGATTTCCATTAGCGAGTATTATAATCGCCGGAAACAAAACTGGCTTCTGGCCCTGCTAACC	1.01426	17.8293	-2.88084	-1.80777
GTTAACAAACAAGGAGAAAACAGTATGAAACACGGAATTAAAGCACTGCTCATTACCCTGGGAAAATTTTTTTTCAAAAGTACTCTTTACATTTCCATTAGCGAGTATGTTAAAAAACCGACGGCGGTAGAAACCAAAGCGGAAGCTCCT	0.240168	4.22182	-1.44027	-0.972945
AGCCGCTTTTAGCGGACGACGTGAGTAAACAAAACCCAGACATCATGGATAATGGCTGGGGGAAAATTTTTTTTCAAAAGTATGCTTTACACTTTATGCTTTTATGTTGTTAAACGCCGGAAACAAAACTGGCTTCTGGCCCTGCTAACC	0.213292	3.74937	-1.32159	-1.36289
TTGAGCAGGCTTATCAGCTGGTGGTGGCAATCAACGGCCCACTGGCGCGTAACGAGGCGTGAAAATATATTTTTCAAAAGTAGCGTTGACATCGCGCATGATCGAAAGGATAACAGCAGGATCAGCCGCTGCGGATGCGATTAAGCGAAC	0.280843	4.93682	-1.59672	-1.48949
CTGGAAGAAAACGCCAAAAAAGAAGGTGTGAATAGCACCGAATCTGGCCTGCAATTCCGCGGAAAATTTTTTTTCAAAAGTACAATTTACCCTTTATGCTTCGGCTCGGATAACCATTACACCGGTAAACTGATCGACGGCACCGTGTTT	0.201536	3.54273	-1.2649	-1.52388
GCGGCGTAAACGCCTTATCCGGCCTACGGAGGGTGCGGGAATTTGTAGGCCTGATAAGACGAAAATATATTTTTCAAAAGTATCGTTAAGAATAACTTAGAAAGTAATGATAATTTATCCAGCCTACGGAGGGTGCGGGAATTTGTAGGC	0.258993	4.55273	-1.51573	-1.41582
TTGCGGTTTTTTCGGTTCAATCACCGCCTGCTGACGAGCTGGGCGCGTAGTGGACGGACGGGAAAATTTTTTTTCAAAAGTAGTGCTCAGATTTCCATTAGCGAGTATAATAATCGCAACAGTTGCGGGTTCAGTCGGCAACGTGGAATT	4.24396	74.6028	-4.31218	-2.29765
AGCCGCTTTTAGCGGACGACGTGAGTAAACAAAACCCAGACATCATGGATAATGGCTGGGCTTAATTGAGCGTAGTCGGTTATGCCTCAGACTTTATGCTTTTATGTTGATAATCGCCGGAAACAAAACTGGCTTCTGGCCCTGCTAACC	0.17739	3.11826	-1.13727	-1.22131
ACTGGACGCGGAAGAGCGTGAAATACTGGCGCATCCGCTGGTGGGAGGGCTGATTCTCTTGAAAATATATTTTTCAAAAGTAGCCTTTACCTCGCGCATGATCGAAAGTATAAACGCAGCATCGCGCAATCGTCTGGTGGTGGCGGTTGA	0.502242	8.82871	-2.17801	-1.42139
TTGAGCAGGCTTATCAGCTGGTGGTGGCAATCAACGGCCCACTGGCGCGTAACGAGGCGTGAAAATATATTTTTCAAAAGTAGCGTTGCAAAGCACGAAAATGGAAGTTATAATAGCAGGATCAGCCGCTGCGGATGCGATTAAGCGAAC	2.96204	52.0685	-3.95256	-3.89039
TTGAGCAGGCTTATCAGCTGGTGGTGGCAATCAACGGCCCACTGGCGCGTAACGAGGCGTGGAAAATTTTTTTTCAAAAGTAGCGTTGCAAAGCACGAAAATGGAAGTGTTGTAAGCAGGATCAGCCGCTGCGGATGCGATTAAGCGAAC	0.1815	3.19051	-1.16018	-0.938869
GCGGCGTAAACGCCTTATCCGGCCTACGGAGGGTGCGGGAATTTGTAGGCCTGATAAGACGGAAAATTTTTTTTCAAAAGTATCGTTAAGAAAAACTCATTTTATTTTGATAATTTATCCAGCCTACGGAGGGTGCGGGAATTTGTAGGC	0.180623	3.17511	-1.15534	-1.22459
GCGGCGTAAACGCCTTATCCGGCCTACGGAGGGTGCGGGAATTTGTAGGCCTGATAAGACGCGCAAGCGTCGCATCAGGCAGTCGCTCAGAAGCACGAAAATGGAAGTTATAATTTATCCAGCCTACGGAGGGTGCGGGAATTTGTAGGC	0.179863	3.16174	-1.15112	-1.48226
AGCCGCTTTTAGCGGACGACGTGAGTAAACAAAACCCAGACATCATGGATAATGGCTGGGGAAAATATATTTTTCAAAAGTATGCCTTAGATGGCTGAATGGTCTGTCTATAAACGCCGGAAACAAAACTGGCTTCTGGCCCTGCTAACC	0.173021	3.04147	-1.11234	-1.35087
GCGGCGTAAACGCCTTATCCGGCCTACGGAGGGTGCGGGAATTTGTAGGCCTGATAAGACGCGCAAGCGTCGCATCAGGCAGTCGTTTACCCTTTATGCTTTTATGTTTATAATTTATCCAGCCTACGGAGGGTGCGGGAATTTGTAGGC	0.584975	10.283	-2.3305	-1.95598
CTGGAAGAAAACGCCAAAAAAGAAGGTGTGAATAGCACCGAATCTGGCCTGCAATTCCGCGGAAAATTTTTTTTCAAAAGTACAACTTAGAAGCACGAAAATGGAAGTTATGTTCATTACACCGGTAAACTGATCGACGGCACCGTGTTT	0.153438	2.69722	-0.992221	-1.661
ACTGGACGCGGAAGAGCGTGAAATACTGGCGCATCCGCTGGTGGGAGGGCTGATTCTCTTGAAAATATATTTTTCAAAAGTAGCCTTTACAATAACTTAGAAAGTAATGTTAAACGCAGCATCGCGCAATCGTCTGGTGGTGGCGGTTGA	0.168848	2.9681	-1.08792	-1.236
TTGCGGTTTTTTCGGTTCAATCACCGCCTGCTGACGAGCTGGGCGCGTAGTGGACGGACGTTCAGCGGTTTGCGTTTTCGCCGTGTTTACAAGCACGAAAATGGAAGTGATAATCGCAACAGTTGCGGGTTCAGTCGGCAACGTGGAATT	0.521194	9.16186	-2.21505	-2.13615
GCGGCGTAAACGCCTTATCCGGCCTACGGAGGGTGCGGGAATTTGTAGGCCTGATAAGACGAAAATATATTTTTCAAAAGTATCGTTGCAAATAACTTAGAAAGTAATTATAATTTATCCAGCCTACGGAGGGTGCGGGAATTTGTAGGC	16.3422	287.272	-5.66043	-4.24514
ACTGGACGCGGAAGAGCGTGAAATACTGGCGCATCCGCTGGTGGGAGGGCTGATTCTCTTGGAAAATTTTTTTTCAAAAGTAGCCCTCAGAAGCACGAAAATGGAAGTAATAATCGCAGCATCGCGCAATCGTCTGGTGGTGGCGGTTGA	0.180021	3.16452	-1.152	-1.16649
TTGAGCAGGCTTATCAGCTGGTGGTGGCAATCAACGGCCCACTGGCGCGTAACGAGGCGTGAAAATATATTTTTCAAAAGTAGCGTTGCAATGGCTGAATGGTCTGTCAATAATAGCAGGATCAGCCGCTGCGGATGCGATTAAGCGAAC	0.681627	11.982	-2.48341	-2.90658
ACTGGACGCGGAAGAGCGTGAAATACTGGCGCATCCGCTGGTGGGAGGGCTGATTCTCTTGGAAAATTTTTTTTCAAAAGTAGCCTTTACCAAAACTCATTTTATTTTGATAACCGCAGCATCGCGCAATCGTCTGGTGGTGGCGGTTGA	0.132706	2.33278	-0.84706	-1.8354
TTGAGCAGGCTTATCAGCTGGTGGTGGCAATCAACGGCCCACTGGCGCGTAACGAGGCGTGGGATGTCGCTCGCGAACTATTGCGTTTACCTCGCGCATGATCGAAAGGTTAAAAGCAGGATCAGCCGCTGCGGATGCGATTAAGCGAAC	0.162635	2.85889	-1.05043	-0.938869
TTGCGGTTTTTTCGGTTCAATCACCGCCTGCTGACGAGCTGGGCGCGTAGTGGACGGACGGAAAATATATTTTTCAAAAGTAGTGTTGCAATCGCGCATGATCGAAAGGTTGTACGCAACAGTTGCGGGTTCAGTCGGCAACGTGGAATT	0.192722	3.38778	-1.22018	-0.635022
CCTGCGTTTCCTCGCTTTTGGTGAAACGCATCTGGCTGATGTGCTGGTGAGCAAGCAGTTGAAAATATATTTTTCAAAAGTAGATTTGCAATCGCGCATGATCGAAAGGATAACCGCACAACTGCCTTGCCGTGACGCGCTGATGCAGGA	0.172571	3.03356	-1.10974	-1.70007
GTTAACAAACAAGGAGAAAACAGTATGAAACACGGAATTAAAGCACTGCTCATTACCCTGGAAAATATATTTTTCAAAAGTACTCCTCAGATGGCTGAATGGTCTGTCTATAATAAACCGACGGCGGTAGAAACCAAAGCGGAAGCTCCT	0.333814	5.86798	-1.76951	-1.55827
ACTGGACGCGGAAGAGCGTGAAATACTGGCGCATCCGCTGGTGGGAGGGCTGATTCTCTTTACGCGTAACTATCATGATCCTGCCTTGCAATGGCTGAATGGTCTGTCGATAATCGCAGCATCGCGCAATCGTCTGGTGGTGGCGGTTGA	0.248784	4.37327	-1.47551	-2.9665
CTGGAAGAAAACGCCAAAAAAGAAGGTGTGAATAGCACCGAATCTGGCCTGCAATTCCGCGAAAATATATTTTTCAAAAGTACAACTCAGATCGCGCATGATCGAAAGAATAATCATTACACCGGTAAACTGATCGACGGCACCGTGTTT	0.157907	2.77578	-1.02093	-1.71945
GCGGCGTAAACGCCTTATCCGGCCTACGGAGGGTGCGGGAATTTGTAGGCCTGATAAGACGCGCAAGCGTCGCATCAGGCAGTCGCTTAGATTTCCATTAGCGAGTATTATGTTTTATCCAGCCTACGGAGGGTGCGGGAATTTGTAGGC	0.308712	5.42673	-1.69134	-0.931496
TTGAGCAGGCTTATCAGCTGGTGGTGGCAATCAACGGCCCACTGGCGCGTAACGAGGCGTGGGATGTCGCTCGCGAACTATTGCGTTTACCTGGCTGAATGGTCTGTCTATGTTAGCAGGATCAGCCGCTGCGGATGCGATTAAGCGAAC	0.146927	2.58277	-0.948862	-0.994104
CTGGAAGAAAACGCCAAAAAAGAAGGTGTGAATAGCACCGAATCTGGCCTGCAATTCCGCGAAAATATATTTTTCAAAAGTACAATTGCAAAGCACGAAAATGGAAGTTATGTTCATTACACCGGTAAACTGATCGACGGCACCGTGTTT	1.28379	22.5673	-3.1165	-2.87158
CTGGAAGAAAACGCCAAAAAAGAAGGTGTGAATAGCACCGAATCTGGCCTGCAATTCCGCGTGATCAACCAGGGTGAAGGCGCAATTTACCCTTTATGCTTTTATGTTAATAATCATTACACCGGTAAACTGATCGACGGCACCGTGTTT	0.178755	3.14225	-1.14494	-0.757711
AGCCGCTTTTAGCGGACGACGTGAGTAAACAAAACCCAGACATCATGGATAATGGCTGGGGGAAAATTTTTTTTCAAAAGTATGCCTCAGATCGCGCATGATCGAAAGTATAATCGCCGGAAACAAAACTGGCTTCTGGCCCTGCTAACC	0.255353	4.48874	-1.50157	-1.61004
GCGGCGTAAACGCCTTATCCGGCCTACGGAGGGTGCGGGAATTTGTAGGCCTGATAAGACGCGCAAGCGTCGCATCAGGCAGTCGCTTAGATTTCCATTAGCGAGTATGTTAAATTATCCAGCCTACGGAGGGTGCGGGAATTTGTAGGC	0.516102	9.07235	-2.20523	-1.17326
ACTGGACGCGGAAGAGCGTGAAATACTGGCGCATCCGCTGGTGGGAGGGCTGATTCTCTTGGAAAATTTTTTTTCAAAAGTAGCCATTACAATAACTTAGAAAGTAATTATAATCGCAGCATCGCGCAATCGTCTGGTGGTGGCGGTTGA	0.726154	12.7648	-2.54669	-2.75092
TTGAGCAGGCTTATCAGCTGGTGGTGGCAATCAACGGCCCACTGGCGCGTAACGAGGCGTGGAAAATTTTTTTTCAAAAGTAGCGATTACAAAAACTCATTTTATTTTAATAATAGCAGGATCAGCCGCTGCGGATGCGATTAAGCGAAC	0.225258	3.95971	-1.37617	-1.54271
CCTGCGTTTCCTCGCTTTTGGTGAAACGCATCTGGCTGATGTGCTGGTGAGCAAGCAGTTGAAAATATATTTTTCAAAAGTAGATTTGACACTTTATGCTTTTATGTTTATAATCGCACAACTGCCTTGCCGTGACGCGCTGATGCAGGA	8.03242	141.199	-4.95017	-6.49527
CCTGCGTTTCCTCGCTTTTGGTGAAACGCATCTGGCTGATGTGCTGGTGAGCAAGCAGTTGAAAATATATTTTTCAAAAGTAGATCTTAGACTTTATGCTTTTATGTTAATAATCGCACAACTGCCTTGCCGTGACGCGCTGATGCAGGA	0.254078	4.46634	-1.49657	-1.72083
ACTGGACGCGGAAGAGCGTGAAATACTGGCGCATCCGCTGGTGGGAGGGCTGATTCTCTTGAAAATATATTTTTCAAAAGTAGCCTTTACCTTTCCATTAGCGAGTATGTTAAACGCAGCATCGCGCAATCGTCTGGTGGTGGCGGTTGA	0.206471	3.62947	-1.28909	-1.34813
CTGGAAGAAAACGCCAAAAAAGAAGGTGTGAATAGCACCGAATCTGGCCTGCAATTCCGCGGAAAATTTTTTTTCAAAAGTACAATTTACATCGCGCATGATCGAAAGTATGTTCATTACACCGGTAAACTGATCGACGGCACCGTGTTT	1.12385	19.7557	-2.98344	-2.57492
ACTGGACGCGGAAGAGCGTGAAATACTGGCGCATCCGCTGGTGGGAGGGCTGATTCTCTTGAAAATATATTTTTCAAAAGTAGCCCTTAGACTTTATGCTTCGGCTCGGATAATCGCAGCATCGCGCAATCGTCTGGTGGTGGCGGTTGA	0.252512	4.43881	-1.49039	-1.96805
CCTGCGTTTCCTCGCTTTTGGTGAAACGCATCTGGCTGATGTGCTGGTGAGCAAGCAGTTCCACGAAGCAAACAATATGACTGATATTACATTTCCATTAGCGAGTATGATAATCGCACAACTGCCTTGCCGTGACGCGCTGATGCAGGA	0.176938	3.11032	-1.13473	-1.49836
ACTGGACGCGGAAGAGCGTGAAATACTGGCGCATCCGCTGGTGGGAGGGCTGATTCTCTTGGAAAATTTTTTTTCAAAAGTAGCCTTAAGAAGCACGAAAATGGAAGTGTTAAACGCAGCATCGCGCAATCGTCTGGTGGTGGCGGTTGA	0.144979	2.54853	-0.935518	-1.19689
CCTGCGTTTCCTCGCTTTTGGTGAAACGCATCTGGCTGATGTGCTGGTGAGCAAGCAGTTGAAAATATATTTTTCAAAAGTAGATTTTACCTTTCCATTAGCGAGTATGATAATCGCACAACTGCCTTGCCGTGACGCGCTGATGCAGGA	0.316718	5.56745	-1.71694	-1.853
TTGCGGTTTTTTCGGTTCAATCACCGCCTGCTGACGAGCTGGGCGCGTAGTGGACGGACGGAAAATATATTTTTCAAAAGTAGTGTTGCAAAGCACGAAAATGGAAGTTATAATCGCAACAGTTGCGGGTTCAGTCGGCAACGTGGAATT	9.30591	163.585	-5.09733	-4.78641
TTGAGCAGGCTTATCAGCTGGTGGTGGCAATCAACGGCCCACTGGCGCGTAACGAGGCGTGGAAAATTTTTTTTCAAAAGTAGCGCTTAGAATAACTTAGAAAGTAATTATAATAGCAGGATCAGCCGCTGCGGATGCGATTAAGCGAAC	0.35339	6.2121	-1.8265	-1.75314
TTGCGGTTTTTTCGGTTCAATCACCGCCTGCTGACGAGCTGGGCGCGTAGTGGACGGACGGGAAAATTTTTTTTCAAAAGTAGTGTTAAGAATAACTTAGAAAGTAATTATGTTCGCAACAGTTGCGGGTTCAGTCGGCAACGTGGAATT	0.135866	2.38834	-0.870597	-1.18611
GTTAACAAACAAGGAGAAAACAGTATGAAACACGGAATTAAAGCACTGCTCATTACCCTGGGAAAATTTTTTTTCAAAAGTACTCTTAAGAATAACTTAGAAAGTAATGATAATAAACCGACGGCGGTAGAAACCAAAGCGGAAGCTCCT	0.189267	3.32705	-1.20209	-1.1797
GCGGCGTAAACGCCTTATCCGGCCTACGGAGGGTGCGGGAATTTGTAGGCCTGATAAGACGCGCAAGCGTCGCATCAGGCAGTCGTTTACCAAAACTCATTTTATTTTGTTGTATTATCCAGCCTACGGAGGGTGCGGGAATTTGTAGGC	0.26878	4.72477	-1.55282	-1.46052
TTGCGGTTTTTTCGGTTCAATCACCGCCTGCTGACGAGCTGGGCGCGTAGTGGACGGACGGAAAATATATTTTTCAAAAGTAGTGATTACATTTCCATTAGCGAGTATGATAATCGCAACAGTTGCGGGTTCAGTCGGCAACGTGGAATT	3.38751	59.5477	-4.08678	-2.04378
GTTAACAAACAAGGAGAAAACAGTATGAAACACGGAATTAAAGCACTGCTCATTACCCTGGGAAAATTTTTTTTCAAAAGTACTCCTCAGATGGCTGAATGGTCTGTCTATAATAAACCGACGGCGGTAGAAACCAAAGCGGAAGCTCCT	0.230339	4.04903	-1.39848	-1.46577
AGCCGCTTTTAGCGGACGACGTGAGTAAACAAAACCCAGACATCATGGATAATGGCTGGGGGAAAATTTTTTTTCAAAAGTATGCTTAAGAAAAACTCATTTTATTTTTATGTTCGCCGGAAACAAAACTGGCTTCTGGCCCTGCTAACC	0.146474	2.57481	-0.945777	-1.36289
GTTAACAAACAAGGAGAAAACAGTATGAAACACGGAATTAAAGCACTGCTCATTACCCTGGAAAATATATTTTTCAAAAGTACTCCTTAGATCGCGCATGATCGAAAGTATAATAAACCGACGGCGGTAGAAACCAAAGCGGAAGCTCCT	0.173621	3.05202	-1.1158	-1.95127
GCGGCGTAAACGCCTTATCCGGCCTACGGAGGGTGCGGGAATTTGTAGGCCTGATAAGACGAAAATATATTTTTCAAAAGTATCGTTGACAATAACTTAGAAAGTAATTATAAATTATCCAGCCTACGGAGGGTGCGGGAATTTGTAGGC	19.7689	347.51	-5.85079	-3.50474
GTTAACAAACAAGGAGAAAACAGTATGAAACACGGAATTAAAGCACTGCTCATTACCCTGTCCCTGGCCTGTGCCGGAATGTCTCATTACATGGCTGAATGGTCTGTCTATAATAAACCGACGGCGGTAGAAACCAAAGCGGAAGCTCCT	0.175556	3.08602	-1.12688	-2.25851
CCTGCGTTTCCTCGCTTTTGGTGAAACGCATCTGGCTGATGTGCTGGTGAGCAAGCAGTTGGAAAATTTTTTTTCAAAAGTAGATTTTACAATAACTTAGAAAGTAATGATAATCGCACAACTGCCTTGCCGTGACGCGCTGATGCAGGA	0.290674	5.10964	-1.63113	-2.55319
ACTGGACGCGGAAGAGCGTGAAATACTGGCGCATCCGCTGGTGGGAGGGCTGATTCTCTTGGAAAATTTTTTTTCAAAAGTAGCCCTTAGATCGCGCATGATCGAAAGGATAACCGCAGCATCGCGCAATCGTCTGGTGGTGGCGGTTGA	0.149544	2.62877	-0.966514	-0.93563
CCTGCGTTTCCTCGCTTTTGGTGAAACGCATCTGGCTGATGTGCTGGTGAGCAAGCAGTTGAAAATATATTTTTCAAAAGTAGATTTTACACTTTATGCTTTTATGTTTATGTTCGCACAACTGCCTTGCCGTGACGCGCTGATGCAGGA	0.289417	5.08754	-1.62679	-3.10672
GTTAACAAACAAGGAGAAAACAGTATGAAACACGGAATTAAAGCACTGCTCATTACCCTGTCCCTGGCCTGTGCCGGAATGTCTCTTGACAAGCACGAAAATGGAAGTGTTGTAAAACCGACGGCGGTAGAAACCAAAGCGGAAGCTCCT	0.134396	2.3625	-0.859719	-1.38513
CTGGAAGAAAACGCCAAAAAAGAAGGTGTGAATAGCACCGAATCTGGCCTGCAATTCCGCGGAAAATTTTTTTTCAAAAGTACAATTGACATTTCCATTAGCGAGTATGATAATCATTACACCGGTAAACTGATCGACGGCACCGTGTTT	24.192	425.262	-6.0527	-4.4867
GTTAACAAACAAGGAGAAAACAGTATGAAACACGGAATTAAAGCACTGCTCATTACCCTGGGAAAATTTTTTTTCAAAAGTACTCTTTACCAGCACGAAAATGGAAGTTATGTTAAACCGACGGCGGTAGAAACCAAAGCGGAAGCTCCT	3.27043	57.4896	-4.0516	-1.45738
GTTAACAAACAAGGAGAAAACAGTATGAAACACGGAATTAAAGCACTGCTCATTACCCTGGGAAAATTTTTTTTCAAAAGTACTCCTTAGACTTTATGCTTCGGCTCGTATAATAAACCGACGGCGGTAGAAACCAAAGCGGAAGCTCCT	0.256375	4.50671	-1.50557	-1.30027
AGCCGCTTTTAGCGGACGACGTGAGTAAACAAAACCCAGACATCATGGATAATGGCTGGGGGAAAATTTTTTTTCAAAAGTATGCTTTACATTTCCATTAGCGAGTATGTTGTACGCCGGAAACAAAACTGGCTTCTGGCCCTGCTAACC	0.183564	3.2268	-1.17149	-1.36289
TTGCGGTTTTTTCGGTTCAATCACCGCCTGCTGACGAGCTGGGCGCGTAGTGGACGGACGGAAAATATATTTTTCAAAAGTAGTGTTGACACTTTATGCTTTTATGTTTATGTTCGCAACAGTTGCGGGTTCAGTCGGCAACGTGGAATT	11.9907	210.78	-5.35081	-5.00834
ACTGGACGCGGAAGAGCGTGAAATACTGGCGCATCCGCTGGTGGGAGGGCTGATTCTCTTGGAAAATTTTTTTTCAAAAGTAGCCTTTACAAGCACGAAAATGGAAGTAATAATCGCAGCATCGCGCAATCGTCTGGTGGTGGCGGTTGA	14.2528	250.545	-5.52364	-3.3916
CCTGCGTTTCCTCGCTTTTGGTGAAACGCATCTGGCTGATGTGCTGGTGAGCAAGCAGTTGAAAATATATTTTTCAAAAGTAGATCTCAGAAGCACGAAAATGGAAGTTATGTTCGCACAACTGCCTTGCCGTGACGCGCTGATGCAGGA	0.139244	2.44772	-0.895157	-0.698719
GCGGCGTAAACGCCTTATCCGGCCTACGGAGGGTGCGGGAATTTGTAGGCCTGATAAGACGCGCAAGCGTCGCATCAGGCAGTCGTTTACCTGGCTGAATGGTCTGTCTATAATTTATCCAGCCTACGGAGGGTGCGGGAATTTGTAGGC	0.165314	2.90599	-1.06677	-1.95565
GCGGCGTAAACGCCTTATCCGGCCTACGGAGGGTGCGGGAATTTGTAGGCCTGATAAGACGAAAATATATTTTTCAAAAGTATCGTTTACAATAACTTAGAAAGTAATGTTAAATTATCCAGCCTACGGAGGGTGCGGGAATTTGTAGGC	0.896231	15.7545	-2.75712	-2.54725
CTGGAAGAAAACGCCAAAAAAGAAGGTGTGAATAGCACCGAATCTGGCCTGCAATTCCGCGGAAAATTTTTTTTCAAAAGTACAATTGCAATGGCTGAATGGTCTGTCTATAATCATTACACCGGTAAACTGATCGACGGCACCGTGTTT	10.4788	184.202	-5.21604	-4.09284
TTGCGGTTTTTTCGGTTCAATCACCGCCTGCTGACGAGCTGGGCGCGTAGTGGACGGACGGAAAATATATTTTTCAAAAGTAGTGTTGCAAAGCACGAAAATGGAAGTGATAACCGCAACAGTTGCGGGTTCAGTCGGCAACGTGGAATT	0.342488	6.02046	-1.79516	-1.0463
GCGGCGTAAACGCCTTATCCGGCCTACGGAGGGTGCGGGAATTTGTAGGCCTGATAAGACGCGCAAGCGTCGCATCAGGCAGTCGTTGACAAGCACGAAAATGGAAGTAATAATTTATCCAGCCTACGGAGGGTGCGGGAATTTGTAGGC	9.30079	163.495	-5.09678	-3.96966
AGCCGCTTTTAGCGGACGACGTGAGTAAACAAAACCCAGACATCATGGATAATGGCTGGGCTTAATTGAGCGTAGTCGGTTATGCTTTACATGGCTGAATGGTCTGTCTATAATCGCCGGAAACAAAACTGGCTTCTGGCCCTGCTAACC	6.707	117.9	-4.76983	-4.17007
GTTAACAAACAAGGAGAAAACAGTATGAAACACGGAATTAAAGCACTGCTCATTACCCTGGGAAAATTTTTTTTCAAAAGTACTCTTAAGAAGCACGAAAATGGAAGTAATAATAAACCGACGGCGGTAGAAACCAAAGCGGAAGCTCCT	0.20842	3.66372	-1.29848	-1.24527
TTGAGCAGGCTTATCAGCTGGTGGTGGCAATCAACGGCCCACTGGCGCGTAACGAGGCGTGGAAAATTTTTTTTCAAAAGTAGCGTTTACCTCGCGCATGATCGAAAGGTTGTAAGCAGGATCAGCCGCTGCGGATGCGATTAAGCGAAC	0.22922	4.02937	-1.39361	-0.938869
CCTGCGTTTCCTCGCTTTTGGTGAAACGCATCTGGCTGATGTGCTGGTGAGCAAGCAGTTGAAAATATATTTTTCAAAAGTAGATTTGACACTTTATGCTTCGGCTCGTATAATCGCACAACTGCCTTGCCGTGACGCGCTGATGCAGGA	11.5487	203.01	-5.31326	-5.51479
AGCCGCTTTTAGCGGACGACGTGAGTAAACAAAACCCAGACATCATGGATAATGGCTGGGCTTAATTGAGCGTAGTCGGTTATGCATTACAATAACTTAGAAAGTAATTATGTTCGCCGGAAACAAAACTGGCTTCTGGCCCTGCTAACC	0.178277	3.13385	-1.14226	-1.10728
CCTGCGTTTCCTCGCTTTTGGTGAAACGCATCTGGCTGATGTGCTGGTGAGCAAGCAGTTGAAAATATATTTTTCAAAAGTAGATTTTACCAAAACTCATTTTATTTTGTTGTACGCACAACTGCCTTGCCGTGACGCGCTGATGCAGGA	0.183942	3.23345	-1.17355	-1.51135
TTGCGGTTTTTTCGGTTCAATCACCGCCTGCTGACGAGCTGGGCGCGTAGTGGACGGACGGAAAATATATTTTTCAAAAGTAGTGTTTACACTTTATGCTTCGGCTCGTATAAACGCAACAGTTGCGGGTTCAGTCGGCAACGTGGAATT	0.351547	6.1797	-1.82127	-2.33832
TTGAGCAGGCTTATCAGCTGGTGGTGGCAATCAACGGCCCACTGGCGCGTAACGAGGCGTGGGATGTCGCTCGCGAACTATTGCGTTTACATCGCGCATGATCGAAAGTATAATAGCAGGATCAGCCGCTGCGGATGCGATTAAGCGAAC	2.10913	37.0756	-3.61296	-3.42558
TTGCGGTTTTTTCGGTTCAATCACCGCCTGCTGACGAGCTGGGCGCGTAGTGGACGGACGGGAAAATTTTTTTTCAAAAGTAGTGTTTACCTCGCGCATGATCGAAAGTATGTTCGCAACAGTTGCGGGTTCAGTCGGCAACGTGGAATT	0.294141	5.17058	-1.64299	-1.40778
ACTGGACGCGGAAGAGCGTGAAATACTGGCGCATCCGCTGGTGGGAGGGCTGATTCTCTTGGAAAATTTTTTTTCAAAAGTAGCCCTCAGAAAAACTCATTTTATTTTAATAATCGCAGCATCGCGCAATCGTCTGGTGGTGGCGGTTGA	0.126852	2.22988	-0.801947	-1.3075
TTGAGCAGGCTTATCAGCTGGTGGTGGCAATCAACGGCCCACTGGCGCGTAACGAGGCGTGAAAATATATTTTTCAAAAGTAGCGCTCAGATCGCGCATGATCGAAAGGTTGTAAGCAGGATCAGCCGCTGCGGATGCGATTAAGCGAAC	0.128364	2.25646	-0.813797	-1.09753
CCTGCGTTTCCTCGCTTTTGGTGAAACGCATCTGGCTGATGTGCTGGTGAGCAAGCAGTTGAAAATATATTTTTCAAAAGTAGATTTTACCTCGCGCATGATCGAAAGGATAACCGCACAACTGCCTTGCCGTGACGCGCTGATGCAGGA	0.148998	2.61918	-0.96286	-1.42227
CTGGAAGAAAACGCCAAAAAAGAAGGTGTGAATAGCACCGAATCTGGCCTGCAATTCCGCGGAAAATTTTTTTTCAAAAGTACAATTAAGACTTTATGCTTCGGCTCGGTTAAACATTACACCGGTAAACTGATCGACGGCACCGTGTTT	0.148985	2.61894	-0.962771	-1.6501
ACTGGACGCGGAAGAGCGTGAAATACTGGCGCATCCGCTGGTGGGAGGGCTGATTCTCTTTACGCGTAACTATCATGATCCTGCCCTCAGATGGCTGAATGGTCTGTCGTTAAACGCAGCATCGCGCAATCGTCTGGTGGTGGCGGTTGA	0.14839	2.60849	-0.95877	-0.93563
TTGCGGTTTTTTCGGTTCAATCACCGCCTGCTGACGAGCTGGGCGCGTAGTGGACGGACGTTCAGCGGTTTGCGTTTTCGCCGTGCTCAGAAGCACGAAAATGGAAGTGATAACCGCAACAGTTGCGGGTTCAGTCGGCAACGTGGAATT	0.129383	2.27438	-0.821707	-0.719906
GTTAACAAACAAGGAGAAAACAGTATGAAACACGGAATTAAAGCACTGCTCATTACCCTGTCCCTGGCCTGTGCCGGAATGTCTCCTCAGAAGCACGAAAATGGAAGTAATAATAAACCGACGGCGGTAGAAACCAAAGCGGAAGCTCCT	0.139349	2.44955	-0.895906	-0.807434
GTTAACAAACAAGGAGAAAACAGTATGAAACACGGAATTAAAGCACTGCTCATTACCCTGGAAAATATATTTTTCAAAAGTACTCTTGCAATCGCGCATGATCGAAAGAATAATAAACCGACGGCGGTAGAAACCAAAGCGGAAGCTCCT	4.25654	74.8239	-4.31514	-3.13023
AGCCGCTTTTAGCGGACGACGTGAGTAAACAAAACCCAGACATCATGGATAATGGCTGGGGAAAATATATTTTTCAAAAGTATGCCTCAGACTTTATGCTTTTATGTTGATAACCGCCGGAAACAAAACTGGCTTCTGGCCCTGCTAACC	0.189575	3.33247	-1.20371	-1.28254
TTGCGGTTTTTTCGGTTCAATCACCGCCTGCTGACGAGCTGGGCGCGTAGTGGACGGACGGAAAATATATTTTTCAAAAGTAGTGTTGACATGGCTGAATGGTCTGTCAATAATCGCAACAGTTGCGGGTTCAGTCGGCAACGTGGAATT	9.07456	159.518	-5.07216	-5.21453
TTGCGGTTTTTTCGGTTCAATCACCGCCTGCTGACGAGCTGGGCGCGTAGTGGACGGACGTTCAGCGGTTTGCGTTTTCGCCGTGTTTACACTTTATGCTTCGGCTCGTATAAACGCAACAGTTGCGGGTTCAGTCGGCAACGTGGAATT	0.135935	2.38955	-0.871107	-1.23056
ACTGGACGCGGAAGAGCGTGAAATACTGGCGCATCCGCTGGTGGGAGGGCTGATTCTCTTGGAAAATTTTTTTTCAAAAGTAGCCTTAAGACTTTATGCTTCGGCTCGGATAACCGCAGCATCGCGCAATCGTCTGGTGGTGGCGGTTGA	0.210608	3.70219	-1.30893	-1.63468
ACTGGACGCGGAAGAGCGTGAAATACTGGCGCATCCGCTGGTGGGAGGGCTGATTCTCTTGAAAATATATTTTTCAAAAGTAGCCTTGCAACTTTATGCTTCGGCTCGGATAACCGCAGCATCGCGCAATCGTCTGGTGGTGGCGGTTGA	0.180967	3.18114	-1.15724	-1.942
GTTAACAAACAAGGAGAAAACAGTATGAAACACGGAATTAAAGCACTGCTCATTACCCTGTCCCTGGCCTGTGCCGGAATGTCTCTTTACACTTTATGCTTTTATGTTAATAATAAACCGACGGCGGTAGAAACCAAAGCGGAAGCTCCT	3.32078	58.3746	-4.06688	-2.85648
CTGGAAGAAAACGCCAAAAAAGAAGGTGTGAATAGCACCGAATCTGGCCTGCAATTCCGCGTGATCAACCAGGGTGAAGGCGCAACTTAGAAAAACTCATTTTATTTTGTTGTACATTACACCGGTAAACTGATCGACGGCACCGTGTTT	0.188212	3.3085	-1.19649	-0.948982
TTGAGCAGGCTTATCAGCTGGTGGTGGCAATCAACGGCCCACTGGCGCGTAACGAGGCGTGGAAAATTTTTTTTCAAAAGTAGCGCTCAGATTTCCATTAGCGAGTATTATAATAGCAGGATCAGCCGCTGCGGATGCGATTAAGCGAAC	1.07495	18.8961	-2.93895	-1.13533
GCGGCGTAAACGCCTTATCCGGCCTACGGAGGGTGCGGGAATTTGTAGGCCTGATAAGACGCGCAAGCGTCGCATCAGGCAGTCGTTGCAAAAAACTCATTTTATTTTGATAACTTATCCAGCCTACGGAGGGTGCGGGAATTTGTAGGC	0.129498	2.27639	-0.822589	-0.979046
AGCCGCTTTTAGCGGACGACGTGAGTAAACAAAACCCAGACATCATGGATAATGGCTGGGCTTAATTGAGCGTAGTCGGTTATGCTTTACAAAAACTCATTTTATTTTAATAATCGCCGGAAACAAAACTGGCTTCTGGCCCTGCTAACC	1.66152	29.2072	-3.37442	-3.16565
GCGGCGTAAACGCCTTATCCGGCCTACGGAGGGTGCGGGAATTTGTAGGCCTGATAAGACGCGCAAGCGTCGCATCAGGCAGTCGTTGACACTTTATGCTTTTATGTTGATAATTTATCCAGCCTACGGAGGGTGCGGGAATTTGTAGGC	3.61562	63.5575	-4.15195	-3.80514
TTGAGCAGGCTTATCAGCTGGTGGTGGCAATCAACGGCCCACTGGCGCGTAACGAGGCGTGAAAATATATTTTTCAAAAGTAGCGCTCAGATTTCCATTAGCGAGTATGATAATAGCAGGATCAGCCGCTGCGGATGCGATTAAGCGAAC	0.525758	9.24209	-2.22377	-0.938869
CCTGCGTTTCCTCGCTTTTGGTGAAACGCATCTGGCTGATGTGCTGGTGAGCAAGCAGTTCCACGAAGCAAACAATATGACTGATATTACAATAACTTAGAAAGTAATGATAATCGCACAACTGCCTTGCCGTGACGCGCTGATGCAGGA	0.144634	2.54246	-0.933131	-1.22319
CCTGCGTTTCCTCGCTTTTGGTGAAACGCATCTGGCTGATGTGCTGGTGAGCAAGCAGTTGGAAAATTTTTTTTCAAAAGTAGATTTAAGAAGCACGAAAATGGAAGTGATAACCGCACAACTGCCTTGCCGTGACGCGCTGATGCAGGA	0.186721	3.2823	-1.18854	-1.31964
AGCCGCTTTTAGCGGACGACGTGAGTAAACAAAACCCAGACATCATGGATAATGGCTGGGGAAAATATATTTTTCAAAAGTATGCTTAAGATCGCGCATGATCGAAAGGTTAAACGCCGGAAACAAAACTGGCTTCTGGCCCTGCTAACC	0.145249	2.55327	-0.937373	-1.253
TTGCGGTTTTTTCGGTTCAATCACCGCCTGCTGACGAGCTGGGCGCGTAGTGGACGGACGGGAAAATTTTTTTTCAAAAGTAGTGCTCAGATCGCGCATGATCGAAAGAATAATCGCAACAGTTGCGGGTTCAGTCGGCAACGTGGAATT	0.160682	2.82456	-1.03835	-1.19487
ACTGGACGCGGAAGAGCGTGAAATACTGGCGCATCCGCTGGTGGGAGGGCTGATTCTCTTTACGCGTAACTATCATGATCCTGCCTTTACCCTTTATGCTTTTATGTTGATAATCGCAGCATCGCGCAATCGTCTGGTGGTGGCGGTTGA	0.313627	5.51312	-1.70713	-1.40131
CCTGCGTTTCCTCGCTTTTGGTGAAACGCATCTGGCTGATGTGCTGGTGAGCAAGCAGTTGGAAAATTTTTTTTCAAAAGTAGATATTACATGGCTGAATGGTCTGTCAATAATCGCACAACTGCCTTGCCGTGACGCGCTGATGCAGGA	0.161397	2.83713	-1.04279	-1.79358
ACTGGACGCGGAAGAGCGTGAAATACTGGCGCATCCGCTGGTGGGAGGGCTGATTCTCTTGGAAAATTTTTTTTCAAAAGTAGCCATTACATTTCCATTAGCGAGTATAATAATCGCAGCATCGCGCAATCGTCTGGTGGTGGCGGTTGA	0.743848	13.0758	-2.57076	-2.04785
GTTAACAAACAAGGAGAAAACAGTATGAAACACGGAATTAAAGCACTGCTCATTACCCTGGGAAAATTTTTTTTCAAAAGTACTCTTGCAACTTTATGCTTTTATGTTTATAAAAAACCGACGGCGGTAGAAACCAAAGCGGAAGCTCCT	13.3151	234.06	-5.45558	-2.89697
TTGCGGTTTTTTCGGTTCAATCACCGCCTGCTGACGAGCTGGGCGCGTAGTGGACGGACGGGAAAATTTTTTTTCAAAAGTAGTGTTAAGACTTTATGCTTCGGCTCGTATAATCGCAACAGTTGCGGGTTCAGTCGGCAACGTGGAATT	0.340603	5.98733	-1.78965	-2.04959
TTGCGGTTTTTTCGGTTCAATCACCGCCTGCTGACGAGCTGGGCGCGTAGTGGACGGACGGAAAATATATTTTTCAAAAGTAGTGTTGACATCGCGCATGATCGAAAGTATAAACGCAACAGTTGCGGGTTCAGTCGGCAACGTGGAATT	12.2962	216.149	-5.37597	-4.25545
CCTGCGTTTCCTCGCTTTTGGTGAAACGCATCTGGCTGATGTGCTGGTGAGCAAGCAGTTGGAAAATTTTTTTTCAAAAGTAGATATTACATCGCGCATGATCGAAAGGTTAAACGCACAACTGCCTTGCCGTGACGCGCTGATGCAGGA	0.156816	2.75661	-1.014	-1.11933
CTGGAAGAAAACGCCAAAAAAGAAGGTGTGAATAGCACCGAATCTGGCCTGCAATTCCGCGAAAATATATTTTTCAAAAGTACAATTGACACTTTATGCTTTTATGTTGATAACCATTACACCGGTAAACTGATCGACGGCACCGTGTTT	0.320077	5.62651	-1.72749	-1.73245
CTGGAAGAAAACGCCAAAAAAGAAGGTGTGAATAGCACCGAATCTGGCCTGCAATTCCGCGTGATCAACCAGGGTGAAGGCGCAAATTACACTTTATGCTTTTATGTTGATAATCATTACACCGGTAAACTGATCGACGGCACCGTGTTT	0.145715	2.56147	-0.940583	-0.853174
CTGGAAGAAAACGCCAAAAAAGAAGGTGTGAATAGCACCGAATCTGGCCTGCAATTCCGCGTGATCAACCAGGGTGAAGGCGCAATTAAGATTTCCATTAGCGAGTATGATAACCATTACACCGGTAAACTGATCGACGGCACCGTGTTT	0.159858	2.81008	-1.03321	-0.948982
GTTAACAAACAAGGAGAAAACAGTATGAAACACGGAATTAAAGCACTGCTCATTACCCTGGGAAAATTTTTTTTCAAAAGTACTCCTTAGATTTCCATTAGCGAGTATGTTAAAAAACCGACGGCGGTAGAAACCAAAGCGGAAGCTCCT	0.246963	4.34127	-1.46817	-1.0854
CCTGCGTTTCCTCGCTTTTGGTGAAACGCATCTGGCTGATGTGCTGGTGAGCAAGCAGTTGAAAATATATTTTTCAAAAGTAGATCTTAGAATAACTTAGAAAGTAATGTTAAACGCACAACTGCCTTGCCGTGACGCGCTGATGCAGGA	0.223077	3.92138	-1.36644	-0.859779
CTGGAAGAAAACGCCAAAAAAGAAGGTGTGAATAGCACCGAATCTGGCCTGCAATTCCGCGGAAAATTTTTTTTCAAAAGTACAACTCAGATCGCGCATGATCGAAAGTATAAACATTACACCGGTAAACTGATCGACGGCACCGTGTTT	0.164987	2.90023	-1.06479	-0.948982
CTGGAAGAAAACGCCAAAAAAGAAGGTGTGAATAGCACCGAATCTGGCCTGCAATTCCGCGGAAAATTTTTTTTCAAAAGTACAATTGACATCGCGCATGATCGAAAGTATAAACATTACACCGGTAAACTGATCGACGGCACCGTGTTT	19.388	340.814	-5.83134	-3.76461
CCTGCGTTTCCTCGCTTTTGGTGAAACGCATCTGGCTGATGTGCTGGTGAGCAAGCAGTTGGAAAATTTTTTTTCAAAAGTAGATTTTACACTTTATGCTTCGGCTCGGTTAAACGCACAACTGCCTTGCCGTGACGCGCTGATGCAGGA	0.184981	3.2517	-1.17918	-1.89431
ACTGGACGCGGAAGAGCGTGAAATACTGGCGCATCCGCTGGTGGGAGGGCTGATTCTCTTGAAAATATATTTTTCAAAAGTAGCCATTACAATAACTTAGAAAGTAATTATGTTCGCAGCATCGCGCAATCGTCTGGTGGTGGCGGTTGA	0.161315	2.83568	-1.04228	-0.610926
AGCCGCTTTTAGCGGACGACGTGAGTAAACAAAACCCAGACATCATGGATAATGGCTGGGGAAAATATATTTTTCAAAAGTATGCTTTACACTTTATGCTTTTATGTTTATAAACGCCGGAAACAAAACTGGCTTCTGGCCCTGCTAACC	1.93231	33.9674	-3.5254	-3.09653
TTGAGCAGGCTTATCAGCTGGTGGTGGCAATCAACGGCCCACTGGCGCGTAACGAGGCGTGGGATGTCGCTCGCGAACTATTGCGTTGACATCGCGCATGATCGAAAGAATAATAGCAGGATCAGCCGCTGCGGATGCGATTAAGCGAAC	2.00128	35.1797	-3.56047	-3.8365
TTGAGCAGGCTTATCAGCTGGTGGTGGCAATCAACGGCCCACTGGCGCGTAACGAGGCGTGGGATGTCGCTCGCGAACTATTGCGTTAAGAAGCACGAAAATGGAAGTAATAATAGCAGGATCAGCCGCTGCGGATGCGATTAAGCGAAC	0.111319	1.95683	-0.671324	-0.938869
TTGAGCAGGCTTATCAGCTGGTGGTGGCAATCAACGGCCCACTGGCGCGTAACGAGGCGTGAAAATATATTTTTCAAAAGTAGCGTTTACAATAACTTAGAAAGTAATTATAATAGCAGGATCAGCCGCTGCGGATGCGATTAAGCGAAC	2.29834	40.4016	-3.69887	-3.92447
CTGGAAGAAAACGCCAAAAAAGAAGGTGTGAATAGCACCGAATCTGGCCTGCAATTCCGCGTGATCAACCAGGGTGAAGGCGCAACTTAGACTTTATGCTTTTATGTTTATAAACATTACACCGGTAAACTGATCGACGGCACCGTGTTT	0.166736	2.93098	-1.07534	-0.817256
CCTGCGTTTCCTCGCTTTTGGTGAAACGCATCTGGCTGATGTGCTGGTGAGCAAGCAGTTGAAAATATATTTTTCAAAAGTAGATTTGACATCGCGCATGATCGAAAGAATAATCGCACAACTGCCTTGCCGTGACGCGCTGATGCAGGA	3.11271	54.717	-4.00217	-4.42382
TTGAGCAGGCTTATCAGCTGGTGGTGGCAATCAACGGCCCACTGGCGCGTAACGAGGCGTGAAAATATATTTTTCAAAAGTAGCGTTGACAAGCACGAAAATGGAAGTGATAACAGCAGGATCAGCCGCTGCGGATGCGATTAAGCGAAC	0.17389	3.05674	-1.11735	-1.59439
CCTGCGTTTCCTCGCTTTTGGTGAAACGCATCTGGCTGATGTGCTGGTGAGCAAGCAGTTGAAAATATATTTTTCAAAAGTAGATTTTACAAGCACGAAAATGGAAGTTATAATCGCACAACTGCCTTGCCGTGACGCGCTGATGCAGGA	6.7744	119.084	-4.77983	-4.60414
GTTAACAAACAAGGAGAAAACAGTATGAAACACGGAATTAAAGCACTGCTCATTACCCTGGAAAATATATTTTTCAAAAGTACTCTTAAGATTTCCATTAGCGAGTATGTTGTAAAACCGACGGCGGTAGAAACCAAAGCGGAAGCTCCT	0.164905	2.89879	-1.06429	-1.08728
AGCCGCTTTTAGCGGACGACGTGAGTAAACAAAACCCAGACATCATGGATAATGGCTGGGGGAAAATTTTTTTTCAAAAGTATGCTTAAGAATAACTTAGAAAGTAATGATAACCGCCGGAAACAAAACTGGCTTCTGGCCCTGCTAACC	0.147291	2.58916	-0.951334	-1.36289
GTTAACAAACAAGGAGAAAACAGTATGAAACACGGAATTAAAGCACTGCTCATTACCCTGGGAAAATTTTTTTTCAAAAGTACTCTTTACCCTTTATGCTTTTATGTTTATAATAAACCGACGGCGGTAGAAACCAAAGCGGAAGCTCCT	2.72229	47.8541	-3.86816	-2.24888
ACTGGACGCGGAAGAGCGTGAAATACTGGCGCATCCGCTGGTGGGAGGGCTGATTCTCTTGAAAATATATTTTTCAAAAGTAGCCTTTACCTTTCCATTAGCGAGTATGATAACCGCAGCATCGCGCAATCGTCTGGTGGTGGCGGTTGA	0.388789	6.83436	-1.92196	-1.36473
AGCCGCTTTTAGCGGACGACGTGAGTAAACAAAACCCAGACATCATGGATAATGGCTGGGCTTAATTGAGCGTAGTCGGTTATGCATTACAAGCACGAAAATGGAAGTGATAATCGCCGGAAACAAAACTGGCTTCTGGCCCTGCTAACC	0.171511	3.01492	-1.10357	-1.60247
CTGGAAGAAAACGCCAAAAAAGAAGGTGTGAATAGCACCGAATCTGGCCTGCAATTCCGCGAAAATATATTTTTCAAAAGTACAATTAAGATCGCGCATGATCGAAAGGATAACCATTACACCGGTAAACTGATCGACGGCACCGTGTTT	0.178359	3.1353	-1.14273	-1.67712
GTTAACAAACAAGGAGAAAACAGTATGAAACACGGAATTAAAGCACTGCTCATTACCCTGGAAAATATATTTTTCAAAAGTACTCTTTACCCTTTATGCTTCGGCTCGTATAAAAAACCGACGGCGGTAGAAACCAAAGCGGAAGCTCCT	0.214997	3.77934	-1.32955	-1.72158
TTGAGCAGGCTTATCAGCTGGTGGTGGCAATCAACGGCCCACTGGCGCGTAACGAGGCGTGGGATGTCGCTCGCGAACTATTGCGCTTAGACTTTATGCTTTTATGTTGTTAAAAGCAGGATCAGCCGCTGCGGATGCGATTAAGCGAAC	0.183464	3.22505	-1.17095	-1.08968
TTGCGGTTTTTTCGGTTCAATCACCGCCTGCTGACGAGCTGGGCGCGTAGTGGACGGACGTTCAGCGGTTTGCGTTTTCGCCGTGCTTAGATGGCTGAATGGTCTGTCAATAATCGCAACAGTTGCGGGTTCAGTCGGCAACGTGGAATT	0.13696	2.40756	-0.878615	-0.67657
ACTGGACGCGGAAGAGCGTGAAATACTGGCGCATCCGCTGGTGGGAGGGCTGATTCTCTTTACGCGTAACTATCATGATCCTGCCCTCAGAAGCACGAAAATGGAAGTTATAATCGCAGCATCGCGCAATCGTCTGGTGGTGGCGGTTGA	0.195806	3.44199	-1.23605	-1.54424
ACTGGACGCGGAAGAGCGTGAAATACTGGCGCATCCGCTGGTGGGAGGGCTGATTCTCTTGGAAAATTTTTTTTCAAAAGTAGCCTTAAGAAAAACTCATTTTATTTTGATAATCGCAGCATCGCGCAATCGTCTGGTGGTGGCGGTTGA	0.167644	2.94695	-1.08077	-1.83557
AGCCGCTTTTAGCGGACGACGTGAGTAAACAAAACCCAGACATCATGGATAATGGCTGGGGGAAAATTTTTTTTCAAAAGTATGCTTGACAAAAACTCATTTTATTTTAATAATCGCCGGAAACAAAACTGGCTTCTGGCCCTGCTAACC	22.6512	398.177	-5.9869	-5.05618
ACTGGACGCGGAAGAGCGTGAAATACTGGCGCATCCGCTGGTGGGAGGGCTGATTCTCTTGAAAATATATTTTTCAAAAGTAGCCTTTACATCGCGCATGATCGAAAGTATGTTCGCAGCATCGCGCAATCGTCTGGTGGTGGCGGTTGA	1.49984	26.3651	-3.27204	-3.10027
GTTAACAAACAAGGAGAAAACAGTATGAAACACGGAATTAAAGCACTGCTCATTACCCTGGAAAATATATTTTTCAAAAGTACTCTTAAGACTTTATGCTTCGGCTCGAATAATAAACCGACGGCGGTAGAAACCAAAGCGGAAGCTCCT	0.151478	2.66277	-0.979368	-1.67709
CCTGCGTTTCCTCGCTTTTGGTGAAACGCATCTGGCTGATGTGCTGGTGAGCAAGCAGTTGAAAATATATTTTTCAAAAGTAGATTTTACCTTTCCATTAGCGAGTATTATAAACGCACAACTGCCTTGCCGTGACGCGCTGATGCAGGA	0.290615	5.10861	-1.63093	-2.27341
AGCCGCTTTTAGCGGACGACGTGAGTAAACAAAACCCAGACATCATGGATAATGGCTGGGGAAAATATATTTTTCAAAAGTATGCTTAAGACTTTATGCTTCGGCTCGTATAATCGCCGGAAACAAAACTGGCTTCTGGCCCTGCTAACC	0.320754	5.63841	-1.7296	-1.85709
CTGGAAGAAAACGCCAAAAAAGAAGGTGTGAATAGCACCGAATCTGGCCTGCAATTCCGCGAAAATATATTTTTCAAAAGTACAACTCAGAAGCACGAAAATGGAAGTGTTGTACATTACACCGGTAAACTGATCGACGGCACCGTGTTT	0.155702	2.73702	-1.00687	-1.74328
GTTAACAAACAAGGAGAAAACAGTATGAAACACGGAATTAAAGCACTGCTCATTACCCTGTCCCTGGCCTGTGCCGGAATGTCTCTTGCAACTTTATGCTTTTATGTTAATAATAAACCGACGGCGGTAGAAACCAAAGCGGAAGCTCCT	5.10706	89.7749	-4.49731	-2.78755
TTGAGCAGGCTTATCAGCTGGTGGTGGCAATCAACGGCCCACTGGCGCGTAACGAGGCGTGGGATGTCGCTCGCGAACTATTGCGTTGCAAAGCACGAAAATGGAAGTTATAATAGCAGGATCAGCCGCTGCGGATGCGATTAAGCGAAC	2.59952	45.6959	-3.82201	-3.38873
TTGCGGTTTTTTCGGTTCAATCACCGCCTGCTGACGAGCTGGGCGCGTAGTGGACGGACGGAAAATATATTTTTCAAAAGTAGTGCTCAGAATAACTTAGAAAGTAATGATAATCGCAACAGTTGCGGGTTCAGTCGGCAACGTGGAATT	0.137352	2.41446	-0.881477	-1.17853
AGCCGCTTTTAGCGGACGACGTGAGTAAACAAAACCCAGACATCATGGATAATGGCTGGGGGAAAATTTTTTTTCAAAAGTATGCCTTAGATTTCCATTAGCGAGTATGATAATCGCCGGAAACAAAACTGGCTTCTGGCCCTGCTAACC	0.8398	14.7625	-2.69209	-1.7073
CTGGAAGAAAACGCCAAAAAAGAAGGTGTGAATAGCACCGAATCTGGCCTGCAATTCCGCGGAAAATTTTTTTTCAAAAGTACAACTTAGAATAACTTAGAAAGTAATGTTGTACATTACACCGGTAAACTGATCGACGGCACCGTGTTT	0.157903	2.77572	-1.02091	-1.45387
CTGGAAGAAAACGCCAAAAAAGAAGGTGTGAATAGCACCGAATCTGGCCTGCAATTCCGCGAAAATATATTTTTCAAAAGTACAATTGCAATCGCGCATGATCGAAAGGATAACCATTACACCGGTAAACTGATCGACGGCACCGTGTTT	0.154673	2.71894	-1.00024	-1.66131
GCGGCGTAAACGCCTTATCCGGCCTACGGAGGGTGCGGGAATTTGTAGGCCTGATAAGACGCGCAAGCGTCGCATCAGGCAGTCGTTAAGACTTTATGCTTTTATGTTGATAATTTATCCAGCCTACGGAGGGTGCGGGAATTTGTAGGC	0.121356	2.13327	-0.757657	-0.931496
ACTGGACGCGGAAGAGCGTGAAATACTGGCGCATCCGCTGGTGGGAGGGCTGATTCTCTTGAAAATATATTTTTCAAAAGTAGCCTTGACAAAAACTCATTTTATTTTGATAACCGCAGCATCGCGCAATCGTCTGGTGGTGGCGGTTGA	0.263856	4.63822	-1.53433	-2.95896
CCTGCGTTTCCTCGCTTTTGGTGAAACGCATCTGGCTGATGTGCTGGTGAGCAAGCAGTTCCACGAAGCAAACAATATGACTGATTTTACCCTTTATGCTTCGGCTCGAATAATCGCACAACTGCCTTGCCGTGACGCGCTGATGCAGGA	0.198303	3.48589	-1.24872	-0.904892
TTGAGCAGGCTTATCAGCTGGTGGTGGCAATCAACGGCCCACTGGCGCGTAACGAGGCGTGGGATGTCGCTCGCGAACTATTGCGATTACATGGCTGAATGGTCTGTCAATAATAGCAGGATCAGCCGCTGCGGATGCGATTAAGCGAAC	0.17359	3.05147	-1.11562	-1.32376
TTGAGCAGGCTTATCAGCTGGTGGTGGCAATCAACGGCCCACTGGCGCGTAACGAGGCGTGGAAAATTTTTTTTCAAAAGTAGCGTTTACATCGCGCATGATCGAAAGGATAACAGCAGGATCAGCCGCTGCGGATGCGATTAAGCGAAC	0.189415	3.32964	-1.20287	-0.850208
AGCCGCTTTTAGCGGACGACGTGAGTAAACAAAACCCAGACATCATGGATAATGGCTGGGGGAAAATTTTTTTTCAAAAGTATGCTTGCAATTTCCATTAGCGAGTATGATAACCGCCGGAAACAAAACTGGCTTCTGGCCCTGCTAACC	0.372801	6.55332	-1.87997	-1.36289
GCGGCGTAAACGCCTTATCCGGCCTACGGAGGGTGCGGGAATTTGTAGGCCTGATAAGACGGAAAATTTTTTTTCAAAAGTATCGCTCAGAATAACTTAGAAAGTAATTATAAATTATCCAGCCTACGGAGGGTGCGGGAATTTGTAGGC	0.163784	2.8791	-1.05748	-1.20997
CCTGCGTTTCCTCGCTTTTGGTGAAACGCATCTGGCTGATGTGCTGGTGAGCAAGCAGTTCCACGAAGCAAACAATATGACTGATCTCAGACTTTATGCTTCGGCTCGGTTAAACGCACAACTGCCTTGCCGTGACGCGCTGATGCAGGA	0.154041	2.70783	-0.996148	-0.574658
ACTGGACGCGGAAGAGCGTGAAATACTGGCGCATCCGCTGGTGGGAGGGCTGATTCTCTTGAAAATATATTTTTCAAAAGTAGCCCTCAGAAAAACTCATTTTATTTTGTTGTACGCAGCATCGCGCAATCGTCTGGTGGTGGCGGTTGA	0.197532	3.47233	-1.24483	-0.893384
CTGGAAGAAAACGCCAAAAAAGAAGGTGTGAATAGCACCGAATCTGGCCTGCAATTCCGCGTGATCAACCAGGGTGAAGGCGCAATTGCAAAAAACTCATTTTATTTTGTTAAACATTACACCGGTAAACTGATCGACGGCACCGTGTTT	0.152699	2.68423	-0.987392	-0.948982
AGCCGCTTTTAGCGGACGACGTGAGTAAACAAAACCCAGACATCATGGATAATGGCTGGGCTTAATTGAGCGTAGTCGGTTATGCCTCAGATTTCCATTAGCGAGTATGATAACCGCCGGAAACAAAACTGGCTTCTGGCCCTGCTAACC	0.171398	3.01294	-1.10292	-1.22131
ACTGGACGCGGAAGAGCGTGAAATACTGGCGCATCCGCTGGTGGGAGGGCTGATTCTCTTGGAAAATTTTTTTTCAAAAGTAGCCTTAAGATGGCTGAATGGTCTGTCAATAATCGCAGCATCGCGCAATCGTCTGGTGGTGGCGGTTGA	0.164442	2.89067	-1.06149	-1.27118
TTGCGGTTTTTTCGGTTCAATCACCGCCTGCTGACGAGCTGGGCGCGTAGTGGACGGACGGGAAAATTTTTTTTCAAAAGTAGTGTTTACAAAAACTCATTTTATTTTGTTGTACGCAACAGTTGCGGGTTCAGTCGGCAACGTGGAATT	0.178554	3.13873	-1.14382	-1.67782
GCGGCGTAAACGCCTTATCCGGCCTACGGAGGGTGCGGGAATTTGTAGGCCTGATAAGACGCGCAAGCGTCGCATCAGGCAGTCGCTTAGAAGCACGAAAATGGAAGTTATGTTTTATCCAGCCTACGGAGGGTGCGGGAATTTGTAGGC	0.167421	2.94303	-1.07944	-0.931496
TTGAGCAGGCTTATCAGCTGGTGGTGGCAATCAACGGCCCACTGGCGCGTAACGAGGCGTGAAAATATATTTTTCAAAAGTAGCGTTTACAATAACTTAGAAAGTAATAATAATAGCAGGATCAGCCGCTGCGGATGCGATTAAGCGAAC	1.44565	25.4125	-3.23524	-2.90197
CTGGAAGAAAACGCCAAAAAAGAAGGTGTGAATAGCACCGAATCTGGCCTGCAATTCCGCGGAAAATTTTTTTTCAAAAGTACAATTGCAATCGCGCATGATCGAAAGGTTAAACATTACACCGGTAAACTGATCGACGGCACCGTGTTT	0.156435	2.7499	-1.01157	-0.948982
CCTGCGTTTCCTCGCTTTTGGTGAAACGCATCTGGCTGATGTGCTGGTGAGCAAGCAGTTGAAAATATATTTTTCAAAAGTAGATTTTACCCTTTATGCTTCGGCTCGTATAAACGCACAACTGCCTTGCCGTGACGCGCTGATGCAGGA	0.272358	4.78766	-1.56604	-2.12894
CTGGAAGAAAACGCCAAAAAAGAAGGTGTGAATAGCACCGAATCTGGCCTGCAATTCCGCGTGATCAACCAGGGTGAAGGCGCAATTGACAATAACTTAGAAAGTAATGTTAAACATTACACCGGTAAACTGATCGACGGCACCGTGTTT	0.187447	3.29506	-1.19242	-0.917471
CTGGAAGAAAACGCCAAAAAAGAAGGTGTGAATAGCACCGAATCTGGCCTGCAATTCCGCGAAAATATATTTTTCAAAAGTACAATTGCAACTTTATGCTTCGGCTCGGATAATCATTACACCGGTAAACTGATCGACGGCACCGTGTTT	0.444637	7.8161	-2.05619	-1.68549
TTGAGCAGGCTTATCAGCTGGTGGTGGCAATCAACGGCCCACTGGCGCGTAACGAGGCGTGAAAATATATTTTTCAAAAGTAGCGTTGCAATTTCCATTAGCGAGTATTATAAAAGCAGGATCAGCCGCTGCGGATGCGATTAAGCGAAC	2.56008	45.0026	-3.80672	-2.60792
ACTGGACGCGGAAGAGCGTGAAATACTGGCGCATCCGCTGGTGGGAGGGCTGATTCTCTTTACGCGTAACTATCATGATCCTGCCTTGACATTTCCATTAGCGAGTATGTTAAACGCAGCATCGCGCAATCGTCTGGTGGTGGCGGTTGA	0.165916	2.91658	-1.07041	-1.89041
CCTGCGTTTCCTCGCTTTTGGTGAAACGCATCTGGCTGATGTGCTGGTGAGCAAGCAGTTGAAAATATATTTTTCAAAAGTAGATATTACACTTTATGCTTTTATGTTAATAATCGCACAACTGCCTTGCCGTGACGCGCTGATGCAGGA	0.487958	8.57762	-2.14916	-1.92887
TTGCGGTTTTTTCGGTTCAATCACCGCCTGCTGACGAGCTGGGCGCGTAGTGGACGGACGGGAAAATTTTTTTTCAAAAGTAGTGCTTAGATCGCGCATGATCGAAAGAATAATCGCAACAGTTGCGGGTTCAGTCGGCAACGTGGAATT	0.143151	2.51639	-0.922827	-1.28492
AGCCGCTTTTAGCGGACGACGTGAGTAAACAAAACCCAGACATCATGGATAATGGCTGGGGAAAATATATTTTTCAAAAGTATGCCTCAGAAAAACTCATTTTATTTTGTTAAACGCCGGAAACAAAACTGGCTTCTGGCCCTGCTAACC	0.157332	2.76568	-1.01729	-1.12137
ACTGGACGCGGAAGAGCGTGAAATACTGGCGCATCCGCTGGTGGGAGGGCTGATTCTCTTGGAAAATTTTTTTTCAAAAGTAGCCTTGACATTTCCATTAGCGAGTATGTTAAACGCAGCATCGCGCAATCGTCTGGTGGTGGCGGTTGA	0.15867	2.78919	-1.02575	-2.10015
ACTGGACGCGGAAGAGCGTGAAATACTGGCGCATCCGCTGGTGGGAGGGCTGATTCTCTTGAAAATATATTTTTCAAAAGTAGCCATTACATCGCGCATGATCGAAAGTATAAACGCAGCATCGCGCAATCGTCTGGTGGTGGCGGTTGA	0.166369	2.92454	-1.07314	-1.67901
[truncated: 9,933 more rows]

## Sheet: Hossain et al. (Fig S9c)
Promoter	Activity	TX/TXref	Observed log(TX/Txref)	Predicted log(TX/Txref)
[truncated: 4,350 more rows]

[truncated: 3 more sheets: Pl, Pr, 36 N]
