# Supplementary material for: Automated model-predictive design of synthetic promoters to control transcriptional profiles in bacteria
Source: Nat Commun. 2022 Sep 2;13:5159. doi: 10.1038/s41467-022-32829-5 (PMC9440211; doi:10.1038/s41467-022-32829-5)
Supplement: Supplementary file 7 — Supplementary Data 3 [file 41467_2022_32829_MOESM7_ESM.xlsx]

## Sheet: Pl (Fig S11a)
Promoter	TX/TXref	Mean	log10(TX/Txref)	log10(Pon) Standard	log10(Pon) Extended
gcgcccgctgatcctcctcgaggataaatatatatttctggcggtcttgacatcaataccactggcactgaaactcagcacatcatcatgaattcattaaagaggagaaaggtaccatgagtaaaggagaagaactttt	106.809	1.11259	2.02861	-2.14605	-1.17414
gcgcccgctgatcctcctcgagggtaaataattacctctggcgttgttgacctacatgccactaatggtgatactgaccccatcagtaggaattcattaaagaggagaaaggtaccatgagtaaaggagaagaactttt	196.483	2.04669	2.29332	-1.03084	-0.642848
gcgcccgctgatcctcctcgaggataaatatttttctatggcggtgttgacatatgtaccactgacgttgacactgagcacatcagcaggaattcattaaagaggagaaaggtaccatgagtaaaggagaagaactttt	214.328	2.23258	2.33108	-1.1918	-0.504659
gcgcccgctgatcctcctcgaggataaccatttatctctggcgatgttgacatatatgccactggccgtcatattgagcaaatcagccggaattcattaaagaggagaaaggtaccatgagtaaaggagaagaactttt	210.134	2.1889	2.3225	-1.02279	-0.38186
gcgcccgctgatcctcctcgagggtgaatatttatctctggcggtgttgtcagaagtaccactggcggagatactgagcacatcatcaggaattcattaaagaggagaaaggtaccatgagtaaaggagaagaactttt	99.3785	1.03519	1.99729	-1.71948	-1.2127
gcgcccgctgatcctcctcgaggataaataattatctctggctgtgttgtcataaatcccacggtcggtgatactgagcatttaagcaggaattcattaaagaggagaaaggtaccatgagtaaaggagaagaactttt	117.668	1.22571	2.07066	-0.992343	-0.491355
gcgcccgctgatcctcctcgaggagagatttttatctctggcggtgttgccataaatgccactggcagtgatactgtgcacatcagcaggaattcattaaagaggagaaaggtaccatgagtaaaggagaagaactttt	177.785	1.85193	2.2499	-1.42831	-0.661833
gcgcccgctgatcctcctcgaggatacatacttgtctctggcggtgttgacataaataccactggcgttgatagtgagtagatctacacgaattcattaaagaggagaaaggtaccatgagtaaaggagaagaactttt	116.282	1.21127	2.06551	-1.18277	-0.564078
gcgcccgctgatcctcctcgaggataaatatctagctctggcggtgttgacataaatacccctgccggtaacacttcgcacttcagcatgaattcattaaagaggagaaaggtaccatgagtaaaggagaagaactttt	170.864	1.77983	2.23265	-0.925055	-0.511377
gcgcccgctgatcctcctcgaggataaatttttatctctggcgttgttgacataaataccactggcgctgatcctgagcacattagcaggaattcattaaagaggagaaaggtaccatgagtaaaggagaagaactttt	101.908	1.06154	2.00821	-1.85057	-0.949153
gcgcccgctgatcctcctcgaggttaaatattcatctctagtgcagttgacataaataacactggcgatgaaacttaccacatcagcaagaattcattaaagaggagaaaggtaccatgagtaaaggagaagaactttt	99.6564	1.03809	1.99851	-0.958605	-0.647814
gcgcccgctgatcctcctcgaggctaaatatgtgtctctggcggtgttgacataaataccagtggccctgatactcagcatatgaacacgaattcattaaagaggagaaaggtaccatgagtaaaggagaagaactttt	210.827	2.19612	2.32393	-1.38656	-0.671754
gcgcccgctgatcctcctcgaggataaataaatatctctggcggtattgacctaaataccactggcggtgattcttagcacatcaccaggaattcattaaagaggagaaaggtaccatgagtaaaggagaagaactttt	97.0071	1.01049	1.9868	-1.5906	-1.08271
gcgcccgctgatcctcctcgagtataaatattaatctctggcggtggtgacataaatgctaatggcggtgataatgagcacatcagctagaattcattaaagaggagaaaggtaccatgagtaaaggagaagaactttt	110.347	1.14945	2.04276	-1.58011	-0.949216
gcgcccgctgatcctcctcgaggataaatagtgatctctggcggtgttgacataacttccagtggcggtcagactgagcacctcagctggaattcattaaagaggagaaaggtaccatgagtaaaggagaagaactttt	217.59	2.26656	2.33764	-0.84926	-0.353421
gcgcccgctgatcctcctcgaggataaatatttttctctgacagtctttacacaaatttcactggctgtaaaactgaagacatcagcaagaattcattaaagaggagaaaggtaccatgagtaaaggagaagaactttt	102.699	1.06978	2.01157	-1.65118	-1.08094
gcgcccgctgatcctcctcgagcatgaatatttatctctggccgtctggacataaataccgctggcgttgatactgagcacatcatcaggaattcattaaagaggagaaaggtaccatgagtaaaggagaagaactttt	99.5981	1.03748	1.99825	-1.54217	-0.860232
gcgcccgctgatcctcctcgaggataactatttatccctggcgatgttgacataaataccactggccgagatactgaacacatcagcacgaattcattaaagaggagaaaggtaccatgagtaaaggagaagaactttt	213.318	2.22207	2.32903	-0.935177	-0.386356
gcgcccgctgatcctcctcgaggttaaatatttgtctctggcggtgttgagataaataccacaggcggggatactgagcacatcagcatgaattcattaaagaggagaaaggtaccatgagtaaaggagaagaactttt	85.8926	0.894715	1.93396	-1.37307	-0.597275
gcgcccgctgatcctcctcgaggttaaatatttatctatggcggcgttgacataaatcccattcgccgtcattctgatcacgtaagcaagaattcattaaagaggagaaaggtaccatgagtaaaggagaagaactttt	221.812	2.31054	2.34598	-1.31643	-0.669867
gcgcccgctgatcctcctcgaggataaatcttaatctctgacgctgtttgcatacaacccactagcggttattcttagcacatcagcacgaattcattaaagaggagaaaggtaccatgagtaaaggagaagaactttt	97.7173	1.01789	1.98997	-1.03913	-1.05541
gcgcccgctgatcctcctcgaggataaatattcttctctcgcgatgttgacataagtaccactggcggtgatactgagcgcatccgcatgaattcattaaagaggagaaaggtaccatgagtaaaggagaagaactttt	283.534	2.95348	2.45261	-0.599998	-0.240951
gcgcccgctgatcctcctcgaggataaatatttatctctggcagtgttgacataaataccactgtcggcgattctgagcacttccgcatgaattcattaaagaggagaaaggtaccatgagtaaaggagaagaactttt	267.75	2.78906	2.42773	-0.70602	-0.349271
aagcgcccgctgatcctcctcgaggatatatttctctctggcggtgttgccataattatcactggcgttgatactgagcacatcggcaagaattcattaaagaggagaaaggtaccatgagtaaaggagaagaactttt	108.16	1.12667	2.03407	-1.34032	-0.654498
gcgcccgctgatcctcctcgagggcaaatacttatctctggcgatgttgacatcaatacacgtggcgcggatacttagcacatcagcaggaattcattaaagaggagaaaggtaccatgagtaaaggagaagaactttt	201.612	2.10012	2.30452	-0.989579	-0.399188
gcgcccgctgatcctcctcgaggataaatatttatctctggcaattttgacataaataccactgactgcgatactgaacacttctgtaggaattcattaaagaggagaaaggtaccatgagtaaaggagaagaactttt	214.126	2.23048	2.33067	-0.483119	-0.357313
gcgcccgctgatcctcctcgaggatagatatttatctctcggggtgttgccacaaataccactcgctaccatactgagcacatcaaccagaattcattaaagaggagaaaggtaccatgagtaaaggagaagaactttt	109.478	1.1404	2.03933	-0.858656	-0.48825
gcgcccgctgatcctcctcgagaagatatatttatctctggcggagttgacaactatatcacaggaggtgagcctgagcacatcagcgggaattcattaaagaggagaaaggtaccatgagtaaaggagaagaactttt	18.6612	0.194387	1.27094	-1.78428	-1.04606
gcgcccgctgatcctcctcgaggataaatatttatctctggaggtgttgacaaaaataccactgtcggtgattctctacacaacagcaggaattcattaaagaggagaaaggtaccatgagtaaaggagaagaactttt	283.225	2.95026	2.45213	-0.847044	-0.566465
gcgcccgctgatcctcctcgaggattaatatttgtatctggaggtgttgtcatgataaccactgtcggtcatactgagcacttctgctagaattcattaaagaggagaaaggtaccatgagtaaaggagaagaactttt	262.941	2.73897	2.41986	-0.884674	-0.387835
gcgcccgctgatcctcctcgaggacaaatatttatgtctggcgatgttgacataaataccactgccggtgatactgagcacatcagtaggaattcattaaagaggagaaaggtaccatgagtaaaggagaagaactttt	284.193	2.96034	2.45361	-0.458723	-0.240291
gcgcccgctgatcctcctcgaggataaatttttatctctggctgtgttgacctaactaccattggcggtgatactgaactcatcatcacgaattcattaaagaggagaaaggtaccatgagtaaaggagaagaactttt	207.844	2.16504	2.31774	-1.08789	-0.513238
gcgcccgctgatcctcctcgaggatgaatatttatcttttgcggcgttgacataaatcccactggccgggatactgagcacatcagcatgaattcattaaagaggagaaaggtaccatgagtaaaggagaagaactttt	204.061	2.12564	2.30976	-0.95004	-0.364549
gcgcccgctgatcctcctcgaggattaatatttatgtctggcgggtttgacttagataccaccgacgttgatactcagcacatcaactggaattcattaaagaggagaaaggtaccatgagtaaaggagaagaactttt	107.628	1.12113	2.03193	-1.58375	-1.18716
gcgcccgctgatcctcctcgaggataaatatgaatctctggcgttgttgacatacgtgcccctggcggtgatactggccacggcagcatgaattcattaaagaggagaaaggtaccatgagtaaaggagaagaactttt	264.256	2.75266	2.42202	-0.464936	-0.225974
gcgcccgctgatcctcctcgaggatcaatatttatctctggctgtgttgacataaattccactggcggtgatactgagcgcaacagcatgaattcattaaagaggagaaaggtaccatgagtaaaggagaagaactttt	282.67	2.94447	2.45128	-0.544542	-0.248934
gcgcccgctgatcctcctcgaggattaatattgatctgtggcggtgttgacataaatgccactgccgatgatactgagcacttcagcaggaattcattaaagaggagaaaggtaccatgagtaaaggagaagaactttt	210.931	2.19719	2.32414	-0.727311	-0.357131
gcgcccgctgatcctcctcgaggataaatatttatcgcgggcggtgttgacataaatacaactggcattgatcctgagcacatcagcaggaattcattaaagaggagaaaggtaccatgagtaaaggagaagaactttt	110.066	1.14652	2.04165	-1.73975	-0.93524
gcgcccgctgatcctcctcgaggataaatatctattcctggcggtttggacatatatcccactgtcggtcatactgagcactccagtcagaattcattaaagaggagaaaggtaccatgagtaaaggagaagaactttt	110.058	1.14644	2.04162	-0.96773	-0.672319
gcgcccgctgatcctcctcgaggataaatatttatctctggctgtgttaatataaaaagcactggcgggtatactgagcacatcagcacgaattcattaaagaggagaaaggtaccatgagtaaaggagaagaactttt	108.889	1.13426	2.03698	-0.964062	-0.596301
gcgcccgctgatcctcctcgaggataaatattgatctctggcggtgttgacattaataccgcaggcggtgatactgagcacatcagcaggaattcattaaagaggagaaaggtaccatgagtaaaggagaagaactttt	283.687	2.95507	2.45284	-0.618299	-0.239239
gcgcccgctgatcctcctcgaggataaatatttatctctggcggtgctgacataaatcccgctcgctgtgatactgagaacatcatcaggaattcattaaagaggagaaaggtaccatgagtaaaggagaagaactttt	82.5906	0.860318	1.91693	-2.14515	-1.37358
gcgcccgctgatcctcctcgaggataaatatttatctctggcggtgttgacataagtaccattggcggttctactcagcacataaacccgaattcattaaagaggagaaaggtaccatgagtaaaggagaagaactttt	188.553	1.96409	2.27543	-1.25855	-0.558839
gcgcccgctgatcctcctcgaggataaatatctaaccctggccgtgttgacataaataccactggccgtgacactgagcacatcatctggaattcattaaagaggagaaaggtaccatgagtaaaggagaagaactttt	98.1885	1.0228	1.99206	-1.37989	-0.630506
gcgcccgctgatcctcctcgaggataaatgtttatctctggcggtgttgacataagtaccactggcgacgatgctgagaacatcagcatgaattcattaaagaggagaaaggtaccatgagtaaaggagaagaactttt	115.265	1.20068	2.0617	-1.7797	-0.926633
gcgcccgctgatcctcctcgaggataaatatttatctgtggcggtgttgacccaaattcaaatggcggtgatactgagcggatcgacgggaattcattaaagaggagaaaggtaccatgagtaaaggagaagaactttt	197.28	2.055	2.29508	-1.25135	-0.708795
agcgcccgctgatcctcctcgaggataaatatttatctgtggcggtgttgacgtaaaaacgactggccggataatgagcaccgcagctggaattcattaaagaggagaaaggtaccatgagtaaaggagaagaactttt	115.916	1.20746	2.06414	-5.1974	-1.03367
gcgcccgctgatcctcctcgaggataaatatttatctctgtcgttgttgccattattatctcaggcgtagttactgagcacatcagcaggaattcattaaagaggagaaaggtaccatgagtaaaggagaagaactttt	101.911	1.06157	2.00822	-1.95585	-1.17698
gcgcccgctgatcctcctcgaggataaatatttttctctggcgctgttgacttacacaccactgggggtgatagtgagcccatcagcacgaattcattaaagaggagaaaggtaccatgagtaaaggagaagaactttt	211.131	2.19928	2.32455	-0.878951	-0.418714
gcgcccgctgatcctcctcgaggataaatatttatctctggcggcgttgacataaaaggcactagctatgaaactgagcatatcagccggaattcattaaagaggagaaaggtaccatgagtaaaggagaagaactttt	194.081	2.02168	2.28798	-1.07352	-0.548903
gcgcccgctgatcctcctcgaggaaaaatatttatctctggctgtgttgacctatatgacactgggcatgatactaagcacatcagcaggaattcattaaagaggagaaaggtaccatgagtaaaggagaagaactttt	196.608	2.048	2.2936	-1.45838	-0.60766
gcgcccgctgatcctcctcgaggataaatattaatctctgccggtcttgacataaattcccctggctgttatagagagcacatccacaggaattcattaaagaggagaaaggtaccatgagtaaaggagaagaactttt	204.149	2.12655	2.30995	-0.49684	-0.240202
agcgcccgctgatcctcctcgaggataaatatttatatctggcggtgttgacatacataagctggctgtgatactgagcacctcagcaggaattcattaaagaggagaaaggtaccatgagtaaaggagaagaactttt	109.88	1.14459	2.04092	-5.07803	-0.354114
gcgcccgctgatcctcctcgaggataaatgtttatctctggcggcgttgacgtaaataccaggggcggtgatactgagcttataggcaggaattcattaaagaggagaaaggtaccatgagtaaaggagaagaactttt	115.6	1.20417	2.06296	-1.29026	-0.577008
gcgcccgctgatcctcctcgaggataaatattcatctctggcgctgttgacatacatgccccttgcggtgattctgagcaaatcaaccagaattcattaaagaggagaaaggtaccatgagtaaaggagaagaactttt	100.32	1.045	2.00139	-0.915285	-0.531339
gcgcccgctgatcctcctcgaggatgagtttttttctctgtcggtgttgccatccctaccactggcagtgatactgagcacatcaggaagaattcattaaagaggagaaaggtaccatgagtaaaggagaagaactttt	110.74	1.15354	2.0443	-1.54393	-0.777694
gcgcccgctgatcctcctcgaggataaatatttatctatagcggttttgacttacatacccctggcgctaatacttagcacataaccacgaattcattaaagaggagaaaggtaccatgagtaaaggagaagaactttt	101.641	1.05876	2.00707	-1.47845	-1.12111
gcgcccgctgatcctcctcgaggataaatctttatctctggccttgttgccataactaacactggccgttaaagtgagaacctcagcaggaattcattaaagaggagaaaggtaccatgagtaaaggagaagaactttt	109.968	1.1455	2.04127	-0.571501	-0.272556
gcgcccgctgatcctcctcgaggataaatatttatctctggtgttgttgagataactaccaatggcggtgatactgagcacaccagcacgaattcattaaagaggagaaaggtaccatgagtaaaggagaagaactttt	89.0581	0.927689	1.94967	-1.53074	-0.741275
gcgcccgctgatcctcctcgaggacaagtatttatctatggcgatgttgacataattaccactggcggcgatgctgagcgcatccgcaggaattcattaaagaggagaaaggtaccatgagtaaaggagaagaactttt	121.042	1.26085	2.08294	-1.28773	-0.641503
gcgcccgctgatcctcctcgaggatatatatgtatctctgtcggggtcgacataaatccctcttgcggcgatactgagcacgtcagcaggaattcattaaagaggagaaaggtaccatgagtaaaggagaagaactttt	100.072	1.04242	2.00031	-2.16696	-1.31054
gcgcccgctgatcctcctcgaggataattattcatctctggccgtgttgacttacgtactactaacgatgatactgaacaagtcagcaggaattcattaaagaggagaaaggtaccatgagtaaaggagaagaactttt	219.474	2.28619	2.34138	-0.827498	-0.435464
gcgcccgctgatcctcctcgaggataaatatttatctctgccggttttgacatccattccacagccagtgatactgagcacatcagcatgaattcattaaagaggagaaaggtaccatgagtaaaggagaagaactttt	109.872	1.1445	2.04089	-1.18212	-0.753131
gcgcccgctgatcctcctcgaggatcgatatttgtgtcgggcgatgttgtcataaataccaatggcggtgatactgagcacatcggcaggaattcattaaagaggagaaaggtaccatgagtaaaggagaagaactttt	99.9344	1.04098	1.99972	-1.37595	-0.760962
gcgcccgctgatcctcctcgaggacatatatttatctttcacgttgctttcattaaacccactgtcgcttatactaatcacataagcaagaattcattaaagaggagaaaggtaccatgagtaaaggagaagaactttt	103.644	1.07962	2.01554	-2.48146	-0.994466
gcgcccgctgatcctcctcgaggataaatatttatctttggcggtgttgccataaataccactggtggtgatactgagcacatcagccggaattcattaaagaggagaaaggtaccatgagtaaaggagaagaactttt	109.958	1.1454	2.04123	-1.44772	-0.755245
gcgcccgctgatcctcctcgaggataaatatttatttccagcgttattgacataaatacctcttacgatgacattttacacaacagcaggaattcattaaagaggagaaaggtaccatgagtaaaggagaagaactttt	90.6828	0.944613	1.95753	-1.8843	-1.43099
gcgcccgctgatcctcctcgaggataaatatttttctctggcggttttgacataaatacccttggccgtgatactgagctcatcggcaagaattcattaaagaggagaaaggtaccatgagtaaaggagaagaactttt	100.556	1.04746	2.00241	-1.30939	-0.770027
gcgcccgctgatcctcctcgaggataaatatttgcctctggcggtcttgacataaataccgttggcgctgacactgattccatcagcacgaattcattaaagaggagaaaggtaccatgagtaaaggagaagaactttt	208.006	2.16673	2.31808	-1.679	-0.658983
gcgcccgctgatcctcctcgaggataaatatttgtctctggcggtgttggcatacatgccactggctgtgatactgagaacttcagcatgaattcattaaagaggagaaaggtaccatgagtaaaggagaagaactttt	90.9394	0.947285	1.95875	-1.24264	-0.917877
cgcccgctgatcctcctcgaggataaatatttatctcttggcggtttacacataaaatccactaacgcttaaactgagcacatcagcacgaattcattaaagaggagaaaggtaccatgagtaaaggagaagaactttt	98.8858	1.03006	1.99513	-1.74285	-1.04918
gcgcccgctgatcctcctcgaggataaatatttgtctattgccatgttgacataaattcctcaggcggtgattctcggcacatgatccggaattcattaaagaggagaaaggtaccatgagtaaaggagaagaactttt	95.9612	0.999596	1.9821	-1.18854	-0.726257
gcgcccgctgatcctcctcgaggataaatatttatctctcgtggtgttgacatattttccactggcagtgatattgagcacatcagcaggaattcattaaagaggagaaaggtaccatgagtaaaggagaagaactttt	205.456	2.14016	2.31272	-1.22812	-0.515056
gcgcccgctgatcctcctcgaggataaatatttatccctgtcagtgttcacatacgttccaaaaaaggtaacactatgcacgtcagccggaattcattaaagaggagaaaggtaccatgagtaaaggagaagaactttt	112.461	1.17146	2.051	-2.19477	-1.75958
gcgcccgctgatcctcctcgaggataaatgtttatttctggcgttgttgatataaataccagtggaggtgatactgagcacttcagcaggaattcattaaagaggagaaaggtaccatgagtaaaggagaagaactttt	92.2908	0.961363	1.96516	-0.853773	-0.360627
gcgcccgctgatcctcctcgagggtaaatagttatctctggagatgttgacataactagcactggcggtgatactgggcacattagctggaattcattaaagaggagaaaggtaccatgagtaaaggagaagaactttt	283.732	2.95555	2.45291	-0.554989	-0.261574
gcgcccgctgatcctcctcgaggataaatattcatctctgggggtggtgacataattacaactgagagtcatactggggacatcagcaggaattcattaaagaggagaaaggtaccatgagtaaaggagaagaactttt	111.489	1.16134	2.04723	-1.50811	-0.919986
gcgcccgctgatcctcctcgaggatagatatttatctttggcgatcttatcataactaccactggcggtcatactacgaacaacaacaggaattcattaaagaggagaaaggtaccatgagtaaaggagaagaactttt	94.9739	0.989312	1.9776	-0.500691	-0.184825
gcgcccgctgatcctcctcgaggataaatatttctctctcgcggtgttgatctaaacacccctgaccgtgatactgtgcccagcagcaggaattcattaaagaggagaaaggtaccatgagtaaaggagaagaactttt	121.131	1.26178	2.08326	-2.07026	-1.19414
gcgcccgctgatcctcctcgaggtcaaatatttatttctgcaggtgtggacataaataacactggcggggatactgagcacaacagcaggaattcattaaagaggagaaaggtaccatgagtaaaggagaagaactttt	119.979	1.24978	2.07911	-1.10577	-0.669098
gcgcccgctgatcctcctcgaggataaatatttatctatggcggttttgacataaaaacccctggcgttgatactgaggatatcagcaggaattcattaaagaggagaaaggtaccatgagtaaaggagaagaactttt	101.498	1.05727	2.00646	-1.17889	-0.72251
gcgcccgctgatcctcctcgaggataaatatttatctctggcgatgttgacctacataccactggcggtgatactgagcccatcagcaggaattcattaaagaggagaaaggtaccatgagtaaaggagaagaactttt	181.361	1.88918	2.25854	-0.902646	-0.446363
gcgcccgctgatcctcctcgaggataaatctttatctctggcgttgtttacataagtaccaatggcgttaatacttagcacatctgcaggaattcattaaagaggagaaaggtaccatgagtaaaggagaagaactttt	111.206	1.1584	2.04613	-1.53189	-0.975991
gcgcccgctgatcctcctcgagggtaaatgtttatctttcgataggttgacataaataccgctggggctgatattgcgatcatcagcaagaattcattaaagaggagaaaggtaccatgagtaaaggagaagaactttt	88.223	0.91899	1.94558	-1.56176	-0.667004
gcgcccgctgatcctcctcgaggataaatatttatcgctggcggtgttgacataagtaccactggcagtgacactgagcacatcagcatgaattcattaaagaggagaaaggtaccatgagtaaaggagaagaactttt	270.694	2.81973	2.43248	-1.34285	-0.5591
gcgcccgctgatcctcctcgaggataaatatttttctctgacggagttgacataaacaccactggcgttcatctttggcacatcagcaggaattcattaaagaggagaaaggtaccatgagtaaaggagaagaactttt	198.686	2.06964	2.29817	-1.48219	-0.933712
gcgcccgctgatcctcctcgaggataaatatttgtctctggcggtgttgacatacctaccactgcacttaagaatgagcacatcagctggaattcattaaagaggagaaaggtaccatgagtaaaggagaagaactttt	197.917	2.06163	2.29648	-0.750924	-0.429908
gcgcccgctgatcctcctcgaggataaatatttatccctggtggatttgacaataataacactgtccttgacactcagcacatcagcatgaattcattaaagaggagaaaggtaccatgagtaaaggagaagaactttt	97.0309	1.01074	1.98691	-1.74837	-1.30167
cgcccgctgatcctcctcgaggatatatatttatctctggcggccttgacgtcactaccactggcgcccaagattgagcacatcagctggaattcattaaagaggagaaaggtaccatgagtaaaggagaagaactttt	103.385	1.07692	2.01446	-2.66783	-1.52451
gcgcccgctgatcctcctcgaggttaaatatttctctctgccggttttgacttaaacaccacggcctgtgatactgagccgatgatcaggaattcattaaagaggagaaaggtaccatgagtaaaggagaagaactttt	117.075	1.21953	2.06847	-0.630797	-0.437648
gcgcccgctgatcctcctcgaggataaatatttatctctggcggcgttgacataaataccactggccgtgatactgaggacatcagcaggaattcattaaagaggagaaaggtaccatgagtaaaggagaagaactttt	273.2	2.84584	2.43648	-1.08459	-0.435325
gcgcccgctgatcctcctcgaggataaatactcacctctggcgttattgacttaactccctctagcgttaagactgagcatctcaccatgaattcattaaagaggagaaaggtaccatgagtaaaggagaagaactttt	92.4625	0.963151	1.96597	-1.71858	-0.961871
gcgcccgctgatcctcctcgaggataaatatttatctcggacggtgttgacatagatcccactggtggtgatcatgcgcacatcagcacgaattcattaaagaggagaaaggtaccatgagtaaaggagaagaactttt	200.889	2.09259	2.30296	-1.26709	-0.612676
gcgcccgctgatcctcctcgaggataaatatttatctctgttggtgttgagataaatcccactggcgatgatactgagcacatcctaaggaattcattaaagaggagaaaggtaccatgagtaaaggagaagaactttt	95.5981	0.995814	1.98045	-1.87313	-1.00839
gcgcccgctgatcctcctcgagaataaatttttatctctggcagtgttgttataaaaccctctggcgctgatactaagctcatcatcaggaattcattaaagaggagaaaggtaccatgagtaaaggagaagaactttt	97.121	1.01168	1.98731	-2.58202	-1.49914
gcgcccgctgatcctcctcgaggataaatatttatctctggcggttttgacataaactacactggcgctgatactgagcacatctgcaggaattcattaaagaggagaaaggtaccatgagtaaaggagaagaactttt	115.11	1.19907	2.06111	-1.49516	-0.78747
gcgcccgctgatcctcctcgaggataattattgttctatggtcgtgttgacataattaccactggcgatgagactgagcacataaacaggaattcattaaagaggagaaaggtaccatgagtaaaggagaagaactttt	98.5239	1.02629	1.99354	-1.48367	-0.744407
gcgcccgctgatcctcctcgaggataaatctctatctcaggcgctgttgacataactaccactgttgctgatacttagcgcgacagcaggaattcattaaagaggagaaaggtaccatgagtaaaggagaagaactttt	208.376	2.17058	2.31885	-0.727368	-0.365476
gcgcccgctgatcctcctcgaggatcaagatttgtctctgtcggtgctgacagaaataccacttgctgtgatacttaacacatcagcgggaattcattaaagaggagaaaggtaccatgagtaaaggagaagaactttt	85.8802	0.894586	1.93389	-2.14299	-1.76639
gcgcccgctgatcctcctcgaggataaatatttatctctggaggtggtgacttaaataccgctggcggtgatactgagcacatctacacgaattcattaaagaggagaaaggtaccatgagtaaaggagaagaactttt	98.4899	1.02594	1.99339	-2.20761	-1.48495
gcgcccgctgatcctcctcgaggataaatatttatctcaggcgatgttgacgtaaataccaatggcggtgatactgagcacattaacaagaattcattaaagaggagaaaggtaccatgagtaaaggagaagaactttt	218.664	2.27775	2.33978	-0.998435	-0.438354
gcgcccgctgatcctcctcgaggggaaatctttatcgctggcgcggctgacataaataccaatggcggtgatactgagcacatcggcaggaattcattaaagaggagaaaggtaccatgagtaaaggagaagaactttt	7.2523	0.0755448	0.860476	-2.74993	-1.84482
gcgcccgctgatcctcctcgaggataaatatttatcgctggcggtctggacataaataccgctcgctatgatactcagcacaacccccggaattcattaaagaggagaaaggtaccatgagtaaaggagaagaactttt	114.268	1.19029	2.05792	-1.30903	-0.83188
gcgcccgctgatcctcctcgaggatcaatatttatctatggctgtgttgacaaaagtaccactggcggggagactgagcacatcagcatgaattcattaaagaggagaaaggtaccatgagtaaaggagaagaactttt	204.041	2.12543	2.30972	-1.1632	-0.511571
gcgcccgctgatcctcctcgaggaaagttatgtatctctcgctgtgttgaacttaagcccacttgcggtgatactgagctcataagcaggaattcattaaagaggagaaaggtaccatgagtaaaggagaagaactttt	101.357	1.0558	2.00585	-1.74412	-1.00117
gcgcccgctgatcctcctcgaggataaatatttatctctggcggttttgacataaatccccctgtcgctgatactgagcaaattcgcaggaattcattaaagaggagaaaggtaccatgagtaaaggagaagaactttt	113.06	1.17771	2.05331	-1.10501	-0.578027
gcgcccgctgatcctcctcgaggataaatatctatctctggttgtgttgacataaataccactggagttgatactggacacataagcaggaattcattaaagaggagaaaggtaccatgagtaaaggagaagaactttt	258.145	2.68901	2.41186	-0.407258	-0.226625
gcgcccgctgatcctcctcgaggataactatttgtctctgccggtgttgtagtaaatacctcggtaggtgatactgagcccatcagcacgaattcattaaagaggagaaaggtaccatgagtaaaggagaagaactttt	105.866	1.10277	2.02475	-1.70567	-1.22944
gcgcccgctgatcctcctcgaggataaatagtgatctccggctgtcttgacataaataccattggcggtgatactgagcacatcagcaggaattcattaaagaggagaaaggtaccatgagtaaaggagaagaactttt	283.426	2.95236	2.45244	-0.629651	-0.22605
gcgcccgctgatcctcctcgaggataaatatttatctctggcggtgttgacatcaataccactggcgctgatactctgtacatgagcaggaattcattaaagaggagaaaggtaccatgagtaaaggagaagaactttt	283.647	2.95466	2.45278	-1.3511	-0.548461
gcgcccgctgatcctcctcgaggataaatagttttttctggcggtgtggacaaaagtaccactggcgatgatactgagcacatcaccatgaattcattaaagaggagaaaggtaccatgagtaaaggagaagaactttt	94.8982	0.988523	1.97726	-1.70035	-1.23179
gcgcccgctgatcctcctcgaggatacatatttttctgtggcggtgtgggcataaataccactgtcggttatcctgagcacatcagcatgaattcattaaagaggagaaaggtaccatgagtaaaggagaagaactttt	99.709	1.03864	1.99873	-1.14666	-0.898528
gcgcccgctgatcctcctcgaggatagatatttatcgctgtctgttttgacataaatagcactagcgctgatgcttaactcttaagcatgaattcattaaagaggagaaaggtaccatgagtaaaggagaagaactttt	89.7877	0.935288	1.95322	-2.31446	-1.53152
gcgcccgctgatcctcctcgaggacaattatttatctctggcggatttgacataaataccactggcgctgatactgagcacatcatccggaattcattaaagaggagaaaggtaccatgagtaaaggagaagaactttt	205.548	2.14112	2.31291	-1.3022	-0.8461
gcgcccgctgatcctcctcgaggataaatatgtctctccggcggtgttgacataaataccactggccgtgatactgaccacatcagcacgaattcattaaagaggagaaaggtaccatgagtaaaggagaagaactttt	265.289	2.76342	2.42372	-0.806167	-0.33028
gcgcccgctgatcctcctcgaggataaatatttatcttaggccctgtagacataaataacactgtcggtaatattgagcacgtcagcaagaattcattaaagaggagaaaggtaccatgagtaaaggagaagaactttt	104.511	1.08865	2.01916	-1.90314	-0.715775
gcgcccgctgatcctcctcgaggataaatgtttgtctctggccgtgttgccatacataacactggaggtcatactcaacacatcatatggaattcattaaagaggagaaaggtaccatgagtaaaggagaagaactttt	100.578	1.04769	2.0025	-0.478124	-0.29673
gcgcccgctgatcctcctcgaggaaaaatatttatctctggcggtgttgagattaataccactgacggtgatactgcgcacgtgatcaggaattcattaaagaggagaaaggtaccatgagtaaaggagaagaactttt	89.3759	0.930999	1.95122	-1.52087	-0.68517
gcgcccgctgatcctcctcgaggataaataattatctctggcgttgtttacataaataccactggcgctgatactgaccacatcagctagaattcattaaagaggagaaaggtaccatgagtaaaggagaagaactttt	88.9854	0.926931	1.94932	-1.81384	-1.06317
gcgcccgctgatcctcctcgaggataaatatttctctctggcggtgttgacctaaatacccctggacgtgatagtgaagacatcatccggaattcattaaagaggagaaaggtaccatgagtaaaggagaagaactttt	95.047	0.990073	1.97794	-1.53972	-0.819241
gcgcccgctgatcctcctcgaggataaatatttaacaccggcggtggtgacataaataccacaggcgttgatactgagaacatcagcatgaattcattaaagaggagaaaggtaccatgagtaaaggagaagaactttt	81.2074	0.84591	1.9096	-2.19653	-1.46354
gcgcccgctgatcctcctcgaggataaatatttatctctgccgctgttgacataaataccactagccgtgaaacttagtacatcagcaagaattcattaaagaggagaaaggtaccatgagtaaaggagaagaactttt	197.077	2.05288	2.29464	-1.11355	-0.599897
gcgcccgctgatcctcctcgaggataaatatttatctctggcagtgttgatataaaaaccactgacgatgatactgagcacatcagcatgaattcattaaagaggagaaaggtaccatgagtaaaggagaagaactttt	98.2564	1.0235	1.99236	-1.47395	-0.782793
agcgcccgctgatcctcctcgaggataaatgatcatctctggcggcgttgacataaataccactggcggagatacttagcacttcaacagaattcattaaagaggagaaaggtaccatgagtaaaggagaagaactttt	282.003	2.93753	2.45025	-0.805582	-0.377927
gcgcccgctgatcctcctcgagggtaaatatttatctcttgcggtgttgacattaataccactgccggtgagactgagcacatcagcaggaattcattaaagaggagaaaggtaccatgagtaaaggagaagaactttt	204.623	2.13149	2.31096	-1.17738	-0.466275
gcgcccgctgatcctcctcgaggataaatatttatctcgggccatgttgacctcaataccacttgccgtcattctgatcacatcagcaggaattcattaaagaggagaaaggtaccatgagtaaaggagaagaactttt	105.075	1.09454	2.0215	-1.91976	-1.09875
gcgcccgctgatcctcctcgaggataaataattatctctggcggtgttgaccaacataacactggcggtgatactgagaagaggagcatgaattcattaaagaggagaaaggtaccatgagtaaaggagaagaactttt	188.181	1.96022	2.27458	-0.931224	-0.553997
gcgcccgctgatcctcctcgaggataaatatttatctgtggcggtgttgacataaatagcactggcagtgatactgagcatatcagcaggaattcattaaagaggagaaaggtaccatgagtaaaggagaagaactttt	279.468	2.91112	2.44633	-0.711682	-0.304432
gcgcccgctgatcctcctcgaggataaaggtttatctctgggggtgttgacataaataccactggtggtgatactgggcacatgagcaggaattcattaaagaggagaaaggtaccatgagtaaaggagaagaactttt	284.134	2.95973	2.45352	-0.72799	-0.344778
gcgcccgctgatcctcctcgaggataaatattgatctccggcgatttcgacatagaaagcactgtcggttataatgagcacttcagaacgaattcattaaagaggagaaaggtaccatgagtaaaggagaagaactttt	204.338	2.12852	2.31035	-0.209858	-0.186309
gcgcccgctgatcctcctcgaggataaatatttatctctgccggtcttgatctcaataccagtggcgatgatactaagcacatcagcacgaattcattaaagaggagaaaggtaccatgagtaaaggagaagaactttt	215.228	2.24196	2.3329	-2.50975	-1.23175
gcgcccgctgatcctcctcgaggatcagtatttatctttggcggtgttggcagaaatacccctggcggtgatacagtgcacatcagcaggaattcattaaagaggagaaaggtaccatgagtaaaggagaagaactttt	92.362	0.962104	1.96549	-3.97639	-2.3994
gcgcccgctgatcctcctcgaggataaatatttatatctggccatgttgacataaatacccctggcggtgatcctgagctaatcagcaggaattcattaaagaggagaaaggtaccatgagtaaaggagaagaactttt	105.884	1.10296	2.02483	-1.33757	-0.627042
gcgcccgctgatcctcctcgaggatatatatttgtatctggggtttttgacataaataccactggcgctgatactgaacacagcagcaggaattcattaaagaggagaaaggtaccatgagtaaaggagaagaactttt	102.602	1.06877	2.01115	-1.49516	-0.888633
gcgcccgctgatcctcctcgagaataactatttttatctggcggtgttgagataaataccactggggttgatactgaacacatcagcaggaattcattaaagaggagaaaggtaccatgagtaaaggagaagaactttt	95.7793	0.997701	1.98127	-1.55552	-0.709484
gcgcccgctgatcctcctcgaggataaatatttagctctggcggcgttgacataaataccactggcggggatactgagcacatcagcaggaattcattaaagaggagaaaggtaccatgagtaaaggagaagaactttt	268.934	2.80139	2.42965	-0.669253	-0.272475
gcgcccgctgatcctcctcgagggtaaatatttatctctcgccgtgatgacataaatgccattggcagtgatactgatgacatcagctagaattcattaaagaggagaaaggtaccatgagtaaaggagaagaactttt	85.6883	0.892586	1.93292	-2.46857	-1.59237
gcgcccgctgatcctcctcgaggataagtattaatctctggcgtcgttgacataaataccaccggcgctgatactgagcacatcaccaggaattcattaaagaggagaaaggtaccatgagtaaaggagaagaactttt	116.596	1.21454	2.06668	-1.26504	-0.516216
gcgcccgctgatcctcctcgaggataaatatttatctctgggggggtagacataaataccacaggcggacatactgcgcacatcaccaagaattcattaaagaggagaaaggtaccatgagtaaaggagaagaactttt	211.38	2.20188	2.32506	-1.3695	-0.61341
gcgcccgctgatcctcctcgaggataaatatttatctctgatgatgttgacgtaaagaccactggcggtgatactgagcacttcagaaggaattcattaaagaggagaaaggtaccatgagtaaaggagaagaactttt	283.35	2.95157	2.45232	-0.998435	-0.438545
gcgcccgctgatcctcctcgaggataaatatttatctgtggccgtgttgacataaatatccctggcactcatctttatcccatcagcaggaattcattaaagaggagaaaggtaccatgagtaaaggagaagaactttt	98.2259	1.02319	1.99223	-2.22252	-1.33709
gcgcccgctgatcctcctcgagggtaaataatgatctctggcggcgttgacagaaataacacgagccgtgatacttaccatctcagcaggaattcattaaagaggagaaaggtaccatgagtaaaggagaagaactttt	208.173	2.16847	2.31842	-1.0826	-0.694813
gcgcccgctgatcctcctcgaggattaatatttatctttggcggtgttgacataaattcgactggcggtgatactgagcacatcagcaggaattcattaaagaggagaaaggtaccatgagtaaaggagaagaactttt	283.327	2.95132	2.45229	-0.544542	-0.248544
gcgcccgctgatcctcctcgaggataacaattcatcactggcggggttgacataaataccagtggcggtgattgttagcacatcggcaggaattcattaaagaggagaaaggtaccatgagtaaaggagaagaactttt	98.087	1.02174	1.99161	-1.57803	-1.0407
gcgcccgctgatcctcctcgaggataaatatttgtctctggcggtgttgaaataaacgcccctcgccgtgatacgatgctcatctgaacgaattcattaaagaggagaaaggtaccatgagtaaaggagaagaactttt	88.7273	0.924242	1.94806	-3.67488	-1.28834
gcgcccgctgatcctcctcgaggataaatatttatctatgacggtgttgacataaataccactgtcggtattactgagcacatcagcaggaattcattaaagaggagaaaggtaccatgagtaaaggagaagaactttt	107.905	1.12401	2.03304	-2.08563	-1.02631
aaagcgcccgctgatcctcctcgaataaatatttaactctggcggtattgacataaataccacaggcggagatagtgagcacatcagccggattcattaaagaggagaaaggtaccatgagtaaaggagaagaactttt	282.719	2.94499	2.45136	-1.16011	-0.545159
gcgcccgctgatcctcctcgaggatacatatttatatctggcggtgttgacataaataccactggctgtgatactgagcatataagcaagaattcattaaagaggagaaaggtaccatgagtaaaggagaagaactttt	282.894	2.94681	2.45162	-0.244655	-0.179774
gcgcccgctgatcctcctcgaggataaatattaatctctgccggttttgacataaatcccacattcggtgatactgagcacatcagcaggaattcattaaagaggagaaaggtaccatgagtaaaggagaagaactttt	198.328	2.06591	2.29738	-0.651778	-0.380427
gcgcccgctgatcctcctcgaggatcaatattgctctctggcggtgttgacataactatcacaggcggtaatactgagcacatcagcaggaattcattaaagaggagaaaggtaccatgagtaaaggagaagaactttt	282.754	2.94535	2.45141	-0.628596	-0.294542
gcgcccgctgatcctcctcgagggtcaatatttctttctggcggggttgacataagtaccactgacggtcctactgtgcacttcagcatgaattcattaaagaggagaaaggtaccatgagtaaaggagaagaactttt	100.163	1.04337	2.00071	-2.85472	-1.43098
gcgcccgctgatcctcctcgaggataaatatttatctctggcggtgttgacagaaatccaactggcggtgaaactgagctcatgggtaggaattcattaaagaggagaaaggtaccatgagtaaaggagaagaactttt	275.864	2.87358	2.4407	-1.04583	-0.698029
gcgcccgctgatcctcctcgaggttaaatatttatgtctgtcggtgttgacataaataccactggctgtgatagtgagcacaacagcatgaattcattaaagaggagaaaggtaccatgagtaaaggagaagaactttt	276.197	2.87705	2.44122	-0.573165	-0.276502
gcgcccgctgatcctcctcgaggataaatatttatctgtcgcggtgttgacataaatttcactggcggttatactgagcagttccgcaggaattcattaaagaggagaaaggtaccatgagtaaaggagaagaactttt	193.599	2.01666	2.2869	-0.00777679	-0.132628
gcgcccgctgatcctcctcgaggttaaatatttatctctggccgtgtttacataaataccactggctgtaaaactgagcacttccgcaggaattcattaaagaggagaaaggtaccatgagtaaaggagaagaactttt	99.6755	1.03829	1.99859	-1.35605	-0.878903
gcgcccgctgatcctcctcgaggataaatatttatctctggcggtgttgtcataaacaccactggcggtgatactgagcacatcagcaggaattcattaaagaggagaaaggtaccatgagtaaaggagaagaactttt	107.774	1.12265	2.03251	-1.37595	-0.770951
gcgcccgctgatcctcctcgaggataaatatttctctctgacggtcttcacataaattcctgtggcggtgatactgagcgcaaccgccggaattcattaaagaggagaaaggtaccatgagtaaaggagaagaactttt	98.6199	1.02729	1.99396	-2.29097	-1.49615
gcgcccgctgatcctcctcgaggataaatacttatctctggggttgttgatagaaatacagctagcggtgatactgagcacatcagcacgaattcattaaagaggagaaaggtaccatgagtaaaggagaagaactttt	90.7868	0.945695	1.95802	-1.33988	-0.801444
gcgcccgctgatcctcctcgaggattaatatttatctctggcggtcttgacatacataccactggcggtgatattcagcacatcatcaagaattcattaaagaggagaaaggtaccatgagtaaaggagaagaactttt	182.317	1.89914	2.26083	-1.15383	-0.501261
gcgcccgctgatcctcctcgaggataaatatttatctgtggccgtgttgacatcaataccactaacgccgaaactgactaattcagcaggaattcattaaagaggagaaaggtaccatgagtaaaggagaagaactttt	117.498	1.22394	2.07003	-1.58739	-0.828927
gcgcccgctgatcctcctcgaggataaatatttatctcgggcggttttgacatataaaccactatcgctgatactgaccacttcagcaggaattcattaaagaggagaaaggtaccatgagtaaaggagaagaactttt	119.871	1.24865	2.07871	-1.06816	-0.504367
gcgcccgctgatcctcctcgagggtaaatatttatttgtgtcggtgttgacatagataccactggcgatgattctgagcacatcagcaggaattcattaaagaggagaaaggtaccatgagtaaaggagaagaactttt	91.1054	0.949014	1.95954	-1.54368	-0.897831
gcgcccgctgatcctcctcgaggataaatatttatatctggcggtgttgacataaatacccctgccggatgtactgagcacagcatcaggaattcattaaagaggagaaaggtaccatgagtaaaggagaagaactttt	95.5429	0.995238	1.9802	-1.77892	-0.660991
gcgcccgctgatcctcctcgagtaaaaatctttatctctggcggagttgacataatttccactggcggtgatactgagcacattcgcaggaattcattaaagaggagaaaggtaccatgagtaaaggagaagaactttt	284.21	2.96052	2.45364	-0.3707	-0.230676
gcgcccgctgatcctcctcgaggataaatatatatctctggcgggattgacataaataacattgccggtgatcctgcgcccatcaacaggaattcattaaagaggagaaaggtaccatgagtaaaggagaagaactttt	94.2962	0.982253	1.97449	-1.32206	-0.681417
gcgcccgctgatcctcctcgaggacaaatgttcatctctggcggtgttgacataaatacccctggaggtgatactgagcacaaaaacatgaattcattaaagaggagaaaggtaccatgagtaaaggagaagaactttt	281.03	2.9274	2.44875	-0.299116	-0.193357
gcgcccgctgatcctcctcgaggataaatatttatctctggcggtgttgacataaataccactgaggctgatactgcgaacatcagcaggaattcattaaagaggagaaaggtaccatgagtaaaggagaagaactttt	282.403	2.9417	2.45087	-0.758212	-0.317471
gcgcccgctgatcctcctcgaggattaacatgtaactttggcagtgttggcataaataccactgccgattatactagacacatcagccggaattcattaaagaggagaaaggtaccatgagtaaaggagaagaactttt	200.033	2.08368	2.3011	-0.267317	-0.313999
gcgcccgctgatcctcctcgaggatatatttttatctctggcggtgttgacataaataccactggcgctgatactgaacaccccagcatgaattcattaaagaggagaaaggtaccatgagtaaaggagaagaactttt	283.454	2.95264	2.45248	-0.974551	-0.392479
gcgcccgctgatcctcctcgaggataaatatttttctctggccgtattgacatcagtaccactggcatcgagactgagcacatcaacaagaattcattaaagaggagaaaggtaccatgagtaaaggagaagaactttt	113.802	1.18544	2.05615	-1.95839	-0.908866
gcgcccgctgatcctcctcgaggataaatattaatctctggcggcgttgacatgaataccactgtcggtgatactgagcacatcagcaggaattcattaaagaggagaaaggtaccatgagtaaaggagaagaactttt	280.6	2.92292	2.44809	-0.73983	-0.260038
gcgcccgctgatcctcctcgaggacaaatatttatctctgtccatgttgacataaattccattggcggtcttactaagcccagccgcaggaattcattaaagaggagaaaggtaccatgagtaaaggagaagaactttt	99.4356	1.03579	1.99754	-1.89986	-1.00009
gcgcccgctgatcctcctcgaggattaatatttatctctggcgggcttgacataaatactactgtcggtcttactgagcacataagaaggaattcattaaagaggagaaaggtaccatgagtaaaggagaagaactttt	115.57	1.20386	2.06285	-1.78798	-0.75547
gcgcccgctgatcctcctcgaggataagtatttatctctggctgggttgaaataaataccactagaggtgatactgagcacatcaaccagaattcattaaagaggagaaaggtaccatgagtaaaggagaagaactttt	267.509	2.78656	2.42734	-0.765183	-0.434102
gcgcccgctgatcctcctcgaggataaacatttacctctggaggggttgacgtaaataccattggcggtgatactttgcacatcagcaggaattcattaaagaggagaaaggtaccatgagtaaaggagaagaactttt	282.6	2.94375	2.45117	-0.959344	-0.46935
gcgcccgctgatcctcctcgaggatcaatatttatctctggcggtgttgacatcaataccactggcgttgatactgatcgacccggcacgaattcattaaagaggagaaaggtaccatgagtaaaggagaagaactttt	275.289	2.8676	2.43979	-0.943237	-0.374069
agcgcccgctgatcctcctcgagaaggaatatttatctcggcggtgttgacgtaaataccactggcgctgatactgagcacatcagctggaattcattaaagaggagaaaggtaccatgagtaaaggagaagaactttt	203.124	2.11587	2.30776	-1.49393	-0.693501
gcgcccgctgatcctcctcgaggataaatatttacctctggcagtgttgacataggtccccctggccggaatactcagcaagtcaccatgaattcattaaagaggagaaaggtaccatgagtaaaggagaagaactttt	106.322	1.10752	2.02662	-1.02612	-0.424867
gcgcccgctgatcctcctcgaggttaaatatttatctctggcagtatagacataattaccacagtctgttatactgaacacatcagcaggaattcattaaagaggagaaaggtaccatgagtaaaggagaagaactttt	274.469	2.85906	2.43849	-0.0107609	-0.133294
gcgcccgctgatcctcctcgaggataaatatttatctctggcggtattgacataggtacgactggcggtgagactgagcacatcagcatgaattcattaaagaggagaaaggtaccatgagtaaaggagaagaactttt	266.606	2.77715	2.42587	-1.40427	-0.54877
gcgcccgctgatcctcctcgaggttaaatattcatctctggccgtggtgacagaaataccaatcacggtgatactgagcacatgagcaggaattcattaaagaggagaaaggtaccatgagtaaaggagaagaactttt	19.4448	0.20255	1.2888	-2.03563	-1.68981
gcgcccgctgatcctcctcgaggataaatatttagttcaggtagtgtcgacataaataccactgacggggatactgaacgcatcagcaggaattcattaaagaggagaaaggtaccatgagtaaaggagaagaactttt	17.0256	0.17735	1.2311	-1.86635	-1.14243
gcgcccgctgatcctcctcgaggataaatatttatctctggcgttgttgaaatcaataccactggctgtgatactgaacacatcagcaggaattcattaaagaggagaaaggtaccatgagtaaaggagaagaactttt	115.42	1.20229	2.06228	-0.842746	-0.43061
gcgcccgctgatcctcctcgaggataaatatttatctctggcggtgttgacataaataccgctggccgtgacactgagcacatcagcaggaattcattaaagaggagaaaggtaccatgagtaaaggagaagaactttt	194.882	2.03002	2.28977	-1.37989	-0.632317
gcgcccgctgatcctcctcgaggataagtatttatctctggcgacgttgacataattcccactggcctctgtaatgagcacatcagcaggaattcattaaagaggagaaaggtaccatgagtaaaggagaagaactttt	94.3436	0.982746	1.97471	-2.06958	-0.797819
gcgcccgctgatcctcctcgaggataaatacttatctctggccgtgttgacatagattacactgtccgtaatcctgaacaacgctgcaggaattcattaaagaggagaaaggtaccatgagtaaaggagaagaactttt	96.8294	1.00864	1.98601	-1.46959	-0.655787
gcgcccgctgatcctcctcgaggataaatatttgtctctggcgctgttgacataaataccactggcggtaatactgagcacatcagctagaattcattaaagaggagaaaggtaccatgagtaaaggagaagaactttt	283.838	2.95665	2.45307	-0.617512	-0.278775
gcgcccgctgatcctcctcgaggatgaatatttgtctctggcgtagttgacataaataacactggcggtgatgctgagcacatcaggaggaattcattaaagaggagaaaggtaccatgagtaaaggagaagaactttt	109.446	1.14006	2.0392	-1.18894	-0.639937
gcgcccgctgatcctcctcgaggataaatatttatatcacagggattagacataattaccagtgtcgctgatactgagcccatcagcacgaattcattaaagaggagaaaggtaccatgagtaaaggagaagaactttt	96.3486	1.00363	1.98385	-1.92565	-1.30854
gcgcccgctgatcctcctcgaggactaatatttgggtcggacggtgttgacataaataccactggcggtgatactgactacatcagcaggaattcattaaagaggagaaaggtaccatgagtaaaggagaagaactttt	277.884	2.89462	2.44386	-0.544542	-0.249675
gcgcccgctgatcctcctcgaggataaatatttatctctggcggtgttgacataaacaccaccggcgttaatactgagcacatgcgcacgaattcattaaagaggagaaaggtaccatgagtaaaggagaagaactttt	283.732	2.95554	2.45291	-0.773143	-0.352018
gcgcccgctgatcctcctcgaggataaatatttatctctggcggtcttgaaataaataccaatggcggtgatcctgagtacttcagcatgaattcattaaagaggagaaaggtaccatgagtaaaggagaagaactttt	105.663	1.10066	2.02392	-2.03593	-1.14113
gcgcccgctgatcctcctcgaggatcaatatttagcactggcgttgttgacataaataacactggcggggatactgagcacaacagaaggaattcattaaagaggagaaaggtaccatgagtaaaggagaagaactttt	267.228	2.78363	2.42688	-0.443569	-0.217721
gcgcccgctgatcctcctcgaggatagttatttatctctaggtgtgttgacatacataccactggcggtgatactgaacgcatcagcacgaattcattaaagaggagaaaggtaccatgagtaaaggagaagaactttt	283.422	2.95231	2.45243	-0.416659	-0.233394
gcgcccgctgatcctcctcgaggataaatattgatctctggcgatgctaacataaataccattggcgccgatactgcgcacatgcgcacgaattcattaaagaggagaaaggtaccatgagtaaaggagaagaactttt	16.4813	0.17168	1.21699	-2.42977	-1.80782
gcgcccgctgatcctcctcgaggataaatattgatctttggcggtgttgacataaatacgacgggcggtgatactgagcacatcagcgggaattcattaaagaggagaaaggtaccatgagtaaaggagaagaactttt	284.335	2.96182	2.45383	-0.544542	-0.249834
gcgcccgctgatcctcctcgaggataaatatttatctgtggcggtgttgacacaaaaaccactgccggtgatactgagcacatcagcaggaattcattaaagaggagaaaggtaccatgagtaaaggagaagaactttt	282.925	2.94714	2.45167	-0.591582	-0.343828
gcgcccgctgatcctcctcgaggataaatatatgtgtctggcggtgttgacataaataccactggtggtgatactgataacatcatctggaattcattaaagaggagaaaggtaccatgagtaaaggagaagaactttt	283.823	2.95649	2.45305	-0.72799	-0.347187
gcgcccgctgatcctcctcgagggtaaatatttatctcttgaggtgttgacataaatgccactgccactgagactgagccgatcagctggaattcattaaagaggagaaaggtaccatgagtaaaggagaagaactttt	120.886	1.25923	2.08238	-1.80095	-0.921492
gcgcccgctgatcctcctcgaggaaaggtatttatctctggcggggttgacataaataacactggcgctgaaactgtgctcatcaacatgaattcattaaagaggagaaaggtaccatgagtaaaggagaagaactttt	196.493	2.04681	2.29335	-1.50445	-0.747791
gcgcccgctgatcctcctcgaggataaatatttatctctgtcggtattcacctaattgacactgtcggcgatactgagcaaatcagaacgaattcattaaagaggagaaaggtaccatgagtaaaggagaagaactttt	98.0838	1.02171	1.9916	-2.32769	-1.73782
gcgcccgctgatcctcctcgaggataaatatttatctctgccggtgttgacaaatataaatctcgcggtgatactgagaacctccgcaggaattcattaaagaggagaaaggtaccatgagtaaaggagaagaactttt	278.933	2.90555	2.4455	-0.539107	-0.266842
gcgcccgctgatcctcctcgaggataaatgtttatctctcgtgctgttgccgtaaataccactatcggtgatactgagcacatcagccggaattcattaaagaggagaaaggtaccatgagtaaaggagaagaactttt	98.5985	1.02707	1.99387	-1.3545	-0.603771
gcgcccgctgatcctcctcgaggataaatatttctctctgacggtgttggcatacgtcccgctgggggtcatactgagcacatcagcaggaattcattaaagaggagaaaggtaccatgagtaaaggagaagaactttt	106.288	1.10717	2.02649	-1.27644	-0.771884
gcgcccgctgatcctcctcgagcataaatatttatatatggcggtgttgacataaatcccactggaggtgatactgagcagatcagcaggaattcattaaagaggagaaaggtaccatgagtaaaggagaagaactttt	217.95	2.27031	2.33836	-0.299116	-0.194011
gcgcccgctgatcctcctcgaggataaatgttaatctctggctgttttgacataaatatcactgacggtaatactgagtacatcagcaggaattcattaaagaggagaaaggtaccatgagtaaaggagaagaactttt	111.439	1.16082	2.04704	-1.00259	-0.701446
gcgcccgctgatcctcctcgaggataaatattcaactctggtggtgttgacataaataccactgccggtgatacttagcacatctgcatgaattcattaaagaggagaaaggtaccatgagtaaaggagaagaactttt	284.101	2.95939	2.45347	-0.377866	-0.242095
gcgcccgctgatcctcctcgaggataaatttttatctgtggcggggttgacataaataccactggcggtgatactgagcacaaaaccccgaattcattaaagaggagaaaggtaccatgagtaaaggagaagaactttt	284.611	2.9647	2.45425	-0.608703	-0.26728
gcgcccgctgatcctcctcgaggatatatatttatctacggcggtattgacatcaattccactggcggtgatgctgagcagttcagccggaattcattaaagaggagaaaggtaccatgagtaaaggagaagaactttt	101.235	1.05453	2.00533	-1.68851	-0.842136
gcgcccgctgatcctcctcgaggataaatatttctccctgtcggacttgacataaataccactggcggtgactctgagcacatatgcaggaattcattaaagaggagaaaggtaccatgagtaaaggagaagaactttt	111.111	1.15741	2.04576	-1.60456	-0.878135
gcgcccgctgatcctcctcgaggataaatatttatctctggcggtgttgacataaataccactggcgttgatactcggcacatcagcaggaattcattaaagaggagaaaggtaccatgagtaaaggagaagaactttt	282.139	2.93895	2.45046	-0.781225	-0.393623
gcgcccgctgatcctcctcgaggataaatattgatgtctggcggtgttgacataaataccagtggcggtgatactgagcacatcagtaggaattcattaaagaggagaaaggtaccatgagtaaaggagaagaactttt	284.571	2.96429	2.45419	-0.544542	-0.249647
gcgcccgctgatcctcctcgaggattaatatttagctctagcggtgttgccatatataccactggcggtgatactacgctcatcggcatgaattcattaaagaggagaaaggtaccatgagtaaaggagaagaactttt	111.85	1.16511	2.04864	-1.09315	-0.405579
gcgcccgctgatcctcctcgaggatcaatactgatctctggcgctgttgacatatatacccctggtggtgatactgagcacatcagcaggaattcattaaagaggagaaaggtaccatgagtaaaggagaagaactttt	203.523	2.12003	2.30861	-0.695646	-0.301869
agcgcccgctgatcctcctcgaggataaatatttatcgctggcagtgttgacattgaaaccactggcggtgacagtgagcaattagcaggaattcattaaagaggagaaaggtaccatgagtaaaggagaagaactttt	118.968	1.23925	2.07543	-1.81001	-0.839891
gcgcccgctgatcctcctcgagaataaatatttatcaacggcggtgttgaactacatacctcgtgcgatgatactaagcacttcagtaggaattcattaaagaggagaaaggtaccatgagtaaaggagaagaactttt	121.251	1.26303	2.08369	-1.72108	-1.19471
gcgcccgctgatcctcctcgaggataaatatttagctctggcggtgttgacatagataccaaaggtggtgacactgaccacctcagcacgaattcattaaagaggagaaaggtaccatgagtaaaggagaagaactttt	271.43	2.8274	2.43366	-1.40091	-0.701077
gcgcccgctgatcctcctcgaggctgaatagttatttctggcggtgttgacatagctaccactgggggggatactgaggacatcagtaggaattcattaaagaggagaaaggtaccatgagtaaaggagaagaactttt	278.035	2.8962	2.4441	-0.428057	-0.202252
cgcccgctgatcctcctcgaggataaatatttatctctggcgggtgttgacataaataacactggcggtgatactgagcttatcagcaggaattcattaaagaggagaaaggtaccatgagtaaaggagaagaactttt	284.19	2.96032	2.45361	-0.544542	-0.249467
gcgcccgctgatcctcctcgaggataaacatttatctatggcggcgttgacatacaaaccactggcggtgatactgagctcatcaccaagaattcattaaagaggagaaaggtaccatgagtaaaggagaagaactttt	266.871	2.7799	2.4263	-0.635966	-0.29661
gcgcccgctgatcctcctcgaggataaatatttatctgtgacggtgttgacataaataccactggcagtgatgctgagcacatccgcacgaattcattaaagaggagaaaggtaccatgagtaaaggagaagaactttt	119.579	1.24561	2.07765	-1.5915	-0.823793
gcgcccgctgatcctcctcgaggataaatatttatctctggcgctattgccatcaatactgctggcgttgatattgagcacatcagcatgaattcattaaagaggagaaaggtaccatgagtaaaggagaagaactttt	18.3259	0.190895	1.26306	-2.39992	-1.35196
gcgcccgctgatcctcctcgaggatatatatttatctctggcgctgttcacataaataccaatagcggtgatactgagcagatcagcaggaattcattaaagaggagaaaggtaccatgagtaaaggagaagaactttt	85.4185	0.889776	1.93155	-2.17671	-1.59659
gcgcccgctgatcctcctcgaggataaatatatttctctggcggagcacacctaattacccatggcggttatactcagcaaatcagcaggaattcattaaagaggagaaaggtaccatgagtaaaggagaagaactttt	96	1	1.98227	-3.89278	-3.26772
gcgcccgctgatcctcctcgaggataaatatttgtctcgggcggtgttgacataaagagcactggcggtgatagtgagcacatcagcatgaattcattaaagaggagaaaggtaccatgagtaaaggagaagaactttt	276.887	2.88424	2.4423	-1.00332	-0.445012
gcgcccgctgatcctcctcgaggctaaagatttatctctggcggtgttgacataaataccaatggcggtgatactgatcagatcagcatgaattcattaaagaggagaaaggtaccatgagtaaaggagaagaactttt	267.01	2.78135	2.42653	-0.544542	-0.249459
gcgcccgctgatcctcctcgaggttaaatatttatacctggcggtgttgacgtaaatacccctggaggtgatactgagcacatcagcaggaattcattaaagaggagaaaggtaccatgagtaaaggagaagaactttt	272.167	2.83508	2.43484	-0.657882	-0.309241
gcgcccgctgatcctcctcgaggataaggctttatctatggcggtgttgacatcagtacctctggcggtgacattgagcacatgagcaggaattcattaaagaggagaaaggtaccatgagtaaaggagaagaactttt	82.5182	0.859564	1.91655	-2.09536	-0.996622
gcgcccgctgatcctcctcgaggataaatatttatctttggccgtattgtcgtaaataccagtgacggtgatactgaggactccaacacgaattcattaaagaggagaaaggtaccatgagtaaaggagaagaactttt	95.0695	0.990307	1.97804	-1.84364	-1.25515
gcgcccgctgatcctcctcgaggataaatatttttctctggcggtgttgagataaatgccacgcgcggggatactgagcacaccatcatgaattcattaaagaggagaaaggtaccatgagtaaaggagaagaactttt	104.065	1.08401	2.0173	-1.37307	-0.597083
gcgcccgctgatcctcctcgaggataaatatttttttctggtggtgttgacataactacaactggcggtgatgctgagcacatctgcaggaattcattaaagaggagaaaggtaccatgagtaaaggagaagaactttt	198.718	2.06998	2.29824	-1.39341	-0.712866
gcgcccgctgatcctcctcgaggatatatctttatctctggcggtgttgacataaatacccctgatgatgatactgagcacaacatcaggaattcattaaagaggagaaaggtaccatgagtaaaggagaagaactttt	278.929	2.90551	2.44549	-0.957242	-0.541754
gcgcccgctgatcctcctcgaggataaatatgtatccctggcggtgttgacataaagaccacaggcggtgatactgagcacgtcagcaggaattcattaaagaggagaaaggtaccatgagtaaaggagaagaactttt	283.651	2.9547	2.45278	-0.544542	-0.249696
gcgcccgctgatcctcctcgaggataaatctttatcattgatggtgttgacagaaatgacactggcggtaaaactgagcacatcagaaggaattcattaaagaggagaaaggtaccatgagtaaaggagaagaactttt	190.64	1.98583	2.28021	-1.13679	-0.668764
gcgcccgctgatcctcctcgaggatatatatttatctctggcgatgttgagatacataccgctggcggttaaactgagcacttcagcaagaattcattaaagaggagaaaggtaccatgagtaaaggagaagaactttt	104.487	1.08841	2.01906	-0.159501	-0.164988
gcgcccgctgatcctcctcgaggataaatttttatctctggtcgtgttgacataaatacaatgggcggtgattctgagcacatcagcaggaattcattaaagaggagaaaggtaccatgagtaaaggagaagaactttt	105.856	1.10267	2.02472	-1.08777	-0.577301
gcgcccgctgatcctcctcgaggataaatatttatttctcgcgctgttcacatcaatatcacttacggttatcctgagcccttcagcacgaattcattaaagaggagaaaggtaccatgagtaaaggagaagaactttt	183.631	1.91282	2.26395	-1.18132	-0.747483
gcgcccgctgatcctcctcgaggataaatatttatgtttggcggtgttgacataaatactactgcccgtgatactcagcacttcagacggaattcattaaagaggagaaaggtaccatgagtaaaggagaagaactttt	283.007	2.94799	2.4518	-0.79206	-0.401202
gcgcccgctgatcctcctcgaggataaatatttatctctggtagtgttgtcatcaataaaactggcggtgatactgtgcgcaacaccaggaattcattaaagaggagaaaggtaccatgagtaaaggagaagaactttt	97.5315	1.01595	1.98914	-1.66354	-0.892196
cgcccgctgatcctcctcgaggataaatatttatctctggctgtgtttacataagtacctctggcgttgatactgaagcaaagcagcaggaattcattaaagaggagaaaggtaccatgagtaaaggagaagaactttt	115.055	1.19849	2.0609	-1.56301	-0.865961
gcgcccgctgatcctcctcgaggataaatattaatctctggcggtgttgacataaatagcactggcagtgatactgagcacatcagccggaattcattaaagaggagaaaggtaccatgagtaaaggagaagaactttt	281.622	2.93356	2.44967	-0.711682	-0.326585
gcgcccgctgatcctcctcgaggatacatatttatctctggcggcgttgacaaaaataccactggcgatgatactgagcacatccgttcgaattcattaaagaggagaaaggtaccatgagtaaaggagaagaactttt	283.946	2.95777	2.45324	-1.14256	-0.610414
gcgcccgctgatcctcctcgagcataaatcattaactctgccagtgttgacataattaccactgggactgatcctgagcacatcggcatgaattcattaaagaggagaaaggtaccatgagtaaaggagaagaactttt	94.3701	0.983022	1.97483	-1.84678	-0.9136
gcgcccgctgatcctcctcgaggatacatatttaactctggcggtgttgacataaataccactgtcgctgatactgagcacatcggcatgaattcattaaagaggagaaaggtaccatgagtaaaggagaagaactttt	284.327	2.96173	2.45382	-0.630253	-0.24911
gcgcccgctgatcctcctcgaggataaatagttatctctggtggtgttgacataaataccactggcgttgatcctgagcacatcagtccgaattcattaaagaggagaaaggtaccatgagtaaaggagaagaactttt	100.024	1.04192	2.0001	-1.52563	-0.778224
gcgcccgctgatcctcctcgaggataaatatttatctgtggcggtcttgacataaacaccagtggcggtgatagtgagcacattagcaggaattcattaaagaggagaaaggtaccatgagtaaaggagaagaactttt	275.578	2.87061	2.44025	-1.10811	-0.391922
gcgcccgctgatcctcctcgagtattaatatttatttctgacggtgttgacatacacaccaccgacggtgatactgggtacatcatcatgaattcattaaagaggagaaaggtaccatgagtaaaggagaagaactttt	282.237	2.93997	2.45061	-0.360181	-0.236902
agcgcccgctgatcctcctcgaggataaatatttatccctggcggtctagacataagtaccactagcgggatactgaacacatgttcaagaattcattaaagaggagaaaggtaccatgagtaaaggagaagaactttt	19.1835	0.199828	1.28293	-4.71243	-1.30416
gcgcccgctgatcctcctcgaggataaatatttatttcgggcgctgttggcgtaaaaaccactggctgtgatacggtgtacatcagcacgaattcattaaagaggagaaaggtaccatgagtaaaggagaagaactttt	96.0823	1.00086	1.98264	-4.40105	-2.29217
gcgcccgctgatcctcctcgaggataaatatttatctctggctgtgttgacataaataccactggtggtgatactgcgcacctaaacaggaattcattaaagaggagaaaggtaccatgagtaaaggagaagaactttt	282.197	2.93955	2.45055	-0.72799	-0.344905
gcgcccgctgatcctcctcgaggataattatgtatttctggccgtgttgacataaaatccactggcggtgatactgagcacatcagcaggaattcattaaagaggagaaaggtaccatgagtaaaggagaagaactttt	264.581	2.75606	2.42256	-0.544542	-0.247943
gcgcccgctgatcctcctcgaggttaaatatttatctctggcattgttgacataaataccactggcggtcagacttagctcatcagtcggaattcattaaagaggagaaaggtaccatgagtaaaggagaagaactttt	259.735	2.70557	2.41453	-0.727486	-0.336838
gcgcccgctgatcctcctcgaggatggatatttctctctggccgtgttgacataaatacgactggcgctgatgctgagcacatctgcaagaattcattaaagaggagaaaggtaccatgagtaaaggagaagaactttt	82.1773	0.856014	1.91475	-1.89379	-0.989938
gcgcccgctgatcctcctcgaggataaataattatctatatcggtgttgacataaatagcactgggggtgatcctgagcacctcaacaggaattcattaaagaggagaaaggtaccatgagtaaaggagaagaactttt	125.239	1.30458	2.09774	-1.19078	-0.503092
gcgcccgctgatcctcctcgagggtaaatatatatctctgacggcatagacatatataccaccgtcgttgatactggcgacatcatcaggaattcattaaagaggagaaaggtaccatgagtaaaggagaagaactttt	98.8859	1.03006	1.99513	-1.6097	-0.695048
gcgcccgctgatcctcctcgagtatcaatatttatctctggcctttttgacataaataccactggagctgatactgtgcccctaagcaggaattcattaaagaggagaaaggtaccatgagtaaaggagaagaactttt	102.133	1.06389	2.00917	-1.11341	-0.648355
gcgcccgctgatcctcctcgagtataactaattttgtctggcggtgttgacataaataccactggcgctgatactgagcacatcagcatgaattcattaaagaggagaaaggtaccatgagtaaaggagaagaactttt	280.714	2.92411	2.44826	-0.974551	-0.390322
gcgcccgctgatcctcctcgaggataaatatttatctcttggggggttgacataaatatcactggcggtgattttgagcacatcagcaggaattcattaaagaggagaaaggtaccatgagtaaaggagaagaactttt	104.243	1.08587	2.01805	-1.83623	-1.11564
gcgcccgctgatcctcctcgaggataaatctttatccccggcggtattgacattgataccactggcgctaatactgagcacatcagcatgaattcattaaagaggagaaaggtaccatgagtaaaggagaagaactttt	278.546	2.90152	2.4449	-1.28608	-0.472423
gcgcccgctgatcctcctcgaggatatatatttatctgtggcggcgttgacataaataccactggctgtgatactgggcacatcatcaggaattcattaaagaggagaaaggtaccatgagtaaaggagaagaactttt	258.124	2.68879	2.41183	-0.408612	-0.212484
gcgcccgctgatcctcctcgaggataactatttatatctggcggtgttgacaccactacccctgtcggtgatagtgtccacaaccagaggaattcattaaagaggagaaaggtaccatgagtaaaggagaagaactttt	100.015	1.04182	2.00006	-1.0849	-0.520012
gcgcccgctgatcctcctcgaggataaatatttatctctggcgacgttgacattaattccactggcaataatactatgcacatcatagggaattcattaaagaggagaaaggtaccatgagtaaaggagaagaactttt	266.035	2.77119	2.42494	-1.4171	-0.530375
gcgcccgctgatcctcctcgaggataaatatttagctctggcggtattgaaatatataccgttgacgttgatactgaacacatcatcaggaattcattaaagaggagaaaggtaccatgagtaaaggagaagaactttt	186.906	1.94694	2.27162	-1.11456	-0.669727
gcgcccgctgatcctcctcgaggataaatattgttctctggcggtgttgacattaataccattcgcggtgattgtgagcacatcagcaggaattcattaaagaggagaaaggtaccatgagtaaaggagaagaactttt	107.506	1.11985	2.03143	-1.7185	-0.936757
gcgcccgctgatcctcctcgaggataaataatgatctctggcggtgttgacatcaataccactggcggggagactgagcccatcagcaagaattcattaaagaggagaaaggtaccatgagtaaaggagaagaactttt	97.7582	1.01832	1.99015	-1.34102	-0.543576
gcgcccgctgatcctcctcgaggaaaaagatttatctctggcactgttgtcagacataccactgccggcgatactaagcacatcatcaggaattcattaaagaggagaaaggtaccatgagtaaaggagaagaactttt	105.609	1.10009	2.0237	-1.08232	-0.893144
gcgcccgctgatcctcctcgaggacaaatatttatctcagccggtgttgacgtaaacaccactgactttgatactgcgaacatcaaaacgaattcattaaagaggagaaaggtaccatgagtaaaggagaagaactttt	99.6546	1.03807	1.9985	-0.644181	-0.348296
agcgcccgctgatcctcctcgaggataaatattttgctctggcggtgttgacataaatgcactggcggtgatactgagcacatcagcaggaattcattaaagaggagaaaggtaccatgagtaaaggagaagaactttt	193.428	2.01487	2.28652	-5.1974	-0.641301
gcgcccgctgatcctcctcgaggatagatatttatctctgggggtgttgacataaataccactggcggtgacacttagcacatcagcaggaattcattaaagaggagaaaggtaccatgagtaaaggagaagaactttt	277.433	2.88993	2.44316	-0.948464	-0.467053
gcgcccgctgatcctcctcgaggataaatattgatctctgtcggtattgacatatataccactggcggtaaatctgagcacatcagccggaattcattaaagaggagaaaggtaccatgagtaaaggagaagaactttt	97.7015	1.01772	1.9899	-1.61943	-0.894818
gcgcccgctgatcctcctcgaggataaatatatatctctggcggtgttgacataaattccaatggcgataatactgagcacatcagcgggaattcattaaagaggagaaaggtaccatgagtaaaggagaagaactttt	283.146	2.94944	2.45201	-0.917632	-0.435532
gcgcccgctgatcctcctcgaggataaatatttatctatggaggagttgacaggattaccactggcggtaatactgcgcacctcagcaggaattcattaaagaggagaaaggtaccatgagtaaaggagaagaactttt	281.169	2.92884	2.44897	-0.78582	-0.520351
gcgcccgctgatcctcctcgaggataaatatggatcactggcggtgttgacataacgacagctggcggtgatactgagcacatcaccgagaattcattaaagaggagaaaggtaccatgagtaaaggagaagaactttt	284.845	2.96714	2.45461	-0.554989	-0.261781
gcgcccgctgatcctcctcgaggataaatctttatctctggcgctgttgacataaataccactggcggtgatactgggcacatcggcaggaattcattaaagaggagaaaggtaccatgagtaaaggagaagaactttt	282.677	2.94455	2.45129	-0.544542	-0.249644
gcgcccgctgatcctcctcgaggataaatagttatctctggcgttgttgacataaataccactggcggtgatccttagcacataagcaggaattcattaaagaggagaaaggtaccatgagtaaaggagaagaactttt	121.263	1.26316	2.08373	-1.21351	-0.630261
gcgcccgctgatcctcctcgaggaaaaatatttaactctgccgttgttgacatagataccactggcgctgatactgaccacatccacaggaattcattaaagaggagaaaggtaccatgagtaaaggagaagaactttt	263.797	2.74788	2.42127	-1.07985	-0.418045
gcgcccgctgatcctcctcgaggataaatatttatctgtagcggtgttgaaattaatacgcctggcgatgatactgagcaaatcaccaggaattcattaaagaggagaaaggtaccatgagtaaaggagaagaactttt	117.584	1.22484	2.07035	-1.47728	-0.812538
gcgcccgctgatcctcctcgaggataaatatttaaatctggcggtatagacgtaagtacctctgacggtaatactgaacacatcttcaggaattcattaaagaggagaaaggtaccatgagtaaaggagaagaactttt	91.5412	0.953555	1.96162	-2.17624	-1.29171
agcgcccgctgatcctcctcgaggataaatagttatctctggcggtgttgacatatataccagtggctttgatactgagcacataagaagaattcattaaagaggagaaaggtaccatgagtaaaggagaagaactttt	175.423	1.82732	2.24409	-0.31838	-0.189655
gcgcccgctgatcctcctcgaggataattatttatctctggcattgttgacataaaaacccctggcggtgatactgagctcaacggcaagaattcattaaagaggagaaaggtaccatgagtaaaggagaagaactttt	271.59	2.82906	2.43391	-0.544542	-0.249472
gcgcccgctgatcctcctcgaggatagatttatatctttggctgtgtggacataaataccactggcggcgatactttgcacatcagcatgaattcattaaagaggagaaaggtaccatgagtaaaggagaagaactttt	99.6606	1.03813	1.99852	-1.09615	-0.772199
gcgcccgctgatcctcctcgagaattaatatttctctctggcggtgttgacttaaattccactggcggtgatactctgcacctctacaggaattcattaaagaggagaaaggtaccatgagtaaaggagaagaactttt	284.607	2.96466	2.45425	-0.790553	-0.366928
gcgcccgctgatcctcctcgaggataaatatttattcctggcgatgttgacataaataccactggcggtgatactgatcacatcgtcaagaattcattaaagaggagaaaggtaccatgagtaaaggagaagaactttt	284.23	2.96073	2.45367	-0.544542	-0.249669
agcgcccgctgatcctcctcgaggataatatctatctctggagttgttgacataaataccactggcggagatactgagcacatgagcacgaattcattaaagaggagaaaggtaccatgagtaaaggagaagaactttt	269.965	2.81214	2.43131	-0.656124	-0.287737
gcgcccgctgatcctcctcgaggacaaatatttatctctggcggcgttgacataattaccaatgacggtgaaacttaccacatcaccaggaattcattaaagaggagaaaggtaccatgagtaaaggagaagaactttt	197.38	2.05604	2.2953	-0.948292	-0.58507
gcgcccgctgatcctcctcgaggataaagatttatctctgtcgtttttcacataaagaccaatgtcgtttatactcagcacatcaacaggaattcattaaagaggagaaaggtaccatgagtaaaggagaagaactttt	106.105	1.10526	2.02574	-0.604061	-0.568142
gcgcccgctgatcctcctcgaggaaaactatttatttctgtcggtgttgacacgaaaaccactggcggagatactgaggacatccgcaggaattcattaaagaggagaaaggtaccatgagtaaaggagaagaactttt	282.849	2.94634	2.45155	-1.12243	-0.537801
gcgcccgctgatcctcctcgaggataaatatttatctctgtcagtgttgtcttaaatgccactggcgctgatactgagcacatcagcatgaattcattaaagaggagaaaggtaccatgagtaaaggagaagaactttt	99.6562	1.03809	1.9985	-2.09456	-1.31488
gcgcccgctgatcctcctcgaggatatatatttgtgtctttcggcattgacataaataccactggcggtgatactgagcacaacagcaggaattcattaaagaggagaaaggtaccatgagtaaaggagaagaactttt	284.437	2.96289	2.45399	-0.808681	-0.334659
gcgcccgctgatcctcctcgaggttaaatatttatctctggccgtattcacataattaccactggccgtgatactgatcacaatagcacgaattcattaaagaggagaaaggtaccatgagtaaaggagaagaactttt	11.6335	0.121182	1.06571	-2.46308	-1.8536
gcgcccgctgatcctcctcgaggataaatatttatctctgccagttttgacataaacaccagtggcgatgatactgagcacatcagcacgaattcattaaagaggagaaaggtaccatgagtaaaggagaagaactttt	119.574	1.24556	2.07764	-1.33825	-0.855969
gcgcccgctgatcctcctcgaggataaatatttatctatgtctgtgttaacaaaaataccactgtgatttatactgagcgaaccagccggaattcattaaagaggagaaaggtaccatgagtaaaggagaagaactttt	218.614	2.27723	2.33968	-0.383218	-0.359621
gcgcccgctgatcctcctcgaggacaaatatttttttctggcgttgttgaaataaacaccattggcggtgatactgagcacatcagcacgaattcattaaagaggagaaaggtaccatgagtaaaggagaagaactttt	202.19	2.10615	2.30576	-1.03998	-0.572935
gcgcccgctgatcctcctcgaggataaatacttatctctcgcggtgttgacatacatacaaatagcggtgatactgagaacatgggcacgaattcattaaagaggagaaaggtaccatgagtaaaggagaagaactttt	263.475	2.74453	2.42074	-0.416659	-0.233466
gcgcccgctgatcctcctcgagcaaaaatatttatctctggcgttgttgacataaataccactggcggtcacactgagtacatccgcaggaattcattaaagaggagaaaggtaccatgagtaaaggagaagaactttt	280.366	2.92048	2.44773	-0.715902	-0.306784
gcgcccgctgatcctcctcgaggatatatatttatctctggcggatccgaaataaatgacactcgctgtgattctgagcaaatcggcatgaattcattaaagaggagaaaggtaccatgagtaaaggagaagaactttt	7.11824	0.0741483	0.852372	-5.192	-3.12134
gcgcccgctgatcctcctcgaggataaatatttatctctgtcagtgttgacataaataccactggcggtgaatctgagcacatcagcaggaattcattaaagaggagaaaggtaccatgagtaaaggagaagaactttt	90.7041	0.944835	1.95763	-1.54085	-0.969998
gcgcccgctgatcctcctcgaggataaatatttatctctagcggtgttgacataaataccactggcgttgatactgagctcatcagccggaattcattaaagaggagaaaggtaccatgagtaaaggagaagaactttt	283.658	2.95477	2.4528	-0.692497	-0.309156
gcgcccgctgatcctcctcgaggataaatatttatctctggaggtgttgacataaacaccactcgctgtgattctgaccacatcagcaggaattcattaaagaggagaaaggtaccatgagtaaaggagaagaactttt	176.032	1.83367	2.24559	-0.643064	-0.353884
gcgcccgctgatcctcctcgaggataaatattgatatctggcgctattggcattatgaccactggcgagtatactgaggaaatcagcacgaattcattaaagaggagaaaggtaccatgagtaaaggagaagaactttt	253.268	2.63821	2.40358	-0.329971	-0.228081
gcgcccgctgatcctcctcgagggtaaatatttatctctggcggtgttgccataaattctaacgtcgttgatactgagcacatcagcacgaattcattaaagaggagaaaggtaccatgagtaaaggagaagaactttt	186.336	1.941	2.2703	-1.01991	-0.424679
gcgcccgctgatcctcctcgaggataaatatttatctctggctgtgttgacttaaaaacctctggcggtgatactgaacacatcagcgggaattcattaaagaggagaaaggtaccatgagtaaaggagaagaactttt	284.086	2.95923	2.45345	-0.70141	-0.312686
gcgcccgctgatcctcctcgagtataaaaatttatctctgccggtgcttacataaatcccactcccgggtatactgatacgatcagcatgaattcattaaagaggagaaaggtaccatgagtaaaggagaagaactttt	177.781	1.85189	2.24989	-1.15822	-0.709509
agcgcccgctgatcctcctcgagatcaatgtttatctctggtggtgttgacataaataacactggcggtgacactgagcatataagcaggaattcattaaagaggagaaaggtaccatgagtaaaggagaagaactttt	176.982	1.84356	2.24793	-1.06657	-0.467822
gcgcccgctgatcctcctcgagagtaaatatttatctctggcgctcttgccctcagtaccattgtcagtgataatgaacacatctgcacgaattcattaaagaggagaaaggtaccatgagtaaaggagaagaactttt	280.827	2.92528	2.44844	-1.70421	-0.549592
agcgcccgctgatcctcctcgaggataaacatttatatatggcggtgttgacataaataccattggccgtgatactgagtacatcagaaggattcattaaagaggagaaaggtaccatgagtaaaggagaagaactttt	277.322	2.88877	2.44298	-0.806167	-0.32979
gcgcccgctgatcctcctcgaggataaatattgatcactggcggtgttgccacaaatacgactaccagtgatactgagcacatgagcatgaattcattaaagaggagaaaggtaccatgagtaaaggagaagaactttt	96.0993	1.00103	1.98272	-1.49056	-0.90725
gcgcccgctgatcctcctcgaggacaaatatttatctctggcggtgtcgacataaataccactggcggtgatactgagcacatcagcatgaattcattaaagaggagaaaggtaccatgagtaaaggagaagaactttt	93.3973	0.972888	1.97033	-2.10838	-1.26217
gcgcccgctgatcctcctcgaggataaatctttatctcaggcgatgttgacttatatacaacttccggtcatcctgagcccatcaacaggaattcattaaagaggagaaaggtaccatgagtaaaggagaagaactttt	193.804	2.01879	2.28736	-0.999362	-0.436452
gcgcccgctgatcctcctcgaggataaatatttatctctggcggtgttgacataaataccactggcgtagatgctgaccacatcagccggaattcattaaagaggagaaaggtaccatgagtaaaggagaagaactttt	177.354	1.84744	2.24884	-1.71396	-0.948752
agcgcccgctgatcctcctcgaggataaatatttatatctggctgtgttgacataaataccactggcgtgttaatgagtacatcagcaagaattcattaaagaggagaaaggtaccatgagtaaaggagaagaactttt	211.925	2.20755	2.32618	-3.81112	-1.15061
gcgcccgctgatcctcctcgaggataaagatttttttctggcggtgttgccaaatatatcactaccggtgatactacgcacatcaaaatgaattcattaaagaggagaaaggtaccatgagtaaaggagaagaactttt	281.136	2.9285	2.44892	-1.00848	-0.483518
gcgcccgctgatcctcctcgaggatatatttttagctctcgcggtgttgatataagtaccactggcgttgatactgagcgcttcagcacgaattcattaaagaggagaaaggtaccatgagtaaaggagaagaactttt	96.4042	1.00421	1.9841	-1.47655	-0.622546
gcgcccgctgatcctcctcgaggattaatatttatctctggcggtgttgagataaatgccacaggcggtgatactgagcacatcagcatgaattcattaaagaggagaaaggtaccatgagtaaaggagaagaactttt	100.851	1.05053	2.00368	-1.51662	-0.703602
gcgcccgctgatcctcctcgaggttaaatatttatctccggcggtgatgacatttattccactggcggggatactgtgcacatcagcaggaattcattaaagaggagaaaggtaccatgagtaaaggagaagaactttt	96.607	1.00632	1.98501	-2.16177	-1.14589
gcgcccgctgatcctcctcgaggataaatatttatctctggcgctgttgatttaaataccactgccggtgatactcagcccatccgcaagaattcattaaagaggagaaaggtaccatgagtaaaggagaagaactttt	166.076	1.72996	2.22031	-1.39815	-0.78645
gcgcccgctgatcctcctcgaggataaatatttatctctgacggtcttgacttaactaccattggcattgatcctgagcacatcaaccggaattcattaaagaggagaaaggtaccatgagtaaaggagaagaactttt	188.753	1.96617	2.27589	-2.07146	-1.07128
cgcccgctgatcctcctcgaggattaattcttaatctctggcggtgttgacataaataccaatggcggtgatactgagcacatcagcaggaattcattaaagaggagaaaggtaccatgagtaaaggagaagaactttt	280.772	2.92471	2.44835	-0.544542	-0.249793
gcgcccgctgatcctcctcgaggataaatatttatcgcaggcgatgttgacataaattccactagcggtcttactgagtgcatcaacatgaattcattaaagaggagaaaggtaccatgagtaaaggagaagaactttt	93.2484	0.971338	1.96964	-1.99453	-1.13311
gcgcccgctgatcctcctcgaggataaatatttatctcgggcggcgttgacgtcattatcactggcaatgatactgagcacagcagcaggaattcattaaagaggagaaaggtaccatgagtaaaggagaagaactttt	100.489	1.04676	2.00212	-2.08326	-1.10687
gcgcccgctgatcctcctcgaggataagtatttatctctggcgatgttgacattaataccactgccggtgatactgcgcacatcatcaagaattcattaaagaggagaaaggtaccatgagtaaaggagaagaactttt	283.706	2.95527	2.45287	-0.52652	-0.231196
agcgcccgctgatcctcctcgagagaaatattcagctctggcggtcttgacataaataccactggcggtgattctgagcacatcaacaagaattcattaaagaggagaaaggtaccatgagtaaaggagaagaactttt	97.2374	1.01289	1.98783	-1.19437	-0.508674
gcgcccgctgatcctcctcgagggtaattatttatctctggcggtgttgacttgaatgccactagcagtgatcctgagcacgttagcaggaattcattaaagaggagaaaggtaccatgagtaaaggagaagaactttt	196.67	2.04865	2.29374	-2.09702	-1.129
gcgcccgctgatcctcctcgaggataaataggtatcggtagtggtgttgacatcagtaacactggcggtgatactgattacatcagcaggaattcattaaagaggagaaaggtaccatgagtaaaggagaagaactttt	263.115	2.74078	2.42015	-0.839066	-0.283522
gcgcccgctgatcctcctcgaggataaaccgttatctctggcagtgttgacataaataccactggcggtgacaataagcacatccgcatgaattcattaaagaggagaaaggtaccatgagtaaaggagaagaactttt	280.769	2.92467	2.44835	-0.620837	-0.262848
gcgcccgctgatcctcctcgaggataaaagtttatctctggcgctgtggacataaataccactggcggtgatactgagcacatccataggaattcattaaagaggagaaaggtaccatgagtaaaggagaagaactttt	101.351	1.05574	2.00583	-1.2447	-0.795758
gcgcccgctgatcctcctcgaggataaatatttatttctggcgaggtttacataaataccactggcggtgatactgggcaaatcagcaggaattcattaaagaggagaaaggtaccatgagtaaaggagaagaactttt	100.206	1.04381	2.00089	-1.38546	-0.783867
gcgcccgctgatcctcctcgaggagaaatattgagctctggcggtgttgacataaatacaactgggggtgaaactgagcacatcagcaggaattcattaaagaggagaaaggtaccatgagtaaaggagaagaactttt	203.537	2.12018	2.30864	-0.796355	-0.350252
gcgcccgctgatcctcctcgaggatatatatttatctctggcgttgatgacataaatgccgcttgcggtgatactgagcgcatgagcaggaattcattaaagaggagaaaggtaccatgagtaaaggagaagaactttt	78.8534	0.821389	1.89682	-2.25025	-1.43692
gcgcccgctgatcctcctcgaggataaatatttatgtttggcggtgtatacataaataccactggcggttatactgagcacatcagcaggaattcattaaagaggagaaaggtaccatgagtaaaggagaagaactttt	277.722	2.89294	2.44361	-0.448936	-0.245062
gcgcccgctgatcctcctcgaggataaatatatgtgtctggcggtgttgacataaataccactggtggtgatactgagcccatcatctggaattcattaaagaggagaaaggtaccatgagtaaaggagaagaactttt	279.726	2.91381	2.44673	-0.72799	-0.346855
gcgcccgctgatcctcctcgaggataaatattaatctctggcggtgttgacataaagacaactggcggtgatgctgagcacatcagcaggaattcattaaagaggagaaaggtaccatgagtaaaggagaagaactttt	102.812	1.07095	2.01204	-1.37945	-0.724273
gcgcccgctgatcctcctcgaggataaatatttatctatggagatgttgacatatattccaaaggcggttatgcggatcacatcaaaatgaattcattaaagaggagaaaggtaccatgagtaaaggagaagaactttt	8.44543	0.0879733	0.926622	-1.62779	-0.65974
gcgcccgctgatcctcctcgaggataaatatttatctttggccgtgttgacataaataccactgacggtgatactgagcacaacaacaggaattcattaaagaggagaaaggtaccatgagtaaaggagaagaactttt	281.242	2.92961	2.44908	-0.478403	-0.253722
gcgcccgctgatcctcctcgaggattaatgcttaactctggcggtgttgacagaaataccactggcgatgatactgcgcacatcagcatgaattcattaaagaggagaaaggtaccatgagtaaaggagaagaactttt	196.934	2.0514	2.29432	-0.943991	-0.600548
gcgcccgctgatcctcctcgagggtaaatatttatgtgtcgttgtgttgacattaataccactggagctcatgctgagcacttcagcaagaattcattaaagaggagaaaggtaccatgagtaaaggagaagaactttt	113.347	1.1807	2.05441	-1.20901	-0.481128
gcgcccgctgatcctcctcgaggataaatatttatctctggccgttttgacataactacctttgccggtcatactgtcggcatcagccggaattcattaaagaggagaaaggtaccatgagtaaaggagaagaactttt	210.769	2.19551	2.32381	-0.57332	-0.38228
gcgcccgctgatcctcctcgaggataaatatttatctctggcggagttgtcataaatacgattggcggtgatacttagcacatcagcaggaattcattaaagaggagaaaggtaccatgagtaaaggagaagaactttt	173.642	1.80877	2.23966	-1.06435	-0.736917
gcgcccgctgatcctcctcgaggataaatatttatctctggccgtgttaaaataaataccactggcgctgatactgagaacatgagcaggaattcattaaagaggagaaaggtaccatgagtaaaggagaagaactttt	90.1687	0.939258	1.95506	-1.51668	-0.969815
gcgcccgctgatcctcctcgaggatatatatttatggctgggggtgtttatataactaccactggcgtggctaatgagtatttcagccggaattcattaaagaggagaaaggtaccatgagtaaaggagaagaactttt	9.30778	0.096956	0.968846	-3.1444	-2.04503
gcgcccgctgatcctcctcgaggataattgtttttctctggcggtgttgacatcgatacgactggcggtgatactgcgcacatcagcgggaattcattaaagaggagaaaggtaccatgagtaaaggagaagaactttt	282.896	2.94683	2.45163	-0.873912	-0.313993
agcgcccgctgatcctcctcgaggatataaatttaactcttgctgtgttgtcataaattctactggcggtgatactgagcacctcagcaggattcattaaagaggagaaaggtaccatgagtaaaggagaagaactttt	94.2526	0.981797	1.97429	-1.37595	-0.73487
gcgcccgctgatcctcctcgaggataaatattaatctctggcggtgtggacataagtaggactggcggtgatactgagcaaatcatcaggaattcattaaagaggagaaaggtaccatgagtaaaggagaagaactttt	97.9749	1.02057	1.99111	-1.31649	-0.755034
gcgcccgctgatcctcctcgaggataaatatttatctctggcagtgttgtcttaaataccactggcggtaatactgagtacatcagcaggaattcattaaagaggagaaaggtaccatgagtaaaggagaagaactttt	104.997	1.09371	2.02118	-1.67212	-1.05746
gcgcccgctgatcctcctcgaggataaatatttatctctggctatgatgatataaatagcactggcgatgatacagagcacatgagcgggaattcattaaagaggagaaaggtaccatgagtaaaggagaagaactttt	12.6316	0.131579	1.10146	-4.01065	-2.60528
gcgcccgctgatcctcctcgaggataaatatttatctctggcggtgttgacataaataccactgacgctgatactgagcacatcagcaggaattcattaaagaggagaaaggtaccatgagtaaaggagaagaactttt	283.931	2.95762	2.45321	-0.890099	-0.398121
gcgcccgctgatcctcctcgaggataaatctttatctctggtggagttgacataaataccactggcggtgagactgagcccatcagcatgaattcattaaagaggagaaaggtaccatgagtaaaggagaagaactttt	123.429	1.28571	2.09142	-1.01591	-0.482972
gcgcccgctgatcctcctcgaggataaatttttgtctctgccggtgttgtcataaatgccactggcggtgatactgaccacatcaccaggaattcattaaagaggagaaaggtaccatgagtaaaggagaagaactttt	99.9954	1.04162	1.99998	-1.37595	-0.773401
gcgcccgctgatcctcctcgaggataaatatttatctctggcgttgttcacatagatcccactggcactcatactgaacacgtccgcacgaattcattaaagaggagaaaggtaccatgagtaaaggagaagaactttt	18.3121	0.190751	1.26274	-2.63313	-1.89771
gcgcccgctgatcctcctcgaggataaatatttatctctggcgccattgacataactaacactgccggtgatgctgaggccatctgcaggaattcattaaagaggagaaaggtaccatgagtaaaggagaagaactttt	100.889	1.05093	2.00384	-1.59787	-0.901106
gcgcccgctgatcctcctcgaggataaatattcatctctggcagagttgacattaataccaatgaagatgagactaagcacatcatcaggaattcattaaagaggagaaaggtaccatgagtaaaggagaagaactttt	204.182	2.12689	2.31002	-0.900501	-0.434419
gcgcccgctgatcctcctcgaggataaatatttatctctggaactgttaaactaataaccgctgggggtgatactgggcacatcagcatgaattcattaaagaggagaaaggtaccatgagtaaaggagaagaactttt	96	1	1.98227	-2.12153	-1.53734
gcgcccgctgatcctcctcgaggataaatatttatctctggcggtgatgacataattaccactgacggtgatactgtgcacatcagaaggaattcattaaagaggagaaaggtaccatgagtaaaggagaagaactttt	95.3287	0.993007	1.97922	-2.08786	-1.40447
gcgcccgctgatcctcctcgaggataaatatttatctctgggattgttgacattgatacgcctggcggtgattctgagcacaaccttcagaattcattaaagaggagaaaggtaccatgagtaaaggagaagaactttt	120.727	1.25758	2.08181	-1.28991	-0.585973
cgcccgctgatcctcctcgaggataaaatatttatctctggcgctgttgacataaataccccaggctgtgacacttaatacaccagcatgaattcattaaagaggagaaaggtaccatgagtaaaggagaagaactttt	273.929	2.85343	2.43764	-0.529077	-0.291186
gcgcccgctgatcctcctcgagcataaatatttatctcttgcgcagttgacataaataccaatgtcgttgatattgtgcacatcatcaggaattcattaaagaggagaaaggtaccatgagtaaaggagaagaactttt	272.227	2.8357	2.43493	-0.756688	-0.350815
cgcccgctgatcctcctcgaggataaaatatttatctctggtgttgttcacataaaaaccgctagcggtcatactcagcacttcagcaggaattcattaaagaggagaaaggtaccatgagtaaaggagaagaactttt	85.7751	0.893491	1.93336	-1.88373	-1.45532
gcgcccgctgatcctcctcgaggataaagatttatctatggcggtgttgacttaaataccacgggcgctgaaactaatcacatcggcatgaattcattaaagaggagaaaggtaccatgagtaaaggagaagaactttt	183.924	1.91588	2.26464	-1.52712	-0.764022
gcgcccgctgatcctcctcgaggataaatatttatctctgagggtgttaacatacacaccactgactatgatacaaagcacataagcaggaattcattaaagaggagaaaggtaccatgagtaaaggagaagaactttt	96.4577	1.00477	1.98434	-2.54849	-1.68336
gcgcccgctgatcctcctcgaggataaatatttgcctctggcggtcttgacaatagtactgttggcggtgacactgagcacatcagcacgaattcattaaagaggagaaaggtaccatgagtaaaggagaagaactttt	273.514	2.8491	2.43698	-1.3698	-0.467146
gcgcccgctgatcctcctcgaggatatattcttatctctggcggtgtagacataaatacctctggcgatgatactgaatacatcagcgagaattcattaaagaggagaaaggtaccatgagtaaaggagaagaactttt	90.7114	0.94491	1.95766	-1.88821	-1.04489
gcgcccgctgatcctcctcgaggataattatttatctctggctgcgttgacataaataccactggcggtgatactaagcacatcagcgggaattcattaaagaggagaaaggtaccatgagtaaaggagaagaactttt	281.892	2.93637	2.45008	-0.711568	-0.278205
gcgcccgctgatcctcctcgaggataaaaatttatctctggtagtgttgaaataaatgcctctgacggtgatactgcgcaaatcagcaggaattcattaaagaggagaaaggtaccatgagtaaaggagaagaactttt	119.913	1.2491	2.07887	-0.953982	-0.583108
gcgcccgctgatcctcctcgaggatatatattaatctctgtcattgtagacagaaataccactggcgctgatactgagcacatcagcaggaattcattaaagaggagaaaggtaccatgagtaaaggagaagaactttt	92.4101	0.962606	1.96572	-2.17751	-1.43604
gcgcccgctgatcctcctcgaggataaagatttatatctgggggtgttgacataaataccactggcggtgatgctgagcacatcagcatgaattcattaaagaggagaaaggtaccatgagtaaaggagaagaactttt	174.166	1.81423	2.24096	-1.37945	-0.675964
gcgcccgctgatcctcctcgaggataaatatttatgtctggtggggttggcataaaaaccactgtcgttgatactgagtacatcagcaggaattcattaaagaggagaaaggtaccatgagtaaaggagaagaactttt	105.391	1.09783	2.0228	-1.80657	-1.21781
gcgcccgctgatcctcctcgaggataaatatttatctctggcggtgttgacataaataccactggctctgatactcagcacatcagaaggaattcattaaagaggagaaaggtaccatgagtaaaggagaagaactttt	272.677	2.84039	2.43565	-0.630617	-0.30765
gcgcccgctgatcctcctcgaggataaatatttatctctggctgtgttgacatgattagcaccggccgtgatactgagctcttgagcacgaattcattaaagaggagaaaggtaccatgagtaaaggagaagaactttt	276.775	2.88307	2.44213	-1.05517	-0.404643
gcgcccgctgatcctcctcgaggatgaacatttagttctgggcgtattgacatacatacctctggcggtgatacttcccacatcaccaggaattcattaaagaggagaaaggtaccatgagtaaaggagaagaactttt	281.514	2.93243	2.4495	-0.352604	-0.242953
cgcccgctgatcctcctcgaggaataaatatttatctctggcgatgttgacataaataaaactggaggtgacactgagaatataatcaggaattcattaaagaggagaaaggtaccatgagtaaaggagaagaactttt	194.365	2.02463	2.28862	-0.717559	-0.328345
gcgcccgctgatcctcctcgaggataagtatttttctctggctgtgttgccatgaatcccactggcggtgatactcagcacaccttcaggaattcattaaagaggagaaaggtaccatgagtaaaggagaagaactttt	97.6572	1.01726	1.9897	-1.66139	-0.848711
gcgcccgctgatcctcctcgaggataaatatttatctctggcggtgttgacctaaataccactggcggtaacactgagcacatatgtaggaattcattaaagaggagaaaggtaccatgagtaaaggagaagaactttt	106.43	1.10864	2.02706	-1.77176	-0.975043
gcgcccgctgatcctcctcgaggatagatatttatctctggcggtgttgacgtaaatgccacgggaggcgatactgagcacatcagcacgaattcattaaagaggagaaaggtaccatgagtaaaggagaagaactttt	283.01	2.94802	2.4518	-0.635926	-0.301711
gcgcccgctgatcctcctcgaggataaatttttggctttggcggtgttgacataattctcacgcgcgatgatactgagcacatcagcaggaattcattaaagaggagaaaggtaccatgagtaaaggagaagaactttt	286.335	2.98265	2.45687	-0.774703	-0.360313
gcgcccgctgatcctcctcgagcagaattatttatctctggcggtgttgacataaataccactgtccttgttaatgagcacatcagcaggaattcattaaagaggagaaaggtaccatgagtaaaggagaagaactttt	104.259	1.08603	2.01812	-2.08588	-1.17439
gcgcccgctgatcctcctcgaggatatatttttggctctggcgtagttgacattaataccactggcggtgatactgagcgcatcaccaagaattcattaaagaggagaaaggtaccatgagtaaaggagaagaactttt	280.8	2.925	2.4484	-0.474823	-0.228712
gcgcccgctgatcctcctcgaggacaaatatttatctcaggcggtgttgtcataaattacactgccggtgatactgagcccatcagcgggaattcattaaagaggagaaaggtaccatgagtaaaggagaagaactttt	97.5619	1.01627	1.98928	-1.25656	-0.690635
gcgcccgctgatcctcctcgaggataaatattgaaccctggcgctgttgacttaaatacccctggcggtgatccttaccacatcagcatgaattcattaaagaggagaaaggtaccatgagtaaaggagaagaactttt	99.6045	1.03755	1.99828	-1.40985	-0.790908
gcgcccgctgatcctcctcgaggataaatattcatctttggcggtgttgacataaataccactagtggtgattctgagcacatcagcaggaattcattaaagaggagaaaggtaccatgagtaaaggagaagaactttt	98.0451	1.0213	1.99143	-1.3119	-0.795854
gcgcccgctgatcctcctcgaggataaatatttttctctggcggtgttgagataaatacctctggcggtgatactgagcacatcagcacgaattcattaaagaggagaaaggtaccatgagtaaaggagaagaactttt	126.956	1.32246	2.10365	-1.51662	-0.704813
gcgcccgctgatcctcctcgaggataaataattatctctggacgtggtgacatttataccactggcggtgatactgagcacatgagcaggaattcattaaagaggagaaaggtaccatgagtaaaggagaagaactttt	97.9296	1.0201	1.99091	-2.06208	-1.13289
cgcccgctgatcctcctcgaggataaaaaattatctctggcaagtgttgtcataaatacccctggcgttgatactgagcacatcacaaggaattcattaaagaggagaaaggtaccatgagtaaaggagaagaactttt	99.8641	1.04025	1.99941	-1.56463	-0.942029
gcgcccgctgatcctcctcgaggaaaattttttatctgtggcggagtagatataactacctctgggggtgatactcagcgcaacagtaggaattcattaaagaggagaaaggtaccatgagtaaaggagaagaactttt	8.83733	0.0920555	0.946321	-2.0811	-1.29298
gcgcccgctgatcctcctcgaggataaatatttatctcaggcggtgttgaaataaatcactcttgcggtgatactgagcacaacagccagaattcattaaagaggagaaaggtaccatgagtaaaggagaagaactttt	270.038	2.8129	2.43142	-1.03998	-0.57299
gcgcccgctgatcctcctcgaggataaatatttatctctggcggtgttgatataaataccactggcgttgatactgagcacatcaccaagaattcattaaagaggagaaaggtaccatgagtaaaggagaagaactttt	121.982	1.27065	2.0863	-1.40354	-0.649308
cgcccgctgatcctcctcgaggataaatatctatatctgtcggtgttgacataaattccgctggctgtttattctgagcacatcagcatgaattcattaaagaggagaaaggtaccatgagtaaaggagaagaactttt	195.053	2.03181	2.29015	-3.56812	-0.203103
gcgcccgctgatcctcctcgaggataaatatttatctttggcggtgttgccataaataccactggcggtgaaactgagcacatcagcatgaattcattaaagaggagaaaggtaccatgagtaaaggagaagaactttt	87.5725	0.912214	1.94237	-1.67911	-0.925106
gcgcccgctgatcctcctcgaggataaatatttctctctggagttgttgacataaatactactgacgctgatactgagcacatcagcaggaattcattaaagaggagaaaggtaccatgagtaaaggagaagaactttt	270.39	2.81656	2.43199	-0.890099	-0.39818
gcgcccgctgatcctcctcgaggaagaatatttagccctggcggtgttgacataactaccactggcagtgatactgagcacgttagcaggaattcattaaagaggagaaaggtaccatgagtaaaggagaagaactttt	286.286	2.98214	2.4568	-0.723444	-0.321334
gcgcccgctgatcctcctcgaggataaatatttatctttggcggtgtcgccataaataccaatgacggtgatactgagcacatcagcatgaattcattaaagaggagaaaggtaccatgagtaaaggagaagaactttt	7.97954	0.0831202	0.901978	-2.80392	-1.93447
agcgcccgctgatcctcctcgaggattaatattgactatggcggtgttgacattaataccactagcggtgatactgagtacttcagcaggaattcattaaagaggagaaaggtaccatgagtaaaggagaagaactttt	278.67	2.90281	2.44509	-0.618299	-0.238878
gcgcccgctgatcctcctcgaggataaaaatttctctctggcggtgttgccataagttgcacttgcgggaatactgagcgcataagcaggaattcattaaagaggagaaaggtaccatgagtaaaggagaagaactttt	120.552	1.25575	2.08118	-1.24385	-0.511927
gcgcccgctgatcctcctcgaggataaatatatatctctggcggtgttgagataaattccactggcggtgatactgagcacatcatgaggaattcattaaagaggagaaaggtaccatgagtaaaggagaagaactttt	97.5959	1.01662	1.98943	-1.51662	-0.697051
gcgcccgctgatcctcctcgaggataaatatttttctctggcggtgttgacgtaaatatcactggcggtgatcctgaacacatccgcacgaattcattaaagaggagaaaggtaccatgagtaaaggagaagaactttt	111.754	1.1641	2.04826	-1.87684	-1.03178
gcgcccgctgatcctcctcgaggactaatttttatctctggcgtcgttgacgtaaatcccactggcggtgatactgcgcacatccgaaggaattcattaaagaggagaaaggtaccatgagtaaaggagaagaactttt	168.585	1.7561	2.22682	-1.29026	-0.582477
gcgcccgctgatcctcctcgaggaaaaatatttatgccgggcggtgttgacataaattccactggcggtaatactgagcacttcagcaggaattcattaaagaggagaaaggtaccatgagtaaaggagaagaactttt	282.797	2.94581	2.45148	-0.617512	-0.278931
gcgcccgctgatcctcctcgaggacaaatattcatctctggttgtattgacatagacgccacttgcggtgattctgatcacatcagcatgaattcattaaagaggagaaaggtaccatgagtaaaggagaagaactttt	189.767	1.97674	2.27822	-1.21609	-0.639223
gcgcccgctgatcctcctcgaggataaatatttctcactggcgcttttgacataaatatcacttgatgtgctactgtgcacatgagtttgaattcattaaagaggagaaaggtaccatgagtaaaggagaagaactttt	87.4419	0.910853	1.94172	-2.82474	-1.40988
gcgcccgctgatcctcctcgaggataaagatttatctctggcggtgttgacataaatacgggtggcggtgaatctgagcacatcaccaagaattcattaaagaggagaaaggtaccatgagtaaaggagaagaactttt	84.4352	0.879534	1.92652	-1.54085	-0.969971
gcgcccgctgatcctcctcgaggacaaatatttatctctggcgttgttgccacaattaccattgtcggtgatcctgagcaaatcagctagaattcattaaagaggagaaaggtaccatgagtaaaggagaagaactttt	18.8016	0.19585	1.27419	-1.8281	-1.07523
gcgcccgctgatcctcctcgaggatatatatttatccctggcggtgttatcataaatacctctgtcgtcgatactgcgcagaacggcaggaattcattaaagaggagaaaggtaccatgagtaaaggagaagaactttt	121.027	1.2607	2.08288	-0.984559	-0.3283
gcgcccgctgatcctcctcgaggattcatatttatctctggcggtgttgacatagttatccatggcgttgatactgagcacatcaccgggaattcattaaagaggagaaaggtaccatgagtaaaggagaagaactttt	279.284	2.90921	2.44605	-0.731497	-0.317883
gcgcccgctgatcctcctcgaggatagatattggtctctggcggtgttgacataaatgccactggcggtgatactgagcacatcagaacgaattcattaaagaggagaaaggtaccatgagtaaaggagaagaactttt	281.891	2.93636	2.45008	-0.544542	-0.24899
gcgcccgctgatcctcctcgaggataaatttttatctctagcgttgttgccataaataccaattgcggtgatacttagcacctcaacaggaattcattaaagaggagaaaggtaccatgagtaaaggagaagaactttt	195.121	2.03251	2.2903	-1.09763	-0.547202
gcgcccgctgatcctcctcgagggtaaatatttgtctctggcggtgttgccataaataccattggcggtgatactgagcacatcagcacgaattcattaaagaggagaaaggtaccatgagtaaaggagaagaactttt	183.614	1.91265	2.26391	-1.21953	-0.543276
gcgcccgctgatcctcctcgaggataagtatttatcgctggcggtgttgacataaataccactggcgtaaataattagcacatcagccagaattcattaaagaggagaaaggtaccatgagtaaaggagaagaactttt	283.619	2.95437	2.45274	-0.464038	-0.276805
gcgcccgctgatcctcctcgagggtaaatttttatctctggcggttttgacttaaataccactcgcggtgatactgagcacatcagcaggaattcattaaagaggagaaaggtaccatgagtaaaggagaagaactttt	109.535	1.14099	2.03955	-1.18931	-0.729203
gcgcccgctgatcctcctcgaggattaatatttatctatggctgttttgacataaataccactggcggtgatactgagcgcatcagcaagaattcattaaagaggagaaaggtaccatgagtaaaggagaagaactttt	94.1102	0.980315	1.97364	-0.99958	-0.580069
gcgcccgctgatcctcctcgaggataaatatttgtcactggagctgttgacattaatacaactggcggtgatactgagcagatcagcgggaattcattaaagaggagaaaggtaccatgagtaaaggagaagaactttt	275.858	2.87352	2.44069	-0.618299	-0.239738
gcgcccgctgatcctcctcgaggataaatatttatctcagacggtgatgacataaataccactgggggtgatactgagcacttctgcacgaattcattaaagaggagaaaggtaccatgagtaaaggagaagaactttt	109.551	1.14116	2.03962	-2.09601	-1.25603
gcgcccgctgatcctcctcgaggattaatatttagctctggcggtgttgacataactactactggcggggacactgagcacatcagcatgaattcattaaagaggagaaaggtaccatgagtaaaggagaagaactttt	181.728	1.893	2.25942	-0.945496	-0.41428
gcgcccgctgatcctcctcgaggataaataattatctcttgccgggttgacataaatacgactggagctgatagtgagaacataaaccggaattcattaaagaggagaaaggtaccatgagtaaaggagaagaactttt	210.008	2.18758	2.32224	-1.19851	-0.543003
gcgcccgctgatcctcctcgaggataaatatttatctctgacggtgttgacatcaataccactgatggtgacattgagcatttcaggaagaattcattaaagaggagaaaggtaccatgagtaaaggagaagaactttt	96.5079	1.00529	1.98456	-2.16288	-1.16238
gcgcccgctgatcctcctcgaggacaaatagttatctctggccgagttgacataaatacctctggcggtgatactgagtacatcagcaggaattcattaaagaggagaaaggtaccatgagtaaaggagaagaactttt	268.927	2.80132	2.42963	-0.410937	-0.237678
gcgcccgctgatcctcctcgaggataaatattaatctttgtcggtgttgacttaaatacgactggcggtgatacttaacacatcgacaggaattcattaaagaggagaaaggtaccatgagtaaaggagaagaactttt	281.77	2.9351	2.44989	-0.599778	-0.332426
gcgcccgctgatcctcctcgaggattaatatttatttctgccggtgttgacgtagctaccactggaggagatactgcgcacatcagcatgaattcattaaagaggagaaaggtaccatgagtaaaggagaagaactttt	271.171	2.8247	2.43324	-0.889964	-0.405659
gcgcccgctgatcctcctcgaggataaatatgtttctgcggcggtgttgacacaaataccactgtcggtgatattgagcacaacagcaggaattcattaaagaggagaaaggtaccatgagtaaaggagaagaactttt	204.511	2.13032	2.31072	-0.923862	-0.455708
gcgcccgctgatcctcctcgaggatatatatttatctctggcggtgttgacataaatacgactgggggtgatgctgagcacatcaacacgaattcattaaagaggagaaaggtaccatgagtaaaggagaagaactttt	181.787	1.89362	2.25956	-1.23189	-0.54302
gcgcccgctgatcctcctcgaggataaatatttagctctggcagagccgacaaaaattcctctctcgttcatactcagcacatcagcaagaattcattaaagaggagaaaggtaccatgagtaaaggagaagaactttt	9.2283	0.0961282	0.965122	-3.68773	-2.96001
gcgcccgctgatcctcctcgaggataaatatttatctctggcggtgttgacatatatacgactggcggagatactcagcacatcaactggaattcattaaagaggagaaaggtaccatgagtaaaggagaagaactttt	282.617	2.94393	2.4512	-0.710455	-0.316903
gcgcccgctgatcctcctcgaggataaatatttatctctggcggtgttgacataaataccacttgcggtacaactgagcacgtcagcaggaattcattaaagaggagaaaggtaccatgagtaaaggagaagaactttt	175.957	1.83289	2.24541	-3.76762	-0.505596
gcgcccgctgatcctcctcgaggataaatatttatcgctggcggtgtagacgtaaataccactcgcggtgatactgagcacatcatcatgaattcattaaagaggagaaaggtaccatgagtaaaggagaagaactttt	91.3797	0.951872	1.96085	-2.07604	-1.16083
gcgcccgctgatcctcctcgaggataaatatttatgtttggcggtgatgacataaatacaagtagcggtcatactcaacacatcagcaagaattcattaaagaggagaaaggtaccatgagtaaaggagaagaactttt	126.581	1.31855	2.10237	-1.95684	-1.29794
gcgcccgctgatcctcctcgaggattaatatttatctctgcccctgttgacataaataccactgcagttgtaactgagcacgtccgcgtgaattcattaaagaggagaaaggtaccatgagtaaaggagaagaactttt	13.6774	0.142473	1.136	-2.5407	-1.40794
gcgcccgctgatcctcctcgaggataaatatttttttctgccggggttaacatcaatacccctggcggtcatactgtccacatcagcacgaattcattaaagaggagaaaggtaccatgagtaaaggagaagaactttt	102.073	1.06326	2.00891	-2.394	-1.76304
gcgcccgctgatcctcctcgaggacaaatatttatctctggcgctgttgacataaatacagctggcggtgatattgagttcatcagcacgaattcattaaagaggagaaaggtaccatgagtaaaggagaagaactttt	202.595	2.11036	2.30663	-1.12426	-0.49074
gcgcccgctgatcctcctcgaggataaatatttagctttggctgtgttgacatcaataccactagcggtgatcctgagctcatcttcaggaattcattaaagaggagaaaggtaccatgagtaaaggagaagaactttt	172.644	1.79838	2.23715	-1.62431	-0.748425
gcgcccgctgatcctcctcgaggattaatatttatctctgccggtgttgacataaatacctctggcgatgatactgatcacatcaccaggaattcattaaagaggagaaaggtaccatgagtaaaggagaagaactttt	283.843	2.9567	2.45308	-0.831869	-0.373663
gcgcccgctgatcctcctcgaggataaatattgatcgatggaggtgttgacataaataccacgggcgttgacactgagcacatcagcatgaattcattaaagaggagaaaggtaccatgagtaaaggagaagaactttt	193.431	2.01491	2.28653	-1.24821	-0.589273
gcgcccgctgatcctcctcgaggataaatatttatctctaggggtgttgacatacataccactgtcgatcatacagaacccatcaacaggaattcattaaagaggagaaaggtaccatgagtaaaggagaagaactttt	14.5691	0.151762	1.16343	-1.68289	-1.04218
gcgcccgctgatcctcctcgaggataaatattgatctctggcggtgttgacataaataccacttgcggttctactgggcacatcagcaggaattcattaaagaggagaaaggtaccatgagtaaaggagaagaactttt	187.311	1.95115	2.27256	-1.08657	-0.457068
gcgcccgctgatcctcctcgaggataaatatttatctctggcgatgttgaaataaataccactagcggtgatactgagcatatcagccggaattcattaaagaggagaaaggtaccatgagtaaaggagaagaactttt	200.217	2.0856	2.3015	-1.03998	-0.573008
gcgcccgctgatcctcctcgaggataaatattgatctctggcggtgttgccataaataccactggcggtgatactgagaatatcagcacgaattcattaaagaggagaaaggtaccatgagtaaaggagaagaactttt	97.4367	1.01497	1.98872	-1.21953	-0.543195
gcgcccgctgatcctcctcgagcataagtatttatctctggcggtgtagacataaatatcacaggcggtgatactgagcacatcagcaggaattcattaaagaggagaaaggtaccatgagtaaaggagaagaactttt	122.289	1.27384	2.08739	-1.53145	-0.731964
gcgcccgctgatcctcctcgaggataaatttttatctctagctgtgttgtcataaatacgattggcggtgatactgagcactccagcaggaattcattaaagaggagaaaggtaccatgagtaaaggagaagaactttt	186.878	1.94665	2.27156	-1.37595	-0.7735
gcgcccgctgatcctcctcgaggataaatagttatctctgccggagttgacataaacacaactggcggtgatactgagcacatcaacaggaattcattaaagaggagaaaggtaccatgagtaaaggagaagaactttt	275.244	2.86712	2.43972	-0.410937	-0.237663
gcgcccgctgatcctcctcgaggataaatattaatctctggcgtagttgacataaataccaatggcggtgatactgagcaccttcgcaggaattcattaaagaggagaaaggtaccatgagtaaaggagaagaactttt	284.287	2.96133	2.45376	-0.410937	-0.256438
gcgcccgctgatcctcctcgaggataaatttttatctcgggcgatgttgaactaagtgccactcgcggtgatactgagcacatcagcaggaattcattaaagaggagaaaggtaccatgagtaaaggagaagaactttt	124.361	1.29542	2.09468	-1.7203	-1.00594
gcgcccgctgatcctcctcgaggataaatatttatctctggcggtgttgacataaataccactggcggcgaccctgagcacatcaactggaattcattaaagaggagaaaggtaccatgagtaaaggagaagaactttt	109.581	1.14147	2.03974	-1.92301	-1.05929
gcgcccgctgatcctcctcgaggataaacatttacctcttgcggtgttgacatcaataccactgactgtgatactgaacactttagcaggaattcattaaagaggagaaaggtaccatgagtaaaggagaagaactttt	279.878	2.9154	2.44697	-0.342819	-0.204027
gcgcccgctgatcctcctcgaggataaatatttatttctggcggcgttgacgtacataccactggcggtgatactgagcacatcagcaggaattcattaaagaggagaaaggtaccatgagtaaaggagaagaactttt	177.025	1.84401	2.24803	-1.1107	-0.530941
gcgcccgctgatcctcctcgaggatgaatatctatctctggcggtattgacataactactattggccatgattctggacaagtaagcaggaattcattaaagaggagaaaggtaccatgagtaaaggagaagaactttt	90.3766	0.941423	1.95606	-1.79206	-1.13034
gcgcccgctgatcctcctcgaggataaataattatctctggcggtgttgtcctaaataccactggcggtgataatgagcgcatcagcaggaattcattaaagaggagaaaggtaccatgagtaaaggagaagaactttt	101.356	1.05579	2.00585	-1.5768	-0.949499
gcgcccgctgatcctcctcgaggataaatatttatctgtggccgtgttgacataaataccacttgcggtgatagtgagcacatcagaaagaattcattaaagaggagaaaggtaccatgagtaaaggagaagaactttt	267.486	2.78631	2.4273	-1.00332	-0.445088
gcgcccgctgatcctcctcgaggattaatatttatctctgccagttttgacctaaataccccatacggtcatactgagcacttcagcaggaattcattaaagaggagaaaggtaccatgagtaaaggagaagaactttt	84.6582	0.881857	1.92767	-1.1252	-0.755029
agcgcccgctgatcctcctcgaggataaatatttatctctggcgttgttgacataaataccactggcatgacaatgatcacatcagcaggaattcattaaagaggagaaaggtaccatgagtaaaggagaagaactttt	101.679	1.05915	2.00723	-5.1974	-1.20453
gcgcccgctgatcctcctcgaggataaatattcatctcgggcggcgttgacataaacaccactggcggtgataatgagctaatcagcatgaattcattaaagaggagaaaggtaccatgagtaaaggagaagaactttt	281.636	2.93371	2.44969	-0.465606	-0.219478
gcgcccgctgatcctcctcgagcataaatatttatctctggcggtgtcgacataaataccgctgacagtgatactgagcacaacagcatgaattcattaaagaggagaaaggtaccatgagtaaaggagaagaactttt	95.322	0.992938	1.97919	-2.23118	-1.45971
cgcccgctgatcctcctcgaggattaatctttatctctggccgtgttgacataaatgccactggccgtgagactgagcacctccgtcacgaattcattaaagaggagaaaggtaccatgagtaaaggagaagaactttt	97.7677	1.01841	1.9902	-1.52004	-0.688783
gcgcccgctgatcctcctcgaggataattatttatctctggcggcgttgacattaataccagtggcggtgatactgagcacatcagcaggaattcattaaagaggagaaaggtaccatgagtaaaggagaagaactttt	277.394	2.88952	2.4431	-0.875613	-0.30607
gcgcccgctgatcctcctcgaggaataatatttagctctggcggtgttggcattaatgccactggcggcgatactgagcacatcagcaggaattcattaaagaggagaaaggtaccatgagtaaaggagaagaactttt	83.4545	0.869318	1.92145	-2.0046	-1.31237
gcgcccgctgatcctcctcgaggataaatatttatgtttggcggcgttgacgtaactaccactggcggtgatactgaacaaaccaacaggaattcattaaagaggagaaaggtaccatgagtaaaggagaagaactttt	186.947	1.94737	2.27172	-1.30408	-0.608548
gcgcccgctgatcctcctcgaggataaatatttatttctgacggtgttgatacaaatacagctcgccgttatactgacaaaatccgcaggaattcattaaagaggagaaaggtaccatgagtaaaggagaagaactttt	269.074	2.80286	2.42987	-0.137951	-0.156987
gcgcccgctgatcctcctcgaggataaatttttatctctggcggtgatggcataaatgccactgcctgtcatactgagctcatgagcaggaattcattaaagaggagaaaggtaccatgagtaaaggagaagaactttt	90.3771	0.941429	1.95606	-2.72886	-2.11821
gcgcccgctgatcctcctcgaggataaaaatctatctctggcggtgatgacatatctaccacttcctgtgatactgagcacatcagcaagaattcattaaagaggagaaaggtaccatgagtaaaggagaagaactttt	105.202	1.09585	2.02202	-1.58832	-0.969426
gcgcccgctgatcctcctcgaggataaataattatgtctggcggtgttgacataactaccactggctctaataattaccacatcagcaggaattcattaaagaggagaaaggtaccatgagtaaaggagaagaactttt	284.149	2.95989	2.45355	-0.28089	-0.207055
gcgcccgctgatcctcctcgaggatagatatttatctctgggggtgttgacataaataccacggtctttgatactgagtgcatcagcaggaattcattaaagaggagaaaggtaccatgagtaaaggagaagaactttt	272.436	2.83788	2.43526	-0.16431	-0.161258
gcgcccgctgatcctcctcgaggataaatattgatctctggcggtgttgacataaataccactgggggtgagactgagcacatccgcaggaattcattaaagaggagaaaggtaccatgagtaaaggagaagaactttt	190.072	1.97991	2.27892	-1.05747	-0.40764
gcgcccgctgatcctcctcgagcacaaatatctatctctggaggtgttgacatgaataccactggcggtgatcctgagcacatcgccatgaattcattaaagaggagaaaggtaccatgagtaaaggagaagaactttt	100.828	1.05029	2.00358	-1.67697	-0.780086
gcgcccgctgatcctcctcgaggataaatatttatctctggcggtgtcgacataaataccgctggcggtgatactgggcacatcagcaggaattcattaaagaggagaaaggtaccatgagtaaaggagaagaactttt	97.245	1.01297	1.98787	-2.10838	-1.2673
gcgcccgctgatcctcctcgaggagaaatatttatctcatgcagtgttgacatacatcccacccgtggtgatacagatcacgacagcaggaattcattaaagaggagaaaggtaccatgagtaaaggagaagaactttt	18.2594	0.190202	1.26149	-2.36706	-1.62692
gcgcccgctgatcctcctcgaggataaatatttatctctgggcgtgttgacacaaatcccactggcggtgaaactgagcacatcagcaggaattcattaaagaggagaaaggtaccatgagtaaaggagaagaactttt	214.686	2.23631	2.3318	-1.10177	-0.649453
gcgcccgctgatcctcctcgaggataaatatgtatctctggcggtgttgatataaataccactggcggggatactgagcacatcagcatgaattcattaaagaggagaaaggtaccatgagtaaaggagaagaactttt	94.4784	0.98415	1.97533	-1.07953	-0.43204
gcgcccgctgatcctcctcgaggataaatatttatctctggcggggttgacataagtaccacttgcggtgatactgagcacttcggcatgaattcattaaagaggagaaaggtaccatgagtaaaggagaagaactttt	284.805	2.96671	2.45455	-0.667005	-0.25656
gcgcccgctgatcctcctcgaggataaatatttatctatagcggtgttgccataaatgacacaatcggtaatgctgagcacattaccaggaattcattaaagaggagaaaggtaccatgagtaaaggagaagaactttt	107.13	1.11594	2.02991	-1.84849	-1.00529
gcgcccgctgatcctcctcgaggataaatttttatctctggtggtgttgacataaatacgactggcggtgatactgaggtcatcagcaggaattcattaaagaggagaaaggtaccatgagtaaaggagaagaactttt	283.27	2.95072	2.4522	-0.544542	-0.250532
gcgcccgctgatcctcctcgagggtaaatatttaactgtggcggtgtttacataaataccactggcggtgatactgagcacatcaccacgaattcattaaagaggagaaaggtaccatgagtaaaggagaagaactttt	99.9184	1.04082	1.99965	-1.30207	-0.733198
gcgcccgctgatcctcctcgagcataaatatctatttctggccgtgttgacataaatatcacttgcggtgatactgagcccatcagcaggaattcattaaagaggagaaaggtaccatgagtaaaggagaagaactttt	282.822	2.94606	2.45151	-0.544542	-0.249538
gcgcccgctgatcctcctcgaggataaatattaatctgtggcggtgttgacataaatacccctgccggtgatactcagcacttcagcaggaattcattaaagaggagaaaggtaccatgagtaaaggagaagaactttt	258.569	2.69343	2.41258	-0.532625	-0.321711
gcgcccgctgatcctcctcgaggattaatttttatctctcgcgttgttaacataaataacactgtccttattcagcagcacatcagccggaattcattaaagaggagaaaggtaccatgagtaaaggagaagaactttt	8.99561	0.0937042	0.95403	-2.03266	-1.50555
gcgcccgctgatcctcctcgaggataaataattacctctggcggttttgacataaattccactgccagtgatactgcacacatcatcaggaattcattaaagaggagaaaggtaccatgagtaaaggagaagaactttt	90.0966	0.938507	1.95471	-1.08487	-0.686806
gcgcccgctgatcctcctcgaggatatatgtttatctctggcagtgtagatataaataccactggcggttatactgagcacataagcaggaattcattaaagaggagaaaggtaccatgagtaaaggagaagaactttt	202.416	2.1085	2.30625	-0.39363	-0.189668
gcgcccgctgatcctcctcgaggaagaatatttatctctgaaggtgttaacataaataccacttgcggttatactgagcacctcggcaggaattcattaaagaggagaaaggtaccatgagtaaaggagaagaactttt	278.555	2.90162	2.44491	-0.457305	-0.369171
gcgcccgctgatcctcctcgaggataaatatttctctatggcgatgttgacataaataccactggcggtgatactgagcgcatcagcaggaattcattaaagaggagaaaggtaccatgagtaaaggagaagaactttt	281.797	2.93539	2.44994	-0.544542	-0.250158
cgcccgctgatcctcctcgaggataaatatttatctcttgtggtgttgacataaatagcactcgcggtgatactgcgggcataaagcaggaattcattaaagaggagaaaggtaccatgagtaaaggagaagaactttt	284.471	2.96324	2.45404	-0.544542	-0.249678
gcgcccgctgatcctcctcgaggataaatatttatctctggcggtgttgatataaataccactggcggtcatactgagcacatcagcaggaattcattaaagaggagaaaggtaccatgagtaaaggagaagaactttt	196.396	2.04579	2.29313	-0.85201	-0.337044
gcgcccgctgatcctcctcgagggtaaatatttatctctggcggtgttgatatacataccactggcggtgatactgagcacattaacaggaattcattaaagaggagaaaggtaccatgagtaaaggagaagaactttt	96.568	1.00592	1.98483	-1.04044	-0.474642
gcgcccgctgatcctcctcgaggatagatattaacctcttacggtgttgacatgaataccactggtggtgatactgagaatatcagccggaattcattaaagaggagaaaggtaccatgagtaaaggagaagaactttt	263.432	2.74408	2.42067	-1.03108	-0.441766
cgcccgctgatcctcctcgaggataaaaattgatctctggcggtgttgacataaaaaccactggcgttgatactgagcaacatcagcaggaattcattaaagaggagaaaggtaccatgagtaaaggagaagaactttt	260.674	2.71535	2.4161	-0.692497	-0.307551
gcgcccgctgatcctcctcgaggataaataattagctctggcgctgttgacattaataccgctggcggtgacactgcgcacatcagcaggaattcattaaagaggagaaaggtaccatgagtaaaggagaagaactttt	195.886	2.04048	2.292	-1.15887	-0.445354
acgcccgctgatcctcctcgaggataaatatctaacaccgtgcgtgttgactattttacctctggcggtgataatggttgcatgtactagaattcattaaagaggagaaaggtaccatgagtaaaggagaagaactttt	276.127	2.87632	2.44111	-0.41232	-0.213052
gcgcccgctgatcctcctcgaggataaatatttatctcttccggtcttgacatatataccgccggcggtgagacttagcacatcagccggaattcattaaagaggagaaaggtaccatgagtaaaggagaagaactttt	282.498	2.94268	2.45101	-1.14869	-0.395337
gcgcccgctgatcctcctcgaggataaatatctatatctggcggtgttgacataaataccactggcggagatactgagcacaaccgcaggaattcattaaagaggagaaaggtaccatgagtaaaggagaagaactttt	282.344	2.94109	2.45078	-0.656124	-0.286754
gcgcccgctgatcctcctcgaggataataatatatctctggcggtgtttacataaatacccctggcgatgatactgagaacatcagccggaattcattaaagaggagaaaggtaccatgagtaaaggagaagaactttt	104.714	1.09077	2.02001	-1.65367	-1.16164
gcgcccgctgatcctcctcgaggataaatatttatctgtggcggtggtgacataaataccactggcggtgatactgagtacatccgcacgaattcattaaagaggagaaaggtaccatgagtaaaggagaagaactttt	86.9955	0.906203	1.9395	-2.00274	-1.28124
gcgcccgctgatcctcctcgaggataaataattatctcttgcggtgttgacataaataccactggcgttgatactcagcacatcagcaggaattcattaaagaggagaaaggtaccatgagtaaaggagaagaactttt	283.345	2.95152	2.45232	-0.781225	-0.394005
gcgcccgctgatcctcctcgaggttaaatattgatgccttgcggtgttgccaaaaataccactggcggtcatactgagcacatcagcaggaattcattaaagaggagaaaggtaccatgagtaaaggagaagaactttt	202.65	2.11094	2.30675	-0.881675	-0.440756
gcgcccgctgatcctcctcgaggataagtatttatgtctggcggtgtggacataaataccactggcggtgatactgagcacgtcagcaggaattcattaaagaggagaaaggtaccatgagtaaaggagaagaactttt	101.544	1.05775	2.00665	-1.2447	-0.784251
gcgcccgctgatcctcctcgaggataaatattcatctctggcagtattgacataaattccactggctgttatactgcgcacgtctgcaagaattcattaaagaggagaaaggtaccatgagtaaaggagaagaactttt	282.886	2.94673	2.45161	-0.00248609	-0.132169
gcgcccgctgatcctcctcgaggataaatatttatctcctgcggtgttgacatcaatacctctgtcggtgatactgagcacatcatcatgaattcattaaagaggagaaaggtaccatgagtaaaggagaagaactttt	280.976	2.92683	2.44867	-0.465702	-0.202691
gcgcccgctgatcctcctcgaggacaaatatttatttctggacatgtggacaggaaaacaactacgggtgatcatgatcacatcagcaggaattcattaaagaggagaaaggtaccatgagtaaaggagaagaactttt	95.8532	0.998471	1.98161	-1.91196	-1.5174
gcgcccgctgatcctcctcgagggtatctatttatctctggcggtgtggacataaataccactggcgctgatactgggtacttcagcacgaattcattaaagaggagaaaggtaccatgagtaaaggagaagaactttt	96.2936	1.00306	1.9836	-1.75423	-1.13561
gcgcccgctgatcctcctcgaggataaatatttacctctggcgatgtggacataattaccactggcggtgatactgagccgttcagccggaattcattaaagaggagaaaggtaccatgagtaaaggagaagaactttt	97.3231	1.01378	1.98822	-1.18101	-0.759647
gcgcccgctgatcctcctcgaggatatatgttaatctcttgcggtgttcacataaataccactgtggatgacactgaacacatcaacacgaattcattaaagaggagaaaggtaccatgagtaaaggagaagaactttt	95.1166	0.990798	1.97826	-2.60114	-1.83057
gcgcccgctgatcctcctcgaggataaatatttatcactgtcgttgttgacataaataccactggcggggatactgagcacatcaggaggaattcattaaagaggagaaaggtaccatgagtaaaggagaagaactttt	283.436	2.95245	2.45245	-0.443569	-0.21771
gcgcccgctgatcctcctcgaggataaatgtttatctttggcggtgttgacataaataccactggcgatgatactgatcacatccgcaagaattcattaaagaggagaaaggtaccatgagtaaaggagaagaactttt	282.083	2.93837	2.45038	-0.831869	-0.373862
gcgcccgctgatcctcctcgaggataaatattgaactatggcggtgtttacataaataccactggcggtcatactgagcacatccccaggaattcattaaagaggagaaaggtaccatgagtaaaggagaagaactttt	172.563	1.79753	2.23695	-0.92968	-0.492607
gcgcccgctgatcctcctcgaggataaatatttattgctggcggtgtcgacagaaataccactggcggtgatactgagcacatcagcatgaattcattaaagaggagaaaggtaccatgagtaaaggagaagaactttt	97.187	1.01236	1.98761	-2.23637	-1.64995
gcgcccgctgatcctcctcgaggatagatatctatctctggcggtgttgacttaaatacgactggctgtgattctgaacacataatctggaattcattaaagaggagaaaggtaccatgagtaaaggagaagaactttt	89.9165	0.936631	1.95384	-0.810476	-0.452798
gcgcccgctgatcctcctcgaggctaaatattcatctctggccgtgttgacacagattccactgacagtaatagtaagcacatcagcaggaattcattaaagaggagaaaggtaccatgagtaaaggagaagaactttt	114.873	1.19659	2.06022	-1.40832	-0.848268
gcgcccgctgatcctcctcgaggataaatatttatctctcgcggtgttgacctaaataccacaggcgttgatactgagcacctcagcaagaattcattaaagaggagaaaggtaccatgagtaaaggagaagaactttt	181.135	1.88682	2.258	-1.25644	-0.612526
gcgcccgctgatcctcctcgaggatacatatctatgtttggcagtgttgacataaataccactggcggtgatactgagcccatcggcaggaattcattaaagaggagaaaggtaccatgagtaaaggagaagaactttt	256.149	2.66822	2.40849	-0.544542	-0.249479
gcgcccgctgatcctcctcgaggattaatatttatctctgtcggtgttgacctagataccactggatctcatactgagcaaatcaccgcgaattcattaaagaggagaaaggtaccatgagtaaaggagaagaactttt	127.256	1.32558	2.10468	-0.512548	-0.243009
gcgcccgctgatcctcctcgaggataaatatttatctctggcggttttgacataaattccactttccgtgatactgagcaaatccgcatgaattcattaaagaggagaaaggtaccatgagtaaaggagaagaactttt	203.329	2.11801	2.3082	-0.930245	-0.485757
gcgcccgctgatcctcctcgaggataaatatttaacccgggcggtgttgacataaataccactgtcggtgagactaaacacccccgcaggaattcattaaagaggagaaaggtaccatgagtaaaggagaagaactttt	281.879	2.93624	2.45006	-0.750549	-0.277437
gcgcccgctgatcctcctcgagggtaaatatttaactctggcggtgttgacataaataccactggcggtgattctgagcacatcaggacgaattcattaaagaggagaaaggtaccatgagtaaaggagaagaactttt	102.569	1.06843	2.01102	-1.08777	-0.576477
gcgcccgctgatcctcctcgaggataaatatttatctctcgcggtgttgacagaaataccactggcgttgatagtgagcagatcagcatgaattcattaaagaggagaaaggtaccatgagtaaaggagaagaactttt	209.495	2.18224	2.32117	-1.30425	-0.863557
gcgcccgctgatcctcctcgaggataaatagttatctctagcggtggtgacagaaatatcaatggcggttatactgagcactcaagcaagaattcattaaagaggagaaaggtaccatgagtaaaggagaagaactttt	282.132	2.93887	2.45045	-0.293877	-0.263805
gcgcccgctgatcctcctcgaggataaatatttatctctggcggtgttgacctaaataccactggcgctgagaatgagcacttcagcaggaattcattaaagaggagaaaggtaccatgagtaaaggagaagaactttt	115.712	1.20533	2.06338	-1.91341	-0.979474
gcgcccgctgatcctcctcgaggataaagattgatctctggcggtgttgaattaaacacctctggcgatgatactgagcccgtcagcatgaattcattaaagaggagaaaggtaccatgagtaaaggagaagaactttt	91.3281	0.951334	1.9606	-1.58059	-1.01784
gcgcccgctgatcctcctcgaggataagtgattatctctggcggtgttgacataaataccactggcaatgaaactgagcacgtcacctggaattcattaaagaggagaaaggtaccatgagtaaaggagaagaactttt	101.736	1.05975	2.00747	-1.4742	-0.814686
gcgcccgctgatcctcctcgaggataaatatttatctctggcagtggtgacataaataccactggcggtgatactaagcacatcagcacgaattcattaaagaggagaaaggtaccatgagtaaaggagaagaactttt	98.2641	1.02358	1.9924	-1.90804	-1.15906
gcgcccgctgatcctcctcgaggataaatatttagctctgacggtgttgacatgaataccactggcgttgagactgaccacaaccccaggaattcattaaagaggagaaaggtaccatgagtaaaggagaagaactttt	112.051	1.1672	2.04942	-1.72711	-0.803065
gcgcccgctgatcctcctcgaggataaagatttatctctcgctgtcttaacataaataacactggctgagatactgagcacatcagcaggaattcattaaagaggagaaaggtaccatgagtaaaggagaagaactttt	13.6268	0.141946	1.13439	-2.16002	-1.47354
gcgcccgctgatcctcctcgagaataaatgtttatcactggcgatcttgtcataattaccactggctctgaaactaagcacatcagctggaattcattaaagaggagaaaggtaccatgagtaaaggagaagaactttt	9.20128	0.0958466	0.963848	-1.80043	-0.950361
gcgcccgctgatcctcctcgaggagaaatctttatctctggtggtgttgacataaatacaactggtggtgatactgagtacatcagcaggaattcattaaagaggagaaaggtaccatgagtaaaggagaagaactttt	270.797	2.8208	2.43264	-0.72799	-0.344788
gcgcccgctgatcctcctcgagggtaaacatttatctttaacggtgttgacataaatatcacgggcggtgatactgaccacatcaagtggaattcattaaagaggagaaaggtaccatgagtaaaggagaagaactttt	284.16	2.96	2.45356	-0.544542	-0.249467
gcgcccgctgatcctcctcgaggacaaatatttatctcaggcggtgttgacataaataccactggcggtgaaactgagcccatcaacaggaattcattaaagaggagaaaggtaccatgagtaaaggagaagaactttt	200.167	2.08507	2.30139	-0.930259	-0.440643
gcgcccgctgatcctcctcgaggataaagatttatctctggcggtgttgacataagtaccactggcggtgacactgagcagatcagcaggaattcattaaagaggagaaaggtaccatgagtaaaggagaagaactttt	188.456	1.96308	2.27521	-1.13633	-0.448255
gcgcccgctgatcctcctcgaggataaatatttatctctggcggtgttgacataaataccactggcggtgatagtgagcacagcagcacgaattcattaaagaggagaaaggtaccatgagtaaaggagaagaactttt	206.045	2.1463	2.31396	-1.00332	-0.445145
gcgcccgctgatcctcctcgaggatatatatttatctctggatgtgttgatatgaataccactggcggtgatactgagcacgtcagcaggaattcattaaagaggagaaaggtaccatgagtaaaggagaagaactttt	96.4638	1.00483	1.98436	-1.55361	-0.649001
gcgcccgctgatcctcctcgaggataagtatttatctctggccgtcttgagataaataccactgccaataatactgagcacatcagcaggaattcattaaagaggagaaaggtaccatgagtaaaggagaagaactttt	15.0194	0.156452	1.17665	-2.17791	-1.16649
gcgcccgctgatcctcctcgagcataaatatttatctctggaggtgtttacataaataccactggcggtgaaactgagcacatcagcgggaattcattaaagaggagaaaggtaccatgagtaaaggagaagaactttt	102.204	1.06462	2.00947	-1.76479	-1.16853
gcgcccgctgatcctcctcgaggataaatattaatctctggcggtgtttacataaataccactggcgatgatactgaccacatctgcaggaattcattaaagaggagaaaggtaccatgagtaaaggagaagaactttt	94.294	0.982229	1.97448	-1.65367	-1.09406
gcgcccgctgatcctcctcgaggataaatttttatctgtggagctgttgatataaataccactggcggggatactgatcctatcagcaggaattcattaaagaggagaaaggtaccatgagtaaaggagaagaactttt	109.183	1.13732	2.03815	-1.07953	-0.435698
gcgcccgctgatcctcctcgaggataaatattgatctctggcggggttgacataaataccactggcggtgatactgagcacatcagcacgaattcattaaagaggagaaaggtaccatgagtaaaggagaagaactttt	284.893	2.96764	2.45468	-0.608703	-0.266617
gcgcccgctgatcctcctcgaggatacatattgatctctgtcggagttgacataaataccactgccggtgatactgagaacatcagcaagaattcattaaagaggagaaaggtaccatgagtaaaggagaagaactttt	260.771	2.71637	2.41626	-0.338558	-0.229522
gcgcccgctgatcctcctcgaggataaatatctatctctggcgatgtggacataaataccactggcggtgatactgagcacatttgcacgaattcattaaagaggagaaaggtaccatgagtaaaggagaagaactttt	96	1	1.98227	-1.2447	-0.784262
gcgcccgctgatcctcctcgaggattaatatatatttctggcggtgttgacatagataccgctggcgcttataccgagcacaacatcaggaattcattaaagaggagaaaggtaccatgagtaaaggagaagaactttt	96.6254	1.00651	1.98509	-1.0825	-0.430512
gcgcccgctgatcctcctcgaggataattattgatctatgtcggtgttgacgtaaatacaactgacggtgatactgagcacgtcaacaagaattcattaaagaggagaaaggtaccatgagtaaaggagaagaactttt	105.537	1.09935	2.02341	-0.91339	-0.448603
gcgcccgctgatcctcctcgaggataaatattaatctctggcggtgttgacataaataccactggcggggatactgagcacatcagcacgaattcattaaagaggagaaaggtaccatgagtaaaggagaagaactttt	279.7	2.91354	2.44669	-0.443569	-0.235193
gcgcccgctgatcctcctcgaggataaatatttatctctggcggtgttgacataattacccctttcggtgattctgagcccatcagcaggaattcattaaagaggagaaaggtaccatgagtaaaggagaagaactttt	271.974	2.83306	2.43453	-0.674581	-0.343746
gcgcccgctgatcctcctcgaggataaatatttatctctggcggagttgacatacatacgactggcggtgatactgaggacatcagcacgaattcattaaagaggagaaaggtaccatgagtaaaggagaagaactttt	283.601	2.95417	2.45271	-0.303937	-0.222996
gcgcccgctgatcctcctcgaggataaatatttataaatggctgtattgacataaataccactgacggtgatactcagcaaaacagcaggaattcattaaagaggagaaaggtaccatgagtaaaggagaagaactttt	281.537	2.93268	2.44954	-0.569759	-0.331028
gcgcccgctgatcctcctcgaggataaatatttatctctggcagtgttgccataagtaccactggcggtgatactgagcacataagcaggaattcattaaagaggagaaaggtaccatgagtaaaggagaagaactttt	168.474	1.75493	2.22653	-1.29108	-0.521033
gcgcccgctgatcctcctcgaggataaatatttatttctggcggtgttgacatacttacgcctggcagtgaccctgagcacatcatcacgaattcattaaagaggagaaaggtaccatgagtaaaggagaagaactttt	75.1579	0.782895	1.87597	-1.9112	-1.1632
gcgcccgctgatcctcctcgaggataaatttttatctctggaggtgttgacataaatacctctggcggggattctgcgcacatcaaccggaattcattaaagaggagaaaggtaccatgagtaaaggagaagaactttt	105.316	1.09704	2.02249	-0.95312	-0.485183
gcgcccgctgatcctcctcgaggatatagatttatcgctggcattgttgacataaataccactggcggtgatgctgggcacatgatcaggaattcattaaagaggagaaaggtaccatgagtaaaggagaagaactttt	98.2178	1.0231	1.99219	-1.37945	-0.675187
gcgcccgctgatcctcctcgaggataaatatttccctctcgcggtcttgacataaataccactggcggtgatgctgagcacatcagaaggaattcattaaagaggagaaaggtaccatgagtaaaggagaagaactttt	192.952	2.00992	2.28545	-1.49015	-0.601617
agcgcccgctgatcctcctcgagtatatatatttatctctgtcggtgttgactgaaatgccactgtcggtgatactgagcacatcacaggaattcattaaagaggagaaaggtaccatgagtaaaggagaagaactttt	282.905	2.94693	2.45164	-0.491496	-0.310437
gcgcccgctgatcctcctcgaggataaatgtttatctctggcggtgttgacataaatacctctagcgttgatactgaccacttcagcaggaattcattaaagaggagaaaggtaccatgagtaaaggagaagaactttt	273.624	2.85025	2.43715	-0.692497	-0.309011
gcgcccgctgatcctcctcgaggatacatatttatctctggcggtgttgtcataaataccacttgcggtgatactgagcacatcagcaggaattcattaaagaggagaaaggtaccatgagtaaaggagaagaactttt	114.975	1.19765	2.0606	-1.37595	-0.772248
gcgcccgctgatcctcctcgaggataaatatttatctctggcggtgttggcataactcccagaggcggtcatactgagcacatcagcatgaattcattaaagaggagaaaggtaccatgagtaaaggagaagaactttt	172.027	1.79195	2.2356	-1.55103	-1.06744
gcgcccgctgatcctcctcgaggatgaatatttatctttggcggcgttgacataaatactactggcggtgattctgtgcacatcagcaggaattcattaaagaggagaaaggtaccatgagtaaaggagaagaactttt	96.4832	1.00503	1.98445	-1.38398	-0.742258
gcgcccgctgatcctcctcgaggatcaatatttatttctggctatgttgacagaaataccattggcggtgatactgagcacctcatcaggaattcattaaagaggagaaaggtaccatgagtaaaggagaagaactttt	282.998	2.9479	2.45178	-0.640355	-0.389001
gcgcccgctgatcctcctcgaggatagatatttatctctggcggtattgacattaacaccactggctgtgatactgagcacatgagcaggaattcattaaagaggagaaaggtaccatgagtaaaggagaagaactttt	281.535	2.93266	2.44953	-0.301383	-0.178801
agcgcccgctgatcctcctcgaggttaaatatttatttccggcggagttgacataactaccactggctataatactgagcacatcgcacgaattcattaaagaggagaaaggtaccatgagtaaaggagaagaactttt	263.231	2.74199	2.42034	-0.385637	-0.273614
gcgcccgctgatcctcctcgaggataaatatttacctctggcggtggtgacatatttaccaatggcgatgatactaagcacatcaaccggaattcattaaagaggagaaaggtaccatgagtaaaggagaagaactttt	106.233	1.1066	2.02626	-2.16173	-1.36904
gcgcccgctgatcctcctcgaggataactacttatcactggcggtgttgacataaataccactggcgttgatgctgacgacttcagctggaattcattaaagaggagaaaggtaccatgagtaaaggagaagaactttt	97.1371	1.01184	1.98738	-1.56819	-0.830846
gcgcccgctgatcctcctcgaggaaaaatatttatgtctagttgtgttgcgataaataccactggcggcgattcttatcacatcagcacgaattcattaaagaggagaaaggtaccatgagtaaaggagaagaactttt	13.3424	0.138983	1.12523	-2.79058	-2.01135
gcgcccgctgatcctcctcgaggataaatctttctctctgggcgtgtttacagaagtaccgcttgcactgatactcagcacgtcaacaggaattcattaaagaggagaaaggtaccatgagtaaaggagaagaactttt	7.97288	0.0830508	0.901615	-2.34172	-1.81363
gcgcccgctgatcctcctcgaggataaatatttatctctggaggtgttgatataaagaccactggcggtcatactgagcacatccccatgaattcattaaagaggagaaaggtaccatgagtaaaggagaagaactttt	260.455	2.71307	2.41573	-0.85201	-0.337288
gcgcccgctgatcctcctcgaggataaatatttatcccgggcggtgttgacataaagacctctggcggtgatactgagctcatcagcacgaattcattaaagaggagaaaggtaccatgagtaaaggagaagaactttt	283.11	2.94907	2.45196	-0.544542	-0.24973
gcgcccgctgatcctcctcgaggataaatatttatatctggcggggttggtattaatacctctggtgattatactgtgcacgtcaacaggaattcattaaagaggagaaaggtaccatgagtaaaggagaagaactttt	101.579	1.05812	2.00681	-1.38804	-0.84081
gcgcccgctgatcctcctcgaggataaatgtttttctctggcggtgtggacataattcccactggcggtgatactgagcacatcagccggaattcattaaagaggagaaaggtaccatgagtaaaggagaagaactttt	173.753	1.80993	2.23993	-1.18101	-0.75735
gcgcccgctgatcctcctcgaggataaatatttatctatggcggtgttgacataaatagcactggcggtgatactgagcacgtcagcgggaattcattaaagaggagaaaggtaccatgagtaaaggagaagaactttt	283.068	2.94863	2.45189	-0.544542	-0.249949
gcgcccgctgatcctcctcgagtataaatattcatatctggcggtgttgtcataaatacaactggcggtgatactgaggacatcagcttgaattcattaaagaggagaaaggtaccatgagtaaaggagaagaactttt	93.0309	0.969072	1.96863	-1.37595	-0.745603
gcgcccgctgatcctcctcgaggataaatatgtatatctggcggtgttgacgtaaatacctctggcggtgatactgagcgcttcagcaggaattcattaaagaggagaaaggtaccatgagtaaaggagaagaactttt	177.6	1.85	2.24944	-0.998435	-0.437009
agcgcccgctgatcctcctcgggataaatatttatctctggctgtgttgacatgaaaaccactggcgctgatacttttcacctcagcaagaattcattaaagaggagaaaggtaccatgagtaaaggagaagaactttt	168.249	1.7526	2.22595	-1.17545	-0.492581
gcgcccgctgatcctcctcgaggataaatatttatctctggcggtctggacataaataccactggcggtgatactgagcaaatcggccggaattcattaaagaggagaaaggtaccatgagtaaaggagaagaactttt	183.862	1.91522	2.26449	-1.35384	-0.701486
gcgcccgctgatcctcctcgaggatatatatttatctctggcggtgtttacataaataccactgggggtgatactgagcacatcagcatgaattcattaaagaggagaaaggtaccatgagtaaaggagaagaactttt	178.167	1.8559	2.25083	-1.156	-0.5865
agcgcccgctgatcctcctcgaggataaaatttagctcttgcggtgttgacataaatgccgctggcgatgatacactgcacctcagaacgaattcattaaagaggagaaaggtaccatgagtaaaggagaagaactttt	268.333	2.79514	2.42867	-2.79098	-0.353882
gcgcccgctgatcctcctcgaggataaatatttatctctggtgatgttgacacaaataacactggcggtgatactaagcgcatcagcaggaattcattaaagaggagaaaggtaccatgagtaaaggagaagaactttt	282.667	2.94444	2.45127	-0.613874	-0.309952
gcgcccgctgatcctcctcgaggaaaaatatttatctctggaggtgttgacgtaggttccactggcggtgatactgagcacatcagaaggaattcattaaagaggagaaaggtaccatgagtaaaggagaagaactttt	286.163	2.98087	2.45661	-1.17459	-0.447431
gcgcccgctgatcctcctcgaggatagatatttacctttggcggtgttgacataaataccactggcggtgacactgagcacatgagcacgaattcattaaagaggagaaaggtaccatgagtaaaggagaagaactttt	191.327	1.99299	2.28178	-1.06657	-0.464274
gcgcccgctgatcctcctcgaggataaatattgatctctgtcggggttgacttaaataccactcgcggtgattctgcgcacatcagcaggaattcattaaagaggagaaaggtaccatgagtaaaggagaagaactttt	94.3187	0.982487	1.9746	-1.36382	-0.776556
gcgcccgctgatcctcctcgaggataaatatttatctctagcggtgttgacatatatactactggcggttatactgagcacgtcagcaggaattcattaaagaggagaaaggtaccatgagtaaaggagaagaactttt	283.292	2.95096	2.45224	-0.0070958	-0.128021
gcgcccgctgatcctcctcgaggagaaatattgatctctggcggtgttgacctaaataccactggcggtcagactgagcgcatcagcccgaattcattaaagaggagaaaggtaccatgagtaaaggagaagaactttt	97.8494	1.01926	1.99056	-1.42291	-0.6623
gcgcccgctgatcctcctcgaggataaatatttatctcgggcggtgttgccatacataccactggcggtgatactgagcagatcagccggaattcattaaagaggagaaaggtaccatgagtaaaggagaagaactttt	104.743	1.09107	2.02012	-1.04209	-0.500778
gcgcccgctgatcctcctcgaggataaatatctatctgtggcgatgttgacataagtaccactggcggtgatactgagcacgttagaacgaattcattaaagaggagaaaggtaccatgagtaaaggagaagaactttt	283.621	2.95439	2.45274	-0.599998	-0.241105
gcgcccgctgatcctcctcgaggataaacatttatctcaagcggcgttgacataaagaccactggcggtgatactgagcacatcagcatgaattcattaaagaggagaaaggtaccatgagtaaaggagaagaactttt	284.952	2.96825	2.45477	-0.790304	-0.321795
gcgcccgctgatcctcctcgaggctatatatttatctctggcggtgtggacataaatactattggtggtgataatgagcacatctccaggaattcattaaagaggagaaaggtaccatgagtaaaggagaagaactttt	107.175	1.1164	2.03009	-1.06766	-0.722752
gcgcccgctgatcctcctcgaggataaatatttatctcaggcggtgttgacataaataccactggcgagcatgctaagcacatcagcacgaattcattaaagaggagaaaggtaccatgagtaaaggagaagaactttt	273.413	2.84806	2.43682	-1.11085	-0.495391
gcgcccgctgatcctcctcgaggataaatatttatctctggcggagttggcataaattcaactggggttgatactgagcacatcaacaggaattcattaaagaggagaaaggtaccatgagtaaaggagaagaactttt	10.8551	0.113074	1.03563	-1.77494	-1.25897
gcgcccgctgatcctcctcgaggataaatattaagctgtggcggtgttgacataaataccactggcggcgatactgagcacaacaactggaattcattaaagaggagaaaggtaccatgagtaaaggagaagaactttt	284.419	2.9627	2.45396	-0.524475	-0.264384
gcgcccgctgatcctcctcgaggataaatatttatctctggccgtgtcgacataactaccactggcggtgatactgagcacatcagcaggaattcattaaagaggagaaaggtaccatgagtaaaggagaagaactttt	81.4286	0.848214	1.91078	-2.12282	-1.31346
gcgcccgctgatcctcctcgaggataaatatttatctctggaggtgttgacatcaatacccctagcggagatactgcgcagatcaacaggaattcattaaagaggagaaaggtaccatgagtaaaggagaagaactttt	213.6	2.225	2.3296	-0.902605	-0.345662
gcgcccgctgatcctcctcgaggataaatatttatctctgccggtgttgacaagaataccactggccgtgatgcttaacacttcagaaggaattcattaaagaggagaaaggtaccatgagtaaaggagaagaactttt	196.8	2.05	2.29403	-1.95168	-1.25744
gcgcccgctgatcctcctcgaggataaatatttctctctggcagtgttgatataattacctcaggccttgtcgttgagcacatcagccggaattcattaaagaggagaaaggtaccatgagtaaaggagaagaactttt	11.3345	0.118068	1.0544	-3.23682	-2.18341
aagcgcccgctgatcctcctcgaggataaatatttatctgtgtcggtgttaacatatactactgaaggttatactaaagacatcagcaggaattcattaaagaggagaaaggtaccatgagtaaaggagaagaactttt	113.174	1.17889	2.05374	-1.18965	-0.684327
gcgcccgctgatcctcctcgaggataaatacttatctctggctatgttgacataaataccactggcggtgagactgagcacatcagcaggaattcattaaagaggagaaaggtaccatgagtaaaggagaagaactttt	106.323	1.10753	2.02663	-1.20117	-0.513014
gcgcccgctgatcctcctcgaggataaatatttatctttggcgtatttgacataaataactctggcggtgatactgagcacatcagcacgaattcattaaagaggagaaaggtaccatgagtaaaggagaagaactttt	278.021	2.89606	2.44408	-0.823387	-0.546841
gcgcccgctgatcctcctcgaggatcaaactttagctcagatagtgttgacataaataccactgacggtgatactgagcacatcagcatgaattcattaaagaggagaaaggtaccatgagtaaaggagaagaactttt	280.072	2.91741	2.44727	-0.478403	-0.259399
gcgcccgctgatcctcctcgaggataaatatttatctctggcggtgttgacctgattaccagtggctgtgatactgagcacatcagcaagaattcattaaagaggagaaaggtaccatgagtaaaggagaagaactttt	203.762	2.12252	2.30912	-0.863298	-0.365126
gcgcccgctgatcctcctcgaggataaatatttatctctggcggtgttgacagaaatactactgttggtgatcctcagcacatccgcaggaattcattaaagaggagaaaggtaccatgagtaaaggagaagaactttt	168.953	1.75993	2.22777	-1.40022	-1.02808
gcgcccgctgatcctcctcgaggctaaatatttatctctggctgtgatgacataaacaccgctggaggtgacactgagcacatcagctggaattcattaaagaggagaaaggtaccatgagtaaaggagaagaactttt	9.20072	0.0958409	0.963822	-2.47583	-1.65627
gcgcccgctgatcctcctcgaggataagaacttatctctggcggtgttgacatcaattccactggcggtgagactgagcacatcatcatgaattcattaaagaggagaaaggtaccatgagtaaaggagaagaactttt	107.631	1.12116	2.03194	-1.48416	-0.617648
gcgcccgctgatcctcctcgaggattagtatttagctgttgcgttgttgacataaataccacgggcggtgatactgagcacatctacaggaattcattaaagaggagaaaggtaccatgagtaaaggagaagaactttt	280.348	2.92029	2.4477	-0.544542	-0.249677
gcgcccgctgatcctcctcgaggataaatatttttctctggcggtgttgaaataaatagcactgtcggtgataatgagcacatcagcatgaattcattaaagaggagaaaggtaccatgagtaaaggagaagaactttt	282.957	2.94746	2.45172	-0.386601	-0.237391
gcgcccgctgatcctcctcgaggataaatatttatctctggcggtggtgacataaataccactggcggtgatactgagaacatccgctggaattcattaaagaggagaaaggtaccatgagtaaaggagaagaactttt	89.5535	0.932849	1.95208	-2.00274	-1.27014
gcgcccgctgatcctcctcgaggaaaaatatttatctctggcggtgttgacattcgtaccactggccgtgatattcagcacatttgcaggaattcattaaagaggagaaaggtaccatgagtaaaggagaagaactttt	183.463	1.91107	2.26355	-1.52989	-0.693273
gcgcccgctgatcctcctcgaggataaatatttatctctggcggtgtagacattaataccactggcccggatactgagcacatcagcaggaattcattaaagaggagaaaggtaccatgagtaaaggagaagaactttt	95.8248	0.998175	1.98148	-2.33266	-1.13693
gcgcccgctgatcctcctcgaggataagtactgatctctggcggtgtcgacatacataccgcttgcaatgatactgagcacgagagctggaattcattaaagaggagaaaggtaccatgagtaaaggagaagaactttt	11.2117	0.116788	1.04967	-2.49798	-1.70684
gcgcccgctgatcctcctcgaggataaatagttatctctggcggggttgacttaaattccactggcggtgatactgagcacatcagcaggaattcattaaagaggagaaaggtaccatgagtaaaggagaagaactttt	281.846	2.9359	2.45001	-0.772734	-0.334401
gcgcccgctgatcctcctcgaggataaatatttatctctggcggtgttgacatacataccactgccgaagatactgaggacttcagcaggaattcattaaagaggagaaaggtaccatgagtaaaggagaagaactttt	282.549	2.94322	2.45109	-0.693062	-0.384449
gcgcccgctgatcctcctcgaggataaatatttatctctggcggagttgacataaatacccctggcggtgatactgaacacatcagcaggaattcattaaagaggagaaaggtaccatgagtaaaggagaagaactttt	284.835	2.96703	2.45459	-0.410937	-0.237877
gcgcccgctgatcctcctcgagggtaaatatttctctctggcggtgttgacattaataccactggccgtgatactgatcacatcatcaggaattcattaaagaggagaaaggtaccatgagtaaaggagaagaactttt	281.13	2.92844	2.44891	-0.892012	-0.315011
gcgcccgctgatcctcctcgaggataaaaatttgtctctagcggtgttgacataaagaccacttgcggtgaaactgagcacatcagcatgaattcattaaagaggagaaaggtaccatgagtaaaggagaagaactttt	281.647	2.93382	2.44971	-0.930259	-0.440008
gcgcccgctgatcctcctcgaggataaatatttatctttggcggtgttgtcataaataccactgccggtgatactgagcaaatcagcaggaattcattaaagaggagaaaggtaccatgagtaaaggagaagaactttt	97.9447	1.02026	1.99098	-1.25656	-0.74179
gcgcccgctgatcctcctcgaggataaatatttatctttggcggtgttgacataaacaccactggcggtgagactgagcacaacagcacgaattcattaaagaggagaaaggtaccatgagtaaaggagaagaactttt	192.53	2.00552	2.2845	-1.20117	-0.512952
gcgcccgctgatcctcctcgaggataaatattcatctctgtcgctgttgacataaattcctctcgcggtgatactggccgcatcagcaggaattcattaaagaggagaaaggtaccatgagtaaaggagaagaactttt	267.668	2.78821	2.4276	-0.544542	-0.249471
gcgcccgctgatcctcctcgaggataaatatttatctcttgcggtgttgacataaataccactagcgctgatactgggctcagcagcaagaattcattaaagaggagaaaggtaccatgagtaaaggagaagaactttt	285.878	2.9779	2.45618	-0.974551	-0.390596
gcgcccgctgatcctcctcgaggataaatgtttgtctttggcggtgttgacataaataccgctggcggtgattctaaacaaatcagcaggaattcattaaagaggagaaaggtaccatgagtaaaggagaagaactttt	109.461	1.14022	2.03926	-1.00068	-0.496318
gcgcccgctgatcctcctcgaggataaatatttatctgtggcggggttgacataaataccactggcggtgattctggacacatctgcacgaattcattaaagaggagaaaggtaccatgagtaaaggagaagaactttt	189.697	1.97601	2.27806	-1.16861	-0.614123
gcgcccgctgatcctcctcgaggatatatatttatctcaggcggtggtgacataaatcccactggcggtgatactgtgcacatcagccggaattcattaaagaggagaaaggtaccatgagtaaaggagaagaactttt	96	1	1.98227	-2.00274	-1.26515
gcgcccgctgatcctcctcgaggataaaaatttatatcttgctttgtttacatagataccactgtcggggatactgagcaattcagcaagaattcattaaagaggagaaaggtaccatgagtaaaggagaagaactttt	86.4177	0.900185	1.9366	-0.894805	-0.415724
gcgcccgctgatcctcctcgaggataaatatttatctgtggcggtgttgaagtaaacagcactggcggtgatactgagcacctcagaacgaattcattaaagaggagaaaggtaccatgagtaaaggagaagaactttt	116.978	1.21852	2.0681	-1.56436	-0.961617
gcgcccgctgatcctcctcgaggataaatatttatctgtggcggtgttgagattaataccactggcgatgatactgtgcacatcaacatgaattcattaaagaggagaaaggtaccatgagtaaaggagaagaactttt	93.6803	0.975836	1.97165	-1.97197	-0.948092
agcgcccgctgatcctcctcgagaataaatatgtaccactggcagtgttgacataaatgccgctgtcgctgatactggcacatgagcaggaattcattaaagaggagaaaggtaccatgagtaaaggagaagaactttt	272.089	2.83426	2.43471	-0.630253	-0.250457
gcgcccgctgatcctcctcgaggatcaatatttagttctggcggtgttgacatatatacaactggcggagatactgagcacatcagcaggaattcattaaagaggagaaaggtaccatgagtaaaggagaagaactttt	279.761	2.91418	2.44679	-0.625169	-0.253631
gcgcccgctgatcctcctcgaggattaatatttatatctggcggtgttgccataaataccactggcggtgatactgagcgcatcagaaggaattcattaaagaggagaaaggtaccatgagtaaaggagaagaactttt	108.716	1.13246	2.0363	-1.21953	-0.543119
gcgcccgctgatcctcctcgagtataaatatttgtctctggcggtgttgacatgcataccactggcggcgatactgggtacttcatcaggaattcattaaagaggagaaaggtaccatgagtaaaggagaagaactttt	280.822	2.92523	2.44843	-0.641623	-0.281833
gcgcccgctgatcctcctcgaggataaatatttatctctggcggtatcgacatatataccactgctggagatactgagcacatcagcacgaattcattaaagaggagaaaggtaccatgagtaaaggagaagaactttt	103.716	1.08037	2.01585	-2.35179	-1.55196
gcgcccgctgatcctcctcgaggataaatatttatctctggccgtgttgacataaacaccaccagcggtgatactgagctcctcagcaggaattcattaaagaggagaaaggtaccatgagtaaaggagaagaactttt	284.77	2.96636	2.45449	-0.544542	-0.249655
gcgcccgctgatcctcctcgaggataaatatttatctccggcggtgtggacatacatcccacgggcgctgatactgagcccatcaccaggaattcattaaagaggagaaaggtaccatgagtaaaggagaagaactttt	92.5907	0.964486	1.96657	-1.56671	-1.07195
gcgcccgctgatcctcctcgaggataaatatttaattctggcggtgttgacaaaaataccactggcggggatactgagcacatcagcaggaattcattaaagaggagaaaggtaccatgagtaaaggagaagaactttt	283.146	2.94944	2.45201	-0.464654	-0.258445
gcgcccgctgatcctcctcgaggataattatttatctctggcggtgttggcataaataccactgggggtgataatgagcacatcagcaggaattcattaaagaggagaaaggtaccatgagtaaaggagaagaactttt	104.09	1.08427	2.01741	-1.36269	-0.845646
gcgcccgctgatcctcctcgaggatatatgtttatatcaggcgatgttgacagaaataccactcgcggtgatactgagcacatcagcatgaattcattaaagaggagaaaggtaccatgagtaaaggagaagaactttt	266.427	2.77528	2.42558	-0.640355	-0.389108
gcgcccgctgatcctcctcgaggataaatatttatctctggcggtattggcataaatacctctggcggtgatactgagcatatcagcaggaattcattaaagaggagaaaggtaccatgagtaaaggagaagaactttt	98.6966	1.02809	1.9943	-1.95527	-1.39891
gcgcccgctgatcctcctcgagtataaatatttatctctggcggtgttgaaataaatacgactggcggtgatactgagcacattatctggaattcattaaagaggagaaaggtaccatgagtaaaggagaagaactttt	179.345	1.86817	2.25369	-1.03998	-0.571626
gcgcccgctgatcctcctcgaggataaatatttatctctggcggtgttgacatgaatgtaactggcggtgaaagtgagcacatcagcaggaattcattaaagaggagaaaggtaccatgagtaaaggagaagaactttt	112.09	1.16761	2.04957	-1.79299	-0.957209
gcgcccgctgatcctcctcgagtataaatattgatttctggcggtgttgacataaataccaatggcggtgatactcaacacagcaaccggaattcattaaagaggagaaaggtaccatgagtaaaggagaagaactttt	268.655	2.79849	2.4292	-0.624893	-0.311816
agcgcccgctgatcctcctcgagtataaatatttatctattgcggtgttgacatgaataccctggcggtgatacggagcacatctgccagaattcattaaagaggagaaaggtaccatgagtaaaggagaagaactttt	13.2226	0.137736	1.12132	-5.1974	-1.73858
gcgcccgctgatcctcctcgaggataaatatttttctctggcggtgttcacataaataccactggcggatatactgagctcgttcgcaggaattcattaaagaggagaaaggtaccatgagtaaaggagaagaactttt	274.208	2.85633	2.43808	-0.401085	-0.283371
gcgcccgctgatcctcctcgagcataaatatttatctctggtggtgtttacataagtaccactggcggtgatactgagcacatctgcaggaattcattaaagaggagaaaggtaccatgagtaaaggagaagaactttt	187.455	1.95265	2.2729	-1.37435	-0.704987
gcgcccgctgatcctcctcgaggataaatatttaactctggcgatgttgacattaataccactggcggtgatcctgagctcatcagcaagaattcattaaagaggagaaaggtaccatgagtaaaggagaagaactttt	105.108	1.09488	2.02164	-1.43348	-0.598017
gcgcccgctgatcctcctcgaggatgaatatttgtctctggaggtgttgacataaataccaccagcggtgatactgtacacataagcaggaattcattaaagaggagaaaggtaccatgagtaaaggagaagaactttt	284.903	2.96774	2.4547	-0.544542	-0.25193
gcgcccgctgatcctcctcgaggataaatatttatttctgggggagttgacatcaataccactggcggtgatcctcagctcatgagcaggaattcattaaagaggagaaaggtaccatgagtaaaggagaagaactttt	114.763	1.19545	2.0598	-1.53439	-0.876319
gcgcccgctgatcctcctcgaggataaatatttatctctgtctgtgttgacatagataccactggcggtgatactgagcacatcagcaggaattcattaaagaggagaaaggtaccatgagtaaaggagaagaactttt	283.802	2.95627	2.45302	-0.630661	-0.26416
gcgcccgctgatcctcctcgaggataattttttatctctggcgttgttgacataattcccactggcgctgatgctgagcaccacagcaagaattcattaaagaggagaaaggtaccatgagtaaaggagaagaactttt	95.27	0.992395	1.97896	-1.82688	-0.932151
gcgcccgctgatcctcctcgaggttagatctttatctctggcggttttgacttatttgctactagcggtgatactgagcacatcagctcgaattcattaaagaggagaaaggtaccatgagtaaaggagaagaactttt	194.926	2.03048	2.28987	-1.08918	-0.622552
gcgcccgctgatcctcctcgaggataaagatttatctctggtggcgttgacatagataccactgacagtgctactgtgctcaacagcaggaattcattaaagaggagaaaggtaccatgagtaaaggagaagaactttt	84.8244	0.883588	1.92852	-3.74601	-1.4862
gcgcccgctgatcctcctcgaggataaatatttatctgtggcggtgttgacataaataccactggcggtattactgagcacatcatcacgaattcattaaagaggagaaaggtaccatgagtaaaggagaagaactttt	96.3671	1.00382	1.98393	-2.495	-0.877193
gcgcccgctgatcctcctcgaggataaacaattatctctggcggctttgacataaataccactggcggtgatactgagctcatcaccaggaattcattaaagaggagaaaggtaccatgagtaaaggagaagaactttt	107.608	1.12092	2.03185	-1.29147	-0.750163
gcgcccgctgatcctcctcgaggataaatatttacctctggcgctgttgacataaataccactggcggtgatactgagcatatcagcaggaattcattaaagaggagaaaggtaccatgagtaaaggagaagaactttt	279.34	2.90979	2.44613	-0.544542	-0.249922
gcgcccgctgatcctcctcgaggacaaatttttatctctggcggttttgccataatcaccaaagtaagttatacttagcccatgaccaggaattcattaaagaggagaaaggtaccatgagtaaaggagaagaactttt	279.155	2.90787	2.44585	-0.0273186	-0.141906
gcgcccgctgatcctcctcgaggttaaatatttatcactggcggtgttgacttaaattccactggcggttctactgagcacatcagcaggaattcattaaagaggagaaaggtaccatgagtaaaggagaagaactttt	180.576	1.881	2.25666	-1.2794	-0.581743
gcgcccgctgatcctcctcgaggataaatatttatctctgccggtgttgacataaatacccctggcggtcatgctgagcacatcagttcgaattcattaaagaggagaaaggtaccatgagtaaaggagaagaactttt	280.062	2.91731	2.44725	-1.00198	-0.446686
gcgcccgctgatcctcctcgaggattaatatttatctcgggcggtgttgatataaataccactggcggtgatactgggcacatcagcaggaattcattaaagaggagaaaggtaccatgagtaaaggagaagaactttt	102.277	1.06538	2.00978	-1.21783	-0.515857
gcgcccgctgatcctcctcgaggataaatatttttctctggcggtattgccataagtaccactggcggtgatactgaccacatcaccaggaattcattaaagaggagaaaggtaccatgagtaaaggagaagaactttt	191.26	1.99229	2.28162	-1.31184	-0.544264
gcgcccgctgatcctcctcgaggatagatatttatctctggccatgttgacataaatacgactggcggtgatcctgaggacatcagcacgaattcattaaagaggagaaaggtaccatgagtaaaggagaagaactttt	107.283	1.11753	2.03053	-1.33757	-0.617365
gcgcccgctgatcctcctcgaggataaatttttatctctggcggtgttgacattaataaccatggcggtgatcctgagcacttcagcaggaattcattaaagaggagaaaggtaccatgagtaaaggagaagaactttt	181.087	1.88632	2.25789	-1.43348	-0.598095
gcgcccgctgatcctcctcgaggatacatatatatctatggcggtcttgacatataaaccactgggggtagtactgagcacgtccgcaggaattcattaaagaggagaaaggtaccatgagtaaaggagaagaactttt	8.15444	0.0849421	0.911394	-3.90815	-1.03501
gcgcccgctgatcctcctcgagggtaaatatttatctcttgccgtattgacttaaataccactggcggtgatactgaacacttaagcccgaattcattaaagaggagaaaggtaccatgagtaaaggagaagaactttt	283.544	2.95358	2.45262	-0.718996	-0.327074
gcgcccgctgatcctcctcgaggatatatatttatctctggcggcgttgatataattagcacgggcggtgagactgagcacatgagcacgaattcattaaagaggagaaaggtaccatgagtaaaggagaagaactttt	96.5571	1.0058	1.98478	-2.21476	-0.638917
gcgcccgctgatcctcctcgaggatagatatttatctctgtcggtgttgacataaataccgctggccctgatactgagcacatcagcatgaattcattaaagaggagaaaggtaccatgagtaaaggagaagaactttt	279.628	2.91279	2.44658	-1.2829	-0.52631
gcgcccgctgatcctcctcgaggatatatatttatatctggcggtgttgacataaataccactggcggtgattctgagcacatcagcacgaattcattaaagaggagaaaggtaccatgagtaaaggagaagaactttt	101.581	1.05814	2.00681	-1.08777	-0.575729
gcgcccgctgatcctcctcgaggatagatatttatctctgggggtgttgacataaataccactggcggtgacactgagcacatcagcaggaattcattaaagaggagaaaggtaccatgagtaaaggagaagaactttt	269.395	2.8062	2.43039	-1.06657	-0.464281
gcgcccgctgatcctcctcgaggatatatatttatctctggcggtgttgacataaatagcactggctgttatcaagagccgcttagcaggaattcattaaagaggagaaaggtaccatgagtaaaggagaagaactttt	186.594	1.94369	2.2709	-0.37937	-0.226221
gcgcccgctgatcctcctcgaggataaatatttatctcaggcggtgttgacataaatgccactggcggtgatactgaccacatctggatgaattcattaaagaggagaaaggtaccatgagtaaaggagaagaactttt	283.713	2.95534	2.45288	-0.544542	-0.249539
gcgcccgctgatcctcctcgaggacaaatatttatccctgatagtgttgacataaataccaccggcggtgatactgatcgcatcagcaagaattcattaaagaggagaaaggtaccatgagtaaaggagaagaactttt	207.128	2.15759	2.31624	-0.544542	-0.2496
gcgcccgctgatcctcctcgaggataaaaatttatctgtgcggatgttgacataaataccactggcggtgatactgagcacatgaccaagaattcattaaagaggagaaaggtaccatgagtaaaggagaagaactttt	283.704	2.95525	2.45287	-0.544542	-0.250393
gcgcccgctgatcctcctcgaggataaatacttatatctggaagtgttgacatacataccactgacggtgatactgagcacatcgggaggaattcattaaagaggagaaaggtaccatgagtaaaggagaagaactttt	280.5	2.92188	2.44793	-0.360181	-0.237056
cgcccgctgatcctcctcgaggataaaatacttagctctggcggtgttgacataattacgactggcggtcaaactgagcagaacagccggaattcattaaagaggagaaaggtaccatgagtaaaggagaagaactttt	279.187	2.9082	2.4459	-0.548171	-0.280622
gcgcccgctgatcctcctcgaggataaatagttatctctggcagtgttgacataaataccactggctatgatactgagcacatcagcaggaattcattaaagaggagaaaggtaccatgagtaaaggagaagaactttt	215.25	2.24219	2.33294	-0.439244	-0.23926
gcgcccgctgatcctcctcgaggacaaatatttatctcgggcggtgttgacataactaccactgtccgtgatactgattacatcaccatgaattcattaaagaggagaaaggtaccatgagtaaaggagaagaactttt	276.916	2.88454	2.44235	-0.500317	-0.227288
gcgcccgctgatcctcctcgaggataaatatttatctctggctgttttgacataaataccaccggcggtgatacttcgtacatcacctggaattcattaaagaggagaaaggtaccatgagtaaaggagaagaactttt	99.7573	1.03914	1.99894	-0.883594	-0.582488
gcgcccgctgatcctcctcgaggattaatatttatctctggcgatgttaacatcaataccactaacggtgatactgagcacaccagcaggaattcattaaagaggagaaaggtaccatgagtaaaggagaagaactttt	96.3757	1.00391	1.98397	-1.40224	-1.05723
gcgcccgctgatcctcctcgaggataaatatatatctctggcggtgttgacatacataccactgccggagatactgttcacaactgcaagaattcattaaagaggagaaaggtaccatgagtaaaggagaagaactttt	285.553	2.97451	2.45569	-0.431451	-0.254796
gcgcccgctgatcctcctcgaggataagcatttatcactggcggtgtagacataaatactaatggcggtgatactaagcacatcagcacgaattcattaaagaggagaaaggtaccatgagtaaaggagaagaactttt	177.666	1.85069	2.2496	-1.43883	-0.636033
gcgcccgctgatcctcctcgaggataaatatttatctctggcggtgttgagataaaaaccactgggggtgatacttatcacatcaacaggaattcattaaagaggagaaaggtaccatgagtaaaggagaagaactttt	95.4331	0.994094	1.9797	-1.24247	-0.56923
gcgcccgctgatcctcctcgaggataaatatgtatctctagcgatgttgccataaatcccactggcggtgatactgagcacgtcagcaggaattcattaaagaggagaaaggtaccatgagtaaaggagaagaactttt	96.189	1.00197	1.98313	-1.21953	-0.543515
gcgcccgctgatcctcctcgaggatcaatatgtatctctggcggtgttgacagatataccactgactgtgatactgtgcacctcagcaggaattcattaaagaggagaaaggtaccatgagtaaaggagaagaactttt	282.32	2.94083	2.45074	-0.241683	-0.218678
gcgcccgctgatcctcctcgaggataaatatttatttctggcggtgttgacattgatatcactggcggtgacattgagcacatcagcaagaattcattaaagaggagaaaggtaccatgagtaaaggagaagaactttt	97.7075	1.01779	1.98993	-1.94065	-0.901239
gcgcccgctgatcctcctcgaggataaatatttaactctgggggtgttgaaataaatactcctggcagtgatactgagcacatcagtacgaattcattaaagaggagaaaggtaccatgagtaaaggagaagaactttt	205.307	2.13861	2.3124	-1.24328	-0.706268
gcgcccgctgatcctcctcgaggataaatatatatctctggccctgttgacatagatgcttctggcagtgacgctgagcttatcagcaggaattcattaaagaggagaaaggtaccatgagtaaaggagaagaactttt	12.5465	0.130693	1.09852	-2.32753	-1.37932
gcgcccgctgatcctcctcgaggataaatatttatctctggcggttttgacatcaatacgactggccgttatactgggctcatcagcaggaattcattaaagaggagaaaggtaccatgagtaaaggagaagaactttt	270.321	2.81584	2.43188	-0.106215	-0.154372
gcgcccgctgatcctcctcgaggataaatactgatctctgcctgtattgacataaataccactcgcggtgatactgagcccctcagaaggaattcattaaagaggagaaaggtaccatgagtaaaggagaagaactttt	285.137	2.97018	2.45505	-0.560263	-0.259318
gcgcccgctgatcctcctcgaggataaatatttatctctggcggtgttgacatgcattcctgtggcggtggtactgtacacatccaacggaattcattaaagaggagaaaggtaccatgagtaaaggagaagaactttt	104.414	1.08765	2.01876	-3.51853	-1.10593
gcgcccgctgatcctcctcgaggattaatatttatctatgttgctgttgacataaataccgctggcggtgatgatgagcacatcagccggaattcattaaagaggagaaaggtaccatgagtaaaggagaagaactttt	278.821	2.90438	2.44533	-0.979198	-0.439608
gcgcccgctgatcctcctcgaggataaatatttgtctctggcggtgttgacataagtactactggcggtgatactgagaacatgaacaggaattcattaaagaggagaaaggtaccatgagtaaaggagaagaactttt	282.837	2.94622	2.45154	-0.599998	-0.240991
gcgcccgctgatcctcctcgaggataaatatttatctctggcggtgtggacatacattccactagcggtgaaacttatcgcatcaacaggaattcattaaagaggagaaaggtaccatgagtaaaggagaagaactttt	82.2036	0.856287	1.91489	-1.39186	-1.15702
agcgcccgctgatcctcctcgggataaatatttatctctggcggtgttgacacaaaaacctcttggcgtgaaactgagcaccgcagccggaattcattaaagaggagaaaggtaccatgagtaaaggagaagaactttt	281.293	2.93014	2.44916	-1.26852	-0.697418
gcgcccgctgatcctcctcgaggataaatatttatctctggcggtgtagacataaataccactggcggtgatactgagcacattaacaggaattcattaaagaggagaaaggtaccatgagtaaaggagaagaactttt	173.988	1.81238	2.24052	-1.53145	-0.732727
gcgcccgctgatcctcctcgaggataaatctttatctccggaggtgttgacattcataccaccggcagtgatactgagcgcaacagctggaattcattaaagaggagaaaggtaccatgagtaaaggagaagaactttt	286.85	2.98802	2.45766	-0.639365	-0.269731
gcgcccgctgatcctcctcgaggttaaatatttatctctggcggtgttcacataaatatcactctcggtgatactgagtacatcagcaggaattcattaaagaggagaaaggtaccatgagtaaaggagaagaactttt	96.576	1.006	1.98487	-1.7697	-1.21232
gcgcccgctgatcctcctcgaggataaatatttatctctggccgtgttgactaaactaccactaccggtgatactgagcacatcaacaggaattcattaaagaggagaaaggtaccatgagtaaaggagaagaactttt	278.554	2.90161	2.44491	-0.639766	-0.387222
gcgcccgctgatcctcctcgaggataaatatttatctctggcggtgttgacatatataccacttgcggtgatattgagcacttctccaagaattcattaaagaggagaaaggtaccatgagtaaaggagaagaactttt	108.53	1.13052	2.03555	-1.08727	-0.420071
gcgcccgctgatcctcctcgaggataaatattactttccggcggtgctgacattcataccactcgagggtaaactgcactcatcagctggaattcattaaagaggagaaaggtaccatgagtaaaggagaagaactttt	182.922	1.90543	2.26226	-0.513448	-0.27827
gcgcccgctgatcctcctcgagggtaaatatttatctctggcggtgttggcataaatgccactggcggtgatactaagcacatcagcatgaattcattaaagaggagaaaggtaccatgagtaaaggagaagaactttt	100.664	1.04858	2.00287	-1.83916	-1.23637
gcgcccgctgatcctcctcgaggataaatattaatatctggcggtgttaacattaataccaatggcggcgatactgagcacttcagcaggaattcattaaagaggagaaaggtaccatgagtaaaggagaagaactttt	12.0486	0.125506	1.08094	-2.48576	-1.6563
gcgcccgctgatcctcctcgaggataaatatttaactcttgcggtgttgactcaaataccactggcggttctactgagcaccaccacaggaattcattaaagaggagaaaggtaccatgagtaaaggagaagaactttt	98.5314	1.02637	1.99357	-1.46119	-0.840026
gcgcccgctgatcctcctcgaggataaagattgatctcagccggtgttgacgtaaatatcactggcggtgatactgagcatatcagcaggaattcattaaagaggagaaaggtaccatgagtaaaggagaagaactttt	186.353	1.94118	2.27034	-0.998435	-0.435322
gcgcccgctgatcctcctcgaggataaatgattatctctggcattgttttcataaataccactggctatcttactcagcacatatgcaggaattcattaaagaggagaaaggtaccatgagtaaaggagaagaactttt	84.7059	0.882353	1.92791	-2.38176	-1.53544
gcgcccgctgatcctcctcgaggataaatatttatcgctggccgtgttgacataaataccactggcggtgatagtgagcacatccacaggaattcattaaagaggagaaaggtaccatgagtaaaggagaagaactttt	197.268	2.05488	2.29506	-1.00332	-0.445032
agcgcccgctgatcctcctcgaggatatatatttatctcttgcggtgttgacataaaaaccgctggctgtgatcctgtgcacatagccggaattcattaaagaggagaaaggtaccatgagtaaaggagaagaactttt	201.208	2.09592	2.30365	-0.86161	-0.385724
gcgcccgctgatcctcctcgaggataaatatttatctctggcggtgttgacataaatacgactggcggggatgctgagcacttccgcatgaattcattaaagaggagaaaggtaccatgagtaaaggagaagaactttt	179.436	1.86912	2.25391	-1.23788	-0.572241
gcgcccgctgatcctcctcgaggctaaatatttatctctggtggtgttggcataagtaccgctcgctgttacactgagcacgtccgcaggaattcattaaagaggagaaaggtaccatgagtaaaggagaagaactttt	282.885	2.94672	2.45161	-0.287204	-0.2162
gcgcccgctgatcctcctcgagggtaaatatttatctctggcggtgttgaaataaataaaattgtcggtgatactgagcatatcagtaggaattcattaaagaggagaaaggtaccatgagtaaaggagaagaactttt	285.031	2.96907	2.45489	-0.686882	-0.354769
gcgcccgctgatcctcctcgaggatgaagatttatctctggcggtgttgccataaataccactggcggtgatactgaggacatcagcaggaattcattaaagaggagaaaggtaccatgagtaaaggagaagaactttt	100.562	1.04752	2.00243	-1.21953	-0.543177
gcgcccgctgatcctcctcgaggataaatatttatctctggcggggttgacataaataccgctgacgatgataacggggagatcagcacgaattcattaaagaggagaaaggtaccatgagtaaaggagaagaactttt	92.0248	0.958592	1.96391	-2.47057	-1.71936
agcgcccgctgatcctcctcgagatcaatgtttatctctggtggtgttgacataaataacactggcggtgacactgagcatatctgcaggaattcattaaagaggagaaaggtaccatgagtaaaggagaagaactttt	193.59	2.01656	2.28688	-1.06657	-0.467782
gcgcccgctgatcctcctcgaggataaatatttatccctggtggcgttgacataaatacccctggcggtgatactgagcacatcagcaggaattcattaaagaggagaaaggtaccatgagtaaaggagaagaactttt	263.95	2.74948	2.42152	-0.790304	-0.320801
gcgcccgctgatcctcctcgaggataaatatttatctcgggcggtgttgacataaataccaccgccgctaatactgaacacatcagcaggaattcattaaagaggagaaaggtaccatgagtaaaggagaagaactttt	275.253	2.86722	2.43973	-0.950964	-0.429017
gcgcccgctgatcctcctcgaggctaaatatttatctcgggcggtgttgatataaatactactggcggtgagaatgagcacatccgcaggaattcattaaagaggagaaaggtaccatgagtaaaggagaagaactttt	99.7921	1.0395	1.9991	-1.54765	-0.690888
gcgcccgctgatcctcctcgaggataaatatttatctatggcggtgttgacatcaatgccactggcggtgatactgaggatatcagcgggaattcattaaagaggagaaaggtaccatgagtaaaggagaagaactttt	281.214	2.92931	2.44904	-0.775128	-0.297614
gcgcccgctgatcctcctcgaggataaatatttctctctggcggtgttgccctaaataccactgacggtgatactgagcacatcagcatgaattcattaaagaggagaaaggtaccatgagtaaaggagaagaactttt	101.988	1.06237	2.00855	-1.74252	-1.01037
gcgcccgctgatcctcctcgagaataaatgtttatctctcgtgctgttgccgtaaataccactatcggtgatactgagcacatcagccggaattcattaaagaggagaaaggtaccatgagtaaaggagaagaactttt	114.4	1.19167	2.05843	-1.3545	-0.603764
gcgcccgctgatcctcctcgaggttaaatatttatctctggcagtcttgacataaataccactggcgatgacactgagcacatcaccaggaattcattaaagaggagaaaggtaccatgagtaaaggagaagaactttt	202.021	2.10438	2.3054	-1.51994	-0.630418
gcgcccgctgatcctcctcgaggataaaaatttatttttggcggtgttggcataaataacacaaccggtgatactgaacacaacaacaggaattcattaaagaggagaaaggtaccatgagtaaaggagaagaactttt	92.9874	0.968619	1.96842	-1.8099	-1.31851
gcgcccgctgatcctcctcgaggataaatatttgtctcgggcggtgtttacataaataccactggctgtgatattaagcacatcatctggaattcattaaagaggagaaaggtaccatgagtaaaggagaagaactttt	88.1674	0.91841	1.94531	-1.37477	-0.769985
gcgcccgctgatcctcctcgaggataaatatttatctctgtcggtgttgacatcatttcctccggcgctgatactgagcgcatcagcaggaattcattaaagaggagaaaggtaccatgagtaaaggagaagaactttt	283.983	2.95816	2.45329	-1.18415	-0.455132
gcgcccgctgatcctcctcgaggataaatatttatatctggctgtgttgacataaataccactggcagtgatactgagcacatctgcaagaattcattaaagaggagaaaggtaccatgagtaaaggagaagaactttt	277.333	2.88889	2.443	-0.711682	-0.304635
gcgcccgctgatcctcctcgaggataaatatttatctctggccgtgttgacataaatatccctggcactcatctttatcccatcagcaggaattcattaaagaggagaaaggtaccatgagtaaaggagaagaactttt	106.063	1.10482	2.02556	-2.22252	-1.33678
gcgcccgctgatcctcctcgaggataaatgtcaatctctggctgttttgacataaatatcactgacggtaatactgagtacatcagcaggaattcattaaagaggagaaaggtaccatgagtaaaggagaagaactttt	104.855	1.09224	2.02059	-1.00259	-0.673645
gcgcccgctgatcctcctcgaggataaatatttatccctggcggtgttgacataaataactctggacgtgatactgatcacatctgcatgaattcattaaagaggagaaaggtaccatgagtaaaggagaagaactttt	284.16	2.96	2.45356	-0.496605	-0.240032
gcgcccgctgatcctcctcgaggataaatatttatctgtggcggtgtcgacataaatacctcccgcggtgatactgagcacttcagcaggaattcattaaagaggagaaaggtaccatgagtaaaggagaagaactttt	91.7558	0.955789	1.96263	-2.10838	-1.268
gcgcccgctgatcctcctcgaggataggtatttagctctggcggtgttgacataaataccaagggcggtaatactgagagcatcagcaggaattcattaaagaggagaaaggtaccatgagtaaaggagaagaactttt	281.735	2.93474	2.44984	-0.617512	-0.279131
gcgcccgctgatcctcctcgaggatcaatatttacctcgggcggtcttgacataattaccacaggaagtgattctgatcacatctacaggaattcattaaagaggagaaaggtaccatgagtaaaggagaagaactttt	179.848	1.87342	2.25491	-0.964563	-0.429004
gcgcccgctgatcctcctcgaggataagtatttatctctggcggttttgacaccaataccactggcagagatactgagcatatcacccggaattcattaaagaggagaaaggtaccatgagtaaaggagaagaactttt	77.4915	0.807203	1.88925	-1.81566	-1.26352
gcgcccgctgatcctcctcgaggataaatatttatctcgggcggtgttgaaatcaataccactggcggtgatactgagcacttcagcaggaattcattaaagaggagaaaggtaccatgagtaaaggagaagaactttt	96.8153	1.00849	1.98594	-1.31665	-0.691602
gcgcccgctgatcctcctcgaggataaatatttatctcttgcggttttgacataaataccactggcggtgattatgagcacataagcaggaattcattaaagaggagaaaggtaccatgagtaaaggagaagaactttt	81.9064	0.853191	1.91332	-1.20409	-0.850025
gcgcccgctgatcctcctcgaggataaatattaaaatctggcggtgttgacttaaataccactggcggttatacagtgcacatcagcacgaattcattaaagaggagaaaggtaccatgagtaaaggagaagaactttt	197.515	2.05745	2.2956	-0.532961	-0.312052
gcgcccgctgatcctcctcgaggattaatagttatccctggcagtgttgacataaataccacgggaagtgatactgagcacatcagcatgaattcattaaagaggagaaaggtaccatgagtaaaggagaagaactttt	273.876	2.85288	2.43755	-0.421982	-0.224638
gcgcccgctgatcctcctcgaggataaatatttatctctggaggtattgacgtaaataccactgacggtgatactgtgcacgtcagcaagaattcattaaagaggagaaaggtaccatgagtaaaggagaagaactttt	277.333	2.88889	2.443	-0.932626	-0.460815
gcgcccgctgatcctcctcgaggataaatatttatatctggcggtgttgacttaaataccactggaggttgtactcagcacatcaacaggaattcattaaagaggagaaaggtaccatgagtaaaggagaagaactttt	95.5897	0.995726	1.98041	-1.67005	-0.677033
gcgcccgctgatcctcctcgaggatatataattaattctggcggtgctgagatatataccactagcggtgataacgagcacatcagcaggaattcattaaagaggagaaaggtaccatgagtaaaggagaagaactttt	93.9487	0.978632	1.97289	-3.93413	-2.94403
gcgcccgctgatcctcctcgaggataatttcttatctctggcggttttgacgtacagacctctggcggtgatactaagcaaatcgtcaggaattcattaaagaggagaaaggtaccatgagtaaaggagaagaactttt	94.1499	0.980728	1.97382	-1.24557	-0.801355
gcgcccgctgatcctcctcgaggataaatatttatctcgggcggtgttgacatatacacctctggcggtgatgctgagcacaacagcccgaattcattaaagaggagaaaggtaccatgagtaaaggagaagaactttt	173.293	1.80514	2.23878	-1.34107	-0.593568
gcgcccgctgatcctcctcgaggataagtatttatctctgtcggtgtggacacacatgccactggcggtgatactgagcacttcagcaggaattcattaaagaggagaaaggtaccatgagtaaaggagaagaactttt	96.412	1.00429	1.98413	-1.24302	-1.00992
gcgcccgctgatcctcctcgaggataaatattcatctgtggcggtgttgacaaaaataacactggcgatgatactgagcacatcagcatgaattcattaaagaggagaaaggtaccatgagtaaaggagaagaactttt	280.378	2.9206	2.44774	-0.859746	-0.463812
gcgcccgctgatcctcctcgaggataaatatttatctctgacggtgttggcattaatagcactggcggtgatactgttcacatcagcaggaattcattaaagaggagaaaggtaccatgagtaaaggagaagaactttt	96.4147	1.00432	1.98414	-2.03267	-1.30729
gcgcccgctgatcctcctcgaggataaatatttatctcgggcggtgtcgacataaataccactggcggtgatactgagcacatcatccggaattcattaaagaggagaaaggtaccatgagtaaaggagaagaactttt	90.4017	0.941685	1.95618	-2.10838	-1.2682
agcgcccgctgatcctcctcgagataaatagttatctctggcggtgttgacataaattgctctggcggtgatactgagcacatccacaggaattcattaaagaggagaaaggtaccatgagtaaaggagaagaactttt	283.024	2.94816	2.45182	-0.544542	-0.248671
gcgcccgctgatcctcctcgaggataattatttatatctggcggtgttgacttaaataccactggcggtaaaactgagcacatcagcaagaattcattaaagaggagaaaggtaccatgagtaaaggagaagaactttt	172.717	1.79914	2.23734	-1.20921	-0.533025
gcgcccgctgatcctcctcgaggataaatatttatctctggcggtgttgacatatataacaatggcggtgatactgacccactcagcatgaattcattaaagaggagaaaggtaccatgagtaaaggagaagaactttt	284.052	2.95887	2.4534	-0.516241	-0.223349
gcgcccgctgatcctcctcgaggataaatatttatctggggcggtgttgacataaatgccactggcgctgatactgtgacagtcagcaagaattcattaaagaggagaaaggtaccatgagtaaaggagaagaactttt	208.831	2.17532	2.3198	-0.974551	-0.382393
gcgcccgctgatcctcctcgaggataaatatttatctctgccggtgttgacatagaggccactggcggtgatactgagcacatcggcaggaattcattaaagaggagaaaggtaccatgagtaaaggagaagaactttt	283.013	2.94805	2.45181	-0.630661	-0.26416
gcgcccgctgatcctcctcgaggataaatacttatctctggcgctgttgacataaatcccatttgcgatgagactgtgcacatcaggtggaattcattaaagaggagaaaggtaccatgagtaaaggagaagaactttt	228.73	2.38261	2.35932	-1.54945	-0.766832
gcgcccgctgatcctcctcgaggattaatctttatctctggcgttgttgacatatacaccacaggcggtgatacttagcccatcagtaggaattcattaaagaggagaaaggtaccatgagtaaaggagaagaactttt	270.641	2.81917	2.43239	-0.429467	-0.224548
gcgcccgctgatcctcctcgaggataaacatgtatctctggcggtgttgccattaatacctctggcggtgatactgagcacatctgcaggaattcattaaagaggagaaaggtaccatgagtaaaggagaagaactttt	97.2576	1.0131	1.98792	-1.31415	-0.517709
gcgcccgctgatcctcctcgaggataaatatttatctctggcggtgttgacataaatgcacctggcggtgatactgagtaactcagcacgaattcattaaagaggagaaaggtaccatgagtaaaggagaagaactttt	282.958	2.94748	2.45172	-0.544542	-0.249592
gcgcccgctgatcctcctcgaggataaatcttaatgtctggcggtgttgacataaataccattggcggtgaaactggtcacttcagcaggaattcattaaagaggagaaaggtaccatgagtaaaggagaagaactttt	194.105	2.02193	2.28804	-0.930259	-0.451922
gcgcccgctgatcctcctcgaggataaatatttatgtccggcgttgttgacataaataccactggcggtgatactgagcgcaccagcaggaattcattaaagaggagaaaggtaccatgagtaaaggagaagaactttt	280.421	2.92105	2.44781	-0.544542	-0.249569
gcgcccgctgatcctcctcgaggataaatatttatctctgtaggtgttgaaataaataccactggccgtgatactgagcacatcagcaggaattcattaaagaggagaaaggtaccatgagtaaaggagaagaactttt	172.421	1.79605	2.23659	-1.35198	-0.761535
gcgcccgctgatcctcctcgaggataaaaatttgtctcgggcgttctggacatacatcctactggcggtgacactgtgcaggtcagcaggaattcattaaagaggagaaaggtaccatgagtaaaggagaagaactttt	19.7895	0.20614	1.29643	-1.77873	-1.10846
gcgcccgctgatcctcctcgaggctaaatatttatctcgggcggtgttgaaataaataccaatggccgtgatactgaacacatcatcaggaattcattaaagaggagaaaggtaccatgagtaaaggagaagaactttt	120.053	1.25055	2.07937	-1.35198	-0.761773
gcgcccgctgatcctcctcgaggataaatatgtttctctggcggtgttgacataaaaaccaatggcggtgatactgagcacatcgtcatgaattcattaaagaggagaaaggtaccatgagtaaaggagaagaactttt	286.945	2.98901	2.4578	-0.544542	-0.249504
gcgcccgctgatcctcctcgaggataaatatttatctctggcggtgttgacgtaagaaccactggcggtgatattgagcacatcagcaagaattcattaaagaggagaaaggtaccatgagtaaaggagaagaactttt	102.555	1.06828	2.01096	-1.72821	-0.819172
gcgcccgctgatcctcctcgaggataaatatgtattactggcggtgttgacaaaactacctctggcggtgtaactgagcacatcaccaggaattcattaaagaggagaaaggtaccatgagtaaaggagaagaactttt	85.6159	0.891832	1.93255	-2.91961	-1.89272
gcgcccgctgatcctcctcgaggataaatatttatctctggcggggtcgacataaatgccactggcggtgatactgaccgcatcaccaggaattcattaaagaggagaaaggtaccatgagtaaaggagaagaactttt	99.6026	1.03753	1.99827	-2.19512	-1.3273
gcgcccgctgatcctcctcgaggataattatttatatatgtccgtgttgacataaataccacaggcggtgatactgagcacatcagcaggaattcattaaagaggagaaaggtaccatgagtaaaggagaagaactttt	284.185	2.96026	2.4536	-0.544542	-0.249657
gcgcccgctgatcctcctcgagtataaatatttatcactggcggtgttgacataactaccactggccgcgatactgagcaaatcagcaggaattcattaaagaggagaaaggtaccatgagtaaaggagaagaactttt	283.317	2.95122	2.45227	-0.794554	-0.341989
gcgcccgctgatcctcctcgaggataaatatttacctctggcagtgtttacatgaataccactggcggtgatactgatctcatcagcaggaattcattaaagaggagaaaggtaccatgagtaaaggagaagaactttt	107.947	1.12444	2.03321	-1.6405	-0.898526
gcgcccgctgatcctcctcgaggatgaatattcatctctggcggtgttgacataaagaccactggcggagatactgagcacatcagcaggaattcattaaagaggagaaaggtaccatgagtaaaggagaagaactttt	280.107	2.91778	2.44732	-0.656124	-0.287093
gcgcccgctgatcctcctcgaggatcaatatttatctctggcggtgttgacataaataccgctggcggtgatactgaaaacttcatcacgaattcattaaagaggagaaaggtaccatgagtaaaggagaagaactttt	276.907	2.88444	2.44233	-0.544542	-0.250135
gcgcccgctgatcctcctcgaggataattatttatctctggcgttgttgacataactaccactagcggtgatactgagcacatcagcaggaattcattaaagaggagaaaggtaccatgagtaaaggagaagaactttt	283.082	2.94878	2.45191	-0.554989	-0.261808
gcgcccgctgatcctcctcgaggataaatgtttatctctggcgctgttgacctaaataccacgggcgctgatactgctgtcatcatcaggaattcattaaagaggagaaaggtaccatgagtaaaggagaagaactttt	100.51	1.04698	2.00221	-1.57531	-0.762282
gcgcccgctgatcctcctcgagaataaaaatttatctctggcggtgttgtcatgaataccactggagttaatactgagcccatcagcaggaattcattaaagaggagaaaggtaccatgagtaaaggagaagaactttt	91.9103	0.957399	1.96336	-1.61057	-0.971745
gcgcccgctgatcctcctcgaggataaatattcatatctggcggtgttgacataaatcgcactggcggtgatactgagcacatcagcaagaattcattaaagaggagaaaggtaccatgagtaaaggagaagaactttt	282.607	2.94382	2.45118	-0.544542	-0.24998
gcgcccgctgatcctcctcgaggttaaatatctttctctggcggtgttgacataaataccactggcggtgatattgaggacatcagcaggaattcattaaagaggagaaaggtaccatgagtaaaggagaagaactttt	187.254	1.95056	2.27243	-1.12426	-0.491134
gcgcccgctgatcctcctcgaggctaaatttttatctctggcggtgttaacattaataccagtggcggtgatactaagcacttcatcaggaattcattaaagaggagaaaggtaccatgagtaaaggagaagaactttt	100.962	1.05169	2.00416	-2.41858	-1.59524
gcgcccgctgatcctcctcgaggataaatatttatctcaggcggtggtgacataaaaaccactggcggtgatactgagcacatgagcaggaattcattaaagaggagaaaggtaccatgagtaaaggagaagaactttt	88.6652	0.923596	1.94775	-2.00274	-1.27688
gcgcccgctgatcctcctcgaggataaatatttatctctgtctgtgttgacatagataccactggcggtgattctgagcacctcggcaggaattcattaaagaggagaaaggtaccatgagtaaaggagaagaactttt	117.189	1.22072	2.06889	-1.19561	-0.613992
gcgcccgctgatcctcctcgagggtaagtatttatctattgctgtgttgacataaataccacgggcgccaatactcagcaaataagcaggaattcattaaagaggagaaaggtaccatgagtaaaggagaagaactttt	186.366	1.94131	2.27037	-1.13804	-0.573708
gcgcccgctgatcctcctcgaggaaaaatatttatctctgaccgggtttacttaaataccactggcggcgatgctctacacatcagaaggaattcattaaagaggagaaaggtaccatgagtaaaggagaagaactttt	8.90498	0.0927602	0.949633	-2.61744	-1.95076
gcgcccgctgatcctcctcgaggacaaatatttatctctggcggcgttgacgcaaatcccactggcggtgatactgtgtacatcagcatgaattcattaaagaggagaaaggtaccatgagtaaaggagaagaactttt	194.389	2.02489	2.28867	-1.47227	-0.817349
agcgcccgctgatcctcctcgaggttaatatttatctcaggcggtgttgccctaaagaccactggcggtgatactgagcacaacagcacgaattcattaaagaggagaaaggtaccatgagtaaaggagaagaactttt	102.748	1.07029	2.01177	-1.83662	-0.997092
gcgcccgctgatcctcctcgaggataaatatttatctctgcccgtgttgccatacataccactggtggtgatactgagcacaccagcaagaattcattaaagaggagaaaggtaccatgagtaaaggagaagaactttt	98.8299	1.02948	1.99489	-1.26449	-0.701671
gcgcccgctgatcctcctcgaggataaacatttatctctggcgctgttgccataactacccctggcggcgatactgcgcacatcagccggaattcattaaagaggagaaaggtaccatgagtaaaggagaagaactttt	98.6301	1.0274	1.99401	-1.20658	-0.562796
gcgcccgctgatcctcctcgaggataaatatttttctctggtggtgtagacataaataccattggcggtgatagtgtgcacatcaacaggaattcattaaagaggagaaaggtaccatgagtaaaggagaagaactttt	101.505	1.05734	2.00649	-2.08143	-1.15649
gcgcccgctgatcctcctcgaggttaaatatttatctcttgctgtgttgacataactaccactgccgatgctactatgcacttcaccaggaattcattaaagaggagaaaggtaccatgagtaaaggagaagaactttt	281.835	2.93578	2.44999	-3.34873	-0.478644
gcgcccgctgatcctcctcgaggttaaatttttatctctggcggtgttgaaatctataccactgccggttagactgagcatatcgacacgaattcattaaagaggagaaaggtaccatgagtaaaggagaagaactttt	282.483	2.94253	2.45099	-0.198214	-0.167682
gcgcccgctgatcctcctcgaggataaaaatttatctttggcgttgtgaacagaaatatccccggctgtcatacttacatcaccagcacgaattcattaaagaggagaaaggtaccatgagtaaaggagaagaactttt	6.84138	0.0712644	0.835144	-2.30899	-2.39497
gcgcccgctgatcctcctcgaggataaatatttatctcgggctgtgttgacataaataccactggcggtaatactgagccaatcaccaggaattcattaaagaggagaaaggtaccatgagtaaaggagaagaactttt	265.269	2.76322	2.42369	-0.617512	-0.279572
gcgcccgctgatcctcctcgaggataaatatttatttctggcggtgttgccataaataccacttttggtgatactgagcacatcaccaggaattcattaaagaggagaaaggtaccatgagtaaaggagaagaactttt	194.217	2.02309	2.28829	-1.05997	-0.478106
gcgcccgctgatcctcctcgagaataaatattgatctctgacggtgttgacataaatccgactggcggtgatactgagcacatcatcaggaattcattaaagaggagaaaggtaccatgagtaaaggagaagaactttt	283.566	2.95381	2.45265	-0.544542	-0.249899
gcgcccgctgatcctcctcgaggataaatatttatctctggcggtgttgacataaataccactggcggtgatattgagcacatcagcaggaattcattaaagaggagaaaggtaccatgagtaaaggagaagaactttt	195.556	2.03704	2.29127	-1.12426	-0.491421
gcgcccgctgatcctcctcgaggatagatatttctctctcacggtcttgacataaataccactcccgctgatactgatcatatcaactggaattcattaaagaggagaaaggtaccatgagtaaaggagaagaactttt	281.778	2.93519	2.44991	-0.965138	-0.32808
agcgcccgctgatcctcctcgaggataaatatttatctctggcggtgttgacataaataccattgctctgatactgagcacgtcaccaggaattcattaaagaggagaaaggtaccatgagtaaaggagaagaactttt	96.2222	1.00231	1.98328	-5.1974	-0.60963
gcgcccgctgatcctcctcgaggattaatattcatatctggaggtgtagacataaataccaccggtggtgatactgagcacatcagcaggaattcattaaagaggagaaaggtaccatgagtaaaggagaagaactttt	99.3333	1.03472	1.99709	-1.76544	-0.980425
gcgcccgctgatcctcctcgaggataaatattgatgtctggcggtgttgacatgaataccactgccggtgattctgagcacgtcagccggaattcattaaagaggagaaaggtaccatgagtaaaggagaagaactttt	96.6682	1.00696	1.98528	-1.2983	-0.692338
gcgcccgctgatcctcctcgaggatatatatttatctctggcggtgttgacataaatccaaccggcagtgatactgagtacatcgtcaagaattcattaaagaggagaaaggtaccatgagtaaaggagaagaactttt	283.768	2.95592	2.45296	-0.711682	-0.304255
gcgcccgctgatcctcctcgaggataaatatttatctctggcggtgttgacataacaattactgccggtgatactgagcacatcagcaggaattcattaaagaggagaaaggtaccatgagtaaaggagaagaactttt	282.654	2.94432	2.45126	-0.468268	-0.251448
gcgcccgctgatcctcctcgagggtaaatatttatctctggcggcgttgatataaatacctctggcggtgatactgatcacatcagcttgaattcattaaagaggagaaaggtaccatgagtaaaggagaagaactttt	97.1137	1.0116	1.98728	-1.51896	-0.653854
gcgcccgctgatcctcctcgagaataaatatttatctctgtcggagttgacataaataccaatggccgtgatagtgagtagatcagcaggaattcattaaagaggagaaaggtaccatgagtaaaggagaagaactttt	177.299	1.84687	2.24871	-1.12453	-0.569034
gcgcccgctgatcctcctcgaggataaatatgtatctctggcggtcttgacatgaatacccctagtggtgatactaagcccatcagctagaattcattaaagaggagaaaggtaccatgagtaaaggagaagaactttt	281.734	2.93473	2.44984	-1.0485	-0.321542
gcgcccgctgatcctcctcgaggataaatatttatctgaggcggtgttgacatgaataccacgggcggtgatattgagcacagcagcaggaattcattaaagaggagaaaggtaccatgagtaaaggagaagaactttt	192	2	2.2833	-1.45641	-0.623187
gcgcccgctgatcctcctcgaggttaaatatttatctctcgcggtgttgtcataaataccactggcggtgatactgagcgcatcaggaggaattcattaaagaggagaaaggtaccatgagtaaaggagaagaactttt	101.383	1.05607	2.00597	-1.37595	-0.772573
gcgcccgctgatcctcctcgaggataaatatatatctgtggcggtgttgacataaataccaccgccgctaatactgaacacatcagcaggaattcattaaagaggagaaaggtaccatgagtaaaggagaagaactttt	264.618	2.75644	2.42262	-0.950964	-0.436673
gcgcccgctgatcctcctcgaggataaatatttatctctggcggtattgacataaataccactggcggcgctactgagcacagcagcacgaattcattaaagaggagaaaggtaccatgagtaaaggagaagaactttt	7.88732	0.0821596	0.89693	-3.18492	-2.16343
gcgcccgctgatcctcctcgaggataaatatttatctctggcggtgttgacataaatacccctgccgttgatactgagcgcatcaacaggaattcattaaagaggagaaaggtaccatgagtaaaggagaagaactttt	279.662	2.91315	2.44663	-0.595596	-0.295853
gcgcccgctgatcctcctcgaggataaatgtttatctctggcggtgttgacataaatacctctggctatgaaagtgagcacataaacctgaattcattaaagaggagaaaggtaccatgagtaaaggagaagaactttt	100.292	1.04471	2.00127	-1.30187	-0.747298
gcgcccgctgatcctcctcgaggataaatatttatctctggcggtgttgtcataagtaccactggcgctgatactaaactcatcaacaggaattcattaaagaggagaaaggtaccatgagtaaaggagaagaactttt	91.4823	0.952941	1.96134	-1.87044	-0.972506
gcgcccgctgatcctcctcgaggatagatatttctctctggcggtgatgacataaataccattggcggtgatactgagcacatcagcaggaattcattaaagaggagaaaggtaccatgagtaaaggagaagaactttt	83.3506	0.868235	1.92091	-2.25025	-1.39989
gcgcccgctgatcctcctcgaggataaatatttatctctggccttggtgacttatataccactagcggtgatactgagcacatctgcaggaattcattaaagaggagaaaggtaccatgagtaaaggagaagaactttt	94.6415	0.985849	1.97608	-2.16773	-1.32546
gcgcccgctgatcctcctcgaggattaatatatacctctggcgctgtggacataaataccacgggcggtgatactgagtacatcggcgggaattcattaaagaggagaaaggtaccatgagtaaaggagaagaactttt	96.2264	1.00236	1.98329	-1.2447	-0.809509
agcgcccgctgatcctcctcgaggataaatatctatctctggcggtgttgacatgatttccactggcggtgagactgagcacatcaggaggattcattaaagaggagaaaggtaccatgagtaaaggagaagaactttt	97.3585	1.01415	1.98837	-1.47065	-0.625321
gcgcccgctgatcctcctcgaggataaatgttcatctctggcggtgttgacataaataccagtggcggtcattctgagcacatcaaccggaattcattaaagaggagaaaggtaccatgagtaaaggagaagaactttt	175.433	1.82742	2.24411	-0.734685	-0.376322
gcgcccgctgatcctcctcgaggataaatagttatctctggcggtcttgacataaataccactggcggagatagtgggcacatcagcaagaattcattaaagaggagaaaggtaccatgagtaaaggagaagaactttt	176.794	1.84161	2.24747	-1.24736	-0.459834
gcgcccgctgatcctcctcgaggataaatatttatctctggcggtgtagacataacgacagctggcggtgatactgagcacatcaccgagaattcattaaagaggagaaaggtaccatgagtaaaggagaagaactttt	201.782	2.1019	2.30488	-1.54558	-0.769589
gcgcccgctgatcctcctcgaggataaatctttatccctggcggtgttgacaacagtaccactggcggtgaaactgagcacacaaccaggaattcattaaagaggagaaaggtaccatgagtaaaggagaagaactttt	219.299	2.28436	2.34104	-1.30319	-0.629635
gcgcccgctgatcctcctcgaggataaatatttatctctggcggtgttgacataaataccactgggagttatacttaacacatcagcatgaattcattaaagaggagaaaggtaccatgagtaaaggagaagaactttt	283.667	2.95487	2.45281	-0.00667303	-0.133081
gcgcccgctgatcctcctcgaggattgatgtttatctctggcggtgttgacataaaaaccactcgcggtgacactgtgaacatcaccaagaattcattaaagaggagaaaggtaccatgagtaaaggagaagaactttt	171.249	1.78385	2.23363	-1.06657	-0.457746
gcgcccgctgatcctcctcgaggataaataattatctctggcgatgttgacataaataccacgggcggtgatactgggcacatcagtcggaattcattaaagaggagaaaggtaccatgagtaaaggagaagaactttt	285.029	2.96905	2.45489	-0.544542	-0.250086
agcgcccgctgatcctcctcgaggataaatatttatctctggcgtggttgacataattaccattggcggtgatgctgagcacatcacaggaattcattaaagaggagaaaggtaccatgagtaaaggagaagaactttt	193.833	2.01909	2.28743	-1.39816	-0.700955
gcgcccgctgatcctcctcgaggataaatatttatctcaggcggtgttgacataaataccgctgacggtgatactgagcacatcagcaggaattcattaaagaggagaaaggtaccatgagtaaaggagaagaactttt	283.385	2.95192	2.45238	-0.478403	-0.253755
agcgcccgctgatcctcctcgaggataaataattatctcttccgaagttgaataattaccacaggccctgatactgaacacatcagcccgaattcattaaagaggagaaaggtaccatgagtaaaggagaagaactttt	6.92308	0.0721154	0.840299	-3.86539	-1.9626
gcgcccgctgatcctcctcgaggataaatatttatctctggcggggttgacataaataccactcgcggtgatactgagcagatcagcacgaattcattaaagaggagaaaggtaccatgagtaaaggagaagaactttt	273.159	2.84541	2.43642	-0.608703	-0.266348
gcgcccgctgatcctcctcgaggatagatatttatctctggccgttttgacctacataccacttggattgatactaagcgcatccacaagaattcattaaagaggagaaaggtaccatgagtaaaggagaagaactttt	19.7101	0.205314	1.29469	-1.57506	-1.03558
gcgcccgctgatcctcctcgaggatagatatttatctctggcggtgttgacataaatgcctctggcggtgatacatagcacatggtcaggaattcattaaagaggagaaaggtaccatgagtaaaggagaagaactttt	98.5569	1.02663	1.99369	-2.18928	-1.38105
gcgcccgctgatcctcctcgaggatgaatattgatccctggcggtgttgacataaataccatttgcggtgatactgagcacaataccaggaattcattaaagaggagaaaggtaccatgagtaaaggagaagaactttt	283.584	2.954	2.45268	-0.544542	-0.250246
gcgcccgctgatcctcctcgaggatatatattcgtccctggcggtgttgacttaaataccactggcggtgatactgagcacatcaccacgaattcattaaagaggagaaaggtaccatgagtaaaggagaagaactttt	197.62	2.05854	2.29583	-0.70141	-0.312697
gcgcccgctgatcctcctcgaggagaaaactttaactctggaggtgttgacataaagaccacgggcggtgatactgagctcatcagcgggaattcattaaagaggagaaaggtaccatgagtaaaggagaagaactttt	285.19	2.97073	2.45513	-0.544542	-0.252263
cgcccgctgatcctcctcgaggatttatattttatctctggcggtgttgacataaatacctctgtgggttatactaagcacaccggcaggaattcattaaagaggagaaaggtaccatgagtaaaggagaagaactttt	281.678	2.93415	2.44975	-0.0017031	-0.141649
gcgcccgctgatcctcctcgaggataaacatttatctctggcggtgttgacataaatgcctctggcggtattactaagcacatcataaggaattcattaaagaggagaaaggtaccatgagtaaaggagaagaactttt	106.302	1.10732	2.02654	-2.39958	-0.853397
gcgcccgctgatcctcctcgaggataaatatttatgtctggcggtgttgacattaataccactggcggtgacagtgagcacttcagcaggaattcattaaagaggagaaaggtaccatgagtaaaggagaagaactttt	102.103	1.06357	2.00904	-1.69582	-0.792662
gcgcccgctgatcctcctcgaggataaatatgtatctctggcgttgttgacataaatactactggcggtgatattgcgcacatcagcaggaattcattaaagaggagaaaggtaccatgagtaaaggagaagaactttt	94.357	0.982885	1.97477	-1.12426	-0.491967
gcgcccgctgatcctcctcgaggatatatatttatctccggtggcgttgacataaatcccactggcggtggaaccaagcacatcgccaggaattcattaaagaggagaaaggtaccatgagtaaaggagaagaactttt	9.38875	0.0977995	0.972608	-4.88383	-2.93224
gcgcccgctgatcctcctcgaggataaatatttaactctggcggtgtttacataaataccacgggcggagatactgagcgcatctgcaagaattcattaaagaggagaaaggtaccatgagtaaaggagaagaactttt	170.641	1.77751	2.23208	-1.44493	-0.840625
gcgcccgctgatcctcctcgaggatatatatttatctctggcggagttgatatagttaccactgccggtgatactgagcacatcaacaggaattcattaaagaggagaaaggtaccatgagtaaaggagaagaactttt	96	1	1.98227	-0.962672	-0.461151
gcgcccgctgatcctcctcgaggataactattaagctctggcggtgttgaccaaaataccactcgcggtgatactgtgcacatctacacgaattcattaaagaggagaaaggtaccatgagtaaaggagaagaactttt	181.412	1.88971	2.25867	-1.10442	-0.594112
gcgcccgctgatcctcctcgaggataaatatttctatctgtcgatgttggcaaaaaaaccactggcggtgataatgagcccatcagcaggaattcattaaagaggagaaaggtaccatgagtaaaggagaagaactttt	116.571	1.21429	2.06659	-1.54383	-1.18066
agcgcccgctgatcctcctcgaggataaatatttatctctgctagtgttgacaaacataacacaggcggtgatactgacccatcatcaggaattcattaaagaggagaaaggtaccatgagtaaaggagaagaactttt	286.581	2.98522	2.45725	-0.437003	-0.281027
gcgcccgctgatcctcctcgaggatacctatttatctctggcggtcttgacataaataccacttgctgtgatactgttcgcatcataaggaattcattaaagaggagaaaggtaccatgagtaaaggagaagaactttt	284.69	2.96552	2.45437	-0.297918	-0.161275
gcgcccgctgatcctcctcgaggataaatatgtatatgtcgcggtgttgacataaattccacaggcggtcttactgagtgcatcaacatgaattcattaaagaggagaaaggtaccatgagtaaaggagaagaactttt	11.6148	0.120988	1.06501	-1.99453	-1.1334
gcgcccgctgatcctcctcgaggataaatatttatctctggcggtgttgtcataaataccactggcggtgatactgtgcacatcagcaagaattcattaaagaggagaaaggtaccatgagtaaaggagaagaactttt	95.2889	0.992593	1.97904	-1.37595	-0.765496
gcgcccgctgatcctcctcgaggataaatatttatctctggcggttttgacatacatccaacgcgcggtgatactgagcatatcagcaggaattcattaaagaggagaaaggtaccatgagtaaaggagaagaactttt	121.6	1.26667	2.08493	-0.831315	-0.535078
gcgcccgctgatcctcctcgaggatacatattgatctctggcggtgttgacataaataccactggcggtgatgcttatcgcctccgcaggaattcattaaagaggagaaaggtaccatgagtaaaggagaagaactttt	97.1911	1.01241	1.98763	-1.25476	-0.680018
gcgcccgctgatcctcctcgagcataaatatttatctgtggcggagttgacttaaaaaccactggcgctgatactgatcatatcagcaagaattcattaaagaggagaaaggtaccatgagtaaaggagaagaactttt	196.299	2.04478	2.29292	-0.979419	-0.472938
gcgcccgctgatcctcctcgaggataaatatttatctctggcggtgttggcatatatgccactggaggttatactgagcacatcagcaggaattcattaaagaggagaaaggtaccatgagtaaaggagaagaactttt	280.358	2.9204	2.44771	-0.0867015	-0.157011
gcgcccgctgatcctcctcgaggataaatgcttttctatggaggtgttgaaataaatagcactggccaccatactgagcacatgagcaggaattcattaaagaggagaaaggtaccatgagtaaaggagaagaactttt	112.239	1.16915	2.05014	-1.28651	-0.751602
gcgcccgctgatcctcctcgaggatgaatatttatctctgccggggttgacataaataccactggccgtagtacttagcacatcagcaggaattcattaaagaggagaaaggtaccatgagtaaaggagaagaactttt	11.7015	0.121891	1.06824	-4.27871	-1.92821
gcgcccgctgatcctcctcgaggatggatatttatctctggcgctgttgacttaaatgccactggcggagatactgtgcacatcagcaggaattcattaaagaggagaaaggtaccatgagtaaaggagaagaactttt	254.328	2.64925	2.40539	-0.824745	-0.362645
gcgcccgctgatcctcctcgaggataaagattgttctctggcggtgttgacacaaataccactggcggtgacactgagcacttcaccaggaattcattaaagaggagaaaggtaccatgagtaaaggagaagaactttt	178.388	1.85821	2.25137	-1.24313	-0.686336
gcgcccgctgatcctcctcgaggataactatttatctctagcggtgtttacataaatacatctggcggtgatactgagcacataagtaggaattcattaaagaggagaaaggtaccatgagtaaaggagaagaactttt	181.2	1.8875	2.25816	-1.30207	-0.732655
gcgcccgctgatcctcctcgaggataaatatttaggtgtcgcggtgttgacctaagtaccactggcggtgatactgagttcatcagcaggaattcattaaagaggagaaaggtaccatgagtaaaggagaagaactttt	191.28	1.9925	2.28167	-1.14442	-0.464682
gcgcccgctgatcctcctcgaggataaatatttacctctggcggtgttgacctaaataccactggcggtgatactgagcacatcagcaggaattcattaaagaggagaaaggtaccatgagtaaaggagaagaactttt	189.353	1.97243	2.27727	-1.07455	-0.484828
gcgcccgctgatcctcctcgaggataaatatttatctatggcggtgttgacataaataccactggcggtgatgctacgtacatcagcatgaattcattaaagaggagaaaggtaccatgagtaaaggagaagaactttt	191.278	1.99248	2.28167	-1.28814	-0.586292
gcgcccgctgatcctcctcgaggataaatatttatctctggcggtgttgatatagatatcactggcggtaatactgagccgatccgcaggaattcattaaagaggagaaaggtaccatgagtaaaggagaagaactttt	99.3684	1.03509	1.99725	-1.42267	-0.632437
gcgcccgctgatcctcctcgaggattaatatttatctttggcggtgttgacataaataccactcgcggggatcctgcgcacaccagcaggaattcattaaagaggagaaaggtaccatgagtaaaggagaagaactttt	99.3769	1.03518	1.99729	-1.19673	-0.528162
gcgcccgctgatcctcctcgaggatacctatttctctcgggcggtgttgacataaataccactggcggtgatactgagcacttaagcacgaattcattaaagaggagaaaggtaccatgagtaaaggagaagaactttt	280.987	2.92695	2.44869	-0.544542	-0.249515
gcgcccgctgatcctcctcgaggataaatacttatctatggcgctgtggacataaataaccctgacggtgatactgaacacatcagcatgaattcattaaagaggagaaaggtaccatgagtaaaggagaagaactttt	79.0303	0.823232	1.89779	-1.1551	-0.797155
aagcgcccgctgatcctcctcgaggataaaaatttaactctggcggtgttgatagaaatatgactggcggtaatactgcacatcagcacgaattcattaaagaggagaaaggtaccatgagtaaaggagaagaactttt	97.2152	1.01266	1.98773	-1.43482	-0.898454
gcgcccgctgatcctcctcgaggatatatatttatctctggcggagttgacataaatctcactggcggtgatagtgagcaaatcagcaggaattcattaaagaggagaaaggtaccatgagtaaaggagaagaactttt	185.438	1.93165	2.2682	-0.82692	-0.418829
gcgcccgctgatcctcctcgaggataaatatttatctctggccgtgttgacatatataccactagcggtagtaatgcacacatcagcgggaattcattaaagaggagaaaggtaccatgagtaaaggagaagaactttt	87.2284	0.908629	1.94066	-3.51871	-1.20792
gcgcccgctgatcctcctcgaggataaatatttatctagggcggtcttgacataaataccactggcggtgatactgtgcacatcaccacgaattcattaaagaggagaaaggtaccatgagtaaaggagaagaactttt	283.603	2.9542	2.45271	-0.629651	-0.219652
gcgcccgctgatcctcctcgaggataaatatttatctccggcggtggtgacataaataccactggcggtgatactgagcacatcagcaggaattcattaaagaggagaaaggtaccatgagtaaaggagaagaactttt	81.3435	0.847328	1.91032	-2.00274	-1.28083
gcgcccgctgatcctcctcgagaataaatatttatctctggcggcgtttacataaataccactgcccgctatactgaacacctcagcgggaattcattaaagaggagaaaggtaccatgagtaaaggagaagaactttt	276.763	2.88295	2.44211	-0.155201	-0.168622
gcgcccgctgatcctcctcgaggataaatatttaaatctggcggtgttgacatgaataccactggccgggatactgggcacatcagcatgaattcattaaagaggagaaaggtaccatgagtaaaggagaagaactttt	205.191	2.1374	2.31216	-0.981871	-0.352399
cgcccgctgatcctcctcgaggataaaatatatatctctggcgcagttgacataagtactactggcggtgatagtgagcacatcagcaggaattcattaaagaggagaaaggtaccatgagtaaaggagaagaactttt	174.901	1.82188	2.24279	-0.892204	-0.401581
cgcccgctgatcctcctcgaggataaatattcatctctgacggtgtagacataaataccactggcgttgatacttcagaacatcagcaggaattcattaaagaggagaaaggtaccatgagtaaaggagaagaactttt	99.1837	1.03316	1.99644	-1.59401	-0.901265
gcgcccgctgatcctcctcgagggtaaatatttatctctggcgaggttgacataaataccactggctgtgttactgagcacatgagcaggaattcattaaagaggagaaaggtaccatgagtaaaggagaagaactttt	14.6939	0.153061	1.16714	-1.96689	-1.14731
gcgcccgctgatcctcctcgaggataaatatttatctatggcggtgttgatatacttcccactggcggtgatactgagcatatcggcaagaattcattaaagaggagaaaggtaccatgagtaaaggagaagaactttt	122.694	1.27806	2.08882	-0.979229	-0.454038
gcgcccgctgatcctcctcgaggatagatatttatctctggcggttttgacataaataccactggcggtgatactgagcccatcatcaggaattcattaaagaggagaaaggtaccatgagtaaaggagaagaactttt	104.327	1.08673	2.01839	-0.99958	-0.576325
agcgcccgctgatcctcctcgaggataaatatttgtctctcgctgtgttgacataaataccactggcggtgatactgagccaaccgcaggaattcattaaagaggagaaaggtaccatgagtaaaggagaagaactttt	275.478	2.86957	2.44009	-0.544542	-0.250003
gcgcccgctgatcctcctcgagaataaatctttatctctggcggtgttgccataaatactactggcgtcgatactgagcacatcagccggaattcattaaagaggagaaaggtaccatgagtaaaggagaagaactttt	100.419	1.04604	2.00182	-1.37809	-0.667367
gcgcccgctgatcctcctcgaggctaaatatttatatctggcggtgttgacatatactccactagcggtaatcatgagcacataagcaggaattcattaaagaggagaaaggtaccatgagtaaaggagaagaactttt	280.369	2.92051	2.44773	-0.992699	-0.323973
gcgcccgctgatcctcctcgaggataaatatttatctctggcggagttggtataaattcctctggcgatgatactgagcacatcagccggaattcattaaagaggagaaaggtaccatgagtaaaggagaagaactttt	11.0769	0.115385	1.04442	-2.88426	-1.76032
gcgcccgctgatcctcctcgaggatacatatttatctctcacggtcttggcataagaactactggcggtgatactgagcacatcagcacgaattcattaaagaggagaaaggtaccatgagtaaaggagaagaactttt	89.6	0.933333	1.95231	-2.12257	-1.22739
gcgcccgctgatcctcctcgaggataaatatttttctctggcggtgttgacgtaattatcactggcggtgattctgaacacctcagcaggaattcattaaagaggagaaaggtaccatgagtaaaggagaagaactttt	97.4807	1.01542	1.98892	-1.54924	-0.936775
gcgcccgctgatcctcctcgaggataaatcgttatctctggcgttgttgacataaataccactggcggatattctgagcacatcaaccggaattcattaaagaggagaaaggtaccatgagtaaaggagaagaactttt	286.026	2.97943	2.45641	-0.0470246	-0.142349
aagcgcccgctgatcctcctcgaggatgaatatttatagctcagtgttgacataaataccactagcggtgatattgagctgatcagcaagaattcattaaagaggagaaaggtaccatgagtaaaggagaagaactttt	116.977	1.21851	2.0681	-1.12426	-0.498687
gcgcccgctgatcctcctcgaggataactctttatctctgacggtcttgacatacttaccactggcggttataatcagcacctcaacatgaattcattaaagaggagaaaggtaccatgagtaaaggagaagaactttt	283.299	2.95103	2.45224	-0.0026762	-0.131851
gcgcccgctgatcctcctcgaggacaaatatttatctctgcaggtgttgacctcaataccactggcggtgatgctgagcacatcatcacgaattcattaaagaggagaaaggtaccatgagtaaaggagaagaactttt	77.1959	0.804124	1.88759	-2.2976	-1.32945
gcgcccgctgatcctcctcgaggattaatatttatctctggcggtgttgccacaaataccactgggggtaatactgatcacacccacaggaattcattaaagaggagaaaggtaccatgagtaaaggagaagaactttt	100.454	1.04639	2.00197	-1.34621	-0.727139
gcgcccgctgatcctcctcgaggatatatatttatctctgtcggtgttgacataaattccactggcggttatactgagcacctctggaggaattcattaaagaggagaaaggtaccatgagtaaaggagaagaactttt	283.535	2.95349	2.45261	-0.00777679	-0.132659
gcgcccgctgatcctcctcgaggatcaatacttatctctggcggtgttgagataattcctactggcggtgatactgagcacatcagccggaattcattaaagaggagaaaggtaccatgagtaaaggagaagaactttt	87.814	0.914729	1.94356	-1.451	-0.681401
gcgcccgctgatcctcctcgaggataaatatagatctatggcggagttgacattaatacctgtcgcggtgatactgagctcatcagcaggaattcattaaagaggagaaaggtaccatgagtaaaggagaagaactttt	283.783	2.95607	2.45299	-0.474823	-0.228937
gcgcccgctgatcctcctcgaggataaatatttatctctggcgctgttgacatagataccactggccatgatagtgagcccatcagcgggaattcattaaagaggagaaaggtaccatgagtaaaggagaagaactttt	108.651	1.13178	2.03603	-1.77931	-0.933002
gcgcccgctgatcctcctcgaggataaatgtttgtctctggcggtgttgacataactaccaccggctgtattactgtgcacttcatcgggaattcattaaagaggagaaaggtaccatgagtaaaggagaagaactttt	104.682	1.09044	2.01987	-1.99282	-0.798266
gcgcccgctgatcctcctcgaggattaatatttatctatgttgctgttgacataaataccgctggcggtgatgatgagcgcatcagccggaattcattaaagaggagaaaggtaccatgagtaaaggagaagaactttt	278.798	2.90415	2.44529	-0.979198	-0.439606
gcgcccgctgatcctcctcgaggatatatattttcctatggcagggttataataggtaccactggcggtgattctgagcacatcagcaggaattcattaaagaggagaaaggtaccatgagtaaaggagaagaactttt	99.9793	1.04145	1.99991	-0.527665	-0.216747
gcgcccgctgatcctcctcgaggataaatatttatctctggcggtgttgacataaataaccctggcggtgatattgagcgtatcatcaggaattcattaaagaggagaaaggtaccatgagtaaaggagaagaactttt	215.876	2.2487	2.3342	-1.12426	-0.491274
gcgcccgctgatcctcctcgagtattaatatttatctctggcggtgctgacataaataccactgacggtgatactgagcacgtcagcaggaattcattaaagaggagaaaggtaccatgagtaaaggagaagaactttt	7.72987	0.0805195	0.888172	-2.56733	-1.78763
gcgcccgctgatcctcctcgaggataaatattcatctctggtggtattgtccccaatgccactggcggtgatacttagcacatctgcaggaattcattaaagaggagaaaggtaccatgagtaaaggagaagaactttt	98.7429	1.02857	1.99451	-2.37436	-1.76108
gcgcccgctgatcctcctcgagaataaagatttatctagggcggtgttgaaataaataccactggcgtggatagtcagcacatcagcgggaattcattaaagaggagaaaggtaccatgagtaaaggagaagaactttt	11.4701	0.119481	1.05957	-1.72123	-1.21257
gcgcccgctgatcctcctcgaggataaatatttatctctggccgtgttgacgttaataccactagcactgatcctgagcggatcagcacgaattcattaaagaggagaaaggtaccatgagtaaaggagaagaactttt	11.75	0.122396	1.07004	-2.71846	-1.54058
gcgcccgctgatcctcctcgaggaaaaatatttatctcgggcgacgttacaatgaatatcacgggctgtaatactgaccacatgaccaggaattcattaaagaggagaaaggtaccatgagtaaaggagaagaactttt	10	0.104167	1	-3.83884	-2.35629
gcgcccgctgatcctcctcgagaataaatagttatctctggcgatgttgacataaacatctctagcggtgatactgagcgcgtcagtaggaattcattaaagaggagaaaggtaccatgagtaaaggagaagaactttt	283.488	2.953	2.45254	-0.544542	-0.249583
gcgcccgctgatcctcctcgaggataacgatttatctctgaccaggttgccataactaccactgacggtcatactgagtacatcagctggaattcattaaagaggagaaaggtaccatgagtaaaggagaagaactttt	189.995	1.97911	2.27874	-0.85895	-0.412389
gcgcccgctgatcctcctcgaggataaatatttatctctggcgttgttaacataagtaccactggcggggatactgagcacatcagcaggaattcattaaagaggagaaaggtaccatgagtaaaggagaagaactttt	7.51958	0.078329	0.876194	-2.34147	-1.67892
gcgcccgctgatcctcctcgaggatatatatttacctctgggggtgttgacataaataccactggcggtaattttgagcacatcagcatgaattcattaaagaggagaaaggtaccatgagtaaaggagaagaactttt	113.843	1.18586	2.05631	-1.84771	-0.522973
gcgcccgctgatcctcctcgaggataagtatttatctctggcggtattgagataaatactactggcggcgatactgagcacatcagcaggaattcattaaagaggagaaaggtaccatgagtaaaggagaagaactttt	98.7644	1.0288	1.9946	-1.51032	-0.717397
gcgcccgctgatcctcctcgaggataaatcgttatctctggaggtgttgacatatatactactggcggcgatactgagcacatcacccggaattcattaaagaggagaaaggtaccatgagtaaaggagaagaactttt	280.461	2.92147	2.44787	-0.496726	-0.219342
gcgcccgctgatcctcctcgaggataaataggtatctctggcggtatttacataaataccactggcggtgatactgatcacatcaacatgaattcattaaagaggagaaaggtaccatgagtaaaggagaagaactttt	93.4737	0.973684	1.97069	-1.32285	-0.760483
gcgcccgctgatcctcctcgaggataaatattttgctctgccggtgtggacataaataactctggcggtgatactgagcacatcagcatgaattcattaaagaggagaaaggtaccatgagtaaaggagaagaactttt	204.126	2.12632	2.3099	-1.2447	-0.783536
gcgcccgctgatcctcctcgaggataaatatttatctctgacggtgttgacttaaataccacttgcggtgatactcagcagatcagccggaattcattaaagaggagaaaggtaccatgagtaaaggagaagaactttt	259.631	2.70449	2.41436	-0.790553	-0.398413
gcgcccgctgatcctcctcgaggataaaaatttatctctgggggtgtggacataaataccactggcggtgacactgtgcagatcagcaggaattcattaaagaggagaaaggtaccatgagtaaaggagaagaactttt	97.5238	1.01587	1.98911	-1.85437	-1.28132
gcgcccgctgatcctcctcgaggataaatatttatgtctggcggagtcgacattaatacacatggaggtgatactgagcacatcagcaggaattcattaaagaggagaaaggtaccatgagtaaaggagaagaactttt	93.4603	0.973545	1.97063	-1.61226	-0.90632
gcgcccgctgatcctcctcgaggaaaaatatttatgtctggcggtgttgacatgactaccaccggctgtgataaagggcacatcagccggaattcattaaagaggagaaaggtaccatgagtaaaggagaagaactttt	106.468	1.10904	2.02722	-1.74096	-0.9826
gcgcccgctgatcctcctcgaggataaatattcatctctggcggtcttgacataaataccactgccggtgatcctgagcccatcagcatgaattcattaaagaggagaaaggtaccatgagtaaaggagaagaactttt	171.064	1.78191	2.23316	-1.32752	-0.530061
gcgcccgctgatcctcctcgaggatatatattaatctcaggcggtgttgacataaataccactgacggtgatactgaacacgtcgtccagaattcattaaagaggagaaaggtaccatgagtaaaggagaagaactttt	282.638	2.94415	2.45123	-0.478403	-0.280129
gcgcccgctgatcctcctcgaggataaatatttatctgtggcggtgttgacataaataccactggcggtgatattgagctcatcagcacgaattcattaaagaggagaaaggtaccatgagtaaaggagaagaactttt	192.511	2.00532	2.28445	-1.12426	-0.491299
gcgcccgctgatcctcctcgaggataaaaatttatccttggcggtgttgacataagtaccactcggtgttacaccaagctcatcagcaagaattcattaaagaggagaaaggtaccatgagtaaaggagaagaactttt	194.56	2.02667	2.28905	-0.500368	-0.211533
gcgcccgctgatcctcctcgaggatacatatttatctttggcggtgttgccataaataccacaggcggtgatactgagcacatcggcacgaattcattaaagaggagaaaggtaccatgagtaaaggagaagaactttt	125.44	1.30667	2.09844	-1.21953	-0.543225
gcgcccgctgatcctcctcgaggctaaatagttatcgctggcggggttgacataattacaactggcggtgatactgagcacatcagcaggaattcattaaagaggagaaaggtaccatgagtaaaggagaagaactttt	283.38	2.95187	2.45237	-0.558569	-0.257684
gcgcccgctgatcctcctcgaggatagataattatctctggcggtgttaacataaataccacagggggttagactgagcacatcagcatgaattcattaaagaggagaaaggtaccatgagtaaaggagaagaactttt	162.501	1.69272	2.21086	-0.670155	-0.210312
gcgcccgctgatcctcctcgaggataaatatttatctctggcggtgttgacctaaataacagacggggtgtttcttatcacataagcaagaattcattaaagaggagaaaggtaccatgagtaaaggagaagaactttt	10.3784	0.108108	1.01613	-3.39835	-1.75389
gcgcccgctgatcctcctcgaggataaatatttatctctagcggtgttggcataattaccactggcggtgatactgagcacattcgcaggaattcattaaagaggagaaaggtaccatgagtaaaggagaagaactttt	80.4324	0.837838	1.90543	-1.86668	-1.32788
gcgcccgctgatcctcctcgaggataaatatttctctctggtggtgttgacataaataccactggcggtgatactgcccacaccaacacgaattcattaaagaggagaaaggtaccatgagtaaaggagaagaactttt	283.33	2.95135	2.45229	-0.544542	-0.249826
gcgcccgctgatcctcctcgaggataaatatttaacgctgacggtgttgacataaataccactggcgttgattctgagaacatcaacatgaattcattaaagaggagaaaggtaccatgagtaaaggagaagaactttt	117.016	1.21892	2.06825	-1.27007	-0.71898
gcgcccgctgatcctcctcgaggataaatgtttatcgctggcggtgttgacatatataccacatgaggtgattctgagcacatgagcatgaattcattaaagaggagaaaggtaccatgagtaaaggagaagaactttt	161.478	1.68207	2.20811	-0.703868	-0.351954
gcgcccgctgatcctcctcgaggataaatacttatctgtggcggtcttgacataaaaaccactgtcgctgatactgagcacctcagcaagaattcattaaagaggagaaaggtaccatgagtaaaggagaagaactttt	213.188	2.22071	2.32876	-0.720855	-0.225415
gcgcccgctgatcctcctcgaggatatatttttatctctgggggttttgacttacataccactgccggtgatactggtctcatcagcaagaattcattaaagaggagaaaggtaccatgagtaaaggagaagaactttt	97.5695	1.01635	1.98931	-0.901308	-0.650743
gcgcccgctgatcctcctcgaggataaatatttatctcaggcggggttgacataaataccactggcggtgatactgaggacatcagcaggaattcattaaagaggagaaaggtaccatgagtaaaggagaagaactttt	284.066	2.95902	2.45342	-0.608703	-0.266397
gcgcccgctgatcctcctcgaggataaatatttatctctggccgtgttgacataaataccactggaggtgatactgagcacaccatcaagaattcattaaagaggagaaaggtaccatgagtaaaggagaagaactttt	283.803	2.95628	2.45302	-0.299116	-0.193618
gcgcccgctgatcctcctcgaggataaatatttatctctagcggtgttgacatagataccactgccggtgacactgagcacatcagcaggaattcattaaagaggagaaaggtaccatgagtaaaggagaagaactttt	205.677	2.14247	2.31319	-1.05814	-0.4777
gcgcccgctgatcctcctcgaggctaaatatttatctctgacggtgttgaaattaataccactggcggcaatactgagcacattagccggaattcattaaagaggagaaaggtaccatgagtaaaggagaagaactttt	190.948	1.98904	2.28091	-1.1976	-0.623392
gcgcccgctgatcctcctcgaggataaatatttatctctggcgatgttgccataaataccactagcggtgatactgagcacatcagcacgaattcattaaagaggagaaaggtaccatgagtaaaggagaagaactttt	173.538	1.80769	2.2394	-1.21953	-0.543327
gcgcccgctgatcctcctcgaggataaatatatatctctggcggtgttgacatagaaaccactggcgaggatactgagcacatcagcaggaattcattaaagaggagaaaggtaccatgagtaaaggagaagaactttt	282.681	2.9446	2.4513	-0.804159	-0.335115
gcgcccgctgatcctcctcgagcataaatatttatctctggcggtgtttacatatatacctctggcggcgatactgtgcacatcagcaggaattcattaaagaggagaaaggtaccatgagtaaaggagaagaactttt	200.51	2.08864	2.30214	-1.23727	-0.631347
gcgcccgctgatcctcctcgaggacaaatatttatcactggcggtgtcgacataagtaccgcttgccgtgatactgagtacaccagcaagaattcattaaagaggagaaaggtaccatgagtaaaggagaagaactttt	100.8	1.05	2.00346	-2.51585	-1.48018
gcgcccgctgatcctcctcgaggataaatatttttctctggcggtgttgagatgaataccactggcggtgatactgagcacatcagcaggaattcattaaagaggagaaaggtaccatgagtaaaggagaagaactttt	92.2667	0.961111	1.96504	-1.85984	-0.869044
gcgcccgctgatcctcctcgaggatcatttattatctctgtcggtgttgacgtaattaccactggcggtgatactgagctcatcagcaggaattcattaaagaggagaaaggtaccatgagtaaaggagaagaactttt	187.989	1.95822	2.27413	-0.937894	-0.420656
gcgcccgctgatcctcctcgaggataaatatttatctctggcggtgttgacataattaccactggcggtgagactgaggacatcagcatgaattcattaaagaggagaaaggtaccatgagtaaaggagaagaactttt	200.022	2.08357	2.30108	-1.13792	-0.494267
gcgcccgctgatcctcctcgaggataaatatttatatctggcggtggtgacataactaccacaggcggtgatactgagcacatcagcaggaattcattaaagaggagaaaggtaccatgagtaaaggagaagaactttt	84.234	0.877437	1.92549	-2.01715	-1.3266
gcgcccgctgatcctcctcgaggataaatatttctctctggagctgttgtcatagttactactggcggtaatactgagcacatcacaaggaattcattaaagaggagaaaggtaccatgagtaaaggagaagaactttt	101.081	1.05292	2.00467	-1.51806	-0.896592
gcgcccgctgatcctcctcgaggataaataattatctctggcggtgttgacagcaatgcaactggcgttgatactgagcacatcagcaggaattcattaaagaggagaaaggtaccatgagtaaaggagaagaactttt	281.564	2.93296	2.44958	-1.0592	-0.596057
agcgcccgctgatcctcctcgaggataaatatgtatatcaggggtgttgacataaataccactggcggtgatactgagcacatcagcatgaattcattaaagaggagaaaggtaccatgagtaaaggagaagaactttt	285.587	2.97486	2.45574	-0.544542	-0.250032
gcgcccgctgatcctcctcgaggataaatatttatctctggcggtgttgacgtaaatacggctggcggttatactgtgcacttcagcaagaattcattaaagaggagaaaggtaccatgagtaaaggagaagaactttt	269.176	2.80392	2.43004	-0.0272215	-0.136985
gcgcccgctgatcctcctcgaggttaaatatttatctctggctttgttgacataaagaccattggcggtgatactgagcacatcagtaggaattcattaaagaggagaaaggtaccatgagtaaaggagaagaactttt	285.58	2.97479	2.45573	-0.544542	-0.249745
cgcccgctgatcctcctcgaggataaatatttaatctctggcggtgttgacataaataccactggcggtgacagtgagcacatcagcaggaattcattaaagaggagaaaggtaccatgagtaaaggagaagaactttt	89.8151	0.935574	1.95335	-1.59804	-0.825302
gcgcccgctgatcctcctcgaggataattatttatctctggcagtgttgacataaattccactgacggtgatactgagcacatcagcaggaattcattaaagaggagaaaggtaccatgagtaaaggagaagaactttt	268.639	2.79832	2.42917	-0.478403	-0.253356
gcgcccgctgatcctcctcgaggctaaatatttatctgtggcggtgttgacctaaatcccaatggcggtgatactgtgcccatcagccggaattcattaaagaggagaaaggtaccatgagtaaaggagaagaactttt	270.423	2.8169	2.43204	-1.07455	-0.478884
aagcgcccgctgatcctcctcgggataaatatttatctctggctgtgttgacatgaaaaccactgcgatgttactgataccatcagcaggaattcattaaagaggagaaaggtaccatgagtaaaggagaagaactttt	170.637	1.77746	2.23207	-4.87063	-1.38393
gcgcccgctgatcctcctcgaggataattatttaactctggcggtgtcgacataaatcccattggcggtgatactgaccacatgagccggaattcattaaagaggagaaaggtaccatgagtaaaggagaagaactttt	95.7288	0.997175	1.98104	-2.10838	-1.26972
gcgcccgctgatcctcctcgaggataaatatttatctctgtcggtgttgacataaataccactggctgtgatactgaagacatcagcaggaattcattaaagaggagaaaggtaccatgagtaaaggagaagaactttt	282.017	2.93768	2.45028	-0.244655	-0.179639
gcgcccgctgatcctcctcgaggatcaatatttatctctggcgcttttgacatagataccactggcggtgatactgagcacatcagcacgaattcattaaagaggagaaaggtaccatgagtaaaggagaagaactttt	106.364	1.10795	2.02679	-1.1055	-0.618315
gcgcccgctgatcctcctcgaggattaacatgtaactttggcggtgttgtcataaataccactgccgattatactagacacatcagccggaattcattaaagaggagaaaggtaccatgagtaaaggagaagaactttt	273.545	2.84943	2.43703	-0.0892895	-0.214189
gcgcccgctgatcctcctcgaggataaatatttatctctggcggcgttgacactaataccactcgcggtgatatttatcacataagcaggaattcattaaagaggagaaaggtaccatgagtaaaggagaagaactttt	121.709	1.26781	2.08532	-1.57591	-0.881057
gcgcccgctgatcctcctcgaggatctatatttatttctggcggtgtggacataaatacagctggcggtgatactgagcacatcaacaggaattcattaaagaggagaaaggtaccatgagtaaaggagaagaactttt	97.9145	1.01994	1.99085	-1.2447	-0.78397
cgcccgctgatcctcctcgaggatagatattaatatctgtcggtgttgacataaatacccctggcggtgatactgagcaaaatcagcaggaattcattaaagaggagaaaggtaccatgagtaaaggagaagaactttt	278.923	2.90544	2.44548	-0.544542	-0.279482
gcgcccgctgatcctcctcgaggataaatatttatctgtgggggtgttgacataaataccactcgcggtcttactgagcgcatcagcatgaattcattaaagaggagaaaggtaccatgagtaaaggagaagaactttt	96.2751	1.00287	1.98351	-1.99453	-1.14101
gcgcccgctgatcctcctcgaggataaatatttctctctggcggttttgacataaataccgctggcggtgatactgagcacatcagccggaattcattaaagaggagaaaggtaccatgagtaaaggagaagaactttt	176.596	1.83954	2.24698	-0.99958	-0.58017
gcgcccgctgatcctcctcgaggataaatgtttatctcttccggtgttgacataaacaccactggtggtgatactgagcacatcagcaggaattcattaaagaggagaaaggtaccatgagtaaaggagaagaactttt	285.793	2.97701	2.45605	-0.72799	-0.34479
gcgcccgctgatcctcctcgaggataaatttatatccctggcggtgttaacatacgtaccactggggtttatactgagcaaaaccgcaggaattcattaaagaggagaaaggtaccatgagtaaaggagaagaactttt	201.931	2.10345	2.3052	-0.409406	-0.329927
gcgcccgctgatcctcctcgaggataaatatttatctgtggcggtgttgacatacatcccactggcggtgatagtgagctgatcagcaggaattcattaaagaggagaaaggtaccatgagtaaaggagaagaactttt	194.213	2.02305	2.28828	-0.83486	-0.40952
gcgcccgctgatcctcctcgaggctgaatatttaggtctggcggtgttgacataaataccactggcggagatactcagcgcatcaaaaagaattcattaaagaggagaaaggtaccatgagtaaaggagaagaactttt	272.462	2.83815	2.43531	-0.743062	-0.36349
gcgcccgctgatcctcctcgaggataaatatttacctctggcggcgttcacataaataccccttgcggttagactgagcacatcagcaggaattcattaaagaggagaaaggtaccatgagtaaaggagaagaactttt	97.9478	1.02029	1.99099	-1.15303	-0.661644
gcgcccgctgatcctcctcgaggataaatgtttatctctggcggtgttgacatgaatacccctggcggtgatcattatcccatcagcatgaattcattaaagaggagaaaggtaccatgagtaaaggagaagaactttt	192.278	2.0029	2.28393	-1.13953	-0.527473
gcgcccgctgatcctcctcgaggataaattgttatctctggcggggtttacataaataccactggcggttatagtgagcacatcagcaggaattcattaaagaggagaaaggtaccatgagtaaaggagaagaactttt	282.977	2.94767	2.45175	-0.206638	-0.182524
agcgcccgctgatcctcctcgggataaatatttatctctggcgctgtttacccgaataccactagcggtgatactgagcacatcagcatgaattcattaaagaggagaaaggtaccatgagtaaaggagaagaactttt	86.2326	0.898256	1.93567	-2.45966	-1.76199
gcgcccgctgatcctcctcgaggttaaatatttatggctggcggtgtagacaaaagtactacttgcggtgatactgagcacatcagcaggaattcattaaagaggagaaaggtaccatgagtaaaggagaagaactttt	277.085	2.8863	2.44261	-1.6369	-0.848158
gcgcccgctgatcctcctcgaggataaatatttatctccggcggtgttgacatagataccagtggcggtgatactgagcacatcagccggaattcattaaagaggagaaaggtaccatgagtaaaggagaagaactttt	285.201	2.97085	2.45515	-0.630661	-0.264165
gcgcccgctgatcctcctcgaggataactatttacctctggcggtgttgacgtaaataccactggcggtgatactgagctcgtcaacaggaattcattaaagaggagaaaggtaccatgagtaaaggagaagaactttt	127.439	1.32749	2.1053	-0.998435	-0.437128
gcgcccgctgatcctcctcgaggataaacatttaagtccggcggtgttgacctaaataccactggcggtgatactgagcacatcagtaggaattcattaaagaggagaaaggtaccatgagtaaaggagaagaactttt	189.193	1.97076	2.27691	-1.07455	-0.484744
gcgcccgctgatcctcctcgaggataaatatttatctttggccgtgttgacataaataccactggcggtgatactgagcacatcaaccggaattcattaaagaggagaaaggtaccatgagtaaaggagaagaactttt	285.474	2.97368	2.45557	-0.544542	-0.249663
gcgcccgctgatcctcctcgaggataaatgattatttcgggcggtgttgacagaaataccactggcactgatactgagcccaacagcaggaattcattaaagaggagaaaggtaccatgagtaaaggagaagaactttt	195.66	2.03812	2.2915	-1.29654	-0.765023
gcgcccgctgatcctcctcgaggataaatatttatctctggcggtgttgacataactaccactgtcggtcatactaagcacgacgccaggaattcattaaagaggagaaaggtaccatgagtaaaggagaagaactttt	284.329	2.96176	2.45382	-0.119655	-0.149114
gcgcccgctgatcctcctcgaggataaatatgtatctctggcggtgttgattaaaataccactgccggtgatactgagcacatcagcacgaattcattaaagaggagaaaggtaccatgagtaaaggagaagaactttt	118.024	1.22941	2.07197	-1.32528	-0.758126
gcgcccgctgatcctcctcgaggattaatatatacctctggcgctgtggacataaataccacgggcggtgatactgagtacttcggcgggaattcattaaagaggagaaaggtaccatgagtaaaggagaagaactttt	101.664	1.059	2.00717	-1.2447	-0.80936
gcgcccgctgatcctcctcgaggatgaatatttatctctggcggtgtggacataaataccacttgcggtgatactgagcacatcatccggaattcattaaagaggagaaaggtaccatgagtaaaggagaagaactttt	180.106	1.87611	2.25553	-1.2447	-0.784398
gcgcccgctgatcctcctcgaggataaatatttatctctggcggttctggcttgattactgctggtggtgatactgataatatcaacaggaattcattaaagaggagaaaggtaccatgagtaaaggagaagaactttt	90.8876	0.946746	1.9585	-2.00159	-1.43828
gcgcccgctgatcctcctcgaggataactagatatcgctggcggtgttgacataaataccactggcggtgaaactgagcgcatcagcaggaattcattaaagaggagaaaggtaccatgagtaaaggagaagaactttt	181.775	1.89349	2.25953	-0.930259	-0.439775
gcgcccgctgatcctcctcgaggatatatatttatctgtggcggtgtcgacataaacaccactggcggtgatactgctcccctcagccggaattcattaaagaggagaaaggtaccatgagtaaaggagaagaactttt	89.7329	0.934718	1.95295	-2.10838	-1.26662
gcgcccgctgatcctcctcgaggataaatattaatgtctaacggtgttgtcataattaccactggcggtgatactgagcacttcggcatgaattcattaaagaggagaaaggtaccatgagtaaaggagaagaactttt	110.243	1.14837	2.04235	-1.31118	-0.747944
gcgcccgctgatcctcctcgaggataaaaatttaactctggcggtgttaacatacgtaccactggcgttgctactgagcacacaagcaagaattcattaaagaggagaaaggtaccatgagtaaaggagaagaactttt	90.5875	0.94362	1.95707	-2.35693	-1.86609
cgcccgctgatcctcctcgaggataaatatttatctctggcgggtgttgtaataaataccactggcggtgatactgagcacatcagcgagaattcattaaagaggagaaaggtaccatgagtaaaggagaagaactttt	121.429	1.26488	2.08432	-1.96189	-1.40258
gcgcccgctgatcctcctcgaggataaatatttatctctgacggtgttgacataaataccactgggggtgatattgagcacttcagccggaattcattaaagaggagaaaggtaccatgagtaaaggagaagaactttt	282.857	2.94643	2.45157	-0.982775	-0.389054
gcgcccgctgatcctcctcgaggatgaatatttatctctggcgttgttgacctaaatacccctggcggtggtactgaccacataagcacgaattcattaaagaggagaaaggtaccatgagtaaaggagaagaactttt	9.45672	0.0985075	0.97574	-4.52734	-2.82088
gcgcccgctgatcctcctcgaggataaaaatttatctccggcggtgtcgacataaatacctctggcggtgatactgagcacatcagcaggaattcattaaagaggagaaaggtaccatgagtaaaggagaagaactttt	99.1617	1.03293	1.99634	-2.10838	-1.2785
gcgcccgctgatcctcctcgaggatacatacttatctctggcgatgttgacatcaataccactggcggtgatactgagcacaacagcatgaattcattaaagaggagaaaggtaccatgagtaaaggagaagaactttt	200.048	2.08383	2.30113	-0.775128	-0.295915
gcgcccgctgatcctcctcgaggataaatatttacctcaggctgtgttgacataaataccactggcggtgacactgatcacaacagcacgaattcattaaagaggagaaaggtaccatgagtaaaggagaagaactttt	178.204	1.85629	2.25092	-1.06657	-0.468344
gcgcccgctgatcctcctcgaggataaatatttatctctggcggtgttgacataaatactgctggcggtgagactgagcaaatcagccggaattcattaaagaggagaaaggtaccatgagtaaaggagaagaactttt	203.243	2.11712	2.30802	-1.20117	-0.512702
gcgcccgctgatcctcctcgaggatatatatttatgtcaggcggtgttgacataaataccactggcggtgatagtgagcatatcagcaggaattcattaaagaggagaaaggtaccatgagtaaaggagaagaactttt	194.883	2.03003	2.28977	-1.00332	-0.444781
gcgcccgctgatcctcctcgaggataaatatttaactctgacggtgtagacttaaccaccactggcggtcataatgagcacttcagccggaattcattaaagaggagaaaggtaccatgagtaaaggagaagaactttt	280.771	2.9247	2.44835	-0.956096	-0.425037
gcgcccgctgatcctcctcgaggataaatatttagttctggcggtgttgacataaattccactggcggtgagactgagctcatcagcatgaattcattaaagaggagaaaggtaccatgagtaaaggagaagaactttt	186.217	1.93976	2.27002	-1.20117	-0.508809
gcgcccgctgatcctcctcgaggataaatatttatccctggcggagttgacataaataccattggcggtgatactgagcacatcagcacgaattcattaaagaggagaaaggtaccatgagtaaaggagaagaactttt	283.084	2.9488	2.45192	-0.410937	-0.237736
gcgcccgctgatcctcctcgaggatgaatatttgtctctggcggagttgacataaataccactggcggtgatactgaccacgtcagccggaattcattaaagaggagaaaggtaccatgagtaaaggagaagaactttt	285.97	2.97885	2.45632	-0.410937	-0.237786
gcgcccgctgatcctcctcgaggataaatatttttttctggcggtgttgtcataaataccactttcggtgatactgtgcacatcagcaggaattcattaaagaggagaaaggtaccatgagtaaaggagaagaactttt	282.489	2.9426	2.451	-0.992343	-0.488727
gcgcccgctgatcctcctcgaggataaatatttatctctggcggtgtttgcctaaataccactcgcggtgatactgtgcacattagcaggaattcattaaagaggagaaaggtaccatgagtaaaggagaagaactttt	101.527	1.05758	2.00658	-3.44772	-1.424
agcgcccgctgatcctcctcgaggataaatatagatctctggccgtgaagacataaattccattggcggtaatactgagtacatcgccggaattcattaaagaggagaaaggtaccatgagtaaaggagaagaactttt	7.00304	0.0729483	0.845287	-3.46683	-2.28187
gcgcccgctgatcctcctcgaggataaatatttatctcaggcggtcttgccataaataccattgtctgtgatactgagcacattagcaggaattcattaaagaggagaaaggtaccatgagtaaaggagaagaactttt	283.915	2.95745	2.45319	-0.528588	-0.201641
gcgcccgctgatcctcctcgaggataaacatttatctcgggcggtgtagacataaataccactggcgatgatactgtgcacatcagcaggaattcattaaagaggagaaaggtaccatgagtaaaggagaagaactttt	108	1.125	2.03342	-1.88821	-1.02249
gcgcccgctgatcctcctcgaggataaatatttatctctggcggtgttgagataaatcccaccggcggtgatactgggcacatcagcaggaattcattaaagaggagaaaggtaccatgagtaaaggagaagaactttt	97.4634	1.01524	1.98884	-1.51662	-0.704491
gcgcccgctgatcctcctcgaggataaatatttatctctggcggagtagacataaataccactggcggtgatactgagcacatcagcatgaattcattaaagaggagaaaggtaccatgagtaaaggagaagaactttt	160.587	1.67278	2.20571	-1.33784	-0.6933
gcgcccgctgatcctcctcgaggataaatatttatctctggcagtgttgacataaatcccactggtggtgatactgagcacatgagccggaattcattaaagaggagaaaggtaccatgagtaaaggagaagaactttt	278.018	2.89602	2.44407	-0.72799	-0.344779
gcgcccgctgatcctcctcgaggataaatacttatctgtggcggtgttgacataaataccattggcggtgagactgagcacgtaagcaggaattcattaaagaggagaaaggtaccatgagtaaaggagaagaactttt	184.367	1.92049	2.26568	-1.20117	-0.513121
gcgcccgctgatcctcctcgaggataagtatgtatgtctggcggggttgacataaataacactcacggtgatactaagcccatcagcaggaattcattaaagaggagaaaggtaccatgagtaaaggagaagaactttt	275.926	2.87423	2.44079	-0.472806	-0.23801
agcgcccgctgatcctcctcgaggataaatattcatctctggcggtcttgacataaataccactggtggtgatactgggcacatcaccagaattcattaaagaggagaaaggtaccatgagtaaaggagaagaactttt	280.049	2.91718	2.44723	-0.823605	-0.305471
gcgcccgctgatcctcctcgaggataatcatttatctctggcgatgttgagataaatacctctggttgtaatactgagcacatcagcaagaattcattaaagaggagaaaggtaccatgagtaaaggagaagaactttt	10.0123	0.104294	1.00053	-1.34208	-0.694467
gcgcccgctgatcctcctcgaggataaatatttatctctggcggtgttgacataaagaccattggcggtgatactgagcatttcagcaagaattcattaaagaggagaaaggtaccatgagtaaaggagaagaactttt	179.594	1.87077	2.25429	-0.544542	-0.249787
gcgcccgctgatcctcctcgagcataaatatctatttctggccgtgttgacataaatatcacttgcggtgatactgagcacagacgcaggaattcattaaagaggagaaaggtaccatgagtaaaggagaagaactttt	283.865	2.95692	2.45311	-0.544542	-0.249524
agcgcccgctgatcctcctcgaggatcaatgtttatctctggcggtgttgacataaataccgctggcggtgatcctgagcccataatcagaattcattaaagaggagaaaggtaccatgagtaaaggagaagaactttt	113.481	1.1821	2.05492	-1.33757	-0.626868
gcgcccgctgatcctcctcgagggtaattacttatctctggcggtgttgagataaataccactggcggttatgctaagcacctcagcaggaattcattaaagaggagaaaggtaccatgagtaaaggagaagaactttt	180.148	1.87654	2.25563	-0.429873	-0.199091
gcgcccgctgatcctcctcgaggacaaatatttatcactgacggtgtagacataaatacctctggcggtgaaactgagcacatcaaccggaattcattaaagaggagaaaggtaccatgagtaaaggagaagaactttt	96.5944	1.00619	1.98495	-2.00026	-1.16898
gcgcccgctgatcctcctcgaggattaatatttgactgtggcggtgttgacataagtaccactggcggtgatactgagcacatcagaaggaattcattaaagaggagaaaggtaccatgagtaaaggagaagaactttt	283.23	2.95031	2.45214	-0.599998	-0.240966
gcgcccgctgatcctcctcgaggttaaatatttatctctggcggtgttgacgtgaacaccactggcggtgatactgaccacatcagcaagaattcattaaagaggagaaaggtaccatgagtaaaggagaagaactttt	179.776	1.87267	2.25473	-1.3242	-0.556221
agcgcccgctgatcctcctcgaggattaatatttatctctggcgctgttgacatgaatgccactggcggcgatactgagcacttcagcagaattcattaaagaggagaaaggtaccatgagtaaaggagaagaactttt	283.528	2.95342	2.4526	-0.796466	-0.30406
gcgcccgctgatcctcctcgaggatcaatttttatctctggcggtgttgacataaagactactggcgttgatactgagcacatcagcatgaattcattaaagaggagaaaggtaccatgagtaaaggagaagaactttt	280.248	2.91925	2.44754	-0.692497	-0.310311
gcgcccgctgatcctcctcgagggtaaatatttgtctctggtggtgttgacaaaggtaacgctgggtgtgaaacagatcacatcaaaaggaattcattaaagaggagaaaggtaccatgagtaaaggagaagaactttt	6.55901	0.068323	0.816838	-2.34633	-1.58952
gcgcccgctgatcctcctcgaggataaatattaatccctggcggtgttgccataaataccagcggcggtaatactgcgcacatcaaccggaattcattaaagaggagaaaggtaccatgagtaaaggagaagaactttt	97.4907	1.01553	1.98896	-1.31316	-0.635336
gcgcccgctgatcctcctcgaggataaatatttatctctcgcggtgatgacataaataccacaggcgctgatactgagcacttcagccagaattcattaaagaggagaaaggtaccatgagtaaaggagaagaactttt	83.1	0.865625	1.9196	-2.7758	-1.83997
gcgcccgctgatcctcctcgagtataaatatttatctgtggcggtgttgacataaataccattggcggtgatattgcgcacatcaggacgaattcattaaagaggagaaaggtaccatgagtaaaggagaagaactttt	179.1	1.86563	2.2531	-1.12426	-0.49212
gcgcccgctgatcctcctcgaggataaaaattcatctgtggtcgtgttgacataagtaccactggcagtgacattgagtacttcagcaggaattcattaaagaggagaaaggtaccatgagtaaaggagaagaactttt	17.7555	0.184953	1.24933	-2.0186	-1.02578
gcgcccgctgatcctcctcgaggataaatatttatctctggcggtgttgtcctaaataccactggcggtgatactgagcacatcagcatgaattcattaaagaggagaaaggtaccatgagtaaaggagaagaactttt	77.9436	0.811912	1.89178	-1.99938	-1.28726
gcgcccgctgatcctcctcgagggtaaatatttatgtgtcgttgtgttgacattaataccactggggcggatactgagcacttcagcaagaattcattaaagaggagaaaggtaccatgagtaaaggagaagaactttt	211.862	2.2069	2.32605	-0.797168	-0.254453
agcgcccgctgatcctcctcgaggataattatttatctctggcggtgtttacacaaataccactggcggtgatactgagcacgtaacaggaattcattaaagaggagaaaggtaccatgagtaaaggagaagaactttt	101.116	1.05329	2.00482	-1.48429	-1.01369
gcgcccgctgatcctcctcgagggtaaatatttatctctggcggtgttggcataaataccactgtcgatgatactgagcacctcagcaggaattcattaaagaggagaaaggtaccatgagtaaaggagaagaactttt	86.9718	0.905956	1.93938	-1.88678	-1.3245
gcgcccgctgatcctcctcgaggataaatatttatctctggcgctattgacataaataccactggcggtgatagtgagcacatcagcaggaattcattaaagaggagaaaggtaccatgagtaaaggagaagaactttt	272.604	2.83962	2.43553	-1.02304	-0.465279
gcgcccgctgatcctcctcgaggataaatatttatctctggcggggttgacatcaataccactggcggtgatactgagcacattaacgcgaattcattaaagaggagaaaggtaccatgagtaaaggagaagaactttt	281.943	2.93691	2.45016	-0.848993	-0.318988
gcgcccgctgatcctcctcgaggataaatatttatctctggcggtgttgacataaatcccaatacctctgatactgatcacaacagcatgaattcattaaagaggagaaaggtaccatgagtaaaggagaagaactttt	281.316	2.93038	2.4492	-0.463622	-0.238137
gcgcccgctgatcctcctcgaggataactatttatctctggcggtgttgacaccactacccctgtcggtgatagtgtccacaaccagaggaattcattaaagaggagaaaggtaccatgagtaaaggagaagaactttt	113.316	1.18038	2.05429	-1.0849	-0.520018
gcgcccgctgatcctcctcgaggataaatagttatctctggcggtcttgacataattaccaatcacggtgatgctcatcacatcacgaagaattcattaaagaggagaaaggtaccatgagtaaaggagaagaactttt	168.153	1.75159	2.2257	-1.43723	-0.738199
gcgcccgctgatcctcctcgaggatagatatttatctctgccgctattgacataaataccactggccttgatactgagaacatcagcatgaattcattaaagaggagaaaggtaccatgagtaaaggagaagaactttt	285.248	2.97134	2.45522	-0.995798	-0.435937
gcgcccgctgatcctcctcgaggataaatatttatctctgacggtgttgacataaatcccactggcgatgatacttcgtacttcaacacgaattcattaaagaggagaaaggtaccatgagtaaaggagaagaactttt	285.86	2.97771	2.45615	-0.722798	-0.377767
gcgcccgctgatcctcctcgaggatatatatttatctctggcggtcttgacataaataccactctcagtgataatgagcacttcagcatgaattcattaaagaggagaaaggtaccatgagtaaaggagaagaactttt	284.319	2.96166	2.45381	-0.250115	-0.156473
gcgcccgctgatcctcctcgaggattaatatttatctccggcggtgttgacataagtaccactggcggggagactgagcacatcagtaggaattcattaaagaggagaaaggtaccatgagtaaaggagaagaactttt	192	2	2.2833	-1.13299	-0.411712
gcgcccgctgatcctcctcgaggataaatatgtatctttggcggtgttgacttaaatatcactggcggttatactgagcacaacagcaggaattcattaaagaggagaaaggtaccatgagtaaaggagaagaactttt	280.308	2.91987	2.44764	-0.012444	-0.133873
gcgcccgctgatcctcctcgaggataaagagttatttctggcggtgttgacatcaagaccactggcggcgatactgagcacataagcaggaattcattaaagaggagaaaggtaccatgagtaaaggagaagaactttt	282.444	2.94212	2.45093	-0.751668	-0.289788
gcgcccgctgatcctcctcgaggataaaaatttatctctggcggtgttgccataactaccattggcgatgatattaagcacatcagcatgaattcattaaagaggagaaaggtaccatgagtaaaggagaagaactttt	96	1	1.98227	-2.17007	-1.24552
gcgcccgctgatcctcctcgaggataattatttatctctggcggttttgacatcaataccacgggcggtcatactgaccgcatctgcaggaattcattaaagaggagaaaggtaccatgagtaaaggagaagaactttt	182.4	1.9	2.26102	-0.903896	-0.464601
gcgcccgctgatcctcctcgaggataaatatttatctctggctgtgttgacatacataccactggcggtgatactgagcacataaacaggaattcattaaagaggagaaaggtaccatgagtaaaggagaagaactttt	284.272	2.96117	2.45373	-0.416659	-0.233458
gcgcccgctgatcctcctcgagaataattatttatgtctggttgtgttgacataaataccgctggccgtgatacttagctcagcaacaggaattcattaaagaggagaaaggtaccatgagtaaaggagaagaactttt	272.104	2.83442	2.43473	-0.698399	-0.332091
gcgcccgctgatcctcctcgaggataaatatttatccctggcggtgtggacataaataccactggcggtgatactttgcacctcgcctggaattcattaaagaggagaaaggtaccatgagtaaaggagaagaactttt	109.134	1.13681	2.03796	-1.12229	-0.782449
gcgcccgctgatcctcctcgaggataaatattattctctggcggtatttacacaactaccactggcagtgagactgagcacatcaccaggaattcattaaagaggagaaaggtaccatgagtaaaggagaagaactttt	9.72549	0.101307	0.987911	-2.50121	-1.82779
gcgcccgctgatcctcctcgaggataaatatttatttctggcggtgttggcaaaaataccactggcggtgatactgagcacataagccggaattcattaaagaggagaaaggtaccatgagtaaaggagaagaactttt	96.3137	1.00327	1.98369	-1.96583	-1.5324
gcgcccgctgatcctcctcgaggataaatacatatctctggcgctctggacataaccaccactggcggtgatactgatcacatcaggaggaattcattaaagaggagaaaggtaccatgagtaaaggagaagaactttt	111.108	1.15738	2.04575	-1.36776	-0.737346
gcgcccgctgatcctcctcgaggataaaaatttatatctggaggtgttgacataaataccattggcggtgatactgaacacatcgtcaggaattcattaaagaggagaaaggtaccatgagtaaaggagaagaactttt	285.167	2.97049	2.4551	-0.544542	-0.250446
gcgcccgctgatcctcctcgaggataaatttttatctatggcggtgttgatataaattccactggcgatgatcctgagcatatcagcaggaattcattaaagaggagaaaggtaccatgagtaaaggagaagaactttt	8.49836	0.0885246	0.929335	-2.47476	-1.3948
gcgcccgctgatcctcctcgaggataaatatttgtctctggcggtgttgacatgaatgcgactggcgttaacgctgagcacatcagtatgaattcattaaagaggagaaaggtaccatgagtaaaggagaagaactttt	10.0721	0.104918	1.00312	-2.63591	-1.63001
gcgcccgctgatcctcctcgaggatgaatatttttgactggcggggttgacatagataccactggcggtgatactgagcacatatgtaggaattcattaaagaggagaaaggtaccatgagtaaaggagaagaactttt	281.368	2.93092	2.44928	-0.699086	-0.282433
gcgcccgctgatcctcctcgagtatgaatatttatctctggaagtgttgacatgaataccactggcggtgatactgaccaccaccgcatgaattcattaaagaggagaaaggtaccatgagtaaaggagaagaactttt	285.782	2.9769	2.45604	-0.820407	-0.310141
gcgcccgctgatcctcctcgaggaaaattatttatctctggcggtgtagacataaatatcactggcggtgatactgagtacataaccatgaattcattaaagaggagaaaggtaccatgagtaaaggagaagaactttt	170.772	1.77888	2.23242	-1.53145	-0.732064
gcgcccgctgatcctcctcgaggataaatagttatctatggcggtgttgacataaatacctctggcggtgatactgatcacatcacccggaattcattaaagaggagaaaggtaccatgagtaaaggagaagaactttt	279.762	2.91419	2.44679	-0.544542	-0.249835
gcgcccgctgatcctcctcgagaataaatatttatcactggcggtgttgacatcaatacatctggaaatgatgcttatcacatcggcaggaattcattaaagaggagaaaggtaccatgagtaaaggagaagaactttt	127.05	1.32343	2.10397	-1.716	-1.02557
gcgcccgctgatcctcctcgaggataaatatttatttctggcggtgttgacataaatatctctagcagtgatactcactacatcaacaagaattcattaaagaggagaaaggtaccatgagtaaaggagaagaactttt	269.881	2.81126	2.43117	-0.801293	-0.38798
gcgcccgctgatcctcctcgaggctacatatttatatcgggcggtgttgtcagaaatgccattggcggtgatactgagcacatgagcaggaattcattaaagaggagaaaggtaccatgagtaaaggagaagaactttt	112.212	1.16887	2.05004	-1.50009	-1.1204
gcgcccgctgatcctcctcgaggataaatatttatgtctggcgaagttaacagaaataccgcaggcggtcatcctgctaacatctgcacgaattcattaaagaggagaaaggtaccatgagtaaaggagaagaactttt	7.01661	0.0730897	0.846127	-2.8551	-2.66323
gcgcccgctgatcctcctcgaggataaatatttatctctggcggcgttgacatacatcgcactagcggtgatagtgagcacatcaacaggaattcattaaagaggagaaaggtaccatgagtaaaggagaagaactttt	170.24	1.77333	2.23106	-1.11571	-0.540917
gcgcccgctgatcctcctcgaggatagatatttatatctggcggggttgacataaataccacttgcggtgatactgagcacattagtaggaattcattaaagaggagaaaggtaccatgagtaaaggagaagaactttt	286.08	2.98	2.45649	-0.608703	-0.265946
gcgcccgctgatcctcctcgaggatagatatgaatctctcgcgatgttgccatagatacccctcgcagtgatactgagcacatcaaccggaattcattaaagaggagaaaggtaccatgagtaaaggagaagaactttt	21.8328	0.227425	1.33911	-1.54074	-0.710094
gcgcccgctgatcctcctcgagtataaatatttatctctggcggtgttgccataaatacgacgggtcgtgatactgagcacttcagcaggaattcattaaagaggagaaaggtaccatgagtaaaggagaagaactttt	90.8629	0.946488	1.95839	-1.77311	-0.972565
gcgcccgctgatcctcctcgaggataactatttaccacttgcggtgttgacataaagaccactggcggtgacactgagcacatcagcaggaattcattaaagaggagaaaggtaccatgagtaaaggagaagaactttt	197.458	2.05686	2.29548	-1.06657	-0.468279
cgcccgctgatcctcctcgaggataaatatttatccctctcggtctagacattcaataccactggcggttatactgagcacgccagcaggaattcattaaagaggagaaaggtaccatgagtaaaggagaagaactttt	275.157	2.86622	2.43958	-4.13885	-0.161128
gcgcccgctgatcctcctcgaggataaatattgatttgtggcggtgttgacatacgtaccactggcggtgataatgagcacatcatcaggaattcattaaagaggagaaaggtaccatgagtaaaggagaagaactttt	286.074	2.97993	2.45648	-0.233616	-0.172729
gcgcccgctgatcctcctcgaggattaatatttatctctgagggtgttgacatgaataccactggcggtgagactaaggacatcaacaggaattcattaaagaggagaaaggtaccatgagtaaaggagaagaactttt	208.752	2.1745	2.31963	-1.44371	-0.560456
gcgcccgctgatcctcctcgagtataagtattggtctcgggcggtgttgacattagtaccactggaagtaatactgagcacatcggctagaattcattaaagaggagaaaggtaccatgagtaaaggagaagaactttt	282.828	2.94613	2.45152	-0.611947	-0.231857
gcgcccgctgatcctcctcgaggataaatatttatttcttgcggtgttgatataaataccactggcggtgatactgaccacagcacgaggaattcattaaagaggagaaaggtaccatgagtaaaggagaagaactttt	114.101	1.18855	2.05729	-1.21783	-0.515545
gcgcccgctgatcctcctcgaggatatatatttatctctggcggtgttaacatcaataacactggcagtgatactgatcacatcagcctgaattcattaaagaggagaaaggtaccatgagtaaaggagaagaactttt	96.9763	1.01017	1.98667	-1.62925	-0.847404
gcgcccgctgatcctcctcgaggataaatattagtctctggcagagttgagattaacaccactgacggtgatactgaacatctcagcaggaattcattaaagaggagaaaggtaccatgagtaaaggagaagaactttt	22.4542	0.233898	1.3513	-1.32745	-0.656136
gcgcccgctgatcctcctcgaggatcaatatttatctctggcggtgttgacataaatcccactgtcggtgatactgagcacgtcagctggaattcattaaagaggagaaaggtaccatgagtaaaggagaagaactttt	282.449	2.94218	2.45094	-0.294604	-0.1802
gcgcccgctgatcctcctcgaggataaatatttatatctggcgctgttggcttcaatacctcaggctgtgatactgagcgcatctgcacgaattcattaaagaggagaaaggtaccatgagtaaaggagaagaactttt	9.14286	0.0952381	0.961082	-1.91734	-1.31672
gcgcccgctgatcctcctcgaggataaatatttaactccggcggtgttgaaagaaatgccactggcggtgatactgagctcatcagcatgaattcattaaagaggagaaaggtaccatgagtaaaggagaagaactttt	129.959	1.35374	2.11381	-1.15855	-0.875634
gcgcccgctgatcctcctcgagaataaatcttaatctatggcggtcttgccataaatacctttatccgtgatcctgatcacatcaggacgaattcattaaagaggagaaaggtaccatgagtaaaggagaagaactttt	5.87755	0.0612245	0.769196	-2.15127	-0.994088
gcgcccgctgatcctcctcgaggattaatatttatctgtggtggtgttgacgtaaataccaatggcggtggtactgtgcacgtcagcaggaattcattaaagaggagaaaggtaccatgagtaaaggagaagaactttt	11.7952	0.122867	1.07171	-4.44351	-1.5523
gcgcccgctgatcctcctcgaggttagttatgtatctctggctgtgttaacataaataccactggcggtgagactgagcacatgagcaggaattcattaaagaggagaaaggtaccatgagtaaaggagaagaactttt	101.898	1.06143	2.00816	-1.87013	-1.06018
gcgcccgctgatcctcctcgaggataaatctttatctctggccgtgttgacataattagcactggaggtgatacttagcacagcagctggaattcattaaagaggagaaaggtaccatgagtaaaggagaagaactttt	286.034	2.97952	2.45642	-0.211393	-0.189784
gcgcccgctgatcctcctcgaggataaatatttatctctggtggtgttgacctaagtgccactggcggtgatactgagcacatcagcaggaattcattaaagaggagaaaggtaccatgagtaaaggagaagaactttt	279.154	2.90785	2.44584	-1.14442	-0.464683
gcgcccgctgatcctcctcgaggataaatattcatgcctgtcggtgttgacataaatagcactggcggggatactgagcacagccgcaggaattcattaaagaggagaaaggtaccatgagtaaaggagaagaactttt	278.498	2.90102	2.44482	-0.443569	-0.217621
gcgcccgctgatcctcctcgaggataaaaattaatctctgggggtgttgaaataaataccactggcggtgatactgcgcacatcaccaggaattcattaaagaggagaaaggtaccatgagtaaaggagaagaactttt	115.726	1.20548	2.06343	-1.03998	-0.579129
gcgcccgctgatcctcctcgaggatagatatttatctctggcggtattgacattaacaccactggctgtgatactgagcacattagcaggaattcattaaagaggagaaaggtaccatgagtaaaggagaagaactttt	283.397	2.95205	2.4524	-0.301383	-0.178876
gcgcccgctgatcctcctcgaggataaatatttatcggtggcggagttggcaaaaatacctctggcggtgatactgagcacatcagcaggaattcattaaagaggagaaaggtaccatgagtaaaggagaagaactttt	92.3836	0.962329	1.96559	-1.76752	-1.48819
gcgcccgctgatcctcctcgaggataattatttatttttggtggtgttgaaataaataccactggcggagatactgagcacatcagcaggaattcattaaagaggagaaaggtaccatgagtaaaggagaagaactttt	110.845	1.15464	2.04472	-1.17752	-0.667375
gcgcccgctgatcctcctcgaggataaatatttatctctggtggtgttgacatatataccactggcggtaatactgcgcacatcagctggaattcattaaagaggagaaaggtaccatgagtaaaggagaagaactttt	284.014	2.95848	2.45334	-0.587401	-0.245918
gcgcccgctgatcctcctcgaggataactatttatctctagcggagttgacataactaccactggcggtgatattgagaagatcagcaggaattcattaaagaggagaaaggtaccatgagtaaaggagaagaactttt	183.031	1.90657	2.26252	-0.954907	-0.489014
gcgcccgctgatcctcctcgaggataaatatttatctctggcggtgttgatctagattccattggcgatgatactgagctaatcagcaggaattcattaaagaggagaaaggtaccatgagtaaaggagaagaactttt	165.758	1.72664	2.21947	-2.31088	-1.27994
agcgcccgctgatcctcctcgaggataaatgtttctctctggcggtgttgccataaataccactggcggggatactgacacatcggcacgaattcattaaagaggagaaaggtaccatgagtaaaggagaagaactttt	96.3333	1.00347	1.98378	-1.08119	-0.457343
gcgcccgctgatcctcctcgaggattgatatttctctcttgctgtgttgacaaaaagaccactggcggtgatactgagcacataagcaggaattcattaaagaggagaaaggtaccatgagtaaaggagaagaactttt	283.333	2.95139	2.4523	-0.568023	-0.302185
gcgcccgctgatcctcctcgaggataaataatcatctctggcggggttgacatatataccacttgcggtgatactgagcacaacagcaggaattcattaaagaggagaaaggtaccatgagtaaaggagaagaactttt	282.314	2.94077	2.45073	-0.578795	-0.237296
gcgcccgctgatcctcctcgaggatcaatattcatctctggtggtgttgacataaataccactggcggtgatactgcgcacatgagcacgaattcattaaagaggagaaaggtaccatgagtaaaggagaagaactttt	264.251	2.75261	2.42202	-0.544542	-0.249789
gcgcccgctgatcctcctcgaggataagtatttatctctggcgggcttgacataaagaccactggcggtgatactgatcacatcagcacgaattcattaaagaggagaaaggtaccatgagtaaaggagaagaactttt	282.983	2.94774	2.45176	-0.698031	-0.239532
gcgcccgctgatcctcctcgaggataaatatatatctttcggggagttgacataaataccgctcgcgctgatactgatcacataagcatgaattcattaaagaggagaaaggtaccatgagtaaaggagaagaactttt	275.624	2.87108	2.44032	-0.79979	-0.37469
gcgcccgctgatcctcctcgaggataaaattttatttccggcggtgttgacgtaaacaccactggcggtgatgctgagcacaactgcaggaattcattaaagaggagaaaggtaccatgagtaaaggagaagaactttt	91.972	0.958042	1.96366	-1.92009	-1.137
gcgcccgctgatcctcctcgaggttaaatatttatctctggcagagtttagaaaattaccactggccgtgatactgatcacaatagcacgaattcattaaagaggagaaaggtaccatgagtaaaggagaagaactttt	9.06294	0.0944056	0.957269	-2.48325	-1.86495
gcgcccgctgatcctcctcgaggataaatatctatctctggctgtattgacataaataccactggcggtgatagtgaacaaatccgcacgaattcattaaagaggagaaaggtaccatgagtaaaggagaagaactttt	181.259	1.88811	2.2583	-1.02304	-0.467416
agcgcccgctgatcctcctcgaggacaaagatttatcttggcggtcttgccataagtaccattgaccttgatatttggcacatcagcaggaattcattaaagaggagaaaggtaccatgagtaaaggagaagaactttt	10.1053	0.105263	1.00455	-2.37921	-1.30658
gcgcccgctgatcctcctcgaggataaatctttatctctggtgctgttgtcataagtaccactttcggtgatactcagcacttgagcaggaattcattaaagaggagaaaggtaccatgagtaaaggagaagaactttt	214.232	2.23158	2.33088	-1.16124	-0.599911
gcgcccgctgatcctcctcgaggataaatatttatctctggcggtattgacataaataccactggccgtgatactgagcacatcagcaggaattcattaaagaggagaaaggtaccatgagtaaaggagaagaactttt	284.632	2.96491	2.45428	-0.824669	-0.344574
cgcccgctgatcctcctcgaggatatatatttagctatggaggagttgacataaatacccactagggctgatactgatcaaataagctggaattcattaaagaggagaaaggtaccatgagtaaaggagaagaactttt	276.507	2.88028	2.44171	-3.98084	-0.54145
gcgcccgctgatcctcctcgaggttaaatatttatctctggctgtgtagacaaaaataccactggcggatatactgagcacaaccgcaggaattcattaaagaggagaaaggtaccatgagtaaaggagaagaactttt	285.625	2.97527	2.4558	-0.134124	-0.159361
gcgcccgctgatcctcctcgaggagaactatatatctctggcggagttgatctaaataccactggctgtgatactgagcacatcagcaggaattcattaaagaggagaaaggtaccatgagtaaaggagaagaactttt	118.468	1.23404	2.0736	-1.14023	-0.613315
gcgcccgctgatcctcctcgaggataaatttttatctgtggcggtgttgacataaatatcactgtcggggatagctagcacatcaccaggaattcattaaagaggagaaaggtaccatgagtaaaggagaagaactttt	8.51064	0.0886525	0.929962	-2.41269	-1.59777
gcgcccgctgatcctcctcgaggataaatatttatctctggcggtgttgacataaataccactggccgtgatattgagcccatcagcacgaattcattaaagaggagaaaggtaccatgagtaaaggagaagaactttt	169.872	1.7695	2.23012	-1.44018	-0.662846
gcgcccgctgatcctcctcgaggatcaataattatctctggcggtgttgacttaaataccactgacggtgatcctgagcacatccgctggaattcattaaagaggagaaaggtaccatgagtaaaggagaagaactttt	113.362	1.18085	2.05447	-1.4439	-0.798067
gcgcccgctgatcctcctcgaggatatatatttttttctggcggtgttgacatacataccactggcggtgatcctgagcacatcatcacgaattcattaaagaggagaaaggtaccatgagtaaaggagaagaactttt	189.609	1.97509	2.27786	-1.15676	-0.578676
gcgcccgctgatcctcctcgaggataaatatttatctctgggggtgttgacatatataccactggcggtaatactgcgcacatcagctggaattcattaaagaggagaaaggtaccatgagtaaaggagaagaactttt	282.534	2.94306	2.45107	-0.587401	-0.24592
gcgcccgctgatcctcctcgaggatatatgtttttctatggcggggttgacaaaataaccactggcggtgatactgagcacatcagcatgaattcattaaagaggagaaaggtaccatgagtaaaggagaagaactttt	282.534	2.94306	2.45107	-0.58234	-0.314097
gcgcccgctgatcctcctcgaggataattatttatctctggcggtgttgacataaatagcactggctgagatactgagcacgtcagtacgaattcattaaagaggagaaaggtaccatgagtaaaggagaagaactttt	285.935	2.97849	2.45627	-0.31527	-0.196692
gcgcccgctgatcctcctcgaggataaatatttatctctggcggtcttgaaattaatacaattcgcggtgatactgagcacatcatcaagaattcattaaagaggagaaaggtaccatgagtaaaggagaagaactttt	273.204	2.84588	2.43649	-1.2392	-0.480824
cgcccgctgatcctcctcgaggataaatacttatctctgtcgatgttgacttaaaaacctcttggcagtgatactgaccacatcaccacgaattcattaaagaggagaaaggtaccatgagtaaaggagaagaactttt	100.489	1.04676	2.00212	-5.06129	-0.711505
gcgcccgctgatcctcctcgaggataaatatttctctgtggcgaggttgacatgaataccactggtggtgatactgagcaaatcagaaggaattcattaaagaggagaaaggtaccatgagtaaaggagaagaactttt	284.547	2.96403	2.45415	-1.111	-0.475144
gcgcccgctgatcctcctcgaggataaatatttatcttcggcggtgttgagataaatatcactggcggtgatactgagcacatcagcaagaattcattaaagaggagaaaggtaccatgagtaaaggagaagaactttt	83.1304	0.865942	1.91976	-1.51662	-0.70319
gcgcccgctgatcctcctcgaggctaaatatttatcaccggcggtgttgacatgaatactactggccgtgatacttcgcacatctccaagaattcattaaagaggagaaaggtaccatgagtaaaggagaagaactttt	172.522	1.7971	2.23684	-0.997935	-0.421946
gcgcccgctgatcctcctcgaggataaatacctatatctggcggtttggacatatatcccactgtcggtcatactgagcactccagtcagaattcattaaagaggagaaaggtaccatgagtaaaggagaagaactttt	99.4783	1.03623	1.99773	-0.96773	-0.672346
gcgcccgctgatcctcctcgaggataaatatttatctctggcgttgttgacgtaaataccactggcggtgatactgcgcacatcagcaggaattcattaaagaggagaaaggtaccatgagtaaaggagaagaactttt	180.48	1.88	2.25643	-0.998435	-0.438052
gcgcccgctgatcctcctcgagggtaaattattctctctggcggtgttgaaataaaaaccactggcggtgatactgaggacatcagcaagaattcattaaagaggagaaaggtaccatgagtaaaggagaagaactttt	109.664	1.14234	2.04006	-1.03998	-0.574768
gcgcccgctgatcctcctcgaggatatatatttttatctggcggtgttgacataaataccacttgaggtgaaactgaccatagcagcacgaattcattaaagaggagaaaggtaccatgagtaaaggagaagaactttt	280.292	2.91971	2.44761	-0.599401	-0.310113
gcgcccgctgatcctcctcgagaataaatatttatctctggcggtgtcggcatgaataccactgcctctggtactctgcacctcatcacgaattcattaaagaggagaaaggtaccatgagtaaaggagaagaactttt	6.65693	0.0693431	0.823274	-4.1068	-3.29673
gcgcccgctgatcctcctcgaggatcaatatttatcactggcggtgttgacatcaataccactgtcgataatactgatcgacccggcacgaattcattaaagaggagaaaggtaccatgagtaaaggagaagaactttt	281.693	2.93431	2.44978	-0.818418	-0.329289
gcgcccgctgatcctcctcgaggataaatatttatctctggcggtgttgatataagtaccactggcggtgatactgagcagatcagcaagaattcattaaagaggagaaaggtaccatgagtaaaggagaagaactttt	96	1	1.98227	-1.28936	-0.493841
gcgcccgctgatcctcctcgaggataaataattatctctggcgatgttgacatcgatgccaatggccgtgatactgtgaacatcaacaggaattcattaaagaggagaaaggtaccatgagtaaaggagaagaactttt	279.591	2.91241	2.44652	-1.17538	-0.413093
gcgcccgctgatcctcctcgaggataaatatttttctctggcggggttgcaataagtaccaccggcagtgagactgatcacattagccagaattcattaaagaggagaaaggtaccatgagtaaaggagaagaactttt	98.1099	1.02198	1.99171	-2.9496	-1.95322
gcgcccgctgatcctcctcgaggataaatatttatctctggtggtgttgacattaatacaactggcggtgatactgagcacatcagcatgaattcattaaagaggagaaaggtaccatgagtaaaggagaagaactttt	286.945	2.98901	2.4578	-0.618299	-0.239591
gcgcccgctgatcctcctcgaggacaattattaatccctggcggtgttgacataaataacactgccggtgatactgagcccatcagcacgaattcattaaagaggagaaaggtaccatgagtaaaggagaagaactttt	272.527	2.83883	2.43541	-0.458723	-0.241023
gcgcccgctgatcctcctcgaggctaaatatttatctctggcggtgttgaattaaataccactcgcaaagatactggccacatcagcatgaattcattaaagaggagaaaggtaccatgagtaaaggagaagaactttt	95.6471	0.996324	1.98067	-1.94251	-1.33026
agcgcccgctgatcctcctcgaggataaaatttatctctggtggtgttgacataaatgccgctggcgatgatacactgcacctcagaacgaattcattaaagaggagaaaggtaccatgagtaaaggagaagaactttt	272.768	2.84133	2.43579	-2.79098	-0.353568
gcgcccgctgatcctcctcgaggagatatttttatctctggcgtggttgacatagatagcactggcggtgatactgagcacatttgcatgaattcattaaagaggagaaaggtaccatgagtaaaggagaagaactttt	284.812	2.96679	2.45456	-0.699086	-0.282528
gcgcccgctgatcctcctcgaggatatatatttaactctgccggtgttgtcataactaccactggcagtgatacttctcgcataagcaggaattcattaaagaggagaaaggtaccatgagtaaaggagaagaactttt	78.9963	0.822878	1.89761	-1.47489	-0.969746
gcgcccgctgatcctcctcgaggatgaatattaatctctggcggtgttgacatacattccactggcggtgatactgagcacattagcatgaattcattaaagaggagaaaggtaccatgagtaaaggagaagaactttt	278.435	2.90037	2.44472	-0.416659	-0.235502
gcgcccgctgatcctcctcgagggtaaaaatttatctctggcggtgttgacaaaaataccactggcgctgatgctgagtacatcagcaggaattcattaaagaggagaaaggtaccatgagtaaaggagaagaactttt	189.875	1.97786	2.27847	-1.9259	-1.18594
gcgcccgctgatcctcctcgaggataaatctttacctctggcgatgttgacataaataccgctggcggtgatactgagcacatccgcaggaattcattaaagaggagaaaggtaccatgagtaaaggagaagaactttt	274.893	2.86347	2.43916	-0.544542	-0.249755
gcgcccgctgatcctcctcgaggatacatttttctctctgggggtggtgacattaatacgactggcggtgatactgagcgcatcagcaggaattcattaaagaggagaaaggtaccatgagtaaaggagaagaactttt	98.4889	1.02593	1.99339	-2.10189	-1.24155
gcgcccgctgatcctcctcgaggataaatatatatctctggcggcgttgacatcaataccactggcggtgatactgtgctcatcaacacgaattcattaaagaggagaaaggtaccatgagtaaaggagaagaactttt	191.644	1.9963	2.2825	-1.05072	-0.441631
gcgcccgctgatcctcctcgaggataaatatttatctctggcggtgttgacataaataccagtggcggtgatattgagcacatcaacaagaattcattaaagaggagaaaggtaccatgagtaaaggagaagaactttt	181.651	1.89219	2.25924	-1.12426	-0.491446
gcgcccgctgatcctcctcgaggataaatatttatctctggcggtgttgacataaataccaaaggcggtgacactgagcacatcagcaggaattcattaaagaggagaaaggtaccatgagtaaaggagaagaactttt	271.584	2.829	2.4339	-1.06657	-0.467923
gcgcccgctgatcctcctcgaggataaatgtttatccctcgcggtgttgacctacataccaccggcggtcatactgagcacatcagcaggaattcattaaagaggagaaaggtaccatgagtaaaggagaagaactttt	204.491	2.13011	2.31067	-0.574593	-0.293513
gcgcccgctgatcctcctcgaggttaaataattagctctggcgatgttgactgaaatcccactggcggtgatactgagcacatcaccatgaattcattaaagaggagaaaggtaccatgagtaaaggagaagaactttt	171.94	1.79104	2.23538	-0.80751	-0.500731
gcgcccgctgatcctcctcgaggataaatatttatcgctggcgctgttgacataaagaccactggcggtgatactgagcacatcggcatgaattcattaaagaggagaaaggtaccatgagtaaaggagaagaactttt	283.343	2.95149	2.45231	-0.544542	-0.24958
cgcccgctgatcctcctcgaggataaaatatttatctgttgcggtgtcgacaaaaatacctctggcggtgatactgagcacatcagcaggaattcattaaagaggagaaaggtaccatgagtaaaggagaagaactttt	166.925	1.73881	2.22252	-2.14065	-1.4402
gcgcccgctgatcctcctcgaggatagctatttatctctggcggtgtggacatcaataccactggcggtgatactgagcacatcagcaagaattcattaaagaggagaaaggtaccatgagtaaaggagaagaactttt	84.1348	0.876404	1.92498	-1.52902	-0.917144
gcgcccgctgatcctcctcgaggataagtatttatctatggcggtgttgaaataaatatcgctggcggtgatactgagcacatcagcacgaattcattaaagaggagaaaggtaccatgagtaaaggagaagaactttt	175.82	1.83146	2.24507	-1.03998	-0.572562
gcgcccgctgatcctcctcgaggatatatatttatctctagcggtgttgacattaataccactggcggtgatactgagcacatgagaaggaattcattaaagaggagaaaggtaccatgagtaaaggagaagaactttt	183.73	1.91386	2.26418	-0.618299	-0.239775
gcgcccgctgatcctcctcgaggataaatatttatctctgccggtgttgtcttatataccactggcggtgatactggccacttcagtaggaattcattaaagaggagaaaggtaccatgagtaaaggagaagaactttt	104.27	1.08614	2.01816	-1.53646	-0.827963
gcgcccgctgatcctcctcgaggataaatatttatctctgtcggtgttgacataaataccactgtcggtgatactgagcacatcagccggaattcattaaagaggagaaaggtaccatgagtaaaggagaagaactttt	282.607	2.94382	2.45118	-0.294604	-0.180338
gcgcccgctgatcctcctcgaggataaatatttatctcttgcggtgttgacataaataccactggccgtggtacttaacacatcaacacgaattcattaaagaggagaaaggtaccatgagtaaaggagaagaactttt	83.4157	0.868914	1.92125	-3.83062	-2.36685
gcgcccgctgatcctcctcgaggataaatatttatctctggcggtgttgacttcaataccactggcggtgatgctgagcacatcagcaggaattcattaaagaggagaaaggtaccatgagtaaaggagaagaactttt	101.053	1.05263	2.00455	-1.87008	-0.982696
gcgcccgctgatcctcctcgaggataaatatttaagtctggcggtgttgacataaattgcactggcggtgatagtgagcacatcaccaagaattcattaaagaggagaaaggtaccatgagtaaaggagaagaactttt	196.692	2.04887	2.29379	-1.00332	-0.441464
gcgcccgctgatcctcctcgaggataaatatttatatctggctgtgttgacataaataccactggcggtgataatgagaacatcagcaggaattcattaaagaggagaaaggtaccatgagtaaaggagaagaactttt	276.09	2.87594	2.44105	-0.285677	-0.184278
cgcccgctgatcctcctcgaggataaatatttatctcttgacgcagttgccataattcccactggcgatgatacttaagacattagcatgaattcattaaagaggagaaaggtaccatgagtaaaggagaagaactttt	99.9699	1.04135	1.99987	-1.18591	-0.745009
gcgcccgctgatcctcctcgaggataaatatctatctctggcggtgttgacttaaatacccctggcggtgatccttaccacatcagcatgaattcattaaagaggagaaaggtaccatgagtaaaggagaagaactttt	114.406	1.19173	2.05845	-1.40985	-0.788918
gcgcccgctgatcctcctcgaggataaatttttatccctggcggtgttgtcattaataccactggcggtgataatgagcacatcagcaggaattcattaaagaggagaaaggtaccatgagtaaaggagaagaactttt	181.895	1.89474	2.25982	-1.06641	-0.48568
gcgcccgctgatcctcctcgaggataaatatttatgtctggcagtgttgacataaataccactggcggtgatactgagcgcttcaccaggaattcattaaagaggagaaaggtaccatgagtaaaggagaagaactttt	274.596	2.86038	2.43869	-0.544542	-0.249561
gcgcccgctgatcctcctcgaggctaaatatttatctcggacagtgttgtcttaaataccactggcggttatactgaccgcgtcagcaagaattcattaaagaggagaaaggtaccatgagtaaaggagaagaactttt	261.917	2.7283	2.41816	-0.101848	-0.155989
gcgcccgctgatcctcctcgaggattaatatttatctctggccgtgttgacttaaattccaccggcggtgatactgtgcacatcagcaggaattcattaaagaggagaaaggtaccatgagtaaaggagaagaactttt	280.364	2.92045	2.44772	-0.70141	-0.30535
gcgcccgctgatcctcctcgaggatatatatttatctatggaggtgttgacataaataccactggcggtgatactgagcacatcagcaggaattcattaaagaggagaaaggtaccatgagtaaaggagaagaactttt	283.636	2.95455	2.45276	-0.544542	-0.249945
gcgcccgctgatcctcctcgaggataaaaatttatctcttgcggggtggacataaatactacgggcggtgaaactgagcagatcagcaagaattcattaaagaggagaaaggtaccatgagtaaaggagaagaactttt	75.2727	0.784091	1.87664	-1.79109	-1.28657
gcgcccgctgatcctcctcgaggataaatatttatctgtggcggtgttgacataaatacccctggctctgatactgagcacatcagcatgaattcattaaagaggagaaaggtaccatgagtaaaggagaagaactttt	279.273	2.90909	2.44603	-0.549907	-0.24729
gcgcccgctgatcctcctcgaggataaatatttatctctggcgatgttgacataaataccactcgcggtgatactgggcacatccgcaagaattcattaaagaggagaaaggtaccatgagtaaaggagaagaactttt	282.545	2.94318	2.45109	-0.544542	-0.249751
agcgcccgctgatcctcctcgaggattaatatttactctggcggtcttgacataaattccactggctgtaacactgagctcctcagcatgaattcattaaagaggagaaaggtaccatgagtaaaggagaagaactttt	284.727	2.96591	2.45443	-0.79723	-0.29267
gcgcccgctgatcctcctcgaggataaatattcatctctggcggtgttgacataaatacgactgtcggtgatactgaccacttcatcaggaattcattaaagaggagaaaggtaccatgagtaaaggagaagaactttt	283.255	2.95057	2.45218	-0.294604	-0.180445
gcgcccgctgatcctcctcgaggttatatatttatcactggcggtgttgccattaataccatttgcggtgatcatgagcacatcagcaggaattcattaaagaggagaaaggtaccatgagtaaaggagaagaactttt	116.441	1.21293	2.06611	-1.78834	-0.83076
gcgcccgctgatcctcctcgaggatagatatttatctctggcggtgtagacataagtaccactggcggtcatgcttagcacatcagcaagaattcattaaagaggagaaaggtaccatgagtaaaggagaagaactttt	86.8745	0.904943	1.93889	-2.02518	-1.13369
gcgcccgctgatcctcctcgaggataaatatttatctcaggcggtgttgacaaaaataccactggctgtgatacttagcacatcaccaggaattcattaaagaggagaaaggtaccatgagtaaaggagaagaactttt	283.603	2.9542	2.45271	-0.20493	-0.205508
gcgcccgctgatcctcctcgaggataaatatttgtttcagtcggtgttgggataaataccaatggcggtgatactgagcacctcagcacgaattcattaaagaggagaaaggtaccatgagtaaaggagaagaactttt	6.22901	0.0648855	0.794419	-3.03359	-2.27156
gcgcccgctgatcctcctcgaggataaatatttatctccaacggtgttgacaggaaaaccgctgacggtgatactgagcacatctgcaggaattcattaaagaggagaaaggtaccatgagtaaaggagaagaactttt	285.435	2.97328	2.45551	-0.848754	-0.506203
gcgcccgctgatcctcctcgaggataaatagttatcactggcggtgttgacataagcacgtctcgcgctgttacactgcatctcagcaagaattcattaaagaggagaaaggtaccatgagtaaaggagaagaactttt	97.8391	1.01916	1.99051	-4.39968	-0.405023
gcgcccgctgatcctcctcgaggataattatttatctcaggtggcgttgagataaataccactggtggtgatactgagcacctcggcaggaattcattaaagaggagaaaggtaccatgagtaaaggagaagaactttt	7.72414	0.0804598	0.88785	-2.06133	-1.16099
gcgcccgctgatcctcctcgaggagaaaaatttatatctggcggtgttgacaccattaccactgggggtgatactgagcacatcaacaggaattcattaaagaggagaaaggtaccatgagtaaaggagaagaactttt	278.805	2.90421	2.4453	-0.7477	-0.333627
agcgcccgctgatcctcctcgagaataaatatttatctcgggcggtgctgacatagatagcactggcggtgatactgggcacataatcaggattcattaaagaggagaaaggtaccatgagtaaaggagaagaactttt	14.4	0.15	1.15836	-2.77878	-1.77211
gcgcccgctgatcctcctcgaggataaaaatttatctctggcggcgttgacataaataccaatggcggtgatactgagaacatctgccggaattcattaaagaggagaaaggtaccatgagtaaaggagaagaactttt	285.405	2.97297	2.45546	-0.790304	-0.322092
gcgcccgctgatcctcctcgaggataaatttctatctctggcggtgttgacataaatcccgctgaccgtgatactgtgtacaccagcatgaattcattaaagaggagaaaggtaccatgagtaaaggagaagaactttt	285.035	2.96911	2.4549	-0.72692	-0.323434
gcgcccgctgatcctcctcgagcataaatacttatctctggcggtgttgacatagatactactggcgctgattctgatcacatcagcaggaattcattaaagaggagaaaggtaccatgagtaaaggagaagaactttt	16.3089	0.169884	1.21242	-1.70296	-0.931062
gcgcccgctgatcctcctcgaggatatatatttatctctggcgacggtgacatatattcaactggcggtgatactgagcaaatcagcaggaattcattaaagaggagaaaggtaccatgagtaaaggagaagaactttt	7.81395	0.0813953	0.892871	-2.27548	-1.25673
gcgcccgctgatcctcctcgaggacaaatattaatctctggcggtcttgacataaaaaccactgggagagatattgcgcacatcagcaggaattcattaaagaggagaaaggtaccatgagtaaaggagaagaactttt	185.302	1.93023	2.26788	-1.43474	-0.515287
gcgcccgctgatcctcctcgaggataaatatttattactggaggtgatgacataaacaccactgccggagatactgagcacatcagcaggaattcattaaagaggagaaaggtaccatgagtaaaggagaagaactttt	93.3953	0.972868	1.97033	-2.27385	-1.52964
gcgcccgctgatcctcctcgaggataaatatttatctctggtggtgttggcataagtaccgctcgctgttacactgagcacgtccgcaggaattcattaaagaggagaaaggtaccatgagtaaaggagaagaactttt	279.035	2.90661	2.44566	-0.287204	-0.216201
gcgcccgctgatcctcctcgagcataaatatttatatctggcggtattgtcacgaataccacttgcagtgatactgggcagatcatcaggaattcattaaagaggagaaaggtaccatgagtaaaggagaagaactttt	124.988	1.30196	2.09687	-2.14212	-1.46545
gcgcccgctgatcctcctcgaggataaatatttatgtagggcggtgtcgacataaatacctctggcggttatactcagcacatcagcacgaattcattaaagaggagaaaggtaccatgagtaaaggagaagaactttt	274.071	2.8549	2.43786	-0.338517	-0.217651
gcgcccgctgatcctcctcgaggataaatacttatctctggcggtgttgacataactaccactggcggtgaaactgagcacatccgcaggaattcattaaagaggagaaaggtaccatgagtaaaggagaagaactttt	191.624	1.99608	2.28245	-0.943126	-0.466161
gcgcccgctgatcctcctcgaggatatctattgagttctggcggtgtttacataaataccactgtcggtgatactgagcacatcaacaggaattcattaaagaggagaaaggtaccatgagtaaaggagaagaactttt	97.8823	1.01961	1.9907	-0.923455	-0.461036
gcgcccgctgatcctcctcgaggataaatatttaactctggcgatgttgacctaagtacgacgggcggtgatactgaacacataagcatgaattcattaaagaggagaaaggtaccatgagtaaaggagaagaactttt	206.362	2.14961	2.31463	-1.14442	-0.464649
gcgcccgctgatcctcctcgaggattaatatttatctctggcggggttgacatagataccactcgcggtgatactgagcaccgcagcaggaattcattaaagaggagaaaggtaccatgagtaaaggagaagaactttt	284.976	2.9685	2.45481	-0.699086	-0.28257
gcgcccgctgatcctcctcgaggataaatatttatctttggcagcgttgacataaataccactggcggtcatattgatcacatcaccaggaattcattaaagaggagaaaggtaccatgagtaaaggagaagaactttt	195.402	2.03543	2.29093	-1.04209	-0.424793
gcgcccgctgatcctcctcgaggataaatgtttatgtctggcggtgttgacataaatacccctggcggtgatactgagcacttcagcaggaattcattaaagaggagaaaggtaccatgagtaaaggagaagaactttt	267.51	2.78656	2.42734	-0.544542	-0.249576
agcgcccgctgatcctcctcgggataaatatttatctctggcggtgttgaaataaattccactggcggtgatactgggcgcatcagcatgaattcattaaagaggagaaaggtaccatgagtaaaggagaagaactttt	195.415	2.03557	2.29096	-1.03998	-0.568098
gcgcccgctgatcctcctcgaggataaatatttatcgctggcggtattgaaaaaaataccccttgcggtgatactgcgcacttcagaatgaattcattaaagaggagaaaggtaccatgagtaaaggagaagaactttt	282.286	2.94048	2.45069	-1.08966	-0.729519
gcgcccgctgatcctcctcgaggatagatatttacctctggcggtgttgacataaatacccctgacggtgatactgagctcataatcaggaattcattaaagaggagaaaggtaccatgagtaaaggagaagaactttt	279.238	2.90873	2.44597	-0.478403	-0.25278
gcgcccgctgatcctcctcgaggattaatatttgtctctggcggtgttgacataactaccagtggcggtgatactgagtgcgtctgcaggaattcattaaagaggagaaaggtaccatgagtaaaggagaagaactttt	283.048	2.94841	2.45186	-0.554989	-0.26171
gcgcccgctgatcctcctcgaggataaataattacctctggcggtgttgacctaaatttgcctggccttgatactcagcacatcaacaggaattcattaaagaggagaaaggtaccatgagtaaaggagaagaactttt	97.9048	1.01984	1.9908	-1.68326	-0.982558
gcgcccgctgatcctcctcgaggataaatatttatatctggcggctttgacataaataccactggcagtgatcctgagcacatcagcatgaattcattaaagaggagaaaggtaccatgagtaaaggagaagaactttt	5.35458	0.0557769	0.728726	-2.4082	-1.65368
gcgcccgctgatcctcctcgaggataagtatttatcactggcggtgttgacgtaaacaccactggcggtgatactgcgcacatcagccggaattcattaaagaggagaaaggtaccatgagtaaaggagaagaactttt	174.406	1.81673	2.24156	-0.998435	-0.440363
gcgcccgctgatcctcctcgagggtaactatttatctctggcggtgttgatatacataccactggcggtgatactgagcagatcagcaggaattcattaaagaggagaaaggtaccatgagtaaaggagaagaactttt	90.6454	0.944223	1.95735	-1.04044	-0.474446
gcgcccgctgatcctcctcgaggataactatttatctatggcggtgttgacataaataccacttgcgctgatactgagcgcatcagcgggaattcattaaagaggagaaaggtaccatgagtaaaggagaagaactttt	281.472	2.932	2.44944	-0.974551	-0.390318
gcgcccgctgatcctcctcgaggataaatctttctctctcgcggtgttgacataaataacactggcggtgatactgacctcatccgcaggaattcattaaagaggagaaaggtaccatgagtaaaggagaagaactttt	281.088	2.928	2.44884	-0.544542	-0.249673
gcgcccgctgatcctcctcgaggataaatatttatctctgccgatgttgacataaataccactggcggtgatactgagcacatcagcaggaattcattaaagaggagaaaggtaccatgagtaaaggagaagaactttt	279.552	2.912	2.44646	-0.544542	-0.249685
cgcccgctgatcctcctcgaggataaatatttatctctggcggtgttgacatcacgacctctcccgggaatactgttcacattcagcgcgaattcattaaagaggagaaaggtaccatgagtaaaggagaagaactttt	282.988	2.94779	2.45177	-0.645781	-0.291959
gcgcccgctgatcctcctcgaggataaatatttttctctggcggtgttgacttgagtaatactggcggtgatactgagcacatcagcaggaattcattaaagaggagaaaggtaccatgagtaaaggagaagaactttt	284.145	2.95984	2.45354	-1.0701	-0.380377
gcgcccgctgatcctcctcgaggataaatatttatctctggccatgttgacgtaaataccgctggcggtgatactcagcacatcaacaggaattcattaaagaggagaaaggtaccatgagtaaaggagaagaactttt	193.157	2.01205	2.28591	-1.09738	-0.559741
gcgcccgctgatcctcctcgaggataaatatttatctctggcggtggtgacataaataccacagtctgtgatactacgcacatcagccggaattcattaaagaggagaaaggtaccatgagtaaaggagaagaactttt	196.241	2.04418	2.29279	-1.01539	-0.509113
gcgcccgctgatcctcctcgaggataaatatttaactcaggcggtgttgacgtgaataccgctcgcggtgatactaagcacatcagctggaattcattaaagaggagaaaggtaccatgagtaaaggagaagaactttt	271.807	2.83133	2.43426	-1.23348	-0.476926
gcgcccgctgatcctcctcgaggataaatatttgtctctcccggtgttgacctaaataccactggcggtgatagtgagctgaacagcaggaattcattaaagaggagaaaggtaccatgagtaaaggagaagaactttt	97.5422	1.01606	1.98919	-1.60655	-0.851625
gcgcccgctgatcctcctcgaggataaaccgttatctctggctgtgttgacataaataccactggcggtgacaataagcacatccgcatgaattcattaaagaggagaaaggtaccatgagtaaaggagaagaactttt	279.518	2.91165	2.44641	-0.620837	-0.262854
gcgcccgctgatcctcctcgaggataaatatttatctttggcggtatcgacataaataccactggcggacatattgagcacatcaacaggaattcattaaagaggagaaaggtaccatgagtaaaggagaagaactttt	7.35484	0.0766129	0.866573	-2.56447	-1.66533
gcgcccgctgatcctcctcgaggataaatatttatcactggcggttttgacttcaagaccacttccggtgatactgaccaccagaggatgaattcattaaagaggagaaaggtaccatgagtaaaggagaagaactttt	196.645	2.04839	2.29368	-1.35133	-0.83253
gcgcccgctgatcctcctcgaggatgaatattaatatgtggcggtgttgtcataaataccatcggcggttatactgagcacatcagcaggaattcattaaagaggagaaaggtaccatgagtaaaggagaagaactttt	281.781	2.93522	2.44991	-0.0660575	-0.169697
gcgcccgctgatcctcctcgaggaaaaatatttatcactggcggtgttgccataaataccacgggcggtgatactaagcacatcagcaggaattcattaaagaggagaaaggtaccatgagtaaaggagaagaactttt	189.279	1.97166	2.2771	-1.13019	-0.46648
gcgcccgctgatcctcctcgaggataaatatttatcactgccggtgttgaccatgttaccactggcggtgatactgagcatctcagaatgaattcattaaagaggagaaaggtaccatgagtaaaggagaagaactttt	168.291	1.75304	2.22606	-1.24286	-0.593754
gcgcccgctgatcctcctcgaggataaacatttatctttggcggtgttgacataaatgccactggccgtgataatgagcacatcatcaggaattcattaaagaggagaaaggtaccatgagtaaaggagaagaactttt	280.195	2.9187	2.44746	-0.478106	-0.224095
gcgcccgctgatcctcctcgaggataaatattaatctctggcggtgttgacatgaataccactggcggtcatacagagcacatcattaggaattcattaaagaggagaaaggtaccatgagtaaaggagaagaactttt	7.80488	0.0813008	0.892366	-2.26597	-1.33693
gcgcccgctgatcctcctcgaggataaatatttatctctggcggtgttgtcatcaataccactggcggtcatactgcgcgcatcatccggaattcattaaagaggagaaaggtaccatgagtaaaggagaagaactttt	98.351	1.02449	1.99278	-1.27331	-0.624844
gcgcccgctgatcctcctcgaggaataatatttatctctggcggagttgacattaagaccactggcggtgatactgagcacatctgtacgaattcattaaagaggagaaaggtaccatgagtaaaggagaagaactttt	285.639	2.97541	2.45582	-0.474823	-0.229798
gcgcccgctgatcctcctcgaggataaatatttatctctagcggtgttaacatatataagactggccgtcatactaagcacatcaccaggaattcattaaagaggagaaaggtaccatgagtaaaggagaagaactttt	92.0656	0.959016	1.9641	-2.20872	-1.38483
gcgcccgctgatcctcctcgaggatacatttttatctctggggttgttgacgtagataccactggcggtgatactgagcacatcagcaggaattcattaaagaggagaaaggtaccatgagtaaaggagaagaactttt	209.705	2.18443	2.32161	-1.10432	-0.467434
gcgcccgctgatcctcctcgaggataaacatttatctctggagttgttgaaataaacacccctctcgttaatactaaccacatcagcaggaattcattaaagaggagaaaggtaccatgagtaaaggagaagaactttt	182.557	1.90164	2.2614	-0.851391	-0.45227
gcgcccgctgatcctcctcgagggtaaatatttatctctggcggtgttggcgtaaataccactggcggagataatgcgcacatattcaggaattcattaaagaggagaaaggtaccatgagtaaaggagaagaactttt	84.5902	0.881148	1.92732	-2.20454	-1.61312
gcgcccgctgatcctcctcgaggatagatatttttgtctggcggtgttgacataaataccactgccggtgatactgtgcacatcagcacgaattcattaaagaggagaaaggtaccatgagtaaaggagaagaactttt	285.639	2.97541	2.45582	-0.458723	-0.233715
gcgcccgctgatcctcctcgaggataaaaatttatctctggcggtgttgacgaaataacaactggcggttatactgagcacatcagcaagaattcattaaagaggagaaaggtaccatgagtaaaggagaagaactttt	279.309	2.90947	2.44608	-0.0251549	-0.137954
gcgcccgctgatcctcctcgaggataaatatttttctagggcgttgttgacataaataccactggcggttctaatcagtacatcagctggaattcattaaagaggagaaaggtaccatgagtaaaggagaagaactttt	279.704	2.91358	2.4467	-0.802709	-0.375106
agcgcccgctgatcctcctcgaggataaatatttatctctacggtattgacataaataccactggcgatgttactggctacatcggtacgaattcattaaagaggagaaaggtaccatgagtaaaggagaagaactttt	6.71605	0.0699588	0.827114	-2.78124	-1.86634
gcgcccgctgatcctcctcgaggataaatatttatctctggcgttgttgacgtaaataccactggcggtgatactgagcacatcagaaggaattcattaaagaggagaaaggtaccatgagtaaaggagaagaactttt	201.917	2.10331	2.30517	-0.998435	-0.438014
gcgcccgctgatcctcctcgaggataaatatttacctcagtcggtgtcgacataaatcccactcgcacttaacctgcgcacatccgcaggaattcattaaagaggagaaaggtaccatgagtaaaggagaagaactttt	7.1405	0.0743802	0.853728	-2.10918	-1.2508
gcgcccgctgatcctcctcgaggatagatatttatctctggagattttgatataaataccactggcggtgataatgaccacatcaagaggaattcattaaagaggagaaaggtaccatgagtaaaggagaagaactttt	66.9212	0.697095	1.82556	-1.33649	-0.760873
gcgcccgctgatcctcctcgaggattaatatgtatctctgtcggtgtggacataaatcccactggcggtgtaattttgcacatcgtcaggaattcattaaagaggagaaaggtaccatgagtaaaggagaagaactttt	92.0166	0.958506	1.96387	-4.2534	-0.975415
agcgcccgctgatcctcctcgagataaatatctatctctggcggtggtgagataaatacgactggcggagagactgagcacatcagcaagaattcattaaagaggagaaaggtaccatgagtaaaggagaagaactttt	6.77178	0.0705394	0.830703	-4.02659	-2.87537
gcgcccgctgatcctcctcgaggataaatatttatctctgaaggagttgccttaaataccagtggcggtaatactcagcacatcagcaggaattcattaaagaggagaaaggtaccatgagtaaaggagaagaactttt	84.8465	0.883817	1.92863	-1.4224	-0.910579
gcgcccgctgatcctcctcgaggatttatatttatctctggcggtgttgtcataagtaccaccggcggtgatactgagcacatcagcatgaattcattaaagaggagaaaggtaccatgagtaaaggagaagaactttt	89.6266	0.93361	1.95244	-1.44878	-0.712443
gcgcccgctgatcctcctcgaggataaatatttatctctggcggtattgaaatcaattccaccggcagtgatactgagcacatcagcacgaattcattaaagaggagaaaggtaccatgagtaaaggagaagaactttt	183.6	1.9125	2.26387	-1.54877	-0.871982
gcgcccgctgatcctcctcgagtataaatatttatctctggcggtgttgacataaataccactggcggtgatattgagcacattaaccggaattcattaaagaggagaaaggtaccatgagtaaaggagaagaactttt	193.2	2.0125	2.28601	-1.12426	-0.491525
gcgcccgctgatcctcctcgagggtaaatatttatctctggcggtgttggcataaatacctatagcggtgataatgagcacatcagcaggaattcattaaagaggagaaaggtaccatgagtaaaggagaagaactttt	102.828	1.07113	2.01211	-1.51228	-1.01324
gcgcccgctgatcctcctcgaggattaatatttatctctggcgattttgacttaaataccactggcggtgatactgagcacattcgaaggaattcattaaagaggagaaaggtaccatgagtaaaggagaagaactttt	98.41	1.0251	1.99304	-1.18931	-0.732254
gcgcccgctgatcctcctcgaggataaatatttatctctggcggtgttgtcataaataccactggcggtgatactgagctcttcagccagaattcattaaagaggagaaaggtaccatgagtaaaggagaagaactttt	100.82	1.05021	2.00355	-1.37595	-0.77253
gcgcccgctgatcctcctcgaggataaaggtttatctctgggggtgttgacataaataccactgggggtgatactgggcatatttgcaggaattcattaaagaggagaaaggtaccatgagtaaaggagaagaactttt	283.563	2.95378	2.45265	-0.439509	-0.20954
gcgcccgctgatcctcctcgaggatttatatttatctctggcggtgttgacataaataccacttatggttatactgagcacatcagcacgaattcattaaagaggagaaaggtaccatgagtaaaggagaagaactttt	285.176	2.97059	2.45511	-0.0107913	-0.133795
gcgcccgctgatcctcctcgaggataaacatgtatctctggcggtgttgacataaataacactggaggtgatactgagcagatcagcaggaattcattaaagaggagaaaggtaccatgagtaaaggagaagaactttt	205.311	2.13866	2.31241	-0.299116	-0.193248
gcgcccgctgatcctcctcgaggataagtatttatctctggcggtgttgacataaattccactggcggtgatattgagcacatcatcaggaattcattaaagaggagaaaggtaccatgagtaaaggagaagaactttt	195.646	2.03797	2.29147	-1.12426	-0.488442
gcgcccgctgatcctcctcgaggataaaaatttatctcaggcggtgttcacataaataccactggaggtgatactgagcaaatcagcaggaattcattaaagaggagaaaggtaccatgagtaaaggagaagaactttt	82.2278	0.85654	1.91502	-1.77866	-1.32273
gcgcccgctgatcctcctcgaggatacacatttatctctggcgcgcttgaaataaataccactggcggtgatactgagcacaacatcaagaattcattaaagaggagaaaggtaccatgagtaaaggagaagaactttt	173.772	1.81013	2.23998	-1.22726	-0.544671
gcgcccgctgatcctcctcgaggataaattactatctctggcggtgttgacgtaaataccactggcggtgatactgagcacctcagcacgaattcattaaagaggagaaaggtaccatgagtaaaggagaagaactttt	188.746	1.9661	2.27588	-0.998435	-0.437118
gcgcccgctgatcctcctcgaggataaatatttatctctggccgtggtgacataaataccactggctgtgatactaagcacaaaagctagaattcattaaagaggagaaaggtaccatgagtaaaggagaagaactttt	100.881	1.05085	2.00381	-1.40049	-0.789245
gcgcccgctgatcctcctcgagaataattatttatctctgggggtgttgacataaatgccactggcggtgatactgagcacttgaagaggaattcattaaagaggagaaaggtaccatgagtaaaggagaagaactttt	281.492	2.9322	2.44947	-0.544542	-0.249678
gcgcccgctgatcctcctcgaggataaccattcatctctggcgtggtagcgataaataccactggcggttatactgagcacgtcaccaggaattcattaaagaggagaaaggtaccatgagtaaaggagaagaactttt	126.508	1.3178	2.10212	-1.38109	-0.547341
gcgcccgctgatcctcctcgaggataaatatttatctctggcgatgttgacataaataccactggcggtcatactgagcacatcagcaggaattcattaaagaggagaaaggtaccatgagtaaaggagaagaactttt	282.281	2.94043	2.45068	-0.298096	-0.185804
aaagcgcccgctgatcctcctcgaggatcaatgtttatttctggcggtgttgacacaaatacgactggccgtgatagtgagaacatcaggaattcattaaagaggagaaaggtaccatgagtaaaggagaagaactttt	99.6766	1.0383	1.99859	-1.49576	-0.85857
gcgcccgctgatcctcctcgaggataaatatttatctccgccgttgtcgacgtaaatactactagcggtaatactcagcacatcagcacgaattcattaaagaggagaaaggtaccatgagtaaaggagaagaactttt	22.8766	0.238298	1.35939	-2.86718	-2.01903
gcgcccgctgatcctcctcgaggattaatatttatctctggctctgttgacataaatacccctggcggggatgctgaccacatcatcaagaattcattaaagaggagaaaggtaccatgagtaaaggagaagaactttt	99.6766	1.0383	1.99859	-1.23788	-0.57235
gcgcccgctgatcctcctcgaggttagatatttatctatgggggttttgacataagtaccactggcggtgatactgagcacatcagcacgaattcattaaagaggagaaaggtaccatgagtaaaggagaagaactttt	175.59	1.82906	2.2445	-1.06833	-0.555903
gcgcccgctgatcctcctcgaggagagatattattctctgtcggtcttgacataaataccactggcggtgatattgagcatatcagcaggaattcattaaagaggagaaaggtaccatgagtaaaggagaagaactttt	197.356	2.05579	2.29525	-1.23154	-0.444188
gcgcccgctgatcctcctcgaggatacatttatatcactggaggtgttgacataaaaactactggcggtgattctgagcacatcatcaagaattcattaaagaggagaaaggtaccatgagtaaaggagaagaactttt	111.657	1.16309	2.04788	-1.08777	-0.578453
gcgcccgctgatcctcctcgaggatatatatttatgtcaggcggtgttgacataaataccactggcggtgatagtgagcagatcagcaggaattcattaaagaggagaaaggtaccatgagtaaaggagaagaactttt	186.232	1.93991	2.27005	-1.00332	-0.44472
gcgcccgctgatcctcctcgaggacaataatttatctgtggcggtgttgacataaataccactggcggtgatgatgagcacatcagcaggaattcattaaagaggagaaaggtaccatgagtaaaggagaagaactttt	208.481	2.17167	2.31907	-0.979198	-0.441127
gcgcccgctgatcctcctcgaggataattatttatcgatggcggtgttgccatgaataccacgcgtcctgatactgagctcttcagcaggaattcattaaagaggagaaaggtaccatgagtaaaggagaagaactttt	8.68965	0.0905172	0.939003	-2.64458	-1.54752
gcgcccgctgatcctcctcgaggataaatatttttctctggcggtgttcacataaataccactggcggtgatactcagcacctcagcgggaattcattaaagaggagaaaggtaccatgagtaaaggagaagaactttt	93.5172	0.974138	1.97089	-2.28477	-1.81514
gcgcccgctgatcctcctcgaggataaatatttagcactggcggtgatgacataaataccactggcggttatgctgagctcctcagcatgaattcattaaagaggagaaaggtaccatgagtaaaggagaagaactttt	184.966	1.92672	2.26709	-1.10404	-0.552166
gcgcccgctgatcctcctcgaggataaatatttatctctggcggtgttgacatgaaaaccattggctgtgatactgagcacaccagcaggaattcattaaagaggagaaaggtaccatgagtaaaggagaagaactttt	282.621	2.94397	2.4512	-0.43072	-0.207201
gcgcccgctgatcctcctcgaggataaatttttgtctctggcggtgttgacataaatacgactggcggtgatactgagcacatcggcatgaattcattaaagaggagaaaggtaccatgagtaaaggagaagaactttt	280.519	2.92208	2.44796	-0.544542	-0.250344
gcgcccgctgatcctcctcgaggataaatattaatatctggcggtgttgtcatatatactactggcggtgatactgagcccatcagcaagaattcattaaagaggagaaaggtaccatgagtaaaggagaagaactttt	85.6104	0.891775	1.93253	-1.33757	-0.620841
gcgcccgctgatcctcctcgagggtaaatatttatctctggcggtggtgacataaatacaactggcggtgatactgagcacgtcagcaggaattcattaaagaggagaaaggtaccatgagtaaaggagaagaactttt	85.9826	0.895652	1.93441	-2.00274	-1.28072
gcgcccgctgatcctcctcgaggatgaatatttgtctctggaggtgttgacataaataccacgggcggtgatactgagcacatcagcaggaattcattaaagaggagaaaggtaccatgagtaaaggagaagaactttt	282.991	2.94783	2.45177	-0.544542	-0.249618
gcgcccgctgatcctcctcgagtataaataattgtctctgccgatgttgacataaataccattgacggtgatactgagaacatcagcaggaattcattaaagaggagaaaggtaccatgagtaaaggagaagaactttt	285.065	2.96943	2.45494	-0.478403	-0.254321
gcgcccgctgatcctcctcgaggttaaatatttatcgctggcgctgttgacaaagatagcactggcggtaatactgactacatcagcaggaattcattaaagaggagaaaggtaccatgagtaaaggagaagaactttt	283.808	2.95633	2.45302	-0.73477	-0.373917
gcgcccgctgatcctcctcgaggacaaatatttatctctggcggtgttcacatacatcccactatcggtgatactgagcacatcagcaggaattcattaaagaggagaaaggtaccatgagtaaaggagaagaactttt	110.672	1.15284	2.04404	-1.58203	-1.14976
gcgcccgctgatcctcctcgaggataaatagttatctctggcggttttgacataaataccacgggcggtgatactgagcacatcatcaggaattcattaaagaggagaaaggtaccatgagtaaaggagaagaactttt	108.157	1.12664	2.03406	-0.99958	-0.579796
gcgcccgctgatcctcctcgagcataaatatttatctctggcggtgttgacatgaatacaagtggcggagatactgagcacatcagcaggaattcattaaagaggagaaaggtaccatgagtaaaggagaagaactttt	281.712	2.9345	2.44981	-0.950084	-0.36174
gcgcccgctgatcctcctcgaggataaatatttatctcacgcggtggtgacataaataccactggcggtgatacttagcacctctgcaggaattcattaaagaggagaaaggtaccatgagtaaaggagaagaactttt	95.1616	0.991266	1.97846	-1.87323	-1.286
gcgcccgctgatcctcctcgagaataaatctttatctctggcggtgttgacataaatgccacttgcgatattactgagcacctctgcaagaattcattaaagaggagaaaggtaccatgagtaaaggagaagaactttt	99.7895	1.03947	1.99908	-2.85828	-0.812955
gcgcccgctgatcctcctcgaggataaatatttatctctgccggtgttgacattaacaccactggtggagatactgagtacatgagccggaattcattaaagaggagaaaggtaccatgagtaaaggagaagaactttt	282.947	2.94737	2.45171	-0.94022	-0.384507
cgcccgctgatcctcctcgaggatcaatatttatctgtggcggtggttgacataaataccactggcggtgatgctgggaatctcagagggaattcattaaagaggagaaaggtaccatgagtaaaggagaagaactttt	109.053	1.13596	2.03764	-1.46349	-0.724132
gcgcccgctgatcctcctcgaggatatttatttagctctggcagtgttgacataaatagcactagccgtgatacttagcacatcaacaggaattcattaaagaggagaaaggtaccatgagtaaaggagaagaactttt	263.579	2.74561	2.42091	-0.698399	-0.331787
gcgcccgctgatcctcctcgaggataaatagatatctctggatgggttgacataatcacaactggcggtgattctgagcacatcagcgggaattcattaaagaggagaaaggtaccatgagtaaaggagaagaactttt	99.3684	1.03509	1.99725	-1.10571	-0.58098
gcgcccgctgatcctcctcgaggataaatatttatctcaggcactgttgggataaataccattggcggtgataatgaacacatcaaccggaattcattaaagaggagaaaggtaccatgagtaaaggagaagaactttt	71.1579	0.741228	1.85222	-2.60439	-1.8896
gcgcccgctgatcctcctcgaggataaaaatttatctaaggcggtgttgacataaataccactggcggtgattcttagcaaatcaccaggaattcattaaagaggagaaaggtaccatgagtaaaggagaagaactttt	175.507	1.82819	2.24429	-0.969059	-0.581766
gcgcccgctgatcctcctcgaggataaaaatttatctctgggggtgttgacgtaaatagcactggaggtgatactgggtacagcggcaggaattcattaaagaggagaaaggtaccatgagtaaaggagaagaactttt	281.656	2.93392	2.44972	-0.657882	-0.313517
gcgcccgctgatcctcctcgagtatcaatatttatctcgggcggtgttgacataagtaccactggtggtgatactgtgcacatcagtaggaattcattaaagaggagaaaggtaccatgagtaaaggagaagaactttt	283.348	2.95154	2.45232	-0.790551	-0.31871
gcgcccgctgatcctcctcgaggataaatctttctctctagcggtgttgacatgagtaccactggccgtgacactgagcacatcagcaggaattcattaaagaggagaaaggtaccatgagtaaaggagaagaactttt	105.727	1.10132	2.02419	-1.79478	-0.758731
gcgcccgctgatcctcctcgaggataaatgtttatctctggcggtgttgacttaaatactcctggcggtgatactccgcgcgtcagcaggaattcattaaagaggagaaaggtaccatgagtaaaggagaagaactttt	186.053	1.93805	2.26964	-0.790553	-0.397822
gcgcccgctgatcctcctcgaggataattatgtatgtctggcggtgttgacataattaccactggcggttatacccaagccttcagccggaattcattaaagaggagaaaggtaccatgagtaaaggagaagaactttt	176.708	1.84071	2.24726	-0.576249	-0.312607
gcgcccgctgatcctcctcgaggataactatttttctctggcggtgtttacataaataccactgactgtgatactcagcccatcagccggaattcattaaagaggagaaaggtaccatgagtaaaggagaagaactttt	180.531	1.88053	2.25655	-0.840789	-0.595813
gcgcccgctgatcctcctcgaggatcaacattttactctggcggtgttgacatacatatcacttgcggtaatactgatcacatcagcaggaattcattaaagaggagaaaggtaccatgagtaaaggagaagaactttt	281.143	2.92857	2.44893	-0.480345	-0.24886
gcgcccgctgatcctcctcgaggattaatattgatctctggcgctgttgtcataaataccactgccggtgacactgagcacatcagcaggaattcattaaagaggagaaaggtaccatgagtaaaggagaagaactttt	8.17937	0.0852018	0.91272	-1.86676	-1.20895
gcgcccgctgatcctcctcgagggtaaatgtttatctcgtgcggtgttgaaataaatgccactgccgatgatactgaacacatcagcaagaattcattaaagaggagaaaggtaccatgagtaaaggagaagaactttt	90.3784	0.941441	1.95606	-1.26151	-0.817965
gcgcccgctgatcctcctcgaggataaacgtttagctctggcggtgttgacataaataccactggctgtgatactgagcacatcagctggaattcattaaagaggagaaaggtaccatgagtaaaggagaagaactttt	277.622	2.89189	2.44345	-0.244655	-0.179363
gcgcccgctgatcctcctcgaggataaatatttaactctgggggtgttgacataaatatcactggcggtgatactgagcatatcagcgtgaattcattaaagaggagaaaggtaccatgagtaaaggagaagaactttt	281.514	2.93243	2.4495	-0.544542	-0.249892
gcgcccgctgatcctcctcgaggataaatatttatctctggcggtgttgacataaataccacgggcggggatactgagcacatcagcaggaattcattaaagaggagaaaggtaccatgagtaaaggagaagaactttt	284.959	2.96833	2.45478	-0.443569	-0.217686
gcgcccgctgatcctcctcgaggatacatatttatatctggcggtgttgacataaataacactggcggtgatactacgcacatcctcaggaattcattaaagaggagaaaggtaccatgagtaaaggagaagaactttt	110.769	1.15385	2.04442	-0.47833	-0.221417
gcgcccgctgatcctcctcgaggataaatattgatgactggcgatgatgacataaatatcactgccgttgatactgagcacaacaggaagaattcattaaagaggagaaaggtaccatgagtaaaggagaagaactttt	8.68778	0.0904977	0.938909	-2.31976	-1.54561
gcgcccgctgatcctcctcgaggataaatatttatctctggcggtgttgacatcaataaaactggcgttgaaactgagcacatgagcaggaattcattaaagaggagaaaggtaccatgagtaaaggagaagaactttt	185.919	1.93665	2.26932	-1.38632	-0.671498
gcgcccgctgatcctcctcgaggacaaattcttaactctggcggtgttgccatagataccactggcggtgatactgagcacatcagcaggaattcattaaagaggagaaaggtaccatgagtaaaggagaagaactttt	82.9091	0.863636	1.9186	-1.32958	-0.579968
gcgcccgctgatcctcctcgaggattaatatttatttatggcgctgttgacataaataccactggcggtgatagtcagcacaacagcaagaattcattaaagaggagaaaggtaccatgagtaaaggagaagaactttt	104.727	1.09091	2.02006	-1.10237	-0.567746
gcgcccgctgatcctcctcgaggataaatatttatctctggcggtgttgacatcaataccacagtcgatgatactgagcccatcaccaggaattcattaaagaggagaaaggtaccatgagtaaaggagaagaactttt	284.509	2.96364	2.4541	-0.735989	-0.284716
gcgcccgctgatcctcctcgaggataaataggtatctctggcggtatttacataaataccactggcggtgatactgagcacatcaacaggaattcattaaagaggagaaaggtaccatgagtaaaggagaagaactttt	93.3818	0.972727	1.97026	-1.32285	-0.761353
gcgcccgctgatcctcctcgaggataaatatttatctcctggggtgtcgacataaataccaccgccggtgatactgagcacatcaaaaggaattcattaaagaggagaaaggtaccatgagtaaaggagaagaactttt	98.6182	1.02727	1.99396	-1.98404	-1.23178
gcgcccgctgatcctcctcgaggataaatatttgtctctggccgtgttgacataaacaccggtggctctgattctcatcacatcatcaagaattcattaaagaggagaaaggtaccatgagtaaaggagaagaactttt	11.8356	0.123288	1.07319	-1.19555	-0.718548
gcgcccgctgatcctcctcgagaataaatattcatctctggcggtgttgccttaaacaccgctggcgccgatactgaacacatcagccggaattcattaaagaggagaaaggtaccatgagtaaaggagaagaactttt	106.959	1.11416	2.02922	-1.90339	-1.00933
gcgcccgctgatcctcctcgaggataaatatttatttcggcgggtgttgaattaaataccactggctgtaatactgatcaaatcaacacgaattcattaaagaggagaaaggtaccatgagtaaaggagaagaactttt	195.963	2.04128	2.29217	-0.850266	-0.530223
agcgcccgctgatcctcctcgagcataaatatttatctctggcggtattgacacaaataccaatggcggtgatactgaccacatcagtaggattcattaaagaggagaaaggtaccatgagtaaaggagaagaactttt	281.835	2.93578	2.44999	-0.705662	-0.375839
gcgcccgctgatcctcctcgaggataaataattatatctggcggggttgacctcaataccactggcagtgacattgagcacgacagcacgaattcattaaagaggagaaaggtaccatgagtaaaggagaagaactttt	12.3303	0.12844	1.09097	-2.96095	-1.85657
gcgcccgctgatcctcctcgaggatatctatttatctctggcggtgttgacataatttccactggcggccatactgcgcacatcagtacgaattcattaaagaggagaaaggtaccatgagtaaaggagaagaactttt	285.346	2.97235	2.45537	-0.25298	-0.179802
gcgcccgctgatcctcctcgaggataactatttatctctggcggtgttgacaataataccactggcggtgatactgcgcagatcaacatgaattcattaaagaggagaaaggtaccatgagtaaaggagaagaactttt	211.023	2.19816	2.32433	-0.643203	-0.289485
gcgcccgctgatcctcctcgagcataaatatttatctctggcgttgttgacatatataccactggcggtgatgctgaacatagcagcaagaattcattaaagaggagaaaggtaccatgagtaaaggagaagaactttt	97.3333	1.01389	1.98826	-1.34107	-0.592997
gcgcccgctgatcctcctcgaggataaatatttatttctggccgtgttcacataaataccactgccggtggtgctgagcttgtcagcaggaattcattaaagaggagaaaggtaccatgagtaaaggagaagaactttt	14.2222	0.148148	1.15297	-5.00012	-3.39306
gcgcccgctgatcctcctcgaggataattatttatctgtggccgtgttgacatatttaccactggcggtgatactgaggacatcagcaagaattcattaaagaggagaaaggtaccatgagtaaaggagaagaactttt	268.889	2.80093	2.42957	-0.470206	-0.217909
cgcccgctgatcctcctcgaggataaatattttatctctggcggtgttggcataattaccactggtggtgatactgagcacaacagaaggaattcattaaagaggagaaaggtaccatgagtaaaggagaagaactttt	25.7778	0.268519	1.41125	-2.10361	-1.57321
gcgcccgctgatcctcctcgagggtaaatttttatctctggcagtgttgacatacataccacttgcggtgatactgagcacatccgcaggaattcattaaagaggagaaaggtaccatgagtaaaggagaagaactttt	285.767	2.97674	2.45601	-0.416659	-0.233517
gcgcccgctgatcctcctcgaggataaatatgtatctctggcggtgttgacatagatcccattggctgtgatactcagcacgtcagcatgaattcattaaagaggagaaaggtaccatgagtaaaggagaagaactttt	282.642	2.94419	2.45124	-0.35601	-0.217318
gcgcccgctgatcctcctcgaggataaatatttatctctggcggtgttgacatccacaacgctggcgctgatactgagagcatcagccggaattcattaaagaggagaaaggtaccatgagtaaaggagaagaactttt	279.963	2.91628	2.4471	-1.06954	-0.434814
agcgcccgctgatcctcctcgaggaaaaatatttatctttcggtgtgttgacataataccactggcggtgatacttagctcatcaccaggaattcattaaagaggagaaaggtaccatgagtaaaggagaagaactttt	196.465	2.04651	2.29329	-4.18337	-0.632107
gcgcccgctgatcctcctcgaggataaatatttatttctggcggtgttgaaatgaataccactggcggtcatactgagcacttcggcacgaattcattaaagaggagaaaggtaccatgagtaaaggagaagaactttt	193.346	2.01402	2.28633	-0.991294	-0.477201
gcgcccgctgatcctcctcgaggataaatatttattgctggctgtgttgacgtaaataccgctggcggtgatactcagcacatcaacaggaattcattaaagaggagaaaggtaccatgagtaaaggagaagaactttt	189.283	1.9717	2.27711	-1.09738	-0.558962
gcgcccgctgatcctcctcgaggataaatatttacctcgggcggtgtttacataaataccactggcggtcatactgagcacatcagcatgaattcattaaagaggagaaaggtaccatgagtaaaggagaagaactttt	209.66	2.18396	2.32152	-0.92968	-0.488119
gcgcccgctgatcctcctcgaggataaatatttatctctggcggtgttgacctaaataccactggcggtgatactgagcacatcagcaggaattcattaaagaggagaaaggtaccatgagtaaaggagaagaactttt	187.925	1.95755	2.27398	-1.07455	-0.484834
gcgcccgctgatcctcctcgaggataaatatttatctctggcggtgttgacataaataccactggcggtgaaactgagcacatcagcaagaattcattaaagaggagaaaggtaccatgagtaaaggagaagaactttt	205.194	2.13744	2.31217	-0.930259	-0.440607
gcgcccgctgatcctcctcgagagtaaatatttaactctggcggtgttgacataaccaccactggccgtcatactaaacccgtatgcaggaattcattaaagaggagaaaggtaccatgagtaaaggagaagaactttt	281.63	2.93365	2.44968	-0.44165	-0.214335
gcgcccgctgatcctcctcgaggatatatctttatctctggcggtgttgacataaatcccactggcggtgatgctgatcacatcacattgaattcattaaagaggagaaaggtaccatgagtaaaggagaagaactttt	90.9953	0.947867	1.95902	-1.37945	-0.666746
gcgcccgctgatcctcctcgaggataaaaatttatctctggcggtgttgacaaaaatcccacttgcggttatactgtgctcatcggcaggaattcattaaagaggagaaaggtaccatgagtaaaggagaagaactttt	284.815	2.96682	2.45456	-0.00837559	-0.133266
gcgcccgctgatcctcctcgaggacgaatatgtatctcgggcggtgttgacataaataccactgggggtgatactgagcacatcagcaggaattcattaaagaggagaaaggtaccatgagtaaaggagaagaactttt	272.531	2.83886	2.43542	-0.439509	-0.209522
gcgcccgctgatcctcctcgaggataaatatttatctcaggcggtgttgacataatcaccactggcggtgatactgagcacaacataaggaattcattaaagaggagaaaggtaccatgagtaaaggagaagaactttt	285.714	2.97619	2.45593	-0.497162	-0.242398
gcgcccgctgatcctcctcgaggacaaatatttatcactggcggtgttgacataagtaccagtggcggtgatagtgagcaaagcagcaagaattcattaaagaggagaaaggtaccatgagtaaaggagaagaactttt	198.4	2.06667	2.29754	-1.07213	-0.426482
gcgcccgctgatcctcctcgaggataaatatctatctctggctgtgtagacctaactaccactggcggcgatactgtgcacatcagcctgaattcattaaagaggagaaaggtaccatgagtaaaggagaagaactttt	20.2105	0.210526	1.30558	-2.14554	-1.27028
gcgcccgctgatcctcctcgaggataaatatttatctctggcggtgttgacataaatacaactggcggtgatattgagcacatcagcaggaattcattaaagaggagaaaggtaccatgagtaaaggagaagaactttt	203.538	2.12019	2.30865	-1.12426	-0.491416
gcgcccgctgatcctcctcgagggtaaatatttatctctggcggtgttgacataaataccactggcggtgatactgagcagatcagcaggaattcattaaagaggagaaaggtaccatgagtaaaggagaagaactttt	226.154	2.35577	2.3544	-0.544542	-0.249656
aagcgcccgctgatccttcgagaatcaatttttatctctggcggtgttgacactgatacctctgggcgtgatactgtgcacatcctcaagaattcattaaagaggagaaaggtaccatgagtaaaggagaagaactttt	185.538	1.93269	2.26843	-1.02627	-0.388515
agcgcccgctgatcctcctcgagatttaatttttatcttggcggtgttgacatccataccattggcggtgatactgagcgcatcggcaggaattcattaaagaggagaaaggtaccatgagtaaaggagaagaactttt	278.308	2.89904	2.44453	-0.622063	-0.273396
gcgcccgctgatcctcctcgaggataaatatttatatctggaggtgttgacatgaataccactggcggttatacagagcacatcagctggaattcattaaagaggagaaaggtaccatgagtaaaggagaagaactttt	286.154	2.98077	2.4566	-0.639538	-0.270335
gcgcccgctgatcctcctcgaggataaatatttatctctgactatgttgacatacatacaccggacggttatactgagcacatccgcaggaattcattaaagaggagaaaggtaccatgagtaaaggagaagaactttt	279.188	2.90821	2.4459	-0.00402974	-0.132634
gcgcccgctgatcctcctcgaggataaataatcatctctggcggtcttgacataaatacccctggcgatgatactgagcacatctgcatgaattcattaaagaggagaaaggtaccatgagtaaaggagaagaactttt	282.899	2.94686	2.45163	-0.931666	-0.330486
gcgcccgctgatcctcctcgaggataaatatttatcgctggcggtgttgacataaatatcactggcggtcttactagccacatcagcacgaattcattaaagaggagaaaggtaccatgagtaaaggagaagaactttt	88.5797	0.922705	1.94733	-1.89986	-1.01918
agcgcccgctgatcctcctcgagcataaatatttatctctgtcggtattgacataaataccactggcggtgatactgaacacatcagctggattcattaaagaggagaaaggtaccatgagtaaaggagaagaactttt	281.971	2.9372	2.4502	-0.560263	-0.245377
agcgcccgctgatcctcctcgggataaatatttacctatggcggtgttgacataaatacccctggcgatgttactgaacagatcagcaggaattcattaaagaggagaaaggtaccatgagtaaaggagaagaactttt	5.12621	0.0533981	0.709797	-2.75944	-1.79493
gcgcccgctgatcctcctcgaggataattatttatctctggcggggttgacacaaataccgctggcggtgatactgagcacataaatcggaattcattaaagaggagaaaggtaccatgagtaaaggagaagaactttt	284.738	2.96602	2.45445	-0.759027	-0.388411
gcgcccgctgatcctcctcgaggattaatatttatctccggcggtgttgacataagtaccactggcggggagaatgagcacatcagcaggaattcattaaagaggagaaaggtaccatgagtaaaggagaagaactttt	281.476	2.93204	2.44944	-0.754073	-0.268916
gcgcccgctgatcctcctcgaggataaatatttatctctgtcggtgttaacataaatcccactggcgttaagaccgagcacatcagcaagaattcattaaagaggagaaaggtaccatgagtaaaggagaagaactttt	8.85437	0.092233	0.947158	-2.54849	-1.78035
gcgcccgctgatcctcctcgaggataaatattaatctctgaggttgttgacatacctactactggggctgatactaagcacctcagcaggaattcattaaagaggagaaaggtaccatgagtaaaggagaagaactttt	257.243	2.67961	2.41034	-0.617527	-0.264292
gcgcccgctgatcctcctcgaggatagatatttatctatggcggtgttgacataaataccactggcggtgatagtgagcacttcagaaggaattcattaaagaggagaaaggtaccatgagtaaaggagaagaactttt	209.243	2.17961	2.32065	-1.00332	-0.442182
gcgcccgctgatcctcctcgaggataaaaatttgtctttcgcgatgttgacatgaattccactggcggtgatactgagaacattagcacgaattcattaaagaggagaaaggtaccatgagtaaaggagaagaactttt	277.748	2.8932	2.44365	-0.820407	-0.310186
gcgcccgctgatcctcctcgaggataaatatttatctcgggcggtattggcataaataccactgccggtgatactgagcacatccgcaggaattcattaaagaggagaaaggtaccatgagtaaaggagaagaactttt	97.4049	1.01463	1.98858	-1.83141	-1.36133
gcgcccgctgatcctcctcgaggatagatagttatctgtggcgctgttgacataaatcccactggcggtgatactgagcacgtcagcaggaattcattaaagaggagaaaggtaccatgagtaaaggagaagaactttt	273.483	2.84878	2.43693	-0.544542	-0.249301
gcgcccgctgatcctcctcgaggataaatatttatctctggcggagttgacataaataccgctggcggtaatactgagtacatcagaaggaattcattaaagaggagaaaggtaccatgagtaaaggagaagaactttt	282.353	2.94118	2.45079	-0.474134	-0.264239
gcgcccgctgatcctcctcgaggatatatatttatctctggcggtgttgacataaacaccactggcggtgatattgtgctcatcggcgggaattcattaaagaggagaaaggtaccatgagtaaaggagaagaactttt	198.588	2.06863	2.29795	-1.12426	-0.412242
gcgcccgctgatcctcctcgaggatagatatttagctccggaggtgttgacataaacaccactggcggtgatactgggcacatcagcaggaattcattaaagaggagaaaggtaccatgagtaaaggagaagaactttt	284.706	2.96569	2.4544	-0.544542	-0.248665
gcgcccgctgatcctcctcgagggtaagtatttatctctggcggtctttacataaataccactggcggtgatactgcgtacatcaacaggaattcattaaagaggagaaaggtaccatgagtaaaggagaagaactttt	118.588	1.23529	2.07404	-1.41193	-0.65295
gcgcccgctgatcctcctcgaggataaatatttatttctgacggtgctgacataaatacaactggcggtgatactcaccacatcatcaggaattcattaaagaggagaaaggtaccatgagtaaaggagaagaactttt	4.70588	0.0490196	0.672641	-2.77124	-1.97742
gcgcccgctgatcctcctcgaggataactatttatctctggcggtgtggacataaataccactgccggtgatccttagcacgtcaacaggaattcattaaagaggagaaaggtaccatgagtaaaggagaagaactttt	9.41176	0.0980392	0.973671	-1.88695	-1.48979
gcgcccgctgatcctcctcgaggatatatctttatctctggcggtgttgacataaataccactggcggtgatgctgaacacatcacattgaattcattaaagaggagaaaggtaccatgagtaaaggagaagaactttt	83.7647	0.872549	1.92306	-1.37945	-0.666734
gcgcccgctgatcctcctcgaggatacatatttatctctggcggtgttgacatgaataccactggcggtgatcgtgagcacatcagcatgaattcattaaagaggagaaaggtaccatgagtaaaggagaagaactttt	72.8276	0.758621	1.8623	-2.22963	-1.23176
gcgcccgctgatcctcctcgaggataaatatttatgtctggcggtgttgacatcaataccactggtggtgatactgagcacttcagcaggaattcattaaagaggagaaaggtaccatgagtaaaggagaagaactttt	263.882	2.74877	2.42141	-0.982521	-0.417676
gcgcccgctgatcctcctcgaggataaatatttttctctggcggttttgacataaataccattggcggtgatactgagcattaccgcaggaattcattaaagaggagaaaggtaccatgagtaaaggagaagaactttt	195.783	2.03941	2.29178	-0.99958	-0.579935
gcgcccgctgatcctcctcgaggattaatatttatctctggcggtgttgacataaataccaatgggggtgatactgaacacatccgccggaattcattaaagaggagaaaggtaccatgagtaaaggagaagaactttt	282.325	2.94089	2.45075	-0.439509	-0.209731
gcgcccgctgatcctcctcgaggattaatttttatctctgcagatgttcacataaatagcactggcgatgatactgaacccatcagcaggaattcattaaagaggagaaaggtaccatgagtaaaggagaagaactttt	7.5665	0.0788177	0.878895	-2.53914	-1.95825
agcgcccgctgatcctcctcgaggataaatatttatctctggcagtgttgacacaaataccacttacggtgatactgagcacataaccatgattcattaaagaggagaaaggtaccatgagtaaaggagaagaactttt	280.871	2.92574	2.44851	-0.613957	-0.363162
gcgcccgctgatcctcctcgaggatatatatttaactctggcggtgtttacagaaataccactggcggtgatactgagcacatcatcaggaattcattaaagaggagaaaggtaccatgagtaaaggagaagaactttt	104.079	1.08416	2.01736	-1.42533	-1.07183
gcgcccgctgatcctcctcgaggataaatatttatctctggcggagttgacttagctcccacagccggtgatactaagatcagcaacaggaattcattaaagaggagaaaggtaccatgagtaaaggagaagaactttt	280.871	2.92574	2.44851	-0.485548	-0.275566
gcgcccgctgatcctcctcgaggataaatatttatctctggcgatgttgccataaatcccattggcggtgatactgagcacatcccctggaattcattaaagaggagaaaggtaccatgagtaaaggagaagaactttt	205.782	2.14356	2.31341	-1.21953	-0.542541
gcgcccgctgatcctcctcgaggattagtatttttctctggcgttgttgaagtaaatagcactggcggtgatactgagctcatgaacatgaattcattaaagaggagaaaggtaccatgagtaaaggagaagaactttt	95.5247	0.99505	1.98012	-1.56436	-0.961344
gcgcccgctgatcctcctcgaggataaatgtttttctctggcggtgtggacgtaaatacaactggcggtgatactgagcacatcagccggaattcattaaagaggagaaaggtaccatgagtaaaggagaagaactttt	94.099	0.980198	1.97359	-1.78041	-1.22469
gcgcccgctgatcctcctcgaggataaatgtttatctcgggcggtgttgacctaaacatcactcgcggtgatactgagcacaccaacacgaattcattaaagaggagaaaggtaccatgagtaaaggagaagaactttt	202.985	2.11443	2.30746	-1.07455	-0.484542
gcgcccgctgatcctcctcgaggataaatattgatctctggcggtgtggaaataaataccactggcggggatactgagcacatcagcaggaattcattaaagaggagaaaggtaccatgagtaaaggagaagaactttt	2.86567	0.0298507	0.457226	-1.67935	-1.30044
gcgcccgctgatcctcctcgaggatagataattatgtctcgcggtgttgtcataaatagcactggcggtgatactgagcacattagcaggaattcattaaagaggagaaaggtaccatgagtaaaggagaagaactttt	96.4776	1.00498	1.98443	-1.37595	-0.750233
gcgcccgctgatcctcctcgaggatatatatttatccctggctgtgttgccataaataccgctggcggtcataccgagcacttcggccggaattcattaaagaggagaaaggtaccatgagtaaaggagaagaactttt	7.16418	0.0746269	0.855166	-2.93312	-1.9123
agcgcccgctgatcctcctcgaggataagtatttatctctggcggtgttgacaaaacacaacaggcggtgctactgtgcacattagccggaattcattaaagaggagaaaggtaccatgagtaaaggagaagaactttt	284.16	2.96	2.45356	-4.10575	-0.251789
gcgcccgctgatcctcctcgaggataaatatttatctctagaggtgttgacataaatgccactggcggtgatactgatcacattagcaggaattcattaaagaggagaaaggtaccatgagtaaaggagaagaactttt	287.52	2.995	2.45867	-0.544542	-0.249774
gcgcccgctgatcctcctcgaggataaatatttatctgtggcggtgatgacatagttaccactggcggtgatactgagcacatgagcaggaattcattaaagaggagaaaggtaccatgagtaaaggagaagaactttt	78.24	0.815	1.89343	-2.29839	-1.46607
gcgcccgctgatcctcctcgaggataaatatttacctctggaactgtttacatcaataccactggcggggatcctaagcacatcagcaggaattcattaaagaggagaaaggtaccatgagtaaaggagaagaactttt	6.27136	0.0653266	0.797361	-2.25286	-1.35588
gcgcccgctgatcctcctcgaggacaaatatttatctctggcggtgttgacatacatcccactatcggtgatactgagcacatcagcaggaattcattaaagaggagaaaggtaccatgagtaaaggagaagaactttt	283.176	2.94975	2.45206	-0.210632	-0.173102
gcgcccgctgatcctcctcgaggataaatatttatctctggcggtgttcacatgattaccactggctgtcagactgagcacatcggcaggaattcattaaagaggagaaaggtaccatgagtaaaggagaagaactttt	23.1558	0.241206	1.36466	-2.30877	-1.64259
agcgcccgctgatcctcctcgaggataaatatttatctctcgcggtgttgacataaataccagtggtggtgatactgagccatcagcatgaattcattaaagaggagaaaggtaccatgagtaaaggagaagaactttt	285.106	2.96985	2.45501	-0.72799	-0.344961
gcgcccgctgatcctcctcgaggattaatatttttttctggcggggttgacataaataccactggcggtgatggtgagcacatcagcacgaattcattaaagaggagaaaggtaccatgagtaaaggagaagaactttt	108.606	1.13131	2.03585	-2.01186	-1.16745
gcgcccgctgatcctcctcgaggataaatatttatcactggcggtgttgtcataaataccactggcggtgatactgagcaaatgaccaggaattcattaaagaggagaaaggtaccatgagtaaaggagaagaactttt	90.6667	0.944444	1.95745	-1.37595	-0.773049
gcgcccgctgatcctcctcgaggataagtatttatctctggcggtgttgaaataaataccaatggcggtgatactgagcacatccaaaagaattcattaaagaggagaaaggtaccatgagtaaaggagaagaactttt	196.364	2.04545	2.29306	-1.03998	-0.573077
gcgcccgctgatcctcctcgaggacaaatatttttctctggcggggttgacataaattctactggtgataatactgagcacagcagcaggaattcattaaagaggagaaaggtaccatgagtaaaggagaagaactttt	282.667	2.94444	2.45127	-1.21573	-0.577156
cgcccgctgatcctcctcgagcataaatatttacctctgcgcggtgttgacataaataccactagcggtgatactgagcgcatcagcatgaattcattaaagaggagaaaggtaccatgagtaaaggagaagaactttt	281.697	2.93434	2.44978	-0.544542	-0.249401
gcgcccgctgatcctcctcgaggataactatttaactctggcggttttgacataaataccactagcggcgatactaagcaaataagcaggaattcattaaagaggagaaaggtaccatgagtaaaggagaagaactttt	205.157	2.13706	2.31209	-0.889617	-0.490057
gcgcccgctgatcctcctcgaggataaatatttgtatctggcggtgttgacataagtaccactggcggtgatactgagcacatcagcaggaattcattaaagaggagaaaggtaccatgagtaaaggagaagaactttt	280.69	2.92386	2.44823	-0.599998	-0.240998
gcgcccgctgatcctcctcgaggataaatatttatctctggcggtcttgcaataaagaccacaggcggtgatattgagcacatcagcaggaattcattaaagaggagaaaggtaccatgagtaaaggagaagaactttt	111.594	1.16244	2.04764	-2.60012	-1.59342
gcgcccgctgatcctcctcgaggataaatatttatctttggcggtgttgacataaataccactggcgacgatactgagcgcatcagcaggaattcattaaagaggagaaaggtaccatgagtaaaggagaagaactttt	286.538	2.98477	2.45718	-0.807814	-0.365702
agcgcccgctgatcctcctcgaggataaatatttattctggcggtggtgacagaaatacctctggcggtgatactgagcacagcagcaggaattcattaaagaggagaaaggtaccatgagtaaaggagaagaactttt	94.0508	0.979695	1.97336	-2.1305	-1.67186
gcgcccgctgatcctcctcgaggataaagctttatctctggcggttttgacataaataccacaggtggtgatactgagtacatctgccggaattcattaaagaggagaaaggtaccatgagtaaaggagaagaactttt	102.822	1.07107	2.01209	-1.22019	-0.800622
gcgcccgctgatcctcctcgaggttaaatatttatctctggcggggttgccataagtaccactggcggtgatactcatcacatcatcaggaattcattaaagaggagaaaggtaccatgagtaaaggagaagaactttt	171.918	1.79082	2.23532	-1.47899	-0.708221
gcgcccgctgatcctcctcgaggataaatatttaactctggcggtgctgacatagataccactgccggtgatactgagctcatcagccggaattcattaaagaggagaaaggtaccatgagtaaaggagaagaactttt	4.40816	0.0459184	0.644258	-2.65355	-1.79649
gcgcccgctgatcctcctcgaggataatgattcatctcaggcggtggtgacctaagtactaatggcgtttaaacttagcaaatctgcaggaattcattaaagaggagaaaggtaccatgagtaaaggagaagaactttt	90.1224	0.938776	1.95483	-1.14427	-0.707905
gcgcccgctgatcctcctcgaggataaatatttatctctggcggtgttgccataaatgccactggcagtgatactgtgcacatcagcaggaattcattaaagaggagaaaggtaccatgagtaaaggagaagaactttt	179.265	1.86735	2.2535	-1.42831	-0.661783
gcgcccgctgatcctcctcgaggattaatcttgttctctggcggtgatgacatgaataccactggcggtgatactgagcacatctgtaggaattcattaaagaggagaaaggtaccatgagtaaaggagaagaactttt	7.34694	0.0765306	0.866106	-2.5995	-1.64434
gcgcccgctgatcctcctcgaggataaatatgaatctctggcggtgttgtcataaataccactggcggtgatactgagcacttcagcaggaattcattaaagaggagaaaggtaccatgagtaaaggagaagaactttt	26.9388	0.280612	1.43038	-1.37595	-0.773142
gcgcccgctgatcctcctcgaggataaatatatatctgtggcggtgttgaagcaaatactaatgggggtaatcatgagcgcatcagcaggaattcattaaagaggagaaaggtaccatgagtaaaggagaagaactttt	7.87692	0.0820513	0.896357	-2.17758	-1.63081
gcgcccgctgatcctcctcgaggattaatatttatctctgcctgtgttgacattaattccacaggcggtgatactcagcacatcagcaggaattcattaaagaggagaaaggtaccatgagtaaaggagaagaactttt	284.554	2.9641	2.45416	-0.703201	-0.296963
gcgcccgctgatcctcctcgaggataaatattcatcactggcggtgttgacataagtacatctggcggtgatactaagcagatcatccggaattcattaaagaggagaaaggtaccatgagtaaaggagaagaactttt	258.462	2.69231	2.4124	-0.530348	-0.214178
aagcgcccgctgatcctcctcgaggatatatatttatcttgcgctgttcccacaaataccactggcggggatactgagcaatgcagctggaattcattaaagaggagaaaggtaccatgagtaaaggagaagaactttt	8.90722	0.0927835	0.949742	-3.00918	-2.30997
gcgcccgctgatcctcctcgagaataaatatttatctctggcggtgttgacataaatactactagcggtgacactgagcacatcagcaggaattcattaaagaggagaaaggtaccatgagtaaaggagaagaactttt	277.608	2.89175	2.44343	-1.06657	-0.467433
gcgcccgctgatcctcctcgaggattaataattatctctggcggtgttgacattactaccactggcgatgatagtcagcacatcagcatgaattcattaaagaggagaaaggtaccatgagtaaaggagaagaactttt	118.763	1.23711	2.07468	-1.55749	-0.850152
gcgcccgctgatcctcctcgaggataaatatttatctctggcggtgttgacataagtaccagtggcggtcttaatgaacacatcagctggaattcattaaagaggagaaaggtaccatgagtaaaggagaagaactttt	188.536	1.96392	2.27539	-1.64593	-0.783033
gcgcccgctgatcctcctcgagggtaaatttgtatcgctggcggtgttgacaaacatacaactagcggtggtacagctaacatcaacaggaattcattaaagaggagaaaggtaccatgagtaaaggagaagaactttt	4.97409	0.0518135	0.696714	-3.80126	-2.3498
gcgcccgctgatcctcctcgaggataaatattaatctctggcggtgttgacataaaacccactggcagtgatactgagcacataagcacgaattcattaaagaggagaaaggtaccatgagtaaaggagaagaactttt	279.047	2.90674	2.44568	-0.711682	-0.308572
gcgcccgctgatcctcctcgaggataaatatttatcactggcagttgtgacataaataccactgccggtggtacagatcacatcaccaagaattcattaaagaggagaaaggtaccatgagtaaaggagaagaactttt	8.95337	0.0932642	0.951986	-5.1974	-3.50712
gcgcccgctgatcctcctcgaggataaacatttgtctttggcggtgttgacataaatacaacttgcggtgatactgaaaacatcagcaggaattcattaaagaggagaaaggtaccatgagtaaaggagaagaactttt	286.01	2.97927	2.45638	-0.544542	-0.249595
gcgcccgctgatcctcctcgaggataaatattgatgtctggcagggttgacataaataccactcgcgatgatactgagcatatgaacccgaattcattaaagaggagaaaggtaccatgagtaaaggagaagaactttt	284.518	2.96373	2.45411	-0.907409	-0.402885
gcgcccgctgatcctcctcgaggacaaatatttatcactgtcggtgttcacataaatgccacatgcggtaatactgagcacaaaaacatgaattcattaaagaggagaaaggtaccatgagtaaaggagaagaactttt	96	1	1.98227	-2.27512	-1.70351
gcgcccgctgatcctcctcgaggataaatatttatctctagcggtgttgacatcaatcctacttgcggtaatactgagcacatcagcaggaattcattaaagaggagaaaggtaccatgagtaaaggagaagaactttt	285.5	2.97396	2.45561	-0.85901	-0.326246
gcgcccgctgatcctcctcgaggatcaatatttatacctggcggtgttgacataactagctctcgcggggatactgagcacatcagttggaattcattaaagaggagaaaggtaccatgagtaaaggagaagaactttt	269.5	2.80729	2.43056	-0.452935	-0.227096
gcgcccgctgatcctcctcgaggataaatgattatttcgggcggtgttgacagaaataccactggccgttatactgagcacatcagcaggaattcattaaagaggagaaaggtaccatgagtaaaggagaagaactttt	280.461	2.92147	2.44787	-0.0221915	-0.138155
gcgcccgctgatcctcctcgaggatacatatatatctcctgcggtgttgaaaaaaaaaccaatggcggtgatactgtgcacatctgcacgaattcattaaagaggagaaaggtaccatgagtaaaggagaagaactttt	195.518	2.03665	2.29119	-1.06963	-0.695036
gcgcccgctgatcctcctcgagggttaatctttatctctgtcggtgttgacataaataccactggcggtgacactgagcacattagcatgaattcattaaagaggagaaaggtaccatgagtaaaggagaagaactttt	190.995	1.98953	2.28102	-1.06657	-0.467786
gcgcccgctgatcctcctcgaggataaatatttatctctggcgatgttgacacaaataccactggaggtgatactgtccacatcagcacgaattcattaaagaggagaaaggtaccatgagtaaaggagaagaactttt	282.974	2.94764	2.45175	-0.403987	-0.256903
gcgcccgctgatcctcctcgaggattagtatttttctctggcgatgttgacataaatagcactggcggtgatactgagctcatgaacatgaattcattaaagaggagaaaggtaccatgagtaaaggagaagaactttt	284.463	2.96316	2.45403	-0.544542	-0.249628
gcgcccgctgatcctcctcgaggatacatagttatctgtggcggtgttgccataaataccactggtcgtgatactgagcacataagcaggaattcattaaagaggagaaaggtaccatgagtaaaggagaagaactttt	15.1579	0.157895	1.18064	-1.77311	-0.97247
aagcgcccgctgatccttcgagaatcaatttttatctctggcggtgttgacactgatacctctgggcgtgatactgggcacatcctcaagaattcattaaagaggagaaaggtaccatgagtaaaggagaagaactttt	102.568	1.06842	2.01101	-1.02627	-0.396292
gcgcccgctgatcctcctcgaggacaaatagttatctctggcggtgttgacataactaccactggcggtgttaatgagaacatctgcaggaattcattaaagaggagaaaggtaccatgagtaaaggagaagaactttt	92.9684	0.968421	1.96834	-1.98382	-1.16767
gcgcccgctgatcctcctcgaggctaaatatttatctctggcggtgttgacataaatacccctggccgtgatactgagcacatcagctagaattcattaaagaggagaaaggtaccatgagtaaaggagaagaactttt	285.474	2.97368	2.45557	-0.806167	-0.328963
gcgcccgctgatcctcctcgaggataaacaagtatgtctggcggtgttgacaaagagacaagtggcggtgatactgatcacattagtaagaattcattaaagaggagaaaggtaccatgagtaaaggagaagaactttt	280.926	2.92632	2.44859	-0.655781	-0.322492
gcgcccgctgatcctcctcgaggataaatatttatctctggcggtgttgatataaataccactggcggtgatactgaccacattaacacgaattcattaaagaggagaaaggtaccatgagtaaaggagaagaactttt	100.063	1.04233	2.00028	-1.21783	-0.516315
gcgcccgctgatcctcctcgaggataaaaatttgtctttcgcgatgttgacatgaattccactggcggtgatactgagcacatcagcacgaattcattaaagaggagaaaggtaccatgagtaaaggagaagaactttt	278.246	2.8984	2.44443	-0.820407	-0.310013
gcgcccgctgatcctcctcgaggataaatatttatttgtgtcggggtagacacaaatacatcaggcggtgctactgagtacatcagtatgaattcattaaagaggagaaaggtaccatgagtaaaggagaagaactttt	9.24064	0.0962567	0.965702	-4.58835	-3.01445
agcgcccgctgatcctcctcgaggataactatttatctatggcggtgttgacataaataccactggcggtgatacttcgctcatgaccagaattcattaaagaggagaaaggtaccatgagtaaaggagaagaactttt	282.866	2.94652	2.45158	-0.455105	-0.250914
gcgcccgctgatcctcctcgaggataaaaatttatctcttgcggtgttgacataaataccgctggcggtgttactgagcacatcatcaggaattcattaaagaggagaaaggtaccatgagtaaaggagaagaactttt	75.4652	0.786096	1.87775	-2.39635	-1.47999
gcgcccgctgatcctcctcgagtataaatatttatctctggcgttgttgacataaataccactcgcggtgatactgagcacatcaacaggaattcattaaagaggagaaaggtaccatgagtaaaggagaagaactttt	275.097	2.86559	2.43949	-0.544542	-0.249712
agcgcccgctgatcctcctcgaggataaatatttatgtagggcggtgtcgacataaataccactggcggttatactgagcacatcagccggattcattaaagaggagaaaggtaccatgagtaaaggagaagaactttt	279.742	2.91398	2.44676	-0.283063	-0.186192
gcgcccgctgatcctcctcgaggataaatatttatctctggcggtgttgtcataaataacactggcggtgatactgagcaccagagcaagaattcattaaagaggagaaaggtaccatgagtaaaggagaagaactttt	102.194	1.06452	2.00942	-1.37595	-0.771908
gcgcccgctgatcctcctcgaggattaatatttgactgtggcggtgttgacataagtaccactggcggtgatactgagcacatcagcaggaattcattaaagaggagaaaggtaccatgagtaaaggagaagaactttt	280.774	2.92473	2.44836	-0.599998	-0.240961
gcgcccgctgatcctcctcgaggataaatacttatctctgtcgttgtggacttcaatataactggcgtagacactgagcacatcagcatgaattcattaaagaggagaaaggtaccatgagtaaaggagaagaactttt	9.80645	0.102151	0.991512	-2.69693	-1.93249
gcgcccgctgatcctcctcgaggataaatatttatctctggcgctgttgacataaatagcactggcggtgtttctgaccacatcggcaggaattcattaaagaggagaaaggtaccatgagtaaaggagaagaactttt	10.8973	0.113514	1.03732	-3.04715	-2.17781
gcgcccgctgatcctcctcgaggatcaatacttatctctggcggtgttgacataaatgcaactggctgtgatactgagcacatcagccggaattcattaaagaggagaaaggtaccatgagtaaaggagaagaactttt	283.33	2.95135	2.45229	-0.244655	-0.179459
gcgcccgctgatcctcctcgagtataaatacttatctctgtcggagttgacataaataccactggcggtgatactgagcacatcagcatgaattcattaaagaggagaaaggtaccatgagtaaaggagaagaactttt	270.357	2.81622	2.43194	-0.410937	-0.237624
gcgcccgctgatcctcctcgaggataaatatttatctctgccggtgttgacataaatatcactgggggtgatactaagcacatcacccggaattcattaaagaggagaaaggtaccatgagtaaaggagaagaactttt	280.735	2.92432	2.4483	-0.381043	-0.18996
gcgcccgctgatcctcctcgaggatatatatttaactctggcggtgttgacataaataccactggcggtgatactgagcacttcaacaagaattcattaaagaggagaaaggtaccatgagtaaaggagaagaactttt	179.546	1.87027	2.25418	-0.544542	-0.249838
aagcgcccgctgatcctcctcgaggatatatacaactctggccatgttgcctcttattcccctagcggtgaaactgagcacttcagcaggaattcattaaagaggagaaaggtaccatgagtaaaggagaagaactttt	1.56522	0.0163043	0.194575	-2.12952	-1.2775
gcgcccgctgatcctcctcgaggataaatatttatctctggcggtgttgatatcaataccgttggcggtgatactcagaacatcagcacgaattcattaaagaggagaaaggtaccatgagtaaaggagaagaactttt	111.13	1.15761	2.04583	-1.607	-0.787208
gcgcccgctgatcctcctcgaggataaatctttatctctggcggtgttgacctacataccactggcggtgacactgagcacatcagcgggaattcattaaagaggagaaaggtaccatgagtaaaggagaagaactttt	87.6522	0.913043	1.94276	-1.48796	-0.828397
gcgcccgctgatcctcctcgaggatatatatttatctatggcggtgttgacattaataccactggcggtgatactgagcacagcaaaaggaattcattaaagaggagaaaggtaccatgagtaaaggagaagaactttt	202.492	2.10929	2.30641	-0.618299	-0.23969
gcgcccgctgatcctcctcgaggataaatatttatctctggcagtgttgacatagataccgctgtcggtgatattgggcacctcagcaggaattcattaaagaggagaaaggtaccatgagtaaaggagaagaactttt	276.984	2.88525	2.44245	-0.859618	-0.32827
gcgcccgctgatcctcctcgaggttaaatatgtatctctggaggtttggaaataaattacactggcggtcagacagagcatgtcagcaggaattcattaaagaggagaaaggtaccatgagtaaaggagaagaactttt	7.34426	0.0765027	0.865948	-3.72562	-2.73766
gcgcccgctgatcctcctcgaggataaatatatatctctggcggtgttgaaataaataccactggcggtgatactgggctcctcagcaggaattcattaaagaggagaaaggtaccatgagtaaaggagaagaactttt	94.4176	0.983516	1.97505	-1.03998	-0.590411
gcgcccgctgatcctcctcgaggattaatatatatctctggcgttattaacataaataccactggcactgatactgagcacatcagcacgaattcattaaagaggagaaaggtaccatgagtaaaggagaagaactttt	8.43956	0.0879121	0.92632	-2.08969	-1.69992
gcgcccgctgatcctcctcgaggataaatctttatctctggatagggtgaaataaaaaccacttgcggtgatactagaaacatccgccggaattcattaaagaggagaaaggtaccatgagtaaaggagaagaactttt	77.5385	0.807692	1.88952	-2.59096	-1.85734
gcgcccgctgatcctcctcgaggctaggtatttatctctggcggttttgacatgaataccactggcggtgatactcagaagatcagcaggaattcattaaagaggagaaaggtaccatgagtaaaggagaagaactttt	94.9451	0.989011	1.97747	-1.42954	-0.896051
gcgcccgctgatcctcctcgaggataattgtttatctctggcggtgtttacataaagaccactggcggtgatactgagcacagtagcaggaattcattaaagaggagaaaggtaccatgagtaaaggagaagaactttt	103.912	1.08242	2.01667	-1.30207	-0.731465
gcgcccgctgatcctcctcgagcataaatatttacctctggcggtgtttacataaataccagtggcggtgatactgagcacatcaacatgaattcattaaagaggagaaaggtaccatgagtaaaggagaagaactttt	160.879	1.67582	2.2065	-1.30207	-0.732358
gcgcccgctgatcctcctcgaggatacatatttatctctggcggtgttgacatggataccactggtggtgatactgtgcacatcagcacgaattcattaaagaggagaaaggtaccatgagtaaaggagaagaactttt	283.253	2.95055	2.45217	-1.13773	-0.457277
gcgcccgctgatcctcctcgaggatacatatttatctctggcggagctgacataaataccactgacggtgatactgagcacatcagcaagaattcattaaagaggagaaaggtaccatgagtaaaggagaagaactttt	10.5495	0.10989	1.02323	-2.36696	-1.74482
gcgcccgctgatcctcctcgaggttaaattttcatctctggcggggttgacataaatacctctgtcggtgatactcagcacatcagcatgaattcattaaagaggagaaaggtaccatgagtaaaggagaagaactttt	285.348	2.97238	2.45537	-0.402163	-0.221292
gcgcccgctgatcctcctcgaggataaatatctattttcggctgacgtgacatcaataccactggcggttatacttatcacatcaccacgaattcattaaagaggagaaaggtaccatgagtaaaggagaagaactttt	170.254	1.77348	2.2311	-0.270339	-0.188684
gcgcccgctgatcctcctcgaggataaatatttatctctggcggtgttgacataaataccactggcggtgacattgagcacatcagcaggaattcattaaagaggagaaaggtaccatgagtaaaggagaagaactttt	105.017	1.09392	2.02126	-1.72757	-0.88872
agcgcccgctgatcctcctcgaggataaattttatctctggcgttattcacgtaaataccactcgcgttgatactgagcacatcatcaggaattcattaaagaggagaaaggtaccatgagtaaaggagaagaactttt	9.54696	0.0994475	0.979865	-2.9454	-2.35684
gcgcccgctgatcctcctcgaggataaatatttatcgctggcggtgttgacataaatgcctctggcggtgatgctgagcacatcagcaggaattcattaaagaggagaaaggtaccatgagtaaaggagaagaactttt	194.133	2.02222	2.2881	-1.37945	-0.676618
gcgcccgctgatcctcctcgaggataaatattgatctctggcggtgttgacataaataccactggcgatgttactgagcccatcagcatgaattcattaaagaggagaaaggtaccatgagtaaaggagaagaactttt	8	0.0833333	0.90309	-2.75944	-1.7879
gcgcccgctgatcctcctcgaggttaaatatttatctctgccactgttgtcataaataccattcgcggtgatcctgagctcataagctggaattcattaaagaggagaaaggtaccatgagtaaaggagaagaactttt	4.8	0.05	0.681241	-2.2781	-1.48551
gcgcccgctgatcctcctcgaggataaatatttatctctggctgtgttgacataaatgccactggcggtgatactgagcacatcagtacgaattcattaaagaggagaaaggtaccatgagtaaaggagaagaactttt	281.028	2.92737	2.44875	-0.544542	-0.249573
gcgcccgctgatcctcctcgaggatagatatgaatctctcgcggtgttgccataaataccactggcggtgatactgagcacatcaaccggaattcattaaagaggagaaaggtaccatgagtaaaggagaagaactttt	92.7821	0.96648	1.96746	-1.21953	-0.541422
gcgcccgctgatcctcctcgaggatatggatttatctctggcggtgttgcaatcaatcccactcgcggtaatattgagcacatcatctggaattcattaaagaggagaaaggtaccatgagtaaaggagaagaactttt	192.539	2.00562	2.28452	-2.88041	-0.969186
gcgcccgctgatcctcctcgaggatacacaattatctgtggcggatttgacttaaatacccctgactgtgatcctgagcacatccccaggaattcattaaagaggagaaaggtaccatgagtaaaggagaagaactttt	5.39326	0.0561798	0.731851	-1.28543	-1.0363
gcgcccgctgatcctcctcgagggtaaatatgtatctctggcggtgtagacataaatccccctggcggtgatattgaggacatcagcaggaattcattaaagaggagaaaggtaccatgagtaaaggagaagaactttt	7.01124	0.0730337	0.845795	-2.2129	-1.25462
gcgcccgctgatcctcctcgaggctaaatatatatctctggcggtgttgacataaatcccactggcggtgaaactacacacatcaacaggaattcattaaagaggagaaaggtaccatgagtaaaggagaagaactttt	222.742	2.32022	2.3478	-0.846899	-0.384156
gcgcccgctgatcctcctcgaggattaatatgaatctctggcggtattgacataaataccactggcggtgatactgagcccatcagccagaattcattaaagaggagaaaggtaccatgagtaaaggagaagaactttt	268.045	2.79213	2.42821	-0.560263	-0.259292
gcgcccgctgatcctcctcgaggatatatatttatctctggcggttttgacatatatacccctggcggtgatactgagcacatcagaaggaattcattaaagaggagaaaggtaccatgagtaaaggagaagaactttt	126.915	1.32203	2.10351	-0.963629	-0.50562
gcgcccgctgatcctcctcgaggataaatagttatttctggaggtgttgacataaagacaactggcggtgaaactgagcacatcatcaggaattcattaaagaggagaaaggtaccatgagtaaaggagaagaactttt	202.847	2.11299	2.30717	-0.930259	-0.440465
gcgcccgctgatcctcctcgaggataaatatttatctctggcggtgttgacataagaaccactggcggttatactgggcgtgtcagaacgaattcattaaagaggagaaaggtaccatgagtaaaggagaagaactttt	280.949	2.92655	2.44863	-0.00924337	-0.132628
gcgcccgctgatcctcctcgaggctcagtgtttatcgctggcggtgttgacataaataccactggcggtgatactgagcagatcagcacgaattcattaaagaggagaaaggtaccatgagtaaaggagaagaactttt	200.229	2.08571	2.30153	-0.544542	-0.249544
aaaagcgcccgctgatcctcctcgaggaaaaaaatatatctctggcggtgttgacatgactacctctggcagtgatactgagcacatcaacaggcattaaagaggagaaaggtaccatgagtaaaggagaagaactttt	279.771	2.91429	2.4468	-1.02601	-0.424707
gcgcccgctgatcctcctcgaggataaatatttatctctggcggggttgacataaatacctcgagcgatgattctgagcacgtctgcaggaattcattaaagaggagaaaggtaccatgagtaaaggagaagaactttt	209.554	2.18286	2.3213	-1.51564	-0.90477
gcgcccgctgatcctcctcgaggttagatatttatctctggcggtcttgccataaataccactggcggtgatactgagtacatcaccaggaattcattaaagaggagaaaggtaccatgagtaaaggagaagaactttt	118.491	1.23429	2.07369	-1.32833	-0.47885
gcgcccgctgatcctcctcgaggataaatatttatctctggcggtgttcagataaataccactggcggtgataatgagcacatcagcaggaattcattaaagaggagaaaggtaccatgagtaaaggagaagaactttt	6.03429	0.0628571	0.780626	-2.84915	-2.13766
gcgcccgctgatcctcctcgagggtacgtattaatttatggcggtcttcacataagtagcactggcggtgatactgagcacatcagcaggaattcattaaagaggagaaaggtaccatgagtaaaggagaagaactttt	14.8966	0.155172	1.17309	-2.36638	-1.46551
gcgcccgctgatcctcctcgaggacaaatatttatcactggcgctttagacgtaattaccaatggcggtcatactgtgcaattcaacaggaattcattaaagaggagaaaggtaccatgagtaaaggagaagaactttt	11.5862	0.12069	1.06394	-2.15824	-1.4994
agcgcccgctgatcctcctcgggataaatatttatctctgggggtgttaactcaaatacaactggcgttgatactgagcgcatcagcacgaattcattaaagaggagaaaggtaccatgagtaaaggagaagaactttt	11.0345	0.114943	1.04275	-3.00489	-2.65067
gcgcccgctgatcctcctcgaggataaataattatctctggcggtgttgacatacgtccgactggcggttatactgagcacatcagcaggaattcattaaagaggagaaaggtaccatgagtaaaggagaagaactttt	280.231	2.91908	2.44752	-0.00596659	-0.132416
gcgcccgctgatcctcctcgaggttaaatttttatcgctggcggtgttgacataaataccgctggcgttgatactgaacacatcccaaggaattcattaaagaggagaaaggtaccatgagtaaaggagaagaactttt	284.671	2.96532	2.45434	-0.692497	-0.309566
gcgcccgctgatcctcctcgaggataacgatttatcacggtcggtgttgacataaatacgacttgcggttatactgagcacatcagcaggaattcattaaagaggagaaaggtaccatgagtaaaggagaagaactttt	278.512	2.90116	2.44484	-0.00777679	-0.132743
gcgcccgctgatcctcctcgaggataaatatttatttctgccgccgttgacttaaatacaactggcggtgataatcagcacattaccacgaattcattaaagaggagaaaggtaccatgagtaaaggagaagaactttt	274.605	2.86047	2.43871	-0.696402	-0.338508
gcgcccgctgatcctcctcgaggataaatatgtatctctggcggtgttgacataaattccactggcagtgatactgagcacatcagcacgaattcattaaagaggagaaaggtaccatgagtaaaggagaagaactttt	285.767	2.97674	2.45601	-0.711682	-0.304231
gcgcccgctgatcctcctcgaggataaatttttaactctggcggtgttgaaataaataccccttgcggtgatactgaacacatcagcaagaattcattaaagaggagaaaggtaccatgagtaaaggagaagaactttt	174.698	1.81977	2.24229	-1.03998	-0.577781
gcgcccgctgatcctcctcgaggataaatctttatctctggtggtgttgacataaataccgctggcggtgagactgagcacagacgcaggaattcattaaagaggagaaaggtaccatgagtaaaggagaagaactttt	180.211	1.87719	2.25578	-1.20117	-0.513053
gcgcccgctgatcctcctcgaggataaatatttatctctggcggtgttgactcaaataccactggcggtgatactgagcagatcagcatgaattcattaaagaggagaaaggtaccatgagtaaaggagaagaactttt	202.667	2.11111	2.30678	-0.859639	-0.463323
gcgcccgctgatcctcctcgaggataaatatttatctctggctgtgttgacgtaaattccactggcggtgattttgggcacatgagcaggaattcattaaagaggagaaaggtaccatgagtaaaggagaagaactttt	13.4737	0.140351	1.12949	-2.29859	-1.41958
gcgcccgctgatcctcctcgaggataattatttgccgatagcggtgttgtcataaataccactcgcggtgatactgagcaaattagcatgaattcattaaagaggagaaaggtaccatgagtaaaggagaagaactttt	87.0175	0.906433	1.93961	-1.37595	-0.773152
gcgcccgctgatcctcctcgaggataaatttttagctctggcggtgttgacataaaaaccactggtggtgatactgagcacatcagcaagaattcattaaagaggagaaaggtaccatgagtaaaggagaagaactttt	248.471	2.58824	2.39527	-0.72799	-0.34498
gcgcccgctgatcctcctcgagggtaaatatttatctctggcggtgttgacataaataccactggctgtgattctgagcacatcagctggaattcattaaagaggagaaaggtaccatgagtaaaggagaagaactttt	184.094	1.91765	2.26504	-0.643064	-0.353464
gcgcccgctgatcctcctcgaggatatatatttatcactggctgtcttgacacaactaccattggaggcaatactgtgcacatcaacaagaattcattaaagaggagaaaggtaccatgagtaaaggagaagaactttt	212.894	2.21765	2.32816	-0.535754	-0.275459
gcgcccgctgatcctcctcgaggataaatatttatctctgacggtgttggcataaataccactggcggttatactgagtacaacagcaggaattcattaaagaggagaaaggtaccatgagtaaaggagaagaactttt	274.367	2.85799	2.43833	-0.20742	-0.198501
gcgcccgctgatcctcctcgaggataaatatttaactctggcgatgttgacagaaataccactggcggtgatactgagcacatcagtgcgaattcattaaagaggagaaaggtaccatgagtaaaggagaagaactttt	274.935	2.86391	2.43923	-0.640355	-0.389271
gcgcccgctgatcctcctcgaggataaatgtttatctctggcggggttgacaaaaagaccactggcggtgatactgagcacatcagcaggaattcattaaagaggagaaaggtaccatgagtaaaggagaagaactttt	282.888	2.94675	2.45161	-0.633436	-0.324952
gcgcccgctgatcctcctcgaggataaatatttatctatggcggtgttgacataaataccattgggtgtggtactgagcacaacagcaagaattcattaaagaggagaaaggtaccatgagtaaaggagaagaactttt	3.97633	0.0414201	0.599483	-3.21479	-1.69342
gcgcccgctgatcctcctcgaggattaatattaatctctggcggtgttgacataaataccactcgcggtgatactgagcacatcatcacgaattcattaaagaggagaaaggtaccatgagtaaaggagaagaactttt	205.065	2.13609	2.31189	-0.544542	-0.26907
gcgcccgctgatcctcctcgaggataaatatttatctctggcggtgttgacataaatacgactggtggtgatactgagcacatcagcaggaattcattaaagaggagaaaggtaccatgagtaaaggagaagaactttt	280.571	2.92262	2.44804	-0.72799	-0.344827
gcgcccgctgatcctcctcgaggataaagattaatctctggcggtcttgacataaaatccactggcggtgatactgagcacatatgcatgaattcattaaagaggagaaaggtaccatgagtaaaggagaagaactttt	283.429	2.95238	2.45244	-0.629651	-0.226157
gcgcccgctgatcctcctcgaggataaatatttatctctggcggtgttgacctaaataccaccggcggtgatactgagcacatcagctggaattcattaaagaggagaaaggtaccatgagtaaaggagaagaactttt	193.714	2.01786	2.28716	-1.07455	-0.483975
gcgcccgctgatcctcctcgaggataaatatttatctctgtcggtgttgacgtaagtaccgctggcggtgatactgagcacaccagcaggaattcattaaagaggagaaaggtaccatgagtaaaggagaagaactttt	278.857	2.90476	2.44538	-1.06717	-0.418531
gcgcccgctgatcctcctcgaggataaatatttagctctggcggtgttgacataaatacccctggctatgatcctgagcacatcttcatgaattcattaaagaggagaaaggtaccatgagtaaaggagaagaactttt	114.286	1.19048	2.05799	-1.19039	-0.592437
gcgcccgctgatcctcctcgaggataaatatttatctctggcgctgttgacataaataccactggcggttatactcaccacatccgtatgaattcattaaagaggagaaaggtaccatgagtaaaggagaagaactttt	282.857	2.94643	2.45157	-0.00996335	-0.133751
gcgcccgctgatcctcctcgaggataaatatttatctctggcgatgttgacataaataccactggcggtgatgctaagcccctcagcatgaattcattaaagaggagaaaggtaccatgagtaaaggagaagaactttt	189.126	1.97006	2.27675	-1.28814	-0.585805
gcgcccgctgatcctcctcgaggataaatacttatctgtggcggtgatgacataaataccactggccgggatactgagcacatcaccacgaattcattaaagaggagaaaggtaccatgagtaaaggagaagaactttt	1.1497	0.011976	0.0605847	-2.43425	-1.55275
gcgcccgctgatcctcctcgaggagaaatatttatctctggcggtgttgacataaataccactggcggtgatagtgagcacatcagcaagaattcattaaagaggagaaaggtaccatgagtaaaggagaagaactttt	184.527	1.92216	2.26606	-1.00332	-0.445151
gcgcccgctgatcctcctcgaggattaatatttatctctttcggtgttgtcattaatgcccctgacggtcccactgcccacatgcgcaggaattcattaaagaggagaaaggtaccatgagtaaaggagaagaactttt	5.78313	0.060241	0.762163	-4.37874	-2.8871
gcgcccgctgatcctcctcgaggataacagtttatctctggcggtgttggcataaatataactggcggtgatactgagcacatcagcatgaattcattaaagaggagaaaggtaccatgagtaaaggagaagaactttt	9.83133	0.10241	0.992612	-1.93368	-1.35828
gcgcccgctgatcctcctcgaggagaaatatttaactctggaggtgttgacttaaataccactgacggtgatacagagcacatcagcaggaattcattaaagaggagaaaggtaccatgagtaaaggagaagaactttt	8.09639	0.0843373	0.908291	-2.42997	-1.66653
gcgcccgctgatcctcctcgaggataaatatttatctctggcggtgtaaacctaaatgccactggcggttatactaagcacatcagcaggaattcattaaagaggagaaaggtaccatgagtaaaggagaagaactttt	105.831	1.10241	2.02461	-1.93785	-1.46668
gcgcccgctgatcctcctcgaggataaatatttatctctggcctcattgacaaaaataccactgggggtgatactgtgcaaatcatcaggaattcattaaagaggagaaaggtaccatgagtaaaggagaagaactttt	282.795	2.94578	2.45147	-0.70741	-0.340215
gcgcccgctgatcctcctcgaggataaatatttatgcctggctgtgttggaataaattcctctggcggtgatactgagcacatggtcaggaattcattaaagaggagaaaggtaccatgagtaaaggagaagaactttt	45.9636	0.478788	1.66241	-2.52972	-1.86604
gcgcccgctgatcctcctcgaggatggatatttaactctggccttgttgccataaataccactgacgctgatactgagcccctccgcaggaattcattaaagaggagaaaggtaccatgagtaaaggagaagaactttt	2.90909	0.030303	0.463757	-1.63433	-0.850556
gcgcccgctgatcctcctcgaggataaatatttatctctggcgctgttgacataaatacgactggcggtgatactgagcacatcagcaggaattcattaaagaggagaaaggtaccatgagtaaaggagaagaactttt	282.732	2.94512	2.45137	-0.544542	-0.249662
gcgcccgctgatcctcctcgagaataaatctgtatctctttcggtgttgacataaataccactggcggggatactaagcccatcagctggaattcattaaagaggagaaaggtaccatgagtaaaggagaagaactttt	286.244	2.98171	2.45674	-0.38477	-0.196253
agcgcccgctgatcctcctcgaggataaatcgtctctctggcggtgttgacataaataccacttgcggtgatactgcgcacatcagcaggaattcattaaagaggagaaaggtaccatgagtaaaggagaagaactttt	269.854	2.81098	2.43113	-0.544542	-0.249554
gcgcccgctgatcctcctcgaggatacttatttatctctggcggtgttgtaataaataccactggcggtgatactgagcacatcagcaagaattcattaaagaggagaaaggtaccatgagtaaaggagaagaactttt	96	1	1.98227	-1.96189	-1.41965
gcgcccgctgatcctcctcgaggataaatatctatctctgtcggtattgacatcactaccactggccttgataaccaccacatcagcaggaattcattaaagaggagaaaggtaccatgagtaaaggagaagaactttt	3.5122	0.0365854	0.545579	-3.08464	-2.13315
gcgcccgctgatcctcctcgaggatatatttttatctctggcggtgctgacataaatgctactggcggtgatactaaacacaccagcacgaattcattaaagaggagaaaggtaccatgagtaaaggagaagaactttt	93.0552	0.969325	1.96874	-2.56722	-1.64413
gcgcccgctgatcctcctcgaggataaatatttatctctggcagggttgagacaaattccacttgcattgacactgaggacatcagcaagaattcattaaagaggagaaaggtaccatgagtaaaggagaagaactttt	7.65644	0.0797546	0.884027	-2.82481	-1.8969
gcgcccgctgatcctcctcgaggatagatatttatttgtggcgggcgtgacataagatccactggcggtagtactgagcacatctgccggaattcattaaagaggagaaaggtaccatgagtaaaggagaagaactttt	8.83436	0.0920245	0.946175	-4.70243	-1.80669
gcgcccgctgatcctcctcgaggataactatttatctctggcggtgttgacataaataccactggcggggatactgagcacatcagcaggaattcattaaagaggagaaaggtaccatgagtaaaggagaagaactttt	281.521	2.93252	2.44951	-0.443569	-0.21756
gcgcccgctgatcctcctcgaggacaaatatttatctctggcggtgttgacataaataccactggcgatgatacttagcacctcaccaggaattcattaaagaggagaaaggtaccatgagtaaaggagaagaactttt	281.521	2.93252	2.44951	-0.722798	-0.376376
gcgcccgctgatcctcctcgaggataaatattcaactctggtggtgttgacctagataccactgccggtgatacttagcgcatctgcatgaattcattaaagaggagaaaggtaccatgagtaaaggagaagaactttt	179.043	1.86503	2.25296	-0.94802	-0.497697
gcgcccgctgatcctcctcgaggataaatatgaatcactggcggtgttgacataaattccactggcggtgatactgaggacatcagcatgaattcattaaagaggagaaaggtaccatgagtaaaggagaagaactttt	276.741	2.88272	2.44207	-0.544542	-0.249791
gcgcccgctgatcctcctcgaggataaacatttatctttggaggtgttgacacaaataccacctgcggtgatactgagcacatcagcatgaattcattaaagaggagaaaggtaccatgagtaaaggagaagaactttt	286.222	2.98148	2.4567	-0.688208	-0.359763
gcgcccgctgatcctcctcgaggataaatatttatctctggctgatttgccataaattttactgacggtgatactgagcccatcagcaagaattcattaaagaggagaaaggtaccatgagtaaaggagaagaactttt	7.11111	0.0740741	0.851937	-1.46608	-1.07325
gcgcccgctgatcctcctcgaggataaatatttatctctgccgatgatgcaacaaatacaactgcaagggatattgggcacttcagccagaattcattaaagaggagaaaggtaccatgagtaaaggagaagaactttt	10.7329	0.111801	1.03072	-4.06575	-3.28975
gcgcccgctgatcctcctcgaggataaatagttatctctggcggtgttggcatacattacactggcggtgatactgagcacattagcaggaattcattaaagaggagaaaggtaccatgagtaaaggagaagaactttt	8.9441	0.0931677	0.951537	-1.74473	-1.21002
gcgcccgctgatcctcctcgaggataaatatttacctttggcggtgttgacttaaattccactggcggtgatactgggcgcatcagcaggaattcattaaagaggagaaaggtaccatgagtaaaggagaagaactttt	274.882	2.86335	2.43915	-0.70141	-0.302894
gcgcccgctgatcctcctcgaggattaatatttatctctcgcggtgttgatataaataccacaggcggtgatactgagcacatcaacaggaattcattaaagaggagaaaggtaccatgagtaaaggagaagaactttt	106.137	1.10559	2.02587	-1.21783	-0.51599
gcgcccgctgatcctcctcgaggataaatatttgtctctggcggtgttgacataaataccactggcggtgatacagaccacaaccgcaggaattcattaaagaggagaaaggtaccatgagtaaaggagaagaactttt	10.1366	0.10559	1.00589	-2.31958	-1.46893
gcgcccgctgatcctcctcgaggataaatatttatctcaggcggtgttgacataaataccactggcggtggtactgagcacatcagcaggaattcattaaagaggagaaaggtaccatgagtaaaggagaagaactttt	2.98137	0.0310559	0.474415	-3.88965	-2.25486
gcgcccgctgatcctcctcgaggataaatgtctatcgctgtccgttttgacataaataccactggcggtgatactgagcacatcaacaagaattcattaaagaggagaaaggtaccatgagtaaaggagaagaactttt	73.9379	0.770186	1.86887	-0.99958	-0.57947
gcgcccgctgatcctcctcgaggataaatatttatctctgtcggtgttcacattaataccactggcggtgatactgcgcagatcagcatgaattcattaaagaggagaaaggtaccatgagtaaaggagaagaactttt	16.8	0.175	1.22531	-2.27615	-1.55505
gcgcccgctgatcctcctcgagggtaaatatttatctgtggcggcattgacataaataccactatcggtgaaactgggagcatccgcacgaattcattaaagaggagaaaggtaccatgagtaaaggagaagaactttt	283.2	2.95	2.45209	-0.86494	-0.37562
gcgcccgctgatcctcctcgaggataaatctttatctctggcggtgttgacataaatatcactggcggggatactgaccacaccagcaagaattcattaaagaggagaaaggtaccatgagtaaaggagaagaactttt	267	2.78125	2.42651	-0.443569	-0.217632
gcgcccgctgatcctcctcgaggataaatatttatctctggcggtgttgacataaaaaccactggctgtgatactgagcacatcaccaggaattcattaaagaggagaaaggtaccatgagtaaaggagaagaactttt	283.8	2.95625	2.45301	-0.244655	-0.179406
gcgcccgctgatcctcctcgaggatatatgtttaaccctggcggtgttgacgtagacacctctggcggtgatactgagcaaatcagccggaattcattaaagaggagaaaggtaccatgagtaaaggagaagaactttt	195	2.03125	2.29003	-1.10432	-0.467236
gcgcccgctgatcctcctcgaggataaatagttatctctggcggtgttgacatcaataccactgggggtgatattcagcacatcaggaggaattcattaaagaggagaaaggtaccatgagtaaaggagaagaactttt	115.8	1.20625	2.06371	-1.35989	-0.596462
gcgcccgctgatcctcctcgaggatgaaaatttagctctggcggtgttgagataaataccactggcggagatactgagcgcgtcagccggaattcattaaagaggagaaaggtaccatgagtaaaggagaagaactttt	88.7547	0.924528	1.94819	-1.66197	-0.812377
gcgcccgctgatcctcctcgaggataaatatttatatctggcgctgttgacataaacaccactgacggtgatactgaggacatcagacggaattcattaaagaggagaaaggtaccatgagtaaaggagaagaactttt	283.774	2.95597	2.45297	-0.478403	-0.253992
gcgcccgctgatcctcctcgaggataaatacttatctatcggggtgttaacactaataccactggcgttcatactgcgcacctcagcatgaattcattaaagaggagaaaggtaccatgagtaaaggagaagaactttt	9.66038	0.100629	0.984994	-2.4949	-2.08899
gcgcccgctgatcctcctcgaggataaatatttatttctggcgctgttgacataaattccactggcggtgatactgagcacatcagcacgaattcattaaagaggagaaaggtaccatgagtaaaggagaagaactttt	283.774	2.95597	2.45297	-0.544542	-0.247935
gcgcccgctgatcctcctcgaggataaagattaatcgctggcggtgttaacataaattcaactggcggtgataatgagcacaccagcaggaattcattaaagaggagaaaggtaccatgagtaaaggagaagaactttt	67.0189	0.698113	1.8262	-1.98727	-1.51648
gcgcccgctgatcctcctcgaggatacatctttatctctggcagggttgacctatatatcactggcggtgatactgagcacatcaacacgaattcattaaagaggagaaaggtaccatgagtaaaggagaagaactttt	186.532	1.94304	2.27075	-1.11798	-0.455024
gcgcccgctgatcctcctcgaggataagtatttatctctggcggtgttgacatgaatatcactggcggtgatactgaccacatcagcatgaattcattaaagaggagaaaggtaccatgagtaaaggagaagaactttt	272.81	2.84177	2.43586	-0.820407	-0.309917
gcgcccgctgatcctcctcgaggataaacattttcctatggcggtgttgacatagaatccactggcggtgatactgtgcacatcagcatgaattcattaaagaggagaaaggtaccatgagtaaaggagaagaactttt	281.316	2.93038	2.4492	-0.630661	-0.256301
gcgcccgctgatcctcctcgaggattaatatgtatctcaggcggtgttgacctaaataccgctggcggtcatcctgagtacatcagccggaattcattaaagaggagaaaggtaccatgagtaaaggagaagaactttt	76.557	0.797468	1.88398	-1.56244	-0.796992
gcgcccgctgatcctcctcgaggataaatatatatctctggcggtgttgacgtaaataccacttgcgctgatactgcgcacatcagcatgaattcattaaagaggagaaaggtaccatgagtaaaggagaagaactttt	181.063	1.88608	2.25783	-1.49393	-0.736847
gcgcccgctgatcctcctcgaggataaatttttatcactggcggtggtgacataaataccactggcggcgatactcataacatctgcaggaattcattaaagaggagaaaggtaccatgagtaaaggagaagaactttt	95.3924	0.993671	1.97951	-2.08237	-1.46402
gcgcccgctgatcctcctcgaggataaaaatttgtctctggcggtgttgacataaataccaccggcagagatactgagaacgtgagcaggaattcattaaagaggagaaaggtaccatgagtaaaggagaagaactttt	280.662	2.92357	2.44818	-0.83564	-0.354825
gcgcccgctgatcctcctcgaggataaatatttatctctggcggtgttgacataaataccactggcggtgatactgagcacttcagcaggaattcattaaagaggagaaaggtaccatgagtaaaggagaagaactttt	265.376	2.76433	2.42386	-0.544542	-0.249693
gcgcccgctgatcctcctcgaggatagctatttatatgtagcggtggttacatgaataccactggcggtgacactgagcacatcagcatgaattcattaaagaggagaaaggtaccatgagtaaaggagaagaactttt	7.94904	0.0828025	0.900315	-3.27019	-1.90262
gcgcccgctgatcctcctcgaggattaatatatatctctggcggtgttgacataaatatcactggcggtgatactgagcacttcagcgggaattcattaaagaggagaaaggtaccatgagtaaaggagaagaactttt	277.605	2.89172	2.44343	-0.544542	-0.257076
gcgcccgctgatcctcctcgaggataaatatttatctctggcggtgttgacataaatagcactggcggtgatacagagcacagcagcaggaattcattaaagaggagaaaggtaccatgagtaaaggagaagaactttt	6.11465	0.0636943	0.786372	-2.31958	-1.45116
gcgcccgctgatcctcctcgaggatagctattaatctctggccgtgttggcataaatacccctgggggtaatactcatcccatcagcatgaattcattaaagaggagaaaggtaccatgagtaaaggagaagaactttt	7.94904	0.0828025	0.900315	-1.98552	-1.47176
gcgcccgctgatcctcctcgaggataaatatataccgctagcagtgttgacataaacaccacaagcgatgatactgagcgcatcagcaggaattcattaaagaggagaaaggtaccatgagtaaaggagaagaactttt	285.554	2.97452	2.45569	-0.831869	-0.387629
gcgcccgctgatcctcctcgagcataaatatttatatctggcggtgttgacatagttgcaactggcggtgatactgggcacattagcaggaattcattaaagaggagaaaggtaccatgagtaaaggagaagaactttt	284.308	2.96154	2.45379	-0.579669	-0.255235
gcgcccgctgatcctcctcgaggatatatttttatctctggcgatgttgacatatgtaccactggtagtgatactgagcccatcaccaagaattcattaaagaggagaaaggtaccatgagtaaaggagaagaactttt	280	2.91667	2.44716	-0.945247	-0.359416
gcgcccgctgatcctcctcgaggataaatatgtatctctggcggtgttgaaataaacaccagtggcggtgagactgagcacatcagcaggaattcattaaagaggagaaaggtaccatgagtaaaggagaagaactttt	6.76923	0.0705128	0.830539	-1.78006	-1.08173
gcgcccgctgatcctcctcgaggatacatgtttatctgtggtggtgttggcataaatactactggcggtgatactgagcacatcagccggaattcattaaagaggagaaaggtaccatgagtaaaggagaagaactttt	9.23077	0.0961538	0.965238	-1.93368	-1.35325
gcgcccgctgatcctcctcgaggataaatatttatcactggcggtgttaacatgaacaacattggcggtgataataagcacatatgcaggaattcattaaagaggagaaaggtaccatgagtaaaggagaagaactttt	94.7692	0.987179	1.97667	-2.24012	-1.48928
gcgcccgctgatcctcctcgaggataggtatctatctctggtggtgttgacataaataccacttgcgggtatactgagcacatcagcatgaattcattaaagaggagaaaggtaccatgagtaaaggagaagaactttt	281.231	2.92949	2.44906	-0.00553346	-0.132309
gcgcccgctgatcctcctcgaggataaatatttatctctggcggtgtagacaagaatacctctcgcggtgatactgagcacatcgggaggaattcattaaagaggagaaaggtaccatgagtaaaggagaagaactttt	189.538	1.97436	2.2777	-1.90701	-1.0589
gcgcccgctgatcctcctcgaggataaatatttatctctggcggggttgacgtaaataccagtggcggttatgctgagcacttcagcaggaattcattaaagaggagaaaggtaccatgagtaaaggagaagaactttt	273.231	2.84615	2.43653	-0.236856	-0.173109
gcgcccgctgatcctcctcgaggatatatatttcactctggcggagtcgacataaataccactgtcggtgatacggagcacatcagctggaattcattaaagaggagaaaggtaccatgagtaaaggagaagaactttt	9.29032	0.0967742	0.968031	-3.93075	-2.51741
gcgcccgctgatcctcctcgagggtaaatatttatctctgcgggtgttgacataaataccactggcggtgagactgagaacatcataaggaattcattaaagaggagaaaggtaccatgagtaaaggagaagaactttt	221.729	2.30968	2.34582	-1.20117	-0.516073
gcgcccgctgatcctcctcgaggataaatatttatctctggcggtgttgtcagaagtaccactggcggagatactgagcacatcatcaggaattcattaaagaggagaaaggtaccatgagtaaaggagaagaactttt	101.574	1.05806	2.00678	-1.71948	-1.21275
gcgcccgctgatcctcctcgaggataaatatttatctttggcggtgttgaaataaataccattggcggtgatactgagcacgtcacccggaattcattaaagaggagaaaggtaccatgagtaaaggagaagaactttt	185.187	1.92903	2.26761	-1.03998	-0.573022
gcgcccgctgatcctcctcgagggtcaatatttatctttggcggtgttcacataaataccagtcgcggtgacactgagcacattagctggaattcattaaagaggagaaaggtaccatgagtaaaggagaagaactttt	16.1032	0.167742	1.20691	-2.8035	-2.07314
gcgcccgctgatcctcctcgaggataaatatttatctctggcagtgttgacataaataccactgtcggtgatactcagcacatcggcacgaattcattaaagaggagaaaggtaccatgagtaaaggagaagaactttt	283.665	2.95484	2.4528	-0.35154	-0.208949
gcgcccgctgatcctcctcgaggataaatttttacctctggcggtgttggcatagataccactggcggtgatactgagcgcatcagcaggaattcattaaagaggagaaaggtaccatgagtaaaggagaagaactttt	5.57419	0.0580645	0.746182	-2.04874	-1.41842
gcgcccgctgatcctcctcgaggatacatatttatctcttgcggtgttgacataaataccactggcagtgatactgagcacatcatcaggaattcattaaagaggagaaaggtaccatgagtaaaggagaagaactttt	275.613	2.87097	2.4403	-0.711682	-0.304365
gcgcccgctgatcctcctcgaggataaatatttatctctggcggtgttgacataagtaccagtggcggtgatcgtgaacacatcagcaggaattcattaaagaggagaaaggtaccatgagtaaaggagaagaactttt	92.9032	0.967742	1.96803	-1.95705	-1.01294
gcgcccgctgatcctcctcgaggattaatatttatgtctggcggtgttgacataagttccactggcggtgatactgagcacagcagcaggaattcattaaagaggagaaaggtaccatgagtaaaggagaagaactttt	284.26	2.96104	2.45372	-0.599998	-0.240861
gcgcccgctgatcctcctcgaggatacatatttatcgctggaggtgttgacataaatccgactggcggtgatactgatcactaccgctggaattcattaaagaggagaaaggtaccatgagtaaaggagaagaactttt	281.766	2.93506	2.44989	-0.544542	-0.249329
gcgcccgctgatcctcctcgaggttaaatattgatctctggaggtgttgacatatataccactgatggcgagcctgaggacatcagcatgaattcattaaagaggagaaaggtaccatgagtaaaggagaagaactttt	8.1039	0.0844156	0.908694	-2.16972	-1.2234
gcgcccgctgatcctcctcgaggataaatatgtatctctgtcagtgttgacataaataccactgacggtgtaactgcgaacatcagcatgaattcattaaagaggagaaaggtaccatgagtaaaggagaagaactttt	11.2208	0.116883	1.05002	-2.77709	-1.78072
gcgcccgctgatcctcctcgaggataaatatttatctcgggcagtgttgacataaataccactggcggtgatactgagcacatcccgaggaattcattaaagaggagaaaggtaccatgagtaaaggagaagaactttt	286.753	2.98701	2.45751	-0.544542	-0.249671
gcgcccgctgatcctcctcgaggataaatatttatctctgccagtcctgacataaatccctttgacggtgatactgagcacatacgcaggaattcattaaagaggagaaaggtaccatgagtaaaggagaagaactttt	1.24675	0.012987	0.0957805	-2.68198	-1.69008
gcgcccgctgatcctcctcgaggaagactattaatcactggcggtgttgatataaataccgctggcggtgatactgagcacaacagcaggaattcattaaagaggagaaaggtaccatgagtaaaggagaagaactttt	92.8831	0.967532	1.96794	-1.21783	-0.515799
gcgcccgctgatcctcctcgaggatctatatttatttctggcggtgtggacataaatacagctggcggtgatactgatcacatcaacaggaattcattaaagaggagaaaggtaccatgagtaaaggagaagaactttt	93.5065	0.974026	1.97084	-1.2447	-0.78396
gcgcccgctgatcctcctcgaggttaaatatttatctctggcggtattgacttaaattgcactggcggagatactgagcacatcagcaggaattcattaaagaggagaaaggtaccatgagtaaaggagaagaactttt	273.039	2.84416	2.43622	-0.843388	-0.377547
gcgcccgctgatcctcctcgaggatttatatttatctctggcggtgttggcataatcagcactgggggtgatactgagcacatcaacaggaattcattaaagaggagaaaggtaccatgagtaaaggagaagaactttt	26.1818	0.272727	1.418	-1.71393	-1.11786
gcgcccgctgatcctcctcgaggataaatatttatctctgtcagtgttgacataaataccactggcggtgatactgagcacatcagcatgaattcattaaagaggagaaaggtaccatgagtaaaggagaagaactttt	286.753	2.98701	2.45751	-0.544542	-0.249598
gcgcccgctgatcctcctcgaggataaatatttttctttggcggtgttgacataaataccactggcggtgatactgagcacagcagcatgaattcattaaagaggagaaaggtaccatgagtaaaggagaagaactttt	283.013	2.94805	2.45181	-0.544542	-0.249562
gcgcccgctgatcctcctcgaggataattatttatctctggcggtgttgacataaataccactggcgttgatactatgcacctcaacacgaattcattaaagaggagaaaggtaccatgagtaaaggagaagaactttt	281.725	2.93464	2.44983	-0.617957	-0.254576
gcgcccgctgatcctcctcgaggataaatattaatctctatccgtatttatatgtatacctctggcgatcatactaagcacttcagacagaattcattaaagaggagaaaggtaccatgagtaaaggagaagaactttt	9.41176	0.0980392	0.973671	-2.2704	-1.29898
gcgcccgctgatcctcctcgaggataaatatttatctttggcgctgttgacataaataccccttgcggtgatacagggcaaatgtgcaggaattcattaaagaggagaaaggtaccatgagtaaaggagaagaactttt	5.01961	0.0522876	0.70067	-2.31958	-1.46992
gcgcccgctgatcctcctcgaggataaatagtaatcgctggtggtgtttctcgaagtaccactggcgctgatcctgtgcacatcagcatgaattcattaaagaggagaaaggtaccatgagtaaaggagaagaactttt	10.0392	0.104575	1.0017	-5.15401	-3.18228
gcgcccgctgatcctcctcgaggataaatatttatctctggcggtcttgccacaaatacgactggcggttatagtgagcacatctgcaggaattcattaaagaggagaaaggtaccatgagtaaaggagaagaactttt	284.235	2.96078	2.45368	-0.260622	-0.171091
gcgcccgctgatcctcctcgaggataaatatatatctctgccggtgttgacctaaataccactggcggtgatactgagaacatcaccaagaattcattaaagaggagaaaggtaccatgagtaaaggagaagaactttt	172.549	1.79739	2.23691	-1.07455	-0.489167
gcgcccgctgatcctcctcgaggataactatttctcgctagcattattgacataaacaccactggcgttcatctttggcacatcagcaggaattcattaaagaggagaaaggtaccatgagtaaaggagaagaactttt	116.842	1.21711	2.0676	-1.69932	-1.00953
gcgcccgctgatcctcctcgaggttaaatatttatctctggctgtgttgacatagataccactggcggtgatactgagcacgccagcacgaattcattaaagaggagaaaggtaccatgagtaaaggagaagaactttt	284.211	2.96053	2.45364	-0.630661	-0.264175
gcgcccgctgatcctcctcgaggataactatttatctctggcggtgtttacattaataccactggcggtgacactgtgctcatcagcaggaattcattaaagaggagaaaggtaccatgagtaaaggagaagaactttt	85.2632	0.888158	1.93076	-2.01313	-1.17036
gcgcccgctgatcctcctcgaggatagatatttctctctggcggtgtggacataaataccactgacggtgatactgagctcatcagcaggaattcattaaagaggagaaaggtaccatgagtaaaggagaagaactttt	98.5263	1.02632	1.99355	-1.1551	-0.797256
gcgcccgctgatcctcctcgaggttaaatttttatctctggcggtgttggcataaatacccctgacggtgatactgagtacattagcaggaattcattaaagaggagaaaggtaccatgagtaaaggagaagaactttt	73.1126	0.761589	1.86399	-1.83927	-1.37764
agcgcccgctgatcctcctcgaggttaaatatttactctggcggtgttgacataaataccactggcggttatactgagcacatcaacaggaattcattaaagaggagaaaggtaccatgagtaaaggagaagaactttt	283.55	2.95364	2.45263	-0.00777679	-0.132918
gcgcccgctgatcctcctcgaggacaaatattgatctctggcggtgttgacataaataccactggcggtgatactgagcacgtcagcacgaattcattaaagaggagaaaggtaccatgagtaaaggagaagaactttt	271.47	2.82781	2.43372	-0.544542	-0.249955
gcgcccgctgatcctcctcgaggataaagatttatctctggcggtgttgacataagtaccactgtctgtgatactgaacccatcagaaagaattcattaaagaggagaaaggtaccatgagtaaaggagaagaactttt	286.08	2.98	2.45649	-0.130067	-0.148921
gcgcccgctgatcctcctcgaggataaacatttgtctttggcgatgttgacttatataccactcgcggtgataatgaaaacatcagcaggaattcattaaagaggagaaaggtaccatgagtaaaggagaagaactttt	282.88	2.94667	2.4516	-0.37381	-0.199284
gcgcccgctgatcctcctcgaggataaatttttatctctggcggtgttgacataaataccactggccgtgatactgagcacattagcaggaattcattaaagaggagaaaggtaccatgagtaaaggagaagaactttt	282.88	2.94667	2.4516	-0.806167	-0.331264
gcgcccgctgatcctcctcgaggataaaattttatctctggcggtttatacatagataccactggcgctcatactgagcacatcagcacgaattcattaaagaggagaaaggtaccatgagtaaaggagaagaactttt	7.04	0.0733333	0.847573	-3.1942	-2.41963
gcgcccgctgatcctcctcgaggatacataattatcgctggcggggttgacctaaataccactggcggtgatactgagcacgtcaccaggaattcattaaagaggagaaaggtaccatgagtaaaggagaagaactttt	185.6	1.93333	2.26858	-1.15519	-0.523009
gcgcccgctgatcctcctcgaggataaataattatctctggcggtgttgacataaataccactcgcggggatactgaggacatcatcaggaattcattaaagaggagaaaggtaccatgagtaaaggagaagaactttt	279.68	2.91333	2.44666	-0.443569	-0.218018
gcgcccgctgatcctcctcgagaataaatgtttacctctggcggagttgacacaaatgcaagtagcggtgatattgagcacatcaacaagaattcattaaagaggagaaaggtaccatgagtaaaggagaagaactttt	103.04	1.07333	2.01301	-1.11401	-0.680546
gcgcccgctgatcctcctcgaggataaatatttatctctgtcggtgttgacctatataccacgaacggtgctacttagcacatcagcacgaattcattaaagaggagaaaggtaccatgagtaaaggagaagaactttt	12.8	0.133333	1.10721	-3.56217	-2.39149
gcgcccgctgatcctcctcgaggataactagatatcgctggcggtgttgacataaataccactgccggtgaaacttagcgcatcagcaggaattcattaaagaggagaaaggtaccatgagtaaaggagaagaactttt	188.8	1.96667	2.276	-0.712986	-0.419747
gcgcccgctgatcctcctcgaggataaatatttatctctggcgctattgacatatataccccttacggtggtactgagcacatcagaaagaattcattaaagaggagaaaggtaccatgagtaaaggagaagaactttt	5.79866	0.0604027	0.763327	-3.77572	-2.13389
gcgcccgctgatcctcctcgaggataaatatttatctctggcagtgttaacataattaccactggcggtcatactgtgcccctcagcaggaattcattaaagaggagaaaggtaccatgagtaaaggagaagaactttt	84.4027	0.879195	1.92636	-1.94526	-1.39258
aaaagcgcccgctgatcctcctcgaggttaagtatttatctctatcggtgttgacataaataccactggcggttagagcaaatcagcaggaattcattaaagaggagaaaggtaccatgagtaaaggagaagaactttt	8.37584	0.0872483	0.923028	-1.64926	-0.812637
gcgcccgctgatcctcctcgaggataaatatttttctagggcgttgttgacataaataccactggcggtgatacagtgtacatcagcaggaattcattaaagaggagaaaggtaccatgagtaaaggagaagaactttt	193.289	2.01342	2.28621	-2.31958	-0.670655
agcgcccgctgatcctcctcgaggataattatttatctctgtcggtgatgccataaatagcactggcggtgatactgagcacattgcaggaattcattaaagaggagaaaggtaccatgagtaaaggagaagaactttt	6.44295	0.0671141	0.809085	-3.0421	-2.10546
gcgcccgctgatcctcctcgaggataaatatttatctctggcggtgttgaaataaataccactagcggtgatactgcgcacatcagccggaattcattaaagaggagaaaggtaccatgagtaaaggagaagaactttt	177.825	1.85235	2.24999	-1.03998	-0.573024
gcgcccgctgatcctcctcgaggatacttatttatagctggcggtgttgacataaataccactggcggtaatactgagcacattagctggaattcattaaagaggagaaaggtaccatgagtaaaggagaagaactttt	283.459	2.9527	2.45249	-0.617512	-0.278936
gcgcccgctgatcctcctcgaggataaatatttatcactggcggtgttgacatatatacaactgggggtgatactgaacacatcagcgggaattcattaaagaggagaaaggtaccatgagtaaaggagaagaactttt	284.757	2.96622	2.45447	-0.414392	-0.19191
gcgcccgctgatcctcctcgaggataaatatttatctctggcggtgtagacatacataccaatggccgtgatactgagcacatcagcctgaattcattaaagaggagaaaggtaccatgagtaaaggagaagaactttt	118.054	1.22973	2.07208	-1.6699	-0.885881
gcgcccgctgatcctcctcgaggataaatatatatctctggcggtgttgacatatataccactgccggtgacaatgagcacatcagcaggaattcattaaagaggagaaaggtaccatgagtaaaggagaagaactttt	279.568	2.91216	2.44649	-0.568762	-0.256506
gcgcccgctgatcctcctcgaggagaattatttatctctggcggtgttgacataaataccattggcggtcatagtcagtacaacagcaggaattcattaaagaggagaaaggtaccatgagtaaaggagaagaactttt	275.676	2.87162	2.4404	-0.747681	-0.372066
gcgcccgctgatcctcctcgaggataaatatttatctctggcggtgtggacataaataccactggcggtgagactgagcacatcaccacgaattcattaaagaggagaaaggtaccatgagtaaaggagaagaactttt	5.18919	0.0540541	0.715099	-1.99797	-1.35432
gcgcccgctgatcctcctcgaggataattatttatctttggcggtgttgtcataaatgccactggccgtgatactgagctcatcaacacgaattcattaaagaggagaaaggtaccatgagtaaaggagaagaactttt	92.7568	0.966216	1.96735	-1.69981	-0.992179
gcgcccgctgatcctcctcgaggataaatatttatttctggcgattttaacataaataccgctggcggttatgatgagcacatcagcaggaattcattaaagaggagaaaggtaccatgagtaaaggagaagaactttt	11.027	0.114865	1.04246	-1.37721	-1.14387
gcgcccgctgatcctcctcgaggataaatatttatctctggcggtgttgacataaataccacggccggtgatcctgagcacttgagcaggaattcattaaagaggagaaaggtaccatgagtaaaggagaagaactttt	197.838	2.06081	2.29631	-1.21873	-0.599509
gcgcccgctgatcctcctcgaggataaatatttatatctggcggtgttgacataaataccactggcggtgatactgagcacatcagcaggaattcattaaagaggagaaaggtaccatgagtaaaggagaagaactttt	278.204	2.89796	2.44436	-0.544542	-0.249875
gcgcccgctgatcctcctcgaggataaatatttatcccttgcggtgttgacaaacatcccacacgcggtgatactgaacacatcagctggaattcattaaagaggagaaaggtaccatgagtaaaggagaagaactttt	280.816	2.92517	2.44842	-0.437003	-0.280199
cgcccgctgatcctcctcgaggataaatatatatctttggctgtgttgacatacataccactggcggtgagaactgagaacatcagcacgaattcattaaagaggagaaaggtaccatgagtaaaggagaagaactttt	9.79592	0.102041	0.991045	-2.56607	-1.83
gcgcccgctgatcctcctcgaggataaatatttatctctgccggttttctcagaaatcccactgtcggcgatactgagcacatcagcaggaattcattaaagaggagaaaggtaccatgagtaaaggagaagaactttt	8.4898	0.0884354	0.928897	-3.3768	-3.10291
gcgcccgctgatcctcctcgaggataaatatttatctctggcggtgttgacataaaaaccactggcgttcatacagagcatatcatcaggaattcattaaagaggagaaaggtaccatgagtaaaggagaagaactttt	83.5918	0.870748	1.92216	-2.11173	-1.33199
gcgcccgctgatcctcctcgaggataaatgttgatctgtggcggtattgtcataaataccactggccgtgatcctgagcacattcgcgtgaattcattaaagaggagaaaggtaccatgagtaaaggagaagaactttt	3.26531	0.0340136	0.513924	-2.63244	-1.71442
gcgcccgctgatcctcctcgaggataaatatttgtctctggcggtgttgacatgaatacgactggcgctgctactgagcacatcagtatgaattcattaaagaggagaaaggtaccatgagtaaaggagaagaactttt	8.54794	0.0890411	0.931862	-4.06905	-2.58467
gcgcccgctgatcctcctcgaggataaatatttatatctggaggtgttgacatgaataccactgacggttataccgagcacatcagctggaattcattaaagaggagaaaggtaccatgagtaaaggagaagaactttt	176.877	1.84247	2.24767	-0.743013	-0.327794
gcgcccgctgatcctcctcgaggttaaatctttacgtctggcggtgttgacataagtaccactggcggtgatactgagcgcatcagcaggaattcattaaagaggagaaaggtaccatgagtaaaggagaagaactttt	266.301	2.77397	2.42537	-0.599998	-0.240982
gcgcccgctgatcctcctcgaggataaatatttatcgctggcggtgttgacataaatcccactgacggtgatactgggcgcaacagcatgaattcattaaagaggagaaaggtaccatgagtaaaggagaagaactttt	281.425	2.93151	2.44936	-0.478403	-0.253602
gcgcccgctgatcctcctcgaggataaatatttatctatggcggtgtcgtcataaataccacttgcgtcgagactgagcacgtcagctggaattcattaaagaggagaaaggtaccatgagtaaaggagaagaactttt	9.86301	0.10274	0.99401	-4.00504	-2.55474
gcgcccgctgatcctcctcgaggataaaaatttatctcaggcggtgttgacatagttagcacagccggtgatactgagcacatcaccaagaattcattaaagaggagaaaggtaccatgagtaaaggagaagaactttt	281.379	2.93103	2.44929	-0.490896	-0.246487
gcgcccgctgatcctcctcgaggataaatatttacctctggtgatgttgacataattaccactggcggttatactgtgcccatcagaaggaattcattaaagaggagaaaggtaccatgagtaaaggagaagaactttt	279.393	2.91034	2.44622	-0.00666057	-0.131801
gcgcccgctgatcctcctcgaggataaatattaatctctgttggtgttgacatcaatactactgtcagtgatactcagcacatcagcaggaattcattaaagaggagaaaggtaccatgagtaaaggagaagaactttt	288	3	2.45939	-0.706762	-0.429896
gcgcccgctgatcctcctcgaggagagatattcatcactggcggtgttgaccttaataccactggccgtgatactgagcacatacgcaggaattcattaaagaggagaaaggtaccatgagtaaaggagaagaactttt	113.876	1.18621	2.05643	-1.48462	-0.624322
gcgcccgctgatcctcctcgaggataagagtttatctcgggcggtgttgccataaataccagtggcggtgatactgagcacatcagcacgaattcattaaagaggagaaaggtaccatgagtaaaggagaagaactttt	101.959	1.06207	2.00842	-1.21953	-0.54572
cgcccgctgatcctcctcgagaataagtctttatctctggcggttgtgtacataattaccactagcgatgatacagagaacatcagcaggaattcattaaagaggagaaaggtaccatgagtaaaggagaagaactttt	6	0.0625	0.778151	-3.75882	-2.7748
gcgcccgctgatcctcctcgaggataaatattactctagcgcggtgttgacataaatactactggcagtgttactaagaatatcagccggaattcattaaagaggagaaaggtaccatgagtaaaggagaagaactttt	4	0.0416667	0.60206	-2.51945	-1.57716
gcgcccgctgatcctcctcgaggataattatatatctatgtcggtgttgaaataaaaaccactggcagttatactgagcacatcagcacgaattcattaaagaggagaaaggtaccatgagtaaaggagaagaactttt	264	2.75	2.4216	-0.0488831	-0.157576
gcgcccgctgatcctcctcgagaataaatatttatctctggcggtgttgacataaataccactggcggatatactgggcccatcagctggaattcattaaagaggagaaaggtaccatgagtaaaggagaagaactttt	286.667	2.98611	2.45738	-0.0109251	-0.133333
gcgcccgctgatcctcctcgaggctaaatatttatatctggcggtgttgacataaaaacctctggcggtgatcctgagaacatcagcaggaattcattaaagaggagaaaggtaccatgagtaaaggagaagaactttt	177.333	1.84722	2.24879	-1.33757	-0.624163
gcgcccgctgatcctcctcgaggataggtatgtatctctggcggtgttgacataactaccactcgcggtgaaactgagcacctcagcaagaattcattaaagaggagaaaggtaccatgagtaaaggagaagaactttt	120	1.25	2.07918	-0.943126	-0.466136
gcgcccgctgatcctcctcgaggataaatatttatgtctggtggggttggcataaaaaccactggcggtgatactcagctcatatgcaggaattcattaaagaggagaaaggtaccatgagtaaaggagaagaactttt	94.6667	0.986111	1.9762	-2.12789	-1.60772
gcgcccgctgatcctcctcgaggatgattatttctctctggcggtgttgacagaaataccactgtcggtgatattgagcacatgagcaggaattcattaaagaggagaaaggtaccatgagtaaaggagaagaactttt	265.175	2.76224	2.42353	-0.870511	-0.492889
gcgcccgctgatcctcctcgaggataaatacttatctctggcggtgtggacatatgtaccactggcggtgatactgagcaccccgacaggaattcattaaagaggagaaaggtaccatgagtaaaggagaagaactttt	100.699	1.04895	2.00303	-1.27837	-0.667523
gcgcccgctgatcctcctcgaggataaatatttatctctgctggtgttgacttaaataccactggcgggcatactgagcgcataagcaggaattcattaaagaggagaaaggtaccatgagtaaaggagaagaactttt	285.296	2.97183	2.4553	-0.327642	-0.193805
gcgcccgctgatcctcctcgaggataaatatttgtctcgggcggtgttgacaaaaatatcactggctttgatgctgagcacatcagcatgaattcattaaagaggagaaaggtaccatgagtaaaggagaagaactttt	101.408	1.05634	2.00607	-1.10458	-0.655429
gcgcccgctgatcctcctcgaggatatctatttatctctgacggtgttgacataaataccactggcggtgatactgagcacatcggccggaattcattaaagaggagaaaggtaccatgagtaaaggagaagaactttt	268.394	2.79577	2.42877	-0.544542	-0.249453
gcgcccgctgatcctcctcgaggataaatatttctctccggcggtgttgacataaattccacgggcagtgctactgagcacctccgcatgaattcattaaagaggagaaaggtaccatgagtaaaggagaagaactttt	4.73239	0.0492958	0.675081	-3.4106	-2.16606
gcgcccgctgatcctcctcgaggattaatagttatctctggcggtgttgatatagataccattggcggtgatactgagcacatcagcacgaattcattaaagaggagaaaggtaccatgagtaaaggagaagaactttt	92.6197	0.964789	1.9667	-1.32785	-0.550132
gcgcccgctgatcctcctcgaggataaataatgatctgtgtcggtgttgacatatagaccgctgacactgatactaaggacatcaacaagaattcattaaagaggagaaaggtaccatgagtaaaggagaagaactttt	201.532	2.09929	2.30434	-0.963602	-0.371056
cgcccgctgatcctcctcgaggataaatagttattctatggcggtgtcgcgataaataccactggctgtgatactgcgcacatccgcaggaattcattaaagaggagaaaggtaccatgagtaaaggagaagaactttt	7.48936	0.0780142	0.874445	-3.48385	-2.43524
gcgcccgctgatcctcctcgaggatacttatttatctcgggcggtgttgacataaatacccctgtccgtcatactgagcccctcaccaggaattcattaaagaggagaaaggtaccatgagtaaaggagaagaactttt	285.277	2.97163	2.45527	-0.261208	-0.170301
gcgcccgctgatcctcctcgaggataaatattctactctggcggtgttaacctaattaccactggcgcggatactgagcacatcagcatgaattcattaaagaggagaaaggtaccatgagtaaaggagaagaactttt	9.53191	0.0992908	0.97918	-2.75844	-2.05557
gcgcccgctgatcctcctcgaggataaagatttatctctggcggtgatgacttacataccactggcgatgatactgagcacatcaacatgaattcattaaagaggagaaaggtaccatgagtaaaggagaagaactttt	9.53191	0.0992908	0.97918	-2.62766	-1.9132
gcgcccgctgatcctcctcgaggttaaatatttctccctggcggtcttgacataaataccactggcggtactcctgaacatatcggccggaattcattaaagaggagaaaggtaccatgagtaaaggagaagaactttt	8.91429	0.0928571	0.950087	-4.32362	-1.70647
gcgcccgctgatcctcctcgaggataagcatttatctcaggcggtgttgacaaaaataccactaacggtgacactgagcacatcaacaagaattcattaaagaggagaaaggtaccatgagtaaaggagaagaactttt	199.543	2.07857	2.30004	-1.00922	-0.590794
gcgcccgctgatcctcctcgaggattaatatttaactctgacggtgttgacataaataccacaggcgctgatactgtgcccctcagcaggaattcattaaagaggagaaaggtaccatgagtaaaggagaagaactttt	283.886	2.95714	2.45314	-0.974551	-0.382565
aagcgcccgctgatcctcctcgaggataaatatttatctggcggtgttgacgtagataccactggcggtgctgctgagcacatcagcacgaattcattaaagaggagaaaggtaccatgagtaaaggagaagaactttt	2.05714	0.0214286	0.313264	-4.82363	-3.40797
gcgcccgctgatcctcctcgaggataaatatttatctctggcggtgctgacataaatagcacgggcggtgatactgagcacatcagccggaattcattaaagaggagaaaggtaccatgagtaaaggagaagaactttt	72.6857	0.757143	1.86145	-2.66275	-1.77853
gcgcccgctgatcctcctcgaggataaatatttatcactggcaatgttgacatacttaccactgtccatgatactgggcacatcctgaagaattcattaaagaggagaaaggtaccatgagtaaaggagaagaactttt	281.829	2.93571	2.44999	-0.563788	-0.284738
gcgcccgctgatcctcctcgaggatatatatttgtatctggggtttttgacataaataccactggcgctgatattgaacccaacagcaggaattcattaaagaggagaaaggtaccatgagtaaaggagaagaactttt	6.17143	0.0642857	0.790386	-2.1757	-1.44229
gcgcccgctgatcctcctcgaggataaatatctatctctggcggcgttgacaaatatagcaccggcaatgctactgagctcatcaccaagaattcattaaagaggagaaaggtaccatgagtaaaggagaagaactttt	7.54286	0.0785714	0.877536	-4.08182	-2.77126
gcgcccgctgatcctcctcgaggataaatatttatctctggcggtattgacataaataccactggcggtgataatgagcaactccgcaggaattcattaaagaggagaaaggtaccatgagtaaaggagaagaactttt	273.6	2.85	2.43712	-0.296343	-0.189838
gcgcccgctgatcctcctcgagggtaaatttttatatctggcggtcttgacataaatacctctggcggtgatactgagctccgcagcaggaattcattaaagaggagaaaggtaccatgagtaaaggagaagaactttt	283.856	2.95683	2.4531	-0.629651	-0.22788
gcgcccgctgatcctcctcgaggataaatatttatctctggtggtgttgacataaataccacttgcggtgattattcgcacatgagcaggaattcattaaagaggagaaaggtaccatgagtaaaggagaagaactttt	278.331	2.89928	2.44456	-0.611643	-0.371802
gcgcccgctgatcctcctcgaggacaaatatttatctctggcggtgtggaaaggcttaccactagggctgatactaagcacgtcagcaagaattcattaaagaggagaaaggtaccatgagtaaaggagaagaactttt	9.73913	0.101449	0.98852	-2.31727	-2.02638
gcgcccgctgatcctcctcgaggttaaatatttatctcgagctgtgttgacataaataccaccggcggtgatactgggcacatcagcaggaattcattaaagaggagaaaggtaccatgagtaaaggagaagaactttt	281.739	2.93478	2.44985	-0.544542	-0.249732
gcgcccgctgatcctcctcgaggataaatgcttatccctggcggtgttgacataaataccactgccggtgatgctgagcacgtcagctggaattcattaaagaggagaaaggtaccatgagtaaaggagaagaactttt	94.5985	0.985401	1.97588	-1.26001	-0.64653
gcgcccgctgatcctcctcgaggataaatttttagctctggcggtgttgccataaatatcactggcggtgattctgagcacatcagcaggaattcattaaagaggagaaaggtaccatgagtaaaggagaagaactttt	6.30657	0.0656934	0.799793	-1.85083	-1.13163
gcgcccgctgatcctcctcgaggataagtatttgtctttggcggtgttgacataaataccactggcggtaatactgagcacatcagcaggaattcattaaagaggagaaaggtaccatgagtaaaggagaagaactttt	264.175	2.75182	2.42189	-0.617512	-0.279257
gcgcccgctgatcctcctcgaggataaatattaatctctggcggtgttgacgcaaagaccactggcggtgatactgagcacatcagcaggaattcattaaagaggagaaaggtaccatgagtaaaggagaagaactttt	182.19	1.89781	2.26052	-1.17267	-0.648772
gcgcccgctgatcctcctcgaggataaatatatatctctggccgtgttgacataaataccgctggcggttatactgagcacatcagcaggaattcattaaagaggagaaaggtaccatgagtaaaggagaagaactttt	267.679	2.78832	2.42761	-0.00777679	-0.136126
gcgcccgctgatcctcctcgaggataaatatttatctctggcggtctagacctatataccactggcggtgatactgagcacatcagcaggaattcattaaagaggagaaaggtaccatgagtaaaggagaagaactttt	76.9412	0.801471	1.88616	-2.23355	-1.03463
gcgcccgctgatcctcctcgaggataaatatttgtctctggcggtgttgacataattaccactggcggtgttacttagcacatcagcatgaattcattaaagaggagaaaggtaccatgagtaaaggagaagaactttt	96.7059	1.00735	1.98545	-2.19848	-1.25858
gcgcccgctgatcctcctcgaggacaaatatttatctctggcggcgttgcaataaataccactggcggttatactgggcacatcagcatgaattcattaaagaggagaaaggtaccatgagtaaaggagaagaactttt	286.588	2.98529	2.45726	-0.284158	-0.19644
gcgcccgctgatcctcctcgaggttaaatatttatctctggcggtgatgacatgaatagcactggtggtgatactgagcacatcagcaggaattcattaaagaggagaaaggtaccatgagtaaaggagaagaactttt	14.1176	0.147059	1.14976	-2.83847	-1.94126
gcgcccgctgatcctcctcgaggatatatatttttctctggcagttttgacataaattcctctggcggtgatactgggcccatcagcacgaattcattaaagaggagaaaggtaccatgagtaaaggagaagaactttt	115.765	1.20588	2.06358	-0.99958	-0.578765
gcgcccgctgatcctcctcgaggataaagatttatctctggcggtgttgacataaataccactggcggtgatactgatcacatctgcatgaattcattaaagaggagaaaggtaccatgagtaaaggagaagaactttt	260.978	2.71852	2.4166	-0.544542	-0.249483
gcgcccgctgatcctcctcgaggatcaatatttatctctggcggtgttgacataaataccactgccggtgatactgcgcgcaccagccggaattcattaaagaggagaaaggtaccatgagtaaaggagaagaactttt	268.8	2.8	2.42943	-0.458723	-0.240408
gcgcccgctgatcctcctcgaggataaatatttatctctggcggtgatgacatagataccactggaggtgatactgaccacattaacaagaattcattaaagaggagaaaggtaccatgagtaaaggagaagaactttt	81.7778	0.851852	1.91264	-1.96633	-1.20891
gcgcccgctgatcctcctcgaggataaacaattatcgcatgcggtgttcacataaataccactggcggtgatactgagcacgtctgcaggaattcattaaagaggagaaaggtaccatgagtaaaggagaagaactttt	7.82222	0.0814815	0.89333	-2.17671	-1.60818
gcgcccgctgatcctcctcgaggataaatatttacctttggtggtggtgacataaatacatctggcggtgatactgagcacatcagtaggaattcattaaagaggagaaaggtaccatgagtaaaggagaagaactttt	98.1333	1.02222	1.99182	-2.00274	-1.27754
gcgcccgctgatcctcctcgaggagaaatatttatctctggcggtcttgggttaaataccactggcggtgatactgagcacatcagcaggaattcattaaagaggagaaaggtaccatgagtaaaggagaagaactttt	9.95556	0.103704	0.998065	-3.35481	-2.24138
gcgcccgctgatcctcctcgaggataaatttttttctctggcggtgttgacttaaataccactaccggtgatactgagcacatcagcaggaattcattaaagaggagaaaggtaccatgagtaaaggagaagaactttt	280.889	2.92593	2.44853	-0.603947	-0.299452
gcgcccgctgatcctcctcgaggataagtatttatctctggcgctgttgacatcaataccactggcggttatactgagcacaccagcaggaattcattaaagaggagaaaggtaccatgagtaaaggagaagaactttt	284.444	2.96296	2.454	-0.0152677	-0.134499
gcgcccgctgatcctcctcgagggttaatatttaactctggcggtcttgacataaataccactggcggtgatactgagcacattcccaggaattcattaaagaggagaaaggtaccatgagtaaaggagaagaactttt	267.378	2.78519	2.42713	-0.629651	-0.226115
gcgcccgctgatcctcctcgaggttaactatttacctgtggcgctgttgacataaataccgctgtcggtgatactgagcacatccgccggaattcattaaagaggagaaaggtaccatgagtaaaggagaagaactttt	283.022	2.94815	2.45182	-0.294604	-0.18022
gcgcccgctgatcctcctcgaggaaaaatatttaactctgccggtgttgacgtaaataccactggcggtgatactgagcacatccacaggaattcattaaagaggagaaaggtaccatgagtaaaggagaagaactttt	194.844	2.02963	2.28969	-0.998435	-0.439483
gcgcccgctgatcctcctcgaggataaatacttatctctggcggttttgtcataaataacactagcgacaatactcagcacatcagctggaattcattaaagaggagaaaggtaccatgagtaaaggagaagaactttt	12.8955	0.134328	1.11044	-2.4574	-2.04382
gcgcccgctgatcctcctcgaggttatatatttatctgtggcgctgttgacataaagactactgcagttgatactaagcacatcagcaggaattcattaaagaggagaaaggtaccatgagtaaaggagaagaactttt	280.119	2.91791	2.44734	-0.286423	-0.198155
gcgcccgctgatcctcctcgaggataaatatttatctccggcggcgttgacataaataccactggcggtgatactgagcacatcatcaagaattcattaaagaggagaaaggtaccatgagtaaaggagaagaactttt	279.403	2.91045	2.44623	-0.790304	-0.320887
gcgcccgctgatcctcctcgaggataaatatttacagctggtggtgttgacagaattaccaccggcggtgatactgggcacatcagcacgaattcattaaagaggagaaaggtaccatgagtaaaggagaagaactttt	274.388	2.85821	2.43837	-0.588998	-0.375306
gcgcccgctgatcctcctcgaggataaacatttatcgctggcgatgttgacataaataccccgggcggtgatactgaacacatcaccaagaattcattaaagaggagaaaggtaccatgagtaaaggagaagaactttt	277.895	2.89474	2.44388	-0.544542	-0.249649
gcgcccgctgatcctcctcgagaataaatatttatctcttggggtgttggcatcagtaccactggcagggttacagagcacatcagcatgaattcattaaagaggagaaaggtaccatgagtaaaggagaagaactttt	3.60902	0.037594	0.55739	-4.96304	-3.14045
gcgcccgctgatcctcctcgaggataaatatttagctctcgcggggttgacatacataccactggcggtgatactaagcacatccgcaggaattcattaaagaggagaaaggtaccatgagtaaaggagaagaactttt	285.835	2.97744	2.45611	-0.411491	-0.219805
gcgcccgctgatcctcctcgaggataaatatttatctctggcggtgttaacataaataccactgacggttaaactgaacacctccgcaggaattcattaaagaggagaaaggtaccatgagtaaaggagaagaactttt	126.316	1.31579	2.10146	-0.739954	-0.661398
gcgcccgctgatcctcctcgaggataaaaatttatctctggcggtgttgacataaataccactggcggggatactgagcacatccgcaggaattcattaaagaggagaaaggtaccatgagtaaaggagaagaactttt	286.556	2.98496	2.45721	-0.443569	-0.218669
gcgcccgctgatcctcctcgaggataaatatttatctctggcgttgttgacataaataccaccggcggtgatactgagcacatcagcaggaattcattaaagaggagaaaggtaccatgagtaaaggagaagaactttt	284.391	2.96241	2.45392	-0.544542	-0.24967
gcgcccgctgatcctcctcgaggataaatatttatgtctgccggtattgacataaataccactggccgtgatatggagcacatcagcaggaattcattaaagaggagaaaggtaccatgagtaaaggagaagaactttt	8.66165	0.0902256	0.937601	-3.88435	-2.17889
gcgcccgctgatcctcctcgaggataaatatttatctctggcggtgatgacataaataccactggtggggatactgagcacatcagcaggaattcattaaagaggagaaaggtaccatgagtaaaggagaagaactttt	25.4545	0.265152	1.40577	-2.3403	-1.58858
gcgcccgctgatcctcctcgaggataaataattatctatggcggggttgacatcaataccactgcatatgatactgatcacttcagcacgaattcattaaagaggagaaaggtaccatgagtaaaggagaagaactttt	284.364	2.96212	2.45387	-0.353386	-0.227035
gcgcccgctgatcctcctcgaggataaatatgtatctctggcggtgttgacataaataccactggcgggcatactgaggacatcagcacgaattcattaaagaggagaaaggtaccatgagtaaaggagaagaactttt	286.545	2.98485	2.45719	-0.230484	-0.17016
gcgcccgctgatcctcctcgaggttaaatatttatttctggcggtgttgacactcgtaccactgtcggtcatactgcgctcatcatcacgaattcattaaagaggagaaaggtaccatgagtaaaggagaagaactttt	282.909	2.94697	2.45165	-0.196154	-0.164514
gcgcccgctgatcctcctcgaggataaatatttatctcaggctgtgtttgcaaaaataccacctccgataaaactgagcacatcaaccggaattcattaaagaggagaaaggtaccatgagtaaaggagaagaactttt	3.66412	0.0381679	0.56397	-3.57308	-2.70292
gcgcccgctgatcctcctcgaggatatatatttacccctggcggtttagacctatataccactagctgtaatactgagcacatcagcaggaattcattaaagaggagaaaggtaccatgagtaaaggagaagaactttt	7.32824	0.0763359	0.865	-2.25291	-1.53146
gcgcccgctgatcctcctcgaggattaatatttatctctggcgatgtttacgtcaataatactggtagtgattatgagcacatcacctggaattcattaaagaggagaaaggtaccatgagtaaaggagaagaactttt	10.9924	0.114504	1.04109	-2.81216	-1.89914
gcgcccgctgatcctcctcgaggatatgtatttagctctggcggtggtgacataaataccactggcgctgacactgagcacatcagcaggaattcattaaagaggagaaaggtaccatgagtaaaggagaagaactttt	1.46565	0.0152672	0.16603	-3.15499	-2.21587
gcgcccgctgatcctcctcgaggataaatatttatctctggcgatattcacataaataccacttgctgtgatactgaccccatcagcacgaattcattaaagaggagaaaggtaccatgagtaaaggagaagaactttt	90.8702	0.946565	1.95842	-1.68494	-1.2438
gcgcccgctgatcctcctcgaggataaatatttatcgctgacagaatagacatgaataccactggcgttgatcctgagcacgtaagcaggaattcattaaagaggagaaaggtaccatgagtaaaggagaagaactttt	2.9313	0.0305344	0.46706	-2.80443	-1.81542
gcgcccgctgatcctcctcgaggataaatattcatctctgggggcgtagacataaataccactggcggtgatactgagcacatcagcaggaattcattaaagaggagaaaggtaccatgagtaaaggagaagaactttt	92.3359	0.961832	1.96537	-1.83972	-0.925395
gcgcccgctgatcctcctcgaggataattatttatctttgggggtgttgacataaataccactggcggtgctactgtgcccatcagcaagaattcattaaagaggagaaaggtaccatgagtaaaggagaagaactttt	99.6641	1.03817	1.99854	-3.19142	-1.17561
gcgcccgctgatcctcctcgaggataaatatttaactctggcggtgttgtcataaataccgctggcggtgatcctgagcacaacagcatgaattcattaaagaggagaaaggtaccatgagtaaaggagaagaactttt	10.9924	0.114504	1.04109	-2.2781	-1.50008
gcgcccgctgatcctcctcgaggataaatatttatctctggagtagttgatgtatataccactggcggtgatactgctcatatccggaggaattcattaaagaggagaaaggtaccatgagtaaaggagaagaactttt	96.7385	1.00769	1.9856	-1.51681	-0.743067
gcgcccgctgatcctcctcgaggatagatatttatctctgtcggtgttgacatatataccactgacggtgatccttagctcatcagcacgaattcattaaagaggagaaaggtaccatgagtaaaggagaagaactttt	213.415	2.22308	2.32923	-1.08736	-0.555831
gcgcccgctgatcctcctcgaggataaatatttatctctgccggtgttgacgtaactagctctggcagtgatactaagcacatcacccggaattcattaaagaggagaaaggtaccatgagtaaaggagaagaactttt	272.492	2.83846	2.43535	-1.12448	-0.495387
gcgcccgctgatcctcctcgaggataaatatttatctctggcggtgttgacataaataccactggcaatgaaactgagcacgtcacctggaattcattaaagaggagaaaggtaccatgagtaaaggagaagaactttt	186.092	1.93846	2.26973	-1.4742	-0.815973
gcgcccgctgatcctcctcgaggataaatatttatctttggcggttttgacacgaataccactggcgttgaaactgaccgcatcagcacgaattcattaaagaggagaaaggtaccatgagtaaaggagaagaactttt	6.64615	0.0692308	0.82257	-2.17004	-1.67913
gcgcccgctgatcctcctcgaggaaaaatatttatctctggcggtgttgacattaataccagtggcggtgatactgagcacatcagccggaattcattaaagaggagaaaggtaccatgagtaaaggagaagaactttt	284.308	2.96154	2.45379	-0.618299	-0.239797
gcgcccgctgatcctcctcgaggacaaatatttatctcaggcggggttgacataaataccactggcggtgatacttaggacatcaccaggaattcattaaagaggagaaaggtaccatgagtaaaggagaagaactttt	285.023	2.96899	2.45488	-0.513784	-0.267808
gcgcccgctgatcctcctcgaggataaatatttatctctggctggggtgaaataaataccactgccggtgatactgagcgcatcagcaggaattcattaaagaggagaaaggtaccatgagtaaaggagaagaactttt	8.93023	0.0930233	0.950863	-2.56133	-2.00952
gcgcccgctgatcctcctcgaggataaatatttatctctgtcggtgttgacataaataccactggcggtgttactgacaacatcagcaggaattcattaaagaggagaaaggtaccatgagtaaaggagaagaactttt	7.44186	0.0775194	0.871682	-2.39635	-1.48176
gcgcccgctgatcctcctcgaggatagatatttatttctggcggtgttgacataaatatccctggccgtgatactaagaacatcagcaagaattcattaaagaggagaaaggtaccatgagtaaaggagaagaactttt	267.163	2.78295	2.42678	-0.726831	-0.283485
gcgcccgctgatcctcctcgaggataaatatttatctctggaatagtttaccacaatagcattggcgctcgtgctgagtacatcagcatgaattcattaaagaggagaaaggtaccatgagtaaaggagaagaactttt	10.5	0.109375	1.02119	-3.58526	-2.47765
gcgcccgctgatcctcctcgaggataaaaatctatctctgacggtgttgacataaataccactggcggtgttacttatcacatcgtcaggaattcattaaagaggagaaaggtaccatgagtaaaggagaagaactttt	99.75	1.03906	1.99891	-2.26594	-1.29415
gcgcccgctgatcctcctcgaggataaatatttatctccgccggtgttgacataaataccactggcggtaatactgagcacatcagctggaattcattaaagaggagaaaggtaccatgagtaaaggagaagaactttt	283.5	2.95312	2.45255	-0.617512	-0.279103
gcgcccgctgatcctcctcgaggataaatatttatctgtggaggtgttaatataaataacactggcggtgatactgagatcagcagcaggaattcattaaagaggagaaaggtaccatgagtaaaggagaagaactttt	102.75	1.07031	2.01178	-2.28315	-1.65583
gcgcccgctgatcctcctcgaggataaatacttatctgtggcggtgttgacataaataactctagcggtgagtcttagcacataagcaggaattcattaaagaggagaaaggtaccatgagtaaaggagaagaactttt	87	0.90625	1.93952	-1.70276	-1.09188
gcgcccgctgatcctcctcgaggattaagatttatttctggcggtgttgacataaataccattcgcggtgatactgaccacatcgtccggaattcattaaagaggagaaaggtaccatgagtaaaggagaagaactttt	262.5	2.73438	2.41913	-0.544542	-0.249555
gcgcccgctgatcctcctcgaggataaatatttatctctggcggtgttgacataaatgccactggcgcagatactgagcacatcagcaagaattcattaaagaggagaaaggtaccatgagtaaaggagaagaactttt	276.75	2.88281	2.44209	-1.11015	-0.458177
gcgcccgctgatcctcctcgaggataaatatctatctctggacgagttgacataaataccactggcggtgatggtgagcacatcagaaggaattcattaaagaggagaaaggtaccatgagtaaaggagaagaactttt	9.07087	0.0944882	0.957649	-1.72741	-1.06212
gcgcccgctgatcctcctcgaggataaatatttatatctggcggtcttgacataaatacctcttgcggtgatactgagcacatcagcaggaattcattaaagaggagaaaggtaccatgagtaaaggagaagaactttt	281.197	2.92913	2.44901	-0.629651	-0.225953
gcgcccgctgatcctcctcgaggataaatatttctctctggcggtgttcccataattacctctggcggtgatactaagcacttcagcaggaattcattaaagaggagaaaggtaccatgagtaaaggagaagaactttt	98.2677	1.02362	1.99241	-2.80479	-2.1245
gcgcccgctgatcctcctcgaggataaatatctatctctggcggtgttgacataaatacccctggcggtgatactgagcacaccagcaggaattcattaaagaggagaaaggtaccatgagtaaaggagaagaactttt	281.953	2.93701	2.45018	-0.544542	-0.249529
gcgcccgctgatcctcctcgaggataaataggtatctccgggggtgttgacaataataccactggcggtaatactgagcacatctgcacgaattcattaaagaggagaaaggtaccatgagtaaaggagaagaactttt	281.953	2.93701	2.45018	-0.721591	-0.33358
gcgcccgctgatcctcctcgaggataaatattgagctatggcggtgtggacataaataccactggcggtgatactgagcacatcctcaagaattcattaaagaggagaaaggtaccatgagtaaaggagaagaactttt	1.51181	0.015748	0.179497	-1.2447	-0.786422
gcgcccgctgatcctcctcgaggatacatatttatgtctgacagtgttgacataaatacctctggcggtgatactgagcacaccagcaggaattcattaaagaggagaaaggtaccatgagtaaaggagaagaactttt	281.953	2.93701	2.45018	-0.544542	-0.24953
gcgcccgctgatcctcctcgaggataaatgtttatgtctggcggtgttgacataaataccactggcggaggtagtgagcacatcagcaggaattcattaaagaggagaaaggtaccatgagtaaaggagaagaactttt	5.33333	0.0555556	0.726999	-4.59813	-2.84835
gcgcccgctgatcctcctcgaggataaatatttgccgttggcggtattgacataaataccacttgcggtgatactgcgcacatcagcatgaattcattaaagaggagaaaggtaccatgagtaaaggagaagaactttt	286.476	2.98413	2.45709	-0.560263	-0.259087
gcgcccgctgatcctcctcgaggataaatatttatctctggcggtgttgacataaatacccctggcggtggtactgagcacatcagcacgaattcattaaagaggagaaaggtaccatgagtaaaggagaagaactttt	6.85714	0.0714286	0.836143	-3.88965	-2.25744
gcgcccgctgatcctcctcgaggataaatatttatctctggcggtcttgacatcaatgccactggcggtcatactgagcacatgggcaggaattcattaaagaggagaaaggtaccatgagtaaaggagaagaactttt	279.619	2.9127	2.44657	-0.54968	-0.193164
gcgcccgctgatcctcctcgaggataaatattgatctctggcggtgtacacatacataccagtggccgttattctgatcacatcagcaagaattcattaaagaggagaaaggtaccatgagtaaaggagaagaactttt	12.1905	0.126984	1.08602	-1.95106	-1.54727
gcgcccgctgatcctcctcgaggataaatatttatctctcgcggtgttgacataaattccaatggctgtgatacttagcccttcagcaggaattcattaaagaggagaaaggtaccatgagtaaaggagaagaactttt	280.381	2.92063	2.44775	-0.192983	-0.179876
gcgcccgctgatcctcctcgagcataaatatttatctctggcggtgttgacataattaccactggcggtgatactgagctcatcaacaagaattcattaaagaggagaaaggtaccatgagtaaaggagaagaactttt	194.286	2.02381	2.28844	-0.497162	-0.242142
gcgcccgctgatcctcctcgaggatcaatatttatccctggcggtgttgaaataaatagcactggcggtgaaactgagcacaccagcgtgaattcattaaagaggagaaaggtaccatgagtaaaggagaagaactttt	82.944	0.864	1.91878	-1.49014	-0.964842
gcgcccgctgatcctcctcgaggattaatttttatctctggcggtgttgacatcactaccactggcggtgatacttagcacatcaacaagaattcattaaagaggagaaaggtaccatgagtaaaggagaagaactttt	207.36	2.16	2.31672	-0.680509	-0.313003
gcgcccgctgatcctcctcgaggataaatatttatctctggcggtgttaacataaataccactcacagtgatactgagcacatcagcaggaattcattaaagaggagaaaggtaccatgagtaaaggagaagaactttt	22.272	0.232	1.34776	-2.53755	-1.64472
gcgcccgctgatcctcctcgaggataaatatttctctctggcggtattgacattattaccactggtggtgacactgcccacaccaacacgaattcattaaagaggagaaaggtaccatgagtaaaggagaagaactttt	265.728	2.768	2.42444	-1.34134	-0.634632
gcgcccgctgatcctcctcgaggaaaagtatttttccctgccggtgttgacataaataccactggcggtggtactgagcacatcagcaggaattcattaaagaggagaaaggtaccatgagtaaaggagaagaactttt	14.592	0.152	1.16411	-3.88965	-2.26152
gcgcccgctgatcctcctcgaggataattatttgtctctggcggtgttgacataaataccaccggcgttgatacagagcacatcagcaggaattcattaaagaggagaaaggtaccatgagtaaaggagaagaactttt	1	0	0	-2.51418	-1.66476
gcgcccgctgatcctcctcgaggataaatatttatctctggagctcttgacataaataccactggcggcgatatcgcacacttaagcaggaattcattaaagaggagaaaggtaccatgagtaaaggagaagaactttt	8.448	0.088	0.926754	-3.32173	-2.09323
gcgcccgctgatcctcctcgaggatatatatttatccctgggggtgttgacatagataccactggcggtgatactgagtacatcggcatgaattcattaaagaggagaaaggtaccatgagtaaaggagaagaactttt	286.452	2.98387	2.45705	-0.630661	-0.264056
gcgcccgctgatcctcctcgaggataaatattcatctcagacggtgttcacataaataccactggcagtgatactgagcacatcagcaggaattcattaaagaggagaaaggtaccatgagtaaaggagaagaactttt	10.8387	0.112903	1.03498	-2.39485	-1.79604
gcgcccgctgatcctcctcgaggatatatatttatctctggcggtgttgacattaataccacttacggtcgtactaagcacatcacccggaattcattaaagaggagaaaggtaccatgagtaaaggagaagaactttt	93.6774	0.975806	1.97163	-3.3939	-1.71833
gcgcccgctgatcctcctcgaggataactatttatctctcgcggtgttgacataaataccccgggcggtgttactgagcacataagcaggaattcattaaagaggagaaaggtaccatgagtaaaggagaagaactttt	44.9032	0.467742	1.65228	-2.39635	-1.47756
gcgcccgctgatcctcctcgaggataaatctttatctctggcggtgtagacatgaataccactgtcgtagagactgagcgcatcagcaagaattcattaaagaggagaaaggtaccatgagtaaaggagaagaactttt	8.51613	0.0887097	0.930242	-2.57758	-1.41581
gcgcccgctgatcctcctcgaggataaacatttatatctggcggtcgagacatatatgccactggaggtgatactgagctgatcagcatgaattcattaaagaggagaaaggtaccatgagtaaaggagaagaactttt	6.19355	0.0645161	0.79194	-2.79134	-1.68093
gcgcccgctgatcctcctcgaggataaatatttttctctggcggtgttaacataaatacccctggcggtgctgctgagcacatcaacaggaattcattaaagaggagaaaggtaccatgagtaaaggagaagaactttt	72.7742	0.758065	1.86198	-2.48085	-1.75356
gcgcccgctgatcctcctcgaggataaatatttatctctggcggtgttggcataagtaccacagggcgtcatatttatcacatcagcacgaattcattaaagaggagaaaggtaccatgagtaaaggagaagaactttt	78.0488	0.813008	1.89237	-2.34105	-1.63762
gcgcccgctgatcctcctcgaggataaatctttatatctggcggtgttgacataaataccactgtcggtgatactgagcacattagcaagaattcattaaagaggagaaaggtaccatgagtaaaggagaagaactttt	285.639	2.97541	2.45582	-0.294604	-0.181158
gcgcccgctgatcctcctcgaggataaatttttatctctggaggtgttgacttaaatacgactggcggtaatactgcacacctcagcaggaattcattaaagaggagaaaggtaccatgagtaaaggagaagaactttt	282.492	2.94262	2.45101	-0.782437	-0.357662
gcgcccgctgatcctcctcgaggataaatattcatcgctggcggtgttgacataaataccactgagggtgatacttagcacatcagcaggaattcattaaagaggagaaaggtaccatgagtaaaggagaagaactttt	276.197	2.87705	2.44122	-0.309425	-0.213387
gcgcccgctgatcctcctcgaggatagatattgctctctggcggtgttgacataaatactactggcggtgatactgagcacatctggcggaattcattaaagaggagaaaggtaccatgagtaaaggagaagaactttt	280.918	2.92623	2.44858	-0.544542	-0.249073
gcgcccgctgatcctcctcgaggataaatggttatctcttgtggtgttgacatatgtaccactggcggtgatactgagcacatccgcatgaattcattaaagaggagaaaggtaccatgagtaaaggagaagaactttt	280.918	2.92623	2.44858	-0.570295	-0.216879
gcgcccgctgatcctcctcgaggatgattaggtatatctggcggtgttgacataaatcccactgccggtgataccgaccacatcaacatgaattcattaaagaggagaaaggtaccatgagtaaaggagaagaactttt	7.08197	0.0737705	0.850154	-2.41938	-1.60013
gcgcccgctgatcctcctcgaggataaatatttatctctggcggtgttgacataaataacactggcggtgaaactgagcacatcaacaggaattcattaaagaggagaaaggtaccatgagtaaaggagaagaactttt	205.377	2.13934	2.31255	-0.930259	-0.440589
gcgcccgctgatcctcctcgaggataaatacttatccctgacgatgttgacataaataccactggaggtcatactgagcgcatcaccaggaattcattaaagaggagaaaggtaccatgagtaaaggagaagaactttt	281.705	2.93443	2.44979	-0.143185	-0.159115
gcgcccgctgatcctcctcgaggataaatatttatctctggctgtgttgacataaatagcactggcggttatactgagcacatcagcaagaattcattaaagaggagaaaggtaccatgagtaaaggagaagaactttt	252.59	2.63115	2.40242	-0.00777679	-0.132874
gcgcccgctgatcctcctcgaggataaatatagatctctggcggtgttgacataaatacaaattgcggttatactgagcacatcagcaggaattcattaaagaggagaaaggtaccatgagtaaaggagaagaactttt	283.279	2.95082	2.45221	-0.00777679	-0.137485
gcgcccgctgatcctcctcgaggatacatatttatctctggcggtgttgtcataaataccactagcggtgatactgagcacatcagcaggaattcattaaagaggagaaaggtaccatgagtaaaggagaagaactttt	107.016	1.11475	2.02945	-1.37595	-0.772269
gcgcccgctgatcctcctcgaggataaatatttatatctggcggtgttgccatgaataccactggcggtgatcctgagcacatcagcaggaattcattaaagaggagaaaggtaccatgagtaaaggagaagaactttt	2.38017	0.0247934	0.376607	-2.46314	-1.39627
gcgcccgctgatcctcctcgaggataaatattcattactggcggtattgacataaatactagtggcggtgatactaagtacttcagccagaattcattaaagaggagaaaggtaccatgagtaaaggagaagaactttt	283.24	2.95041	2.45215	-0.493034	-0.228586
gcgcccgctgatcctcctcgaggatatatatttatctctgacggtgttaccataaatagcattggtggttatactgaacacaacagcaggaattcattaaagaggagaaaggtaccatgagtaaaggagaagaactttt	183.273	1.90909	2.2631	-1.32534	-0.542522
gcgcccgctgatcctcctcgaggataaatatttatgtctggcggtgttgacataaataccactggcggtgatactgagcacttcagcaggaattcattaaagaggagaaaggtaccatgagtaaaggagaagaactttt	280.066	2.91736	2.44726	-0.544542	-0.249598
gcgcccgctgatcctcctcgaggataaatatttatcactggtggtgttgacgtaattaccacgggcggtggtactgagcacatcagcaggaattcattaaagaggagaaaggtaccatgagtaaaggagaagaactttt	11.9008	0.123967	1.07558	-4.37566	-2.71128
gcgcccgctgatcctcctcgaggataaattagtatctctggcgatgttgacgtaaataccactggctgttataatgaacagatcagcatgaattcattaaagaggagaaaggtaccatgagtaaaggagaagaactttt	268	2.79167	2.42813	-0.00314319	-0.132371
gcgcccgctgatcctcctcgaggataaatatttatctctggcggtgttgacttctataccactggtggtcatactgagcacatcatcatgaattcattaaagaggagaaaggtaccatgagtaaaggagaagaactttt	286.4	2.98333	2.45697	-0.776218	-0.304377
gcgcccgctgatcctcctcgaggataaatatttatctctgccggtgttgacataaataccattgtcggtcaaactatgcccctcagcaggaattcattaaagaggagaaaggtaccatgagtaaaggagaagaactttt	281.6	2.93333	2.44963	-0.283502	-0.185244
gcgcccgctgatcctcctcgaggctaagtatttacctctggcggtgttgacataaatgcctctggcggtaatactgaacacataaataggaattcattaaagaggagaaaggtaccatgagtaaaggagaagaactttt	277.6	2.89167	2.44342	-0.617512	-0.279467
gcgcccgctgatcctcctcgagtataaatgttcatctgtggcggtgttgacataattaccactggcggtgttactgagcacatcagcaagaattcattaaagaggagaaaggtaccatgagtaaaggagaagaactttt	4	0.0416667	0.60206	-2.3288	-1.42268
gcgcccgctgatcctcctcgaggagaaatgtttttctctggctgtgttgtcataaataccacgggcggtgatagtgagcacatcaaccggaattcattaaagaggagaaaggtaccatgagtaaaggagaagaactttt	1.6	0.0166667	0.20412	-1.92184	-1.22467
gcgcccgctgatcctcctcgagggtaagtatttatctctggcggtgatgacataaatacgaccggcggtgatactgagcacatcagcaggaattcattaaagaggagaaaggtaccatgagtaaaggagaagaactttt	13.6	0.141667	1.13354	-2.25025	-1.44272
gcgcccgctgatcctcctcgaggaaacatctttatctctggtggtgttgacatatataccactggcggtgatactgagcacatcagctagaattcattaaagaggagaaaggtaccatgagtaaaggagaagaactttt	277.513	2.89076	2.44328	-0.516241	-0.223263
gcgcccgctgatcctcctcgaggataaatagttatctctggcggtattgacataaatacctctggcggtgatactgagcgcatcaacaggaattcattaaagaggagaaaggtaccatgagtaaaggagaagaactttt	274.286	2.85714	2.4382	-0.560263	-0.259036
gcgcccgctgatcctcctcgaggatatatatttatctctggcggtgttgacattaataccccaggaggggatactgagcacatcagctagaattcattaaagaggagaaaggtaccatgagtaaaggagaagaactttt	281.546	2.93277	2.44955	-0.275466	-0.171632
gcgcccgctgatcctcctcgaggataaaagttaatctctggcggtgttgacaaaaatcccacttgcggttatactgtgctcatcggcaggaattcattaaagaggagaaaggtaccatgagtaaaggagaagaactttt	284.773	2.96639	2.4545	-0.00837559	-0.133095
gcgcccgctgatcctcctcgaggataaatatttatctctggcggtgttgacataagtaccactggcggtgatactgagcacagcaggaggaattcattaaagaggagaaaggtaccatgagtaaaggagaagaactttt	283.966	2.95798	2.45327	-0.599998	-0.240993
gcgcccgctgatcctcctcgaggataaatatttagcgcaggctgtgttgatataaataccataggcggtgattctgagaacattaccaggaattcattaaagaggagaaaggtaccatgagtaaaggagaagaactttt	3.22689	0.0336134	0.508784	-1.84904	-1.08978
gcgcccgctgatcctcctcgaggatagatatttatctctggatgtgatgacataaataccactggcggtcgtacggagcacatctccaagaattcattaaagaggagaaaggtaccatgagtaaaggagaagaactttt	8.87395	0.092437	0.948117	-3.76193	-1.91461
gcgcccgctgatcctcctcgaggataaatatttatctctggcggtgttgacataattgccactggcggtgataccgagcacttcatcaggaattcattaaagaggagaaaggtaccatgagtaaaggagaagaactttt	3.22689	0.0336134	0.508784	-2.4768	-1.60546
gcgcccgctgatcctcctcgaggataaatctttatctctggcggtgttgccattaataccactgcccgttatactgaccacaccaacaagaattcattaaagaggagaaaggtaccatgagtaaaggagaagaactttt	266.034	2.77119	2.42494	-0.0894256	-0.142631
gcgcccgctgatcctcctcgaggattaatatttatctctggtgatgttgacatcgataccactggcggtgatactgagcacttcaggcggaattcattaaagaggagaaaggtaccatgagtaaaggagaagaactttt	286.373	2.98305	2.45693	-0.873912	-0.314019
aaagcgcccgctgatcctcctggataaatttttttctctggcggtggagacataaatacgactggcggtgatagtgagcacataagcaggaattcattaaagaggagaaaggtaccatgagtaaaggagaagaactttt	1.62712	0.0169492	0.211419	-3.6777	-2.69765
gcgcccgctgatcctcctcgagggtatatatttatctctggcggtgttgacattgatatctctggcggtgatactgagcacttcagcaggaattcattaaagaggagaaaggtaccatgagtaaaggagaagaactttt	269.288	2.80508	2.43022	-0.709263	-0.253304
gcgcccgctgatcctcctcgaggataaatatttttctctggcgctattgacataaataccacttgcggtgatactgagtacatcagcaggaattcattaaagaggagaaaggtaccatgagtaaaggagaagaactttt	280.678	2.92373	2.44821	-0.560263	-0.259176
gcgcccgctgatcctcctcgaggataaatatttagctctagcggtgttgacatatataccactggcggtgatactgcccacgtaagcaggaattcattaaagaggagaaaggtaccatgagtaaaggagaagaactttt	283.077	2.94872	2.4519	-0.516241	-0.22389
gcgcccgctgatcctcctcgaggataagcatttatctctcgcggtgttgacataaataccactagcggtcatactgaggacataagcaggaattcattaaagaggagaaaggtaccatgagtaaaggagaagaactttt	283.077	2.94872	2.4519	-0.298096	-0.185522
gcgcccgctgatcctcctcgaggaaaaatatttatcactggcggggttgacataaataccactggcggtgatacagtgctcatcagcaggaattcattaaagaggagaaaggtaccatgagtaaaggagaagaactttt	215.795	2.24786	2.33404	-2.40656	-0.71737
gcgcccgctgatcctcctcgaggataaatatttaactctggcgttgttggcataaataccactggcggtgatactgagcacatcagcaggaattcattaaagaggagaaaggtaccatgagtaaaggagaagaactttt	12.3077	0.128205	1.09018	-1.93368	-1.36341
gcgcccgctgatcctcctcgaggataaatatttatctctggcggttatgacataaatacgaccggcggtaatactaagcacatcagccggaattcattaaagaggagaaaggtaccatgagtaaaggagaagaactttt	7.38462	0.0769231	0.868328	-2.80689	-2.16504
gcgcccgctgatcctcctcgaggataaatatttatctctggcggtgttgacctatttaccactggcggtgatactgatcccatcagccggaattcattaaagaggagaaaggtaccatgagtaaaggagaagaactttt	187.897	1.95726	2.27392	-0.976767	-0.406532
gcgcccgctgatcctcctcgaggataaatatctagctctggtggtgctaccatgcataccactccccgtgatactgccgaaatcagcacgaattcattaaagaggagaaaggtaccatgagtaaaggagaagaactttt	5.74359	0.0598291	0.759183	-2.96345	-2.14538
gcgcccgctgatcctcctcgaggataaatatttatctctggcggtgttgacatgaatatcactgacggtgattctgaggacatcaacacgaattcattaaagaggagaaaggtaccatgagtaaaggagaagaactttt	105.931	1.10345	2.02502	-1.32667	-0.734182
cgcccgctgatcctcctcgaggataaatatttaatctctggcggtgttgacataagtaccactgacggtgatatttagcacgtcagcatgaattcattaaagaggagaaaggtaccatgagtaaaggagaagaactttt	195.31	2.03448	2.29073	-0.986692	-0.481747
gcgcccgctgatcctcctcgaggataaatatttatttccggcggtgtaaacatagataccactggcggtgataatgagcacatcagcaggaattcattaaagaggagaaaggtaccatgagtaaaggagaagaactttt	6.62069	0.0689655	0.820903	-3.21917	-2.56133
gcgcccgctgatcctcctcgaggataaatatttatctctgtcggtgttgacaaaaataccactggcggtggtactgagcacctcagcatgaattcattaaagaggagaaaggtaccatgagtaaaggagaagaactttt	7.44828	0.0775862	0.872056	-3.92216	-2.37694
gcgcccgctgatcctcctcgaggataaatatttttctctggcggtggtgacataaataccactggcggtgatactgataacaacaactggaattcattaaagaggagaaaggtaccatgagtaaaggagaagaactttt	101.793	1.06034	2.00772	-2.00274	-1.26734
gcgcccgctgatcctcctcgaggatgaatatttatctctggcgttgttgacataaattcccctggtagttttcatgagcaccccatcaggaattcattaaagaggagaaaggtaccatgagtaaaggagaagaactttt	7.44828	0.0775862	0.872056	-1.22685	-0.60347
gcgcccgctgatcctcctcgaggataaatctttctctatggcggtgttgaaataaataccactggcggtgatactgagcacttcaaccagaattcattaaagaggagaaaggtaccatgagtaaaggagaagaactttt	179.478	1.86957	2.25401	-1.03998	-0.573982
gcgcccgctgatcctcctcgaggataaatatttatctctggcggtgctgacataaataccactggcgttgataccgagcacaacagcacgaattcattaaagaggagaaaggtaccatgagtaaaggagaagaactttt	5.84348	0.0608696	0.766671	-5.00175	-3.33734
gcgcccgctgatcctcctcgaggataagtatgtatcactggcgtcattggagttaatacctctgggggtgcaacacaccaaatcagcaggaattcattaaagaggagaaaggtaccatgagtaaaggagaagaactttt	3.33913	0.0347826	0.523633	-4.79234	-3.66001
gcgcccgctgatcctcctcgaggattaatatataactctggcgcggttgacataattaccactggcggtgatagtgagcgcttcagcaagaattcattaaagaggagaaaggtaccatgagtaaaggagaagaactttt	74.2956	0.773913	1.87096	-1.02093	-0.462669
gcgcccgctgatcctcctcgaggataaatatttatctctggcggggttgacacaaataccactggcggcgatactgcccacatcagcacgaattcattaaagaggagaaaggtaccatgagtaaaggagaagaactttt	280.487	2.92174	2.44791	-0.735751	-0.380358
gcgcccgctgatcctcctcgaggataaatattcatttctggcggtgttgacataaataccactggcagtgattctgaccacatctacaagaattcattaaagaggagaaaggtaccatgagtaaaggagaagaactttt	85.9826	0.895652	1.93441	-1.29276	-0.709741
gcgcccgctgatcctcctcgaggataaatatttatggctggcggtgttgcaattaataccactggcggtgataatgagcacatcagcaggaattcattaaagaggagaaaggtaccatgagtaaaggagaagaactttt	269.635	2.8087	2.43078	-1.47724	-0.766499
gcgcccgctgatcctcctcgaggactaatttttatatctggtggtatggacatgaataccactggcggtgatactgcgcacatcagcaggaattcattaaagaggagaaaggtaccatgagtaaaggagaagaactttt	114.365	1.1913	2.05829	-1.60267	-0.989125
agcgcccgctgatcctcctcgaggattaatatttatatctggggattttggcataaatagcactggcggggatactgagcacatatgccggattcattaaagaggagaaaggtaccatgagtaaaggagaagaactttt	5.84348	0.0608696	0.766671	-2.33684	-1.892
gcgcccgctgatcctcctcgaggataaatatttatctctggcggtgttgacataattaccattggcggtaattgtatgcacatcagcatgaattcattaaagaggagaaaggtaccatgagtaaaggagaagaactttt	201.183	2.09565	2.30359	-1.55767	-0.937549
gcgcccgctgatcctcctcgaggataaatatttatctctcactgtgttgacataaataccacttacggtgatactgagcacatcaccacgaattcattaaagaggagaaaggtaccatgagtaaaggagaagaactttt	282.157	2.93913	2.45049	-0.478403	-0.253705
gcgcccgctgatcctcctcgaggataaatatttatctcagtcggtcttgacataaataccgctggcggtgatactgagcacatcagcaggaattcattaaagaggagaaaggtaccatgagtaaaggagaagaactttt	285.474	2.97368	2.45557	-0.629651	-0.225812
gcgcccgctgatcctcctcgaggatctatatttatctctggcggggttgacataaatggcacgggcggtgatactgatctcatcagcacgaattcattaaagaggagaaaggtaccatgagtaaaggagaagaactttt	284.632	2.96491	2.45428	-0.608703	-0.266232
gcgcccgctgatcctcctcgaggacaaatatttatccatggcggacttgtcataaataccactggcggtgatactgaccacatctccgagaattcattaaagaggagaaaggtaccatgagtaaaggagaagaactttt	12.6316	0.131579	1.10146	-1.29381	-0.653511
gcgcccgctgatcctcctcgaggataaatatttatctatggctatgttgtcagaaataccactggcggtgatactgagctcatcagcaggaattcattaaagaggagaaaggtaccatgagtaaaggagaagaactttt	90.9474	0.947368	1.95879	-1.50009	-1.11997
gcgcccgctgatcctcctcgaggataaatatttatctctggcggtgttgacatcatttcctccggcgctgatactgagcgcatcagcaggaattcattaaagaggagaaaggtaccatgagtaaaggagaagaactttt	282.105	2.9386	2.45041	-1.18415	-0.455133
gcgcccgctgatcctcctcgaggataaatagttatctctggcggtgttgacataaataccactggcggtggtactgagcacatcagcaggaattcattaaagaggagaaaggtaccatgagtaaaggagaagaactttt	104.421	1.08772	2.01879	-3.88965	-2.25208
gcgcccgctgatcctcctcgaggatatatataaatctcacgcggtgttgacataaataccactgacggtgatactgaacacatcagcaggaattcattaaagaggagaaaggtaccatgagtaaaggagaagaactttt	278.737	2.90351	2.44519	-0.478403	-0.254155
gcgcccgctgatcctcctcgaggatatatgtttgactctggcggtgatggcataaataccactgacggtgatactgagcacaacacccggaattcattaaagaggagaaaggtaccatgagtaaaggagaagaactttt	7.57895	0.0789474	0.879609	-3.68222	-2.73213
gcgcccgctgatcctcctcgaggatcattatttatctctggcggtgttgacataaataccactggcagtgatactgagcacatcagcatgaattcattaaagaggagaaaggtaccatgagtaaaggagaagaactttt	286.316	2.98246	2.45685	-0.711682	-0.304605
gcgcccgctgatcctcctcgaggataaatatttatctctggcggcgttgacatatatacccctggcggtggtccacagctcataagcacgaattcattaaagaggagaaaggtaccatgagtaaaggagaagaactttt	8.49557	0.0884956	0.929193	-4.99374	-2.99551
gcgcccgctgatcctcctcgagggtgaatatttatctccggcggtgttgacataaataccactggcggtgatactgagtacactagcaggaattcattaaagaggagaaaggtaccatgagtaaaggagaagaactttt	275.257	2.86726	2.43974	-0.544542	-0.249764
gcgcccgctgatcctcctcgaggataaatatttatctctggcggtattgacataaataccactagctgggttactaagcacgtccacaagaattcattaaagaggagaaaggtaccatgagtaaaggagaagaactttt	112.991	1.17699	2.05304	-1.66155	-0.869655
cgcccgctgatcctcctcgaggataaatatatgtctctggcggtgatgacattaacaccactggcggtgtttactgcgcacaacagcaggaattcattaaagaggagaaaggtaccatgagtaaaggagaagaactttt	5.9469	0.0619469	0.774291	-3.38457	-1.58495
gcgcccgctgatcctcctcgaggaacagtatttatctctggcggtgttgacataaataccaccggcggtgatgctgagcacatctgcatgaattcattaaagaggagaaaggtaccatgagtaaaggagaagaactttt	92.6018	0.964602	1.96662	-1.37945	-0.676214
gcgcccgctgatcctcctcgagtataaatatttctctctggcggggttgaaataaataccactggcggtgagactgagcacatcagcaggaattcattaaagaggagaaaggtaccatgagtaaaggagaagaactttt	94.3009	0.982301	1.97452	-1.8661	-1.14107
gcgcccgctgatcctcctcgaggataaatattaatctctggcggtgttggcatatatagcactggcggtgatactgaacacatcagcaggaattcattaaagaggagaaaggtaccatgagtaaaggagaagaactttt	12.7434	0.132743	1.10528	-1.89403	-1.24975
gcgcccgctgatcctcctcgagaataatcatttatctgaggcggtgttgacataaaaaccaccggcggttattctgagcacatcacccggaattcattaaagaggagaaaggtaccatgagtaaaggagaagaactttt	284.602	2.9646	2.45424	-0.0338689	-0.139355
agcgcccgctgatcctcctcgaggataaatatttatctctgggggtgttgacacaaataccactggcggttatactgagcacatcagctgaattcattaaagaggagaaaggtaccatgagtaaaggagaagaactttt	288	3	2.45939	-0.0119853	-0.134529
gcgcccgctgatcctcctcgaggataaatatttatctctggctgtgttgacataaattccactggcggtgatactgagcgcaacagcatgaattcattaaagaggagaaaggtaccatgagtaaaggagaagaactttt	282.857	2.94643	2.45157	-0.544542	-0.248934
gcgcccgctgatcctcctcgaggataaatatttatctctggcggtgttgacataaataccactggccatgatactaaccacgtcagcaggaattcattaaagaggagaaaggtaccatgagtaaaggagaagaactttt	279.429	2.91071	2.44627	-1.04202	-0.441241
gcgcccgctgatcctcctcgaggataaatatttatctctgggggtgttggcataaataccactggcggtgataccgagcacatcggcaggaattcattaaagaggagaaaggtaccatgagtaaaggagaagaactttt	2.57143	0.0267857	0.410174	-4.07322	-3.11897
gcgcccgctgatcctcctcgagaattaatatgtatcgctggcgcggttgaactaaatgtcactgccggtgctactgaactcaactgcaggaattcattaaagaggagaaaggtaccatgagtaaaggagaagaactttt	6	0.0625	0.778151	-4.39062	-3.16605
gcgcccgctgatcctcctcgaggataaatatttatctttgtcggtgttgacataaatattactggaggtgatactgagcacatctgtaggaattcattaaagaggagaaaggtaccatgagtaaaggagaagaactttt	283.714	2.95536	2.45288	-0.299116	-0.193303
gcgcccgctgatcctcctcgaggataaatatgtatctcgggcggtgttgacatagataccactggcggtgatactgagcacatcggcatgaattcattaaagaggagaaaggtaccatgagtaaaggagaagaactttt	274.286	2.85714	2.4382	-0.630661	-0.264099
gcgcccgctgatcctcctcgaggatacatatttatctctggcggtgttgacataactaccagtggcggtgatactgagcacatcagtaggaattcattaaagaggagaaaggtaccatgagtaaaggagaagaactttt	281.143	2.92857	2.44893	-0.554989	-0.261766
gcgcccgctgatcctcctcgaggataaatatttatttctggcggtgttgacatacataccactggcggtgataccgagcacatcacctggaattcattaaagaggagaaaggtaccatgagtaaaggagaagaactttt	3.45946	0.036036	0.539008	-2.35338	-1.5565
gcgcccgctgatcctcctcgagtataaatatttatctctggcggtgttgtcaaaaataccactggcggtgatactgagcacataacgaggaattcattaaagaggagaaaggtaccatgagtaaaggagaagaactttt	124.541	1.2973	2.09531	-1.40714	-0.925394
gcgcccgctgatcctcctcgaggataaatatttatgtatggcggtgttggcataaataccactggcggtgatacggcgcagatgagcaggaattcattaaagaggagaaaggtaccatgagtaaaggagaagaactttt	9.51351	0.0990991	0.978341	-4.36693	-3.1261
gcgcccgctgatcctcctcgaggataagtgtctatctctggcgctgttgacctcaataccattggcggttatattgatcgcatccgcatgaattcattaaagaggagaaaggtaccatgagtaaaggagaagaactttt	281.081	2.92793	2.44883	-0.246513	-0.164715
gcgcccgctgatcctcctcgagaataactatttatctctggcggtggtgacataaataccactggcggggatactgagcacctcagccggaattcattaaagaggagaaaggtaccatgagtaaaggagaagaactttt	69.1892	0.720721	1.84004	-1.85558	-1.14046
gcgcccgctgatcctcctcgaggataagtatttatctctggcggcgttgacgtaaataccactggcggtgatcctgagcacattagcaggaattcattaaagaggagaaaggtaccatgagtaaaggagaagaactttt	8.64865	0.0900901	0.936948	-2.18876	-1.24951
gcgcccgctgatcctcctcgaggataaatatttatctgtggaggtgttgactttaataccactgacggtgatactgagtacatgagcgagaattcattaaagaggagaaaggtaccatgagtaaaggagaagaactttt	288	3	2.45939	-0.704925	-0.304505
gcgcccgctgatcctcctcgaggacatatatttatctctggcggtgttgacataagtaccactggcggtgagattgagcacatcaccaggaattcattaaagaggagaaaggtaccatgagtaaaggagaagaactttt	71.7838	0.747748	1.85603	-1.94541	-0.924587
gcgcccgctgatcctcctcgaggataaatatttatatctggcggtgtttacataaataccactggccttcttaatgagcacatgatctggaattcattaaagaggagaaaggtaccatgagtaaaggagaagaactttt	8.64865	0.0900901	0.936948	-2.97108	-2.04472
gcgcccgctgatcctcctcgaggataaacatttatctctggcggtgtcgacttaaatacctctcgcgctgatactgagcccatccttatgaattcattaaagaggagaaaggtaccatgagtaaaggagaagaactttt	6.91892	0.0720721	0.840038	-2.83939	-1.86332
gcgcccgctgatcctcctcgaggataaatatttatctcaggcggtgatgacataaataccactggcggtgatactgagcacccaagcaggaattcattaaagaggagaaaggtaccatgagtaaaggagaagaactttt	96	1	1.98227	-2.25025	-1.4429
gcgcccgctgatcctcctcgaggatacatatttaactctggcggtgttgacataaagaccactgtcgggcatactgagcacaccagcgtgaattcattaaagaggagaaaggtaccatgagtaaaggagaagaactttt	284.509	2.96364	2.4541	-0.104287	-0.146696
gcgcccgctgatcctcctcgaggataaatatttatctctggcggagttgccataaatacccctggcggtgatactgaacacatcagcaggaattcattaaagaggagaaaggtaccatgagtaaaggagaagaactttt	101.236	1.05455	2.00534	-1.03363	-0.512197
gcgcccgctgatcctcctcgaggatatatttttatctctggcagtgttgacatagataccactggcggtgataatgagcacatctgctggaattcattaaagaggagaaaggtaccatgagtaaaggagaagaactttt	280.073	2.91743	2.44727	-0.345595	-0.190771
gcgcccgctgatcctcctcgagtataaatattgatctctggcggtgttgacataaatagcacaggcggggataccgggcacatcagcacgaattcattaaagaggagaaaggtaccatgagtaaaggagaagaactttt	6.16514	0.0642202	0.789943	-2.39602	-1.49383
gcgcccgctgatcctcctcgaggataaatatttatctctggcggggttgacataaataccactggcgttgatacagagcacatcaacaggaattcattaaagaggagaaaggtaccatgagtaaaggagaagaactttt	2.6422	0.0275229	0.421966	-2.60129	-1.72572
gcgcccgctgatcctcctcgaggatatatatttatctctggcggtgttgacatatataacaatggcgatgctactgagcacatcatcacgaattcattaaagaggagaaaggtaccatgagtaaaggagaagaactttt	3.52294	0.0366972	0.546905	-3.51521	-2.01279
gcgcccgctgatcctcctcgaggataaatatttatctctggcggtgttgacaaaaataccactggcggagatactgatccactcagaaggaattcattaaagaggagaaaggtaccatgagtaaaggagaagaactttt	277.431	2.88991	2.44316	-0.681668	-0.386975
gcgcccgctgatcctcctcgaggataaatatttatctctgtcgctgttgacataaatagcactggcggtgataatgagcacctcagcaggaattcattaaagaggagaaaggtaccatgagtaaaggagaagaactttt	279.193	2.90826	2.4459	-0.285677	-0.183969
aaaagcgcccgctgatcctcctcgaggaaaaaaatatatctctggcggtgttgacatgaataccagaggcggtgatactgagcacatcaacaggcattaaagaggagaaaggtaccatgagtaaaggagaagaactttt	280.889	2.92593	2.44853	-0.820407	-0.312256
gcgcccgctgatcctcctcgaggataactatttatctctggcggtgttgacatatataccagtggcggtgatgcttcgcacatcagcacgaattcattaaagaggagaaaggtaccatgagtaaaggagaagaactttt	105.778	1.10185	2.02439	-1.21695	-0.596256
gcgcccgctgatcctcctcgaggatacatatttatctctgggggtgtcgtcataaataccactggcggtgatactgtgcacatcagcaggaattcattaaagaggagaaaggtaccatgagtaaaggagaagaactttt	11.5556	0.12037	1.06279	-3.06403	-2.19661
gcgcccgctgatcctcctcgaggataaatatttatctgtggcggtgttgacataaataccactggcggtgatattgagcacatcagcacgaattcattaaagaggagaaaggtaccatgagtaaaggagaagaactttt	196.444	2.0463	2.29324	-1.12426	-0.491465
gcgcccgctgatcctcctcgaggataaatattgatttctggcggtgttgacataaataccactggcggtgatactaagcacatcagcaggaattcattaaagaggagaaaggtaccatgagtaaaggagaagaactttt	264.889	2.75926	2.42306	-0.47833	-0.220987
gcgcccgctgatcctcctcgaggattaatatttatctctggcggggttgaaataattaccactggcggtgacactgagcacagcagaaagaattcattaaagaggagaaaggtaccatgagtaaaggagaagaactttt	104.972	1.09346	2.02107	-1.65665	-1.03782
gcgcccgctgatcctcctcgagggtaaatatttatctctggcggtgttgacataagtagcactggcggttatactgagcacatcagcaggaattcattaaagaggagaaaggtaccatgagtaaaggagaagaactttt	283.514	2.95327	2.45257	-0.00924337	-0.132608
gcgcccgctgatcctcctcgagggtaaatatttatctcggtcggtgttgacatatattacactcgcggtgataccgagcacatcatcacgaattcattaaagaggagaaaggtaccatgagtaaaggagaagaactttt	12.5607	0.130841	1.09902	-2.50442	-1.26011
gcgcccgctgatcctcctcgagggtaaaaatttatctctggcggtgttgacatacagcccacttgcggtcatacttagcacatcagcaggaattcattaaagaggagaaaggtaccatgagtaaaggagaagaactttt	286.206	2.98131	2.45668	-0.167073	-0.178401
gcgcccgctgatcctcctcgaggataaatatttatctctgtcggtgatgacatatataccacgggaggtgatagtgatcacatcaccaggaattcattaaagaggagaaaggtaccatgagtaaaggagaagaactttt	11.6636	0.121495	1.06683	-2.36642	-1.51617
gcgcccgctgatcctcctcgaggataaatatttacctctggcggtgttgacataaatcccattggcggtgatacttcgcacatcagcaggaattcattaaagaggagaaaggtaccatgagtaaaggagaagaactttt	275.439	2.86916	2.44003	-0.455105	-0.251089
gcgcccgctgatcctcctcgaggatatatatttatcttgggcggtgttgacctaaataccactggcgctgatcctgagcgcatcagcaggaattcattaaagaggagaaaggtaccatgagtaaaggagaagaactttt	3.58878	0.0373832	0.554947	-2.48357	-1.49156
gcgcccgctgatcctcctcgaggataaaaattcatctctggcggtgttaacttagataccactggcggtaatactgagcacatcagcaggaattcattaaagaggagaaaggtaccatgagtaaaggagaagaactttt	4.48598	0.046729	0.651857	-2.83504	-2.26442
gcgcccgctgatcctcctcgaggataaatattaatctctggcggtattgacatcactaccactggcggtgttactgatcacatcagcacgaattcattaaagaggagaaaggtaccatgagtaaaggagaagaactttt	16.1495	0.168224	1.20816	-2.72855	-1.71723
gcgcccgctgatcctcctcgaggataaatatttatctctggcggtgttgacataaatcccaattgaggggatactgagaccatcagcaagaattcattaaagaggagaaaggtaccatgagtaaaggagaagaactttt	273.645	2.85047	2.43719	-0.23133	-0.175894
gcgcccgctgatcctcctcgaggataaatatttatcgctggcggtgttcacctaaataccactggaggtgatagtgtgcacatcagcaggaattcattaaagaggagaaaggtaccatgagtaaaggagaagaactttt	8.07477	0.0841121	0.90713	-2.9689	-2.39066
gcgcccgctgatcctcctcgaggatacagatatttctctggaggtgatgacataaatatcactggccgtgatactgagcacatcagcaggaattcattaaagaggagaaaggtaccatgagtaaaggagaagaactttt	14.4906	0.150943	1.16109	-2.58271	-1.69834
gcgcccgctgatcctcctcgaggataaaaatttgtctctggcggtgttgacttaaatacttctgacggtgatacttaggacatcagcaggaattcattaaagaggagaaaggtaccatgagtaaaggagaagaactttt	283.472	2.95283	2.45251	-0.530218	-0.317856
gcgcccgctgatcctcctcgaggataaatatttgtctctggcggtgttaacatgaataccactggcggtgatactgagcacatcatcaggaattcattaaagaggagaaaggtaccatgagtaaaggagaagaactttt	17.2075	0.179245	1.23572	-2.71962	-1.70989
gcgcccgctgatcctcctcgaggataaatatttatctctggaggtgttgacttaaatacgactggcggtaatactgcacacctcagcaggaattcattaaagaggagaaaggtaccatgagtaaaggagaagaactttt	277.132	2.88679	2.44269	-0.782437	-0.357634
gcgcccgctgatcctcctcgaggataattatttatgtctggcggtgttgacataaataccactggcggtgatactgagcacatcagcaggaattcattaaagaggagaaaggtaccatgagtaaaggagaagaactttt	273.509	2.84906	2.43697	-0.544542	-0.249761
gcgcccgctgatcctcctcgaggataaatatttatctctgccagtgttgacataaataccactgtcggtgatccttatcacatccacaggaattcattaaagaggagaaaggtaccatgagtaaaggagaagaactttt	283.472	2.95283	2.45251	-0.842013	-0.391823
gcgcccgctgatcctcctcgaggataaatatttatatctggctgtcttgacctacataccactggcggtgatagtgaacaaatccgcacgaattcattaaagaggagaaaggtaccatgagtaaaggagaagaactttt	102.34	1.06604	2.01004	-1.5318	-0.712891
gcgcccgctgatcctcctcgaggataattatttatctctggcggttttgacataagtgccactggccatgacactgagcacatcaacaggaattcattaaagaggagaaaggtaccatgagtaaaggagaagaactttt	7.24528	0.0754717	0.860055	-2.35831	-1.58146
gcgcccgctgatcctcctcgaggataaatatttatcactgccggcgttgccataaataccactggcggtgatactgagcacatcagtacgaattcattaaagaggagaaaggtaccatgagtaaaggagaagaactttt	96	1	1.98227	-1.52072	-0.706887
gcgcccgctgatcctcctcgaggataaatatttatctctgacgcgtttgacataaccaccgctgtaggtgctacagagctcatcagcatgaattcattaaagaggagaaaggtaccatgagtaaaggagaagaactttt	2.74286	0.0285714	0.438203	-4.95312	-2.84843
gcgcccgctgatcctcctcgaggataaatatttctcgttgtcggtgttgccataattaacactgacggtgatgctgagcagaccagcaggaattcattaaagaggagaaaggtaccatgagtaaaggagaagaactttt	4.57143	0.047619	0.660052	-1.99575	-1.25111
gcgcccgctgatcctcctcgagaataaatatttatctctggcggtgtttacataaatactactggcggtgatactgggcccctcagccggaattcattaaagaggagaaaggtaccatgagtaaaggagaagaactttt	170.971	1.78095	2.23292	-1.30207	-0.731027
gcgcccgctgatcctcctcgaggatatatatttatctctggccgtgttgacataaatacgactcggggtgatactgagcacatcagcaggaattcattaaagaggagaaaggtaccatgagtaaaggagaagaactttt	283.429	2.95238	2.45244	-0.439509	-0.209544
gcgcccgctgatcctcctcgaggataaatatttatccctggcggtgttggcataaataccactggcggtgttactgagcactacagcaggaattcattaaagaggagaaaggtaccatgagtaaaggagaagaactttt	9.14286	0.0952381	0.961082	-3.92464	-3.03583
gcgcccgctgatcctcctcgaggataaatctttatctcttacggtgttgacataattagcactagagttgatactgagctcatcagtaggaattcattaaagaggagaaaggtaccatgagtaaaggagaagaactttt	287.086	2.99048	2.45801	-0.367248	-0.221135
gcgcccgctgatcctcctcgaggataaatttttatctctggcggtgttgacataaatacgactggcggtgatactgagcacatcggcatgaattcattaaagaggagaaaggtaccatgagtaaaggagaagaactttt	278.857	2.90476	2.44538	-0.544542	-0.250464
gcgcccgctgatcctcctcgaggataaatatttatccctggcggtgttgacataaataccgctggcggtgatactgagcacatcagcacgaattcattaaagaggagaaaggtaccatgagtaaaggagaagaactttt	283.429	2.95238	2.45244	-0.544542	-0.249651
agcgcccgctgatcctcctcgggatgaatatttatcgctggcggtgttgacataaatacccctggcggtgatactgatcacgtcagctagaattcattaaagaggagaaaggtaccatgagtaaaggagaagaactttt	280.615	2.92308	2.44811	-0.544542	-0.2493
gcgcccgctgatcctcctcgaggataaatatttatctctggcggtggtgacataaataccactggaggtgagactgagcacatcgctacgaattcattaaagaggagaaaggtaccatgagtaaaggagaagaactttt	7.38462	0.0769231	0.868328	-2.37215	-1.60432
cgcccgctgatcctcctcgaggataaagatttatctctggcggtgttgacatacataccactcgcggtgatactgacccctttcagcgggaattcattaaagaggagaaaggtaccatgagtaaaggagaagaactttt	262.154	2.73077	2.41856	-0.416659	-0.23349
gcgcccgctgatcctcctcgaggataaatatttatctctggcggtattgacctaaataccactggcggtgattcttagcacatcaccaggaattcattaaagaggagaaaggtaccatgagtaaaggagaagaactttt	88.6154	0.923077	1.94751	-1.5906	-1.0823
gcgcccgctgatcctcctcgaggataaatattcatctctggcagtggtgacgtaaataccactcgcggtcatactgcggacatcagcatgaattcattaaagaggagaaaggtaccatgagtaaaggagaagaactttt	5.53846	0.0576923	0.743389	-2.15089	-1.41135
gcgcccgctgatcctcctcgaggataaatatttatctctgcgggtgttgacataaataccactggcggtgatactgagcacatcagcaagaattcattaaagaggagaaaggtaccatgagtaaaggagaagaactttt	279.692	2.91346	2.44668	-0.544542	-0.249691
gcgcccgctgatcctcctcgaggataaatattgatctctggcggtgttgacataaataccagtggcggtgttactgagctcatcaacaggaattcattaaagaggagaaaggtaccatgagtaaaggagaagaactttt	20.3077	0.211538	1.30766	-2.39635	-1.47056
gcgcccgctgatcctcctcgaggataagtatttatctctggcggagttgacataaataccacatgcggtgatactgagcacattagcaagaattcattaaagaggagaaaggtaccatgagtaaaggagaagaactttt	286.154	2.98077	2.4566	-0.410937	-0.237786
gcgcccgctgatcctcctcgaggataaatatttatttatgtcggtgttgacataaataccacttgcggtgatactgagcacatcaccacgaattcattaaagaggagaaaggtaccatgagtaaaggagaagaactttt	286.154	2.98077	2.4566	-0.544542	-0.249743
gcgcccgctgatcctcctcgaggataaatatttatctctggcggggttgagataaataccactggcggtcatactgagcacatcacctcgaattcattaaagaggagaaaggtaccatgagtaaaggagaagaactttt	67.3846	0.701923	1.82856	-1.21347	-0.503636
gcgcccgctgatcctcctcgaggataaatgtttgactctggcggtgttgccatgaataccactggcgttgatcctgagtgcgtcaacacgaattcattaaagaggagaaaggtaccatgagtaaaggagaagaactttt	1.84615	0.0192308	0.266268	-2.65795	-1.58416
gcgcccgctgatcctcctcgaggatcaatatttatctctcgcgtgctttaccttcataccactggcggttatactgagcacctacgcaggaattcattaaagaggagaaaggtaccatgagtaaaggagaagaactttt	288	3	2.45939	-0.247961	-0.167597
gcgcccgctgatcctcctcgaggataattagttatctctggcggtgttgtcataaataccactggcgatgacactcgccacatcagcaggaattcattaaagaggagaaaggtaccatgagtaaaggagaagaactttt	1.86408	0.0194175	0.270464	-2.46057	-1.81788
gcgcccgctgatcctcctcgaggataaatatttagctctggccttgttgacataaataccactgtcggtgatactgagcatatcaacatgaattcattaaagaggagaaaggtaccatgagtaaaggagaagaactttt	288	3	2.45939	-0.294604	-0.180314
gcgcccgctgatcctcctcgaggataaatatttatctctggcggtgttcccataaataccactggcggtgatactgagctcatcagcatgaattcattaaagaggagaaaggtaccatgagtaaaggagaagaactttt	13.0485	0.135922	1.11556	-2.96819	-2.24766
gcgcccgctgatcctcctcgaggataaatatttatctctggcggtgttgacgtaaatcccactggcggcgatactgacgaaatcagcacgaattcattaaagaggagaaaggtaccatgagtaaaggagaagaactttt	276.816	2.8835	2.44219	-0.973017	-0.428945
gcgcccgctgatcctcctcgaggataaatatttaactatggcggtgttgacataaatacccctggctgtgatactgagcacatcagcaagaattcattaaagaggagaaaggtaccatgagtaaaggagaagaactttt	274.019	2.85437	2.43778	-0.244655	-0.18026
gcgcccgctgatcctcctcgaggataattctttatctcgcgcgttgttgacataactaccaatggcggtgatagtgagctcagcagcacgaattcattaaagaggagaaaggtaccatgagtaaaggagaagaactttt	131.417	1.36893	2.11865	-1.01645	-0.471056
gcgcccgctgatcctcctcgaggataaatatttatctctggcggtgttgacagaaatcccaccggcggtgataccgagcacttccgcaggaattcattaaagaggagaaaggtaccatgagtaaaggagaagaactttt	1.86408	0.0194175	0.270464	-2.67298	-2.04491
gcgcccgctgatcctcctcgaggataaagacttatctctggcagtgttggcataaataccactggcggtcatactcagcacatcagcaggaattcattaaagaggagaaaggtaccatgagtaaaggagaagaactttt	41.4118	0.431373	1.61712	-1.6428	-1.21805
gcgcccgctgatcctcctcgaggataaatatttatctcacgcggtgttgacacaaataccactggcggtgatactgagcacatcagcacgaattcattaaagaggagaaaggtaccatgagtaaaggagaagaactttt	282.353	2.94118	2.45079	-0.688208	-0.35997
gcgcccgctgatcctcctcgaggataaatatttatctctggcgatgttgacataaataccactggcggttatactgatcacatcagcaagaattcattaaagaggagaaaggtaccatgagtaaaggagaagaactttt	284.235	2.96078	2.45368	-0.00777679	-0.132913
gcgcccgctgatcctcctcgaggataattatttatctctggcggtgttcacatagataccactggcggtgacactgagcacatcagcatgaattcattaaagaggagaaaggtaccatgagtaaaggagaagaactttt	4.70588	0.0490196	0.672641	-2.91959	-2.18391
gcgcccgctgatcctcctcgaggataactatttatctcgggcggtcttgacatgaataccactggcggtgatactgagcatatcagcgggaattcattaaagaggagaaaggtaccatgagtaaaggagaagaactttt	286.118	2.98039	2.45654	-0.919792	-0.275787
gcgcccgctgatcctcctcgaggataaatatttatctctggcggttttgcgataaataccactgtcggtgaaactcaacgcatcatcaggaattcattaaagaggagaaaggtaccatgagtaaaggagaagaactttt	5.64706	0.0588235	0.751822	-3.02725	-2.31985
gcgcccgctgatcctcctcgagggcaaaaatttatctctggcggtgtttacataaatatcacaagcggtgatactaatcaaagcagcaggaattcattaaagaggagaaaggtaccatgagtaaaggagaagaactttt	182.588	1.90196	2.26147	-1.21162	-0.640865
gcgcccgctgatcctcctcgaggattaatatttaactctggcggtgttgagataaataccactggcggtgaaactgggcacatcagcaggaattcattaaagaggagaaaggtaccatgagtaaaggagaagaactttt	7.52941	0.0784314	0.876761	-1.98513	-1.13328
gcgcccgctgatcctcctcgaggataaataattatgtctggcggggttgacataaataccactggcggtgatactgagggcatcaccaggaattcattaaagaggagaaaggtaccatgagtaaaggagaagaactttt	285.176	2.97059	2.45511	-0.608703	-0.266467
gcgcccgctgatcctcctcgaggataaatatctatctctggcggtgttgacataaataccgctgtcggtgatactgagcacctcagcacgaattcattaaagaggagaaaggtaccatgagtaaaggagaagaactttt	282.353	2.94118	2.45079	-0.294604	-0.180238
gcgcccgctgatcctcctcgagggtaaatatttatctctcgcggtgttgacataaataccactggcggtgatactgagcatatcagcaggaattcattaaagaggagaaaggtaccatgagtaaaggagaagaactttt	273.743	2.85149	2.43734	-0.544542	-0.249703
gcgcccgctgatcctcctcgagggtaaatatttatctctggcggtgttgacacaaataccactcagggtgctactcagcacatcagcatgaattcattaaagaggagaaaggtaccatgagtaaaggagaagaactttt	6.65347	0.0693069	0.823048	-3.23911	-2.30613
gcgcccgctgatcctcctcgaggataaatatttatctctggcggggttgacataaataccactggcggtgatactgagaacatccgcaggaattcattaaagaggagaaaggtaccatgagtaaaggagaagaactttt	288	3	2.45939	-0.608703	-0.266356
gcgcccgctgatcctcctcgaggataagcattgatctgtggcggggttgacataaataccactggcggtgacacacagcacatcatccggaattcattaaagaggagaaaggtaccatgagtaaaggagaagaactttt	13.3069	0.138614	1.12408	-3.14288	-2.2608
gcgcccgctgatcctcctcgaggataaatattaatctccggcggtcttgagctgaataccactggtggtgatactaaccacatcaccatgaattcattaaagaggagaaaggtaccatgagtaaaggagaagaactttt	7.60396	0.0792079	0.88104	-2.75091	-1.45566
gcgcccgctgatcctcctcgaggataaatttttatctctggcggtgttgacataaataccactggcagtaatactgagcgaatctgcaggaattcattaaagaggagaaaggtaccatgagtaaaggagaagaactttt	281.347	2.93069	2.44924	-0.793138	-0.351055
gcgcccgctgatcctcctcgaggataactatttacctacggcggtgttgacattaaaaccaccggcgatcatacttagtaccacagcacgaattcattaaagaggagaaaggtaccatgagtaaaggagaagaactttt	279.446	2.91089	2.4463	-0.494736	-0.240613
gcgcccgctgatcctcctcgaggataaatatttatcgctggcggtgttgacataaataccactgccccaagtactgagcacatcagcacgaattcattaaagaggagaaaggtaccatgagtaaaggagaagaactttt	10.4554	0.108911	1.01934	-4.87337	-3.11339
gcgcccgctgatcctcctcgaggataaatatttatctatggctgtgtttacataaataccactggccgtgattctgagcaaatcaacgggaattcattaaagaggagaaaggtaccatgagtaaaggagaagaactttt	7.60396	0.0792079	0.88104	-2.26812	-1.63108
gcgcccgctgatcctcctcgaggataattatttatctctggtggtgttgacatacgtaccaatgtcggggatacagagcacatcagcacgaattcattaaagaggagaaaggtaccatgagtaaaggagaagaactttt	81.7426	0.851485	1.91245	-1.65085	-0.879443
gcgcccgctgatcctcctcgaggataaatgtttatctatggcggtgttgacataaattccactggcggtgatactgagcacgttagcaggaattcattaaagaggagaaaggtaccatgagtaaaggagaagaactttt	282.297	2.94059	2.45071	-0.544542	-0.24902
gcgcccgctgatcctcctcgaggataaatacttatctatggcggtgttgacttaaatacctgtggcggtgttactgagcacctcagcatgaattcattaaagaggagaaaggtaccatgagtaaaggagaagaactttt	3.84	0.04	0.584331	-2.6022	-1.67883
gcgcccgctgatcctcctcgaggatgaatatttatctctcgcggtgttctcatatagaccactgacggtgatactgagcacatcagcaagaattcattaaagaggagaaaggtaccatgagtaaaggagaagaactttt	7.68	0.08	0.885361	-2.99713	-2.29014
gcgcccgctgatcctcctcgaggataaatattgatctctggcggtgttgacattaataccactggcggtgatactgagcacatcagcacgaattcattaaagaggagaaaggtaccatgagtaaaggagaagaactttt	280.32	2.92	2.44765	-0.618299	-0.239266
gcgcccgctgatcctcctcgaggataaatatttatctctggcggtgttgacatagaaactactggcggtcatactgagcacaacaacaggaattcattaaagaggagaaaggtaccatgagtaaaggagaagaactttt	283.2	2.95	2.45209	-0.359706	-0.192776
gcgcccgctgatcctcctcgaggataaatttttgtctccggcggtgttgacataaataccactggcggtgatactgagcacatcaccacgaattcattaaagaggagaaaggtaccatgagtaaaggagaagaactttt	277.44	2.89	2.44317	-0.544542	-0.250423
gcgcccgctgatcctcctcgaggatagatatttatctctggcggtgttgccattaatgccactggcggtgatgctgagcacatcagcaggaattcattaaagaggagaaaggtaccatgagtaaaggagaagaactttt	6.72	0.07	0.827369	-2.25729	-1.20196
gcgcccgctgatcctcctcgaggataaataattagctccggcggtgttgacataaataccactggcggcgataatgagcatctccgcatgaattcattaaagaggagaaaggtaccatgagtaaaggagaagaactttt	277.44	2.89	2.44317	-0.272244	-0.182199
gcgcccgctgatcctcctcgaggatcaatatttttctctggcggtgttgacataaataccactggcggagatactgagcacatcagcatgaattcattaaagaggagaaaggtaccatgagtaaaggagaagaactttt	284.16	2.96	2.45356	-0.656124	-0.286848
gcgcccgctgatcctcctcgaggataaatatttatctctggcgctgttgacttaaataccactggctgtgatactgaacacatacacacgaattcattaaagaggagaaaggtaccatgagtaaaggagaagaactttt	284.121	2.9596	2.4535	-0.345787	-0.208678
gcgcccgctgatcctcctcgaggttaaatatttatctctggcggtgttgacataaataccactggtggtgatactgagcacatcgccaggaattcattaaagaggagaaaggtaccatgagtaaaggagaagaactttt	273.455	2.84848	2.43689	-0.72799	-0.344825
gcgcccgctgatcctcctcgaggataaatatatagctctggctgtgttgacataagtcccactagcggtgatagtgagcacgtcagcaggaattcattaaagaggagaaaggtaccatgagtaaaggagaagaactttt	179.394	1.86869	2.25381	-1.07213	-0.426483
gcgcccgctgatcctcctcgaggataaataattatctctggcggtgttgagataaacaccactggcggtgatactgagcacatccgcaggaattcattaaagaggagaaaggtaccatgagtaaaggagaagaactttt	96.9697	1.0101	1.98664	-1.51662	-0.705641
gcgcccgctgatcctcctcgaggattaatatttatctctggcggtgttgacataaataccgctgtcggtgatactgatcacatcagctggaattcattaaagaggagaaaggtaccatgagtaaaggagaagaactttt	287.03	2.9899	2.45793	-0.294604	-0.180219
gcgcccgctgatcctcctcgaggatacatatttatctgtggcggtgttgaaataaataccactggcggtgatactgagcacatcagcaggaattcattaaagaggagaaaggtaccatgagtaaaggagaagaactttt	114.424	1.19192	2.05852	-1.03998	-0.572624
gcgcccgctgatcctcctcgaggacaaatatttaactatggcggtgttgacataaataccattagcggtaatccttagcacatccgcacgaattcattaaagaggagaaaggtaccatgagtaaaggagaagaactttt	285.091	2.9697	2.45498	-1.30706	-0.707595
gcgcccgctgatcctcctcgagggtaaatatttatctctggcggtgttgacataaataccaccgacggtgatactcagcacataagctggaattcattaaagaggagaaaggtaccatgagtaaaggagaagaactttt	283.152	2.94949	2.45202	-0.553907	-0.316563
gcgcccgctgatcctcctcgaggataaatatttatctctggctgtgtagacatacataccattggcggtgatactcagcaaaacagcaggaattcattaaagaggagaaaggtaccatgagtaaaggagaagaactttt	110.545	1.15152	2.04354	-1.45109	-0.844164
gcgcccgctgatcctcctcgaggataaatatttatctctggcgctgttgacatacataccactgtcggtgatactgagcacatcatcaggaattcattaaagaggagaaaggtaccatgagtaaaggagaagaactttt	284.082	2.95918	2.45344	-0.210632	-0.173121
gcgcccgctgatcctcctcgaggataaatatatatctcgggcggtgtttacataaataccacgggcggtgatagtgagcacatcgccaggaattcattaaagaggagaaaggtaccatgagtaaaggagaagaactttt	22.5306	0.234694	1.35277	-1.84542	-1.19228
gcgcccgctgatcctcctcgaggagagatattattctctgtcggtcttgacataaataccactggcggcgatactgagcatatcagcaggaattcattaaagaggagaaaggtaccatgagtaaaggagaagaactttt	288	3	2.45939	-0.608121	-0.23057
gcgcccgctgatcctcctcgaggataaatattgattcctggcggtcttgacataaataccactggcagtggtacggagcatgtcagcacgaattcattaaagaggagaaaggtaccatgagtaaaggagaagaactttt	7.83673	0.0816327	0.894135	-5.1974	-2.68409
cgcccgctgatcctcctcgaggataaatatttaactcggggcgtgttgaacataaataccactgacggtgatactgcccaggtcagcaggaattcattaaagaggagaaaggtaccatgagtaaaggagaagaactttt	3.91837	0.0408163	0.593105	-3.78024	-1.68688
gcgcccgctgatcctcctcgaggataaatatttatctctggctgtgttgagataaatcccaccggcggtgatactgggcacatcagcaggaattcattaaagaggagaaaggtaccatgagtaaaggagaagaactttt	86.2041	0.897959	1.93553	-1.51662	-0.704441
gcgcccgctgatcctcctcgaggataaatatttatctctggcgctgttgacataaataccactggcggtgatactgagcgcatcaacaggaattcattaaagaggagaaaggtaccatgagtaaaggagaagaactttt	276.245	2.87755	2.44129	-0.544542	-0.249659
gcgcccgctgatcctcctcgaggatgaatatttatctcgggcggtgtggacatacatacctctggcggcgatgctgagcacatgagcatgaattcattaaagaggagaaaggtaccatgagtaaaggagaagaactttt	2.93878	0.0306122	0.468166	-1.96621	-1.50059
gcgcccgctgatcctcctcgaggagaaatatttatttcttgcggtgttgacaggattaccactggcggtgatactgagtaaatcagcaggaattcattaaagaggagaaaggtaccatgagtaaaggagaagaactttt	269.388	2.80612	2.43038	-0.872726	-0.479968
gcgcccgctgatcctcctcgaggataaataattatctctggcggtgtttacataattaccactggcggtgatactgaggacatcaccacgaattcattaaagaggagaaaggtaccatgagtaaaggagaagaactttt	102.928	1.07216	2.01253	-1.23787	-0.708873
gcgcccgctgatcctcctcgaggataaatattcatctctggcggtgttgacataaatacgactggcggtgatactgaccacttcatcaggaattcattaaagaggagaaaggtaccatgagtaaaggagaagaactttt	280.082	2.91753	2.44729	-0.544542	-0.249813
cgcccgctgatcctcctcgaggatttatatttatctgtggcggtgttgacttaaataccactggcggtgatattaaagcacattagcaggaattcattaaagaggagaaaggtaccatgagtaaaggagaagaactttt	176.165	1.83505	2.24592	-1.2276	-0.589267
gcgcccgctgatcctcctcgaggataaataattatctctggcggtgttgtcataaataccactagcggttctactgggcacatcagcaggaattcattaaagaggagaaaggtaccatgagtaaaggagaagaactttt	8.90722	0.0927835	0.949742	-2.01236	-1.24701
gcgcccgctgatcctcctcgaggataaatgtttttctcaggcggtggtaacaaaaacaccactatcggtgatactcagcacatcaagaggaattcattaaagaggagaaaggtaccatgagtaaaggagaagaactttt	3.95876	0.0412371	0.597559	-3.7422	-3.20241
gcgcccgctgatcctcctcgaggacaaatatttatctctggcggtgttgacatacataccactggcggtgatactgagcacatcagcacgaattcattaaagaggagaaaggtaccatgagtaaaggagaagaactttt	271.175	2.82474	2.43325	-0.416659	-0.233463
gcgcccgctgatcctcctcgaggataaatatttatctctggcggtgatgacatatattccactagccttgttactgaccccatccccaggaattcattaaagaggagaaaggtaccatgagtaaaggagaagaactttt	10	0.104167	1	-4.26628	-1.76013
gcgcccgctgatcctcctcgaggataaatatttatctctgtcggtgttgacataaataccactgacggtgatacagagcacatcaccacgaattcattaaagaggagaaaggtaccatgagtaaaggagaagaactttt	5	0.0520833	0.69897	-2.22444	-1.46609
gcgcccgctgatcctcctcgaggataaatagttatctttggcggtagtgacataaatcccactggcggtgctaccgagcacatcatccggaattcattaaagaggagaaaggtaccatgagtaaaggagaagaactttt	8	0.0833333	0.90309	-5.11924	-3.42548
gcgcccgctgatcctcctcgaggataaatatttaactctggcggtgttgacctaaataccactggcggtgatactgagcaaatcggcaggaattcattaaagaggagaaaggtaccatgagtaaaggagaagaactttt	185	1.92708	2.26717	-1.07455	-0.485331
gcgcccgctgatcctcctcgaggataaatatttatctcaggcggtgtttacataaatagcattgggggtgatactaagcacatcagcaagaattcattaaagaggagaaaggtaccatgagtaaaggagaagaactttt	206	2.14583	2.31387	-1.06765	-0.509718
gcgcccgctgatcctcctcgaggttaaagatttttatctggcagtgttgacctaaataccactggcggtgatactgagcacatcagcaggaattcattaaagaggagaaaggtaccatgagtaaaggagaagaactttt	203	2.11458	2.3075	-1.07455	-0.484755
gcgcccgctgatcctcctcgaggataaatatttatctctggcggtcttggcatcattaccactagctgtgataatgcgcacatcagcaggaattcattaaagaggagaaaggtaccatgagtaaaggagaagaactttt	190	1.97917	2.27875	-1.34293	-0.690192
agcgcccgctgatcctcctcgaggataaatatttatctctggcggtgtttacataaataccactggcggtgagactgagcacatcaccggaattcattaaagaggagaaaggtaccatgagtaaaggagaagaactttt	1	0.0104167	0	-2.05801	-1.28905
gcgcccgctgatcctcctcgaggataattatttatctgtggcggtgttgacataaataccactggcggtgatactgagcacattagcaggaattcattaaagaggagaaaggtaccatgagtaaaggagaagaactttt	281	2.92708	2.44871	-0.544542	-0.250024
gcgcccgctgatcctcctcgaggattaatatttatctcgggcggtgttgacatatataccacgggcggtgatactgagcacatcggctggaattcattaaagaggagaaaggtaccatgagtaaaggagaagaactttt	277	2.88542	2.44248	-0.516241	-0.223477
gcgcccgctgatcctcctcgaggataaatatctatctctggcggtgttgagataaataccacgggcggttatacttatcacatcaccacgaattcattaaagaggagaaaggtaccatgagtaaaggagaagaactttt	209	2.17708	2.32015	-0.0681897	-0.143874
gcgcccgctgatcctcctcgaggataaattcttatctctggccgtgttgacataaatacccctggcggttatactgagcacatcagcaagaattcattaaagaggagaaaggtaccatgagtaaaggagaagaactttt	270	2.8125	2.43136	-0.00777679	-0.133167
gcgcccgctgatcctcctcgaggataaatatttatctctggcggtgttgacataaataccactggccgtgatactgagcacatcagcacgaattcattaaagaggagaaaggtaccatgagtaaaggagaagaactttt	284	2.95833	2.45332	-0.806167	-0.330101
gcgcccgctgatcctcctcgaggataaatatttatctctggcggtgtttagataaataccactggcactgatactgagcacatcagcaggaattcattaaagaggagaaaggtaccatgagtaaaggagaagaactttt	7.07368	0.0736842	0.849646	-3.13132	-2.12237
gcgcccgctgatcctcctcgaggataaatatttatctctggcggtgatgccataaatactactggcggtgatactgagtccatcagcaggaattcattaaagaggagaaaggtaccatgagtaaaggagaagaactttt	4.04211	0.0421053	0.606608	-3.0421	-2.05919
gcgcccgctgatcctcctcgaggataaatatttaactctggcgttgttgaaataaataccactgccggttaaactgagtacatcagcatgaattcattaaagaggagaaaggtaccatgagtaaaggagaagaactttt	288	3	2.45939	-0.0650918	-0.155491
aaagcgcccgctgatcctcctcgaggataaatatttatctctggcggtgttgacataaccactggcggtgatactgagcccagcagcaggaattcattaaagaggagaaaggtaccatgagtaaaggagaagaactttt	4.04211	0.0421053	0.606608	-4.87939	-1.83728
gcgcccgctgatcctcctcgaggataaagatttatctcgggcggtgttgacttaaataccacttgtggttatactgagcacatcagcaggaattcattaaagaggagaaaggtaccatgagtaaaggagaagaactttt	278.905	2.90526	2.44546	-0.021375	-0.135925
gcgcccgctgatcctcctcgaggataaatatttatctctggcgttgttgacataaataccactggcgctgatcctgagcacattagcaggaattcattaaagaggagaaaggtaccatgagtaaaggagaagaactttt	102.063	1.06316	2.00887	-1.85057	-0.947576
gcgcccgctgatcctcctcgaggataaatatttaactctggtggtgttgacataaataccactggcggtgataccgaacacatcatcaggaattcattaaagaggagaaaggtaccatgagtaaaggagaagaactttt	8.08421	0.0842105	0.907638	-2.54444	-1.63881
gcgcccgctgatcctcctcgaggatatagatttacctctggaggtgttgacataaataccactggcggtgatactgtgcacatcagcaggaattcattaaagaggagaaaggtaccatgagtaaaggagaagaactttt	279.916	2.91579	2.44703	-0.544542	-0.243389
gcgcccgctgatcctcctcgaggatagatagttatctctggcggtgtcgacatgcatcccactggcggtaatactgcgcacaccaccgtgaattcattaaagaggagaaaggtaccatgagtaaaggagaagaactttt	3.03158	0.0315789	0.481669	-2.36472	-1.51394
gcgcccgctgatcctcctcgaggataaattgttatcactggcggtgttgacataaataacactggctgagatactgagcacatcataaggaattcattaaagaggagaaaggtaccatgagtaaaggagaagaactttt	288	3	2.45939	-0.31527	-0.197975
gcgcccgctgatcctcctcgaggataaataattatctctgggggttttgacataagtaccactggcggtgattctgggcacatcagcacgaattcattaaagaggagaaaggtaccatgagtaaaggagaagaactttt	7.14894	0.0744681	0.854241	-1.69064	-1.15023
gcgcccgctgatcctcctcgaggataaatatttatctctggcggggttgacataaataccactggcggttatactgagctcatcagcacgaattcattaaagaggagaaaggtaccatgagtaaaggagaagaactttt	281.872	2.93617	2.45005	-0.00949059	-0.133086
gcgcccgctgatcctcctcgaggataaatatttatctctggcggtgttgacataactaccactggctctaataattaccacatcagcaggaattcattaaagaggagaaaggtaccatgagtaaaggagaagaactttt	277.787	2.89362	2.44371	-0.28089	-0.206872
gcgcccgctgatcctcctcgaggataaatattttattctggcggtgttgacagaaataccaccggcggtgatactgagcacaccatccggaattcattaaagaggagaaaggtaccatgagtaaaggagaagaactttt	278.809	2.90426	2.44531	-0.640355	-0.390308
gcgcccgctgatcctcctcgaggatatatatttagctctggcggtgttgacgtaaagaccaatgtaggtgataatgtgcacatcagcaggaattcattaaagaggagaaaggtaccatgagtaaaggagaagaactttt	278.809	2.90426	2.44531	-0.179338	-0.164327
gcgcccgctgatcctcctcgagtatatatatttatctctggcggtgttgacatgagaaccactggcgggtagactgagcaaatcagccggaattcattaaagaggagaaaggtaccatgagtaaaggagaagaactttt	283.871	2.95699	2.45312	-0.0804675	-0.137852
gcgcccgctgatcctcctcgaggatatatgtttatctctggcggagttgacataaatcccactggcggtagtactgcgcacatgagcaggaattcattaaagaggagaaaggtaccatgagtaaaggagaagaactttt	6.19355	0.0645161	0.79194	-3.7876	-1.44368
gcgcccgctgatcctcctcgaggataaatctttatctctcgcggtgttgacataaataccactggcggtgatactgagcacgtcagcatgaattcattaaagaggagaaaggtaccatgagtaaaggagaagaactttt	271.484	2.82796	2.43374	-0.544542	-0.249569
gcgcccgctgatcctcctcgaggataaatatttttctctagcggtgttgacataaataccactggcggttgtcctgagcacatcagcatgaattcattaaagaggagaaaggtaccatgagtaaaggagaagaactttt	5.16129	0.0537634	0.712758	-2.66737	-1.26634
gcgcccgctgatcctcctcgaggataaatatttcactctggcggtgttgacgtcaataccacttccaattctactgagcaaatcagcacgaattcattaaagaggagaaaggtaccatgagtaaaggagaagaactttt	20.6452	0.215054	1.31482	-2.35987	-1.46494
gcgcccgctgatcctcctcgaggataaatatgtatctctggcggtgttgacataaataccacaggcggtgatactgagcacgtcatcaggaattcattaaagaggagaaaggtaccatgagtaaaggagaagaactttt	267.355	2.78495	2.42709	-0.544542	-0.249697
aaaagcgcccgctgatcctcctcgaggataaatatctctggcggtgttgacataaatacctatggcgatgataacgagcacatctgtgggaattcattaaagaggagaaaggtaccatgagtaaaggagaagaactttt	12.3871	0.129032	1.09297	-2.47884	-1.63166
gcgcccgctgatcctcctcgaggataagtatttatctctggcggtgttgacagaaataccgctggcggtgatactgggcacatcagcaggaattcattaaagaggagaaaggtaccatgagtaaaggagaagaactttt	270.452	2.8172	2.43209	-0.640355	-0.389157
gcgcccgctgatcctcctcgaggataaatattcatctctggcggtgttgacataaataccactggcggtgctactgagtacatcagcacgaattcattaaagaggagaaaggtaccatgagtaaaggagaagaactttt	9.29032	0.0967742	0.968031	-3.19142	-2.09982
gcgcccgctgatcctcctcgaggataaatacttatctctggcggtgttgacataaataccactggcgatgatgatgagcacatcaacacgaattcattaaagaggagaaaggtaccatgagtaaaggagaagaactttt	187.871	1.95699	2.27386	-1.31661	-0.669676
gcgcccgctgatcctcctcgaggataagtattaatctctggcggtgttgacctatataccactggccgtgatactgagcacataaccaggaattcattaaagaggagaaaggtaccatgagtaaaggagaagaactttt	98.0645	1.02151	1.99151	-1.34983	-0.572849
gcgcccgctgatcctcctcgaggataaatatttaacgctggcgttggtgccataaataacactggcggggatattgagctcatcagcacgaattcattaaagaggagaaaggtaccatgagtaaaggagaagaactttt	8.34783	0.0869565	0.921573	-3.33533	-2.34525
gcgcccgctgatcctcctcgaggataaatatttatctctggcggtgttggcataaataccactggcggagatacaaagctcatctgcacgaattcattaaagaggagaaaggtaccatgagtaaaggagaagaactttt	2.08696	0.0217391	0.319513	-3.90098	-2.94607
gcgcccgctgatcctcctcgaggataaaaatttatctctggcggtcttgacctaactaccactggcgctactactgaacacttcagcaggaattcattaaagaggagaaaggtaccatgagtaaaggagaagaactttt	7.30435	0.076087	0.863581	-4.58463	-2.08391
gcgcccgctgatcctcctcgaggataaatatttatatcttacggtgttaacatatataccacagtacgtgattcttagcccatcagcaggaattcattaaagaggagaaaggtaccatgagtaaaggagaagaactttt	4.17391	0.0434783	0.620543	-2.41508	-1.53532
gcgcccgctgatcctcctcgaggataaatatttatctctggcggtgttgacagaaataccacagtcggagatactgagcaaatcagcatgaattcattaaagaggagaaaggtaccatgagtaaaggagaagaactttt	286.957	2.98913	2.45782	-0.453512	-0.285342
gcgcccgctgatcctcctcgaggataaatatttatctctggcggtgttgacatgattaccactggcggtgatactgagcacatctgcaggaattcattaaagaggagaaaggtaccatgagtaaaggagaagaactttt	280.696	2.92391	2.44824	-0.763523	-0.299552
gcgcccgctgatcctcctcgaggataaatatttatcccgggcggtgttggcataactaccactgccgctaatactgagcagctcaacaggaattcattaaagaggagaaaggtaccatgagtaaaggagaagaactttt	5.21739	0.0543478	0.717453	-2.4455	-1.8938
gcgcccgctgatcctcctcgaggataaatacttatctctggcggtgttgacataagtaccactgacgttcatactgggctcatccccaggaattcattaaagaggagaaaggtaccatgagtaaaggagaagaactttt	283.826	2.95652	2.45305	-0.394041	-0.212277
gcgcccgctgatcctcctcgaggataaatatttatctctggcggtgttgccataaataccccgggcgacaatactaagcacatcatcaggaattcattaaagaggagaaaggtaccatgagtaaaggagaagaactttt	170.087	1.77174	2.23067	-1.54407	-0.799984
gcgcccgctgatcctcctcgaggataactatttatctcttgcgttgttaacataaataccagtggccgtgatactgagcacatcggcaggaattcattaaagaggagaaaggtaccatgagtaaaggagaagaactttt	18.7826	0.195652	1.27376	-2.7472	-2.13705
gcgcccgctgatcctcctcgaggataaatatttatctctggcggcgttgagagagataccactggcggtgatactgagcacatcagcaagaattcattaaagaggagaaaggtaccatgagtaaaggagaagaactttt	8.34783	0.0869565	0.921573	-2.06696	-1.31205
gcgcccgctgatcctcctcgaggataagtaattatctttcgcagtgttaacataaattccactgaaggtgatagtgggcaccacagcaggaattcattaaagaggagaaaggtaccatgagtaaaggagaagaactttt	7.38462	0.0769231	0.868328	-2.47534	-2.16549
gcgcccgctgatcctcctcgaggatatatatttttttctggcggtgttgacatacataccactggcggtgatactgagcacatcatcacgaattcattaaagaggagaaaggtaccatgagtaaaggagaagaactttt	286.945	2.98901	2.4578	-0.416659	-0.233423
agcgcccgctgatcctcctcgaggataaatatttatctctggtggtggtgccataaataccacggcggtgatagtgagcacatcagcaggaattcattaaagaggagaaaggtaccatgagtaaaggagaagaactttt	10.5495	0.10989	1.02323	-5.1974	-3.06147
gcgcccgctgatcctcctcgaggataaatatttatctagggcggtcttgacataaataccactggcggtgatacttagcacatcaccacgaattcattaaagaggagaaaggtaccatgagtaaaggagaagaactttt	282.725	2.94505	2.45136	-0.533097	-0.22717
gcgcccgctgatcctcctcgaggataaatatttatccatggccgtgttgacataaaaaccactggcggtgatactgagcacatcaaccggaattcattaaagaggagaaaggtaccatgagtaaaggagaagaactttt	282.725	2.94505	2.45136	-0.544542	-0.249552
gcgcccgctgatcctcctcgaggataaatacttattgccggcggtgttgacataaatactactggcggtgatacttagcacatcagcaggaattcattaaagaggagaaaggtaccatgagtaaaggagaagaactttt	272.176	2.83516	2.43485	-0.455105	-0.250807
gcgcccgctgatcctcctcgaggataaatatatatctcttgcggtgttggcataaataccactggcggtgatactaaccacatcagcaggaattcattaaagaggagaaaggtaccatgagtaaaggagaagaactttt	21.0989	0.21978	1.32426	-1.83916	-1.24386
gcgcccgctgatcctcctcgaggataaatgtttatctcagctggtgttgacataaattccactgggggtgatactgagaacgtgagcaggaattcattaaagaggagaaaggtaccatgagtaaaggagaagaactttt	280.615	2.92308	2.44811	-0.439509	-0.209358
gcgcccgctgatcctcctcgaggataaatatttatctcgggagttgttgacataaatgccacaggcggtgataccgatcacatcacgcggaattcattaaagaggagaaaggtaccatgagtaaaggagaagaactttt	7.38462	0.0769231	0.868328	-2.54444	-1.64349
agcgcccgctgatcctcctcgggattaatatttatctctggcggtgttgacataactaccactgacggtgatactgagcacatcagcgggaattcattaaagaggagaaaggtaccatgagtaaaggagaagaactttt	283.78	2.95604	2.45298	-0.488171	-0.266133
gcgcccgctgatcctcctcgaggatacatatttatctctggcggtgttgacataaggagcacttgcggtgatactgagaacatcagcaggaattcattaaagaggagaaaggtaccatgagtaaaggagaagaactttt	282.725	2.94505	2.45136	-0.599998	-0.240969
gcgcccgctgatcctcctcgaggataaatatttatcgctggcggtgttgatataaatatcactgtcggtgatactgagcacatcagcaggaattcattaaagaggagaaaggtaccatgagtaaaggagaagaactttt	196.22	2.04396	2.29274	-0.845949	-0.319381
gcgcccgctgatcctcctcgaggataaatatttacctctgtcggtgttgacataaataccactggcggtgatactgagcacgtcaacaggaattcattaaagaggagaaaggtaccatgagtaaaggagaagaactttt	257.407	2.68132	2.41062	-0.544542	-0.249916
gcgcccgctgatcctcctcgaggataaatatttatctctcacgatgttgacataaataccgctaccggtgatactgcgcgcatcatcaggaattcattaaagaggagaaaggtaccatgagtaaaggagaagaactttt	284.8	2.96667	2.45454	-0.458723	-0.240438
gcgcccgctgatcctcctcgaggataaatattgatctctggcggtgttcacataaataccactggcggtgatactgaccacatcatcaggaattcattaaagaggagaaaggtaccatgagtaaaggagaagaactttt	1.06667	0.0111111	0.0280287	-2.17671	-1.60176
gcgcccgctgatcctcctcgaggatttatatttatctctggcggtgttgacatccataccactgacggtggtactgagctcgtcagcatgaattcattaaagaggagaaaggtaccatgagtaaaggagaagaactttt	4.26667	0.0444444	0.630089	-3.89898	-2.11432
gcgcccgctgatcctcctcgagcataaatttttatctcaggcggtgttgacataaaaaccactggcggtgatagtgagcacatcagcaagaattcattaaagaggagaaaggtaccatgagtaaaggagaagaactttt	184.533	1.92222	2.26607	-1.00332	-0.44546
gcgcccgctgatcctcctcgaggataaatttttatttttggcggtgttgacataagtaccactgcaggtaatactgtgcacatcagcaagaattcattaaagaggagaaaggtaccatgagtaaaggagaagaactttt	276.267	2.87778	2.44133	-0.324353	-0.19731
gcgcccgctgatcctcctcgaggataaatctttatctctggcggtgttgacataaataccacttgccgtgatactgagcccacccgccggaattcattaaagaggagaaaggtaccatgagtaaaggagaagaactttt	278.4	2.9	2.44467	-0.806167	-0.330023
gcgcccgctgatcctcctcgaggaaaaatacgtagttctggcggtcctgacacaaattccgctggcggtgatactgagcccatcagcatgaattcattaaagaggagaaaggtaccatgagtaaaggagaagaactttt	7.46667	0.0777778	0.873127	-2.96716	-1.99128
gcgcccgctgatcctcctcgaggataaatatttatctctggcggtgttgacataaataccactggcggagatactgagcccatccgcaggaattcattaaagaggagaaaggtaccatgagtaaaggagaagaactttt	284.8	2.96667	2.45454	-0.656124	-0.286953
gcgcccgctgatcctcctcgaggataaatatgtttctgcggcggtgttgacacaaataccactggcggtgatactgagcacataagcaggaattcattaaagaggagaaaggtaccatgagtaaaggagaagaactttt	276.267	2.87778	2.44133	-0.688208	-0.359952
gcgcccgctgatcctcctcgaggataaatatttatctttggccgtgttgacataaatcccacggtcagttatactgagcacagcagcatgaattcattaaagaggagaaaggtaccatgagtaaaggagaagaactttt	286.933	2.98889	2.45778	-0.00501098	-0.13228
gcgcccgctgatcctcctcgaggatagatatttatctctgggggtgtagacataaataccattggcggtgatacagagcgcatctccaagaattcattaaagaggagaaaggtaccatgagtaaaggagaagaactttt	6.4	0.0666667	0.80618	-3.43754	-2.14502
gcgcccgctgatcctcctcgaggatcaatatttatatctgggggtgttgacataactaccactggcggtttcactgagcacatcagcatgaattcattaaagaggagaaaggtaccatgagtaaaggagaagaactttt	102.4	1.06667	2.0103	-0.948367	-0.424044
gcgcccgctgatcctcctcgaggattaatatttatctctggcggtgttgacataaataccaccggcgcagctactgtgcacatcagcaagaattcattaaagaggagaaaggtaccatgagtaaaggagaagaactttt	8.53333	0.0888889	0.931119	-3.86767	-1.91199
gcgcccgctgatcctcctcgaggacaaatatgtctcgctggcggtgttgacataacttcctctggcggttcttccgaaaacaccaacatgaattcattaaagaggagaaaggtaccatgagtaaaggagaagaactttt	11.7333	0.122222	1.06942	-3.8608	-2.74662
gcgcccgctgatcctcctcgaggataaatatttgtatctagcggtgttgaattaaataccacggacggttatactgagctcaaaagcaggaattcattaaagaggagaaaggtaccatgagtaaaggagaagaactttt	283.733	2.95556	2.45291	-0.0385457	-0.145358
gcgcccgctgatcctcctcgaggataaatatttatctctggcggagtttccttaaataccactggtggtgatactgagcacatcagcaggaattcattaaagaggagaaaggtaccatgagtaaaggagaagaactttt	5.33333	0.0555556	0.726999	-2.32072	-1.76715
gcgcccgctgatcctcctcgaggataaatattaatctctggcggtgttgacctaaataccactggcggtgatactgagcacatcaggcagaattcattaaagaggagaaaggtaccatgagtaaaggagaagaactttt	172.584	1.79775	2.237	-1.07455	-0.500344
agcgcccgctgatcctcctcgaggataaatatttataactggcggtgtggttatgaataccactggcggtgattctgcgcacatcagcaggattcattaaagaggagaaaggtaccatgagtaaaggagaagaactttt	8.62921	0.0898876	0.935971	-3.97281	-2.62957
gcgcccgctgatcctcctcgaggataaatatttatctctgtcggtgtcgacctaaatacccctggcggtgatgctgagcacaccagtacgaattcattaaagaggagaaaggtaccatgagtaaaggagaagaactttt	1.07865	0.011236	0.0328812	-3.70514	-2.70654
gcgcccgctgatcctcctcgaggatacatatttatctctggcggtgttgagataaataccactggcggtgctactgtgcacatcagcaggaattcattaaagaggagaaaggtaccatgagtaaaggagaagaactttt	2.1573	0.0224719	0.333911	-3.45346	-2.01215
[truncated: 985 more rows]

## Sheet: Pr (Fig S11b)
Promoter	TX/TXref	Mean	log10(TX/Txref)	log10(Pon) Standard	log10(Pon) Extended
gcgcccgctgatcctcctcgagtataaatatctaactccgtgtgtgttaactagtttacctaaggcggtgataatggttgcatgtattagaattcattaaagaggagaaaggtaccatgagtaaaggagaagaactttt	1	0	0	-1.75058	-1.19203		Note:	zeros were dropped for analysis and benchmarking
gcgcccgctgatcctcctcgaggatacatatgtaacaccgtgcgtgtagagtattttacctctgtcggtgaaaatagttgcatgtactagaattcattaaagaggagaaaggtaccatgagtaaaggagaagaactttt	1	0	0	-2.33633	-1.20908
gcgcccgctgatcctcctcgaggatatatatcttacaccgtgcgtgttgactattttacgtctggcggtggtaatggttccatgtactagaattcattaaagaggagaaaggtaccatgagtaaaggagaagaactttt	1	0	0	-2.32745	-1.62226
gcgcccgctgatcctcctcgaggtaaaatatctaacaccgtgcgtgttggctattttccctctggcagtgatgatggttgcatgtactagaattcattaaagaggagaaaggtaccatgagtaaaggagaagaactttt	1	0	0	-2.91194	-1.86214
gcgcccgctgatcctcctcgaggataaacatctaacaccgtgcgtgtggactattttacctctggcggtgataagggaagcatgcactagaattcattaaagaggagaaaggtaccatgagtaaaggagaagaactttt	1	0	0	-3.31924	-2.14657
gcgcccgctgatcctcctcgaggatacatatctgacaccgtgcgcgttgactatattacctctggcgctgacactggttgcatgtattagaattcattaaagaggagaaaggtaccatgagtaaaggagaagaactttt	1	0	0	-2.14413	-1.19882
gcgcccgctgatcctcctcgaggatatatatataactccgtgcgtgtggactattttacctctggccgtgaaaatggttgcgtgtcctagaattcattaaagaggagaaaggtaccatgagtaaaggagaagaactttt	1	0	0	-1.83798	-1.07952
gcgcccgctgatcctcctcgaggataaatatctaacaccgtgcgtgtagactattttcactctggcggagataacggatgcatctactagaattcattaaagaggagaaaggtaccatgagtaaaggagaagaactttt	1	0	0	-2.9834	-1.89888
gcgcccgctgatcctcctcgaggataaataactaacaccgtgcgcgttgactattttacctctggcggagatggtgattgcatgtactagaattcattaaagaggagaaaggtaccatgagtaaaggagaagaactttt	1	0	0	-2.6165	-1.50732
gcgcccgctgatcctcctcgaggataaatatccaacaccgtgcgtgttgactattttagctctggcggtgatacagattgcatgtacaagaattcattaaagaggagaaaggtaccatgagtaaaggagaagaactttt	1	0	0	-2.54979	-1.55001
gcgcccgctgatcctcctcgaggataagtatccaacaccgtgcgtgttcacgcttttacgtctgccggtgataatggttgcatgtactagaattcattaaagaggagaaaggtaccatgagtaaaggagaagaactttt	1	0	0	-2.35629	-1.63665
gcgcccgctgatcctcctcgaggataaatatcttacacggtgcgtggtgtctattttacctttggcggcgataatggatgcatgtactagaattcattaaagaggagaaaggtaccatgagtaaaggagaagaactttt	1	0	0	-2.73074	-1.84874
gcgcccgctgatcctcctcgaggatcaatacctgaaaccgtgcgtgttgactattttacgtacggcggtaataaaggttgcatgtactagaattcattaaagaggagaaaggtaccatgagtaaaggagaagaactttt	1	0	0	-2.22032	-1.07533
agcgcccgctgatcctcctcgaggataaatatctaacactgttcgtgttgactattttacatatggcggtgatatggttgcatgtactagaattcattaaagaggagaaaggtaccatgagtaaaggagaagaactttt	1	0	0	-3.19754	-0.85055
gcgcccgctgatcctcctcgaggataaatatctaaaaccgtgcgtgttgactattttacctctggcggcgcaaatagttgcatgtactagaattcattaaagaggagaaaggtaccatgagtaaaggagaagaactttt	1	0	0	-2.91916	-1.81428
gcgcccgctgatcctcctcgaggataaatatctatcaccgtgcgtgttgaccattttgcctctggaggggataacggatgcatgtactagaattcattaaagaggagaaaggtaccatgagtaaaggagaagaactttt	1	0	0	-2.22684	-1.35567
gcgcccgctgatcctcctcgaggataaatatctaacaccgtgcgtggtgactattttacctcgggtggtgaaaatggctgcatgtgctagaattcattaaagaggagaaaggtaccatgagtaaaggagaagaactttt	1	0	0	-1.95586	-0.940251
gcgcccgctgatcctcctcgaggatcattatctaacgacgtgcgtgttgactattttcaccctggcggtgataagggttgcatggactagaattcattaaagaggagaaaggtaccatgagtaaaggagaagaactttt	1	0	0	-2.63912	-1.52869
gcgcccgctgatcctcctcgaggataagtgtctaacaccgtgcttgttaactagtttacctggggcggtgataatggttgcatgtactagaattcattaaagaggagaaaggtaccatgagtaaaggagaagaactttt	1	0	0	-2.21232	-1.37132
gcgcccgctgatcctcctcgaggataaatatctaacgacgtgcgtagtgactattttaactctggcggtgttaatggtttcatgtactagaattcattaaagaggagaaaggtaccatgagtaaaggagaagaactttt	1	0	0	-2.38187	-1.77658
gcgcccgctgatcctcctcgaggataaatatctaacaccgtgcgtgatgactattttacctctggcggtgatcatggttgcatgaactagaattcattaaagaggagaaaggtaccatgagtaaaggagaagaactttt	1	0	0	-2.52604	-1.657
gcgcccgctgatcctcctcgaggataaatagctaacaccgtgagtgtcgactattttacctctgaacgtgagaatggttgcatgtactagaattcattaaagaggagaaaggtaccatgagtaaaggagaagaactttt	1	0	0	-2.30186	-1.25712
agcgcccgctgatcctcctcgaggataaatatcgaacaggtgcgtgttgcctattttacctctggcggtgataagggtggcatgtactcgaattcattaaagaggagaaaggtaccatgagtaaaggagaagaactttt	1	0	0	-3.43219	-2.19277
gcgcccgctgatcctcctcgagggtaaatatctcacaccgtgcgtgttgactattttacctctggcgctgctaatggttgcttgaactagaattcattaaagaggagaaaggtaccatgagtaaaggagaagaactttt	1	0	0	-3.51973	-2.01852
gcgcccgctgatcctcctcgaggagacataactaacaccgtgcgctctgactattttacctctgtcggcgataatggttgcatcaactagaattcattaaagaggagaaaggtaccatgagtaaaggagaagaactttt	1	0	0	-2.53789	-1.62291
gcgcccgctgatcctcctcgaggataaatatctaaaaccgtgcgagtcgactatattacctctggcgcagataatggttgcaggtactagaattcattaaagaggagaaaggtaccatgagtaaaggagaagaactttt	1	0	0	-2.23458	-1.34089
gcgcccgctgatcctcctcgaggataaatatctcacaccgtgcgtgctgattattttccctccggcggtgataatggttgcatgtactagaattcattaaagaggagaaaggtaccatgagtaaaggagaagaactttt	1	0	0	-3.19714	-1.96649
gcgcccgctgatcctcctcgaggataactatctaacaccgtgagtgctgactattttacctcgggcgctgaaaatggttgcatgtactagaattcattaaagaggagaaaggtaccatgagtaaaggagaagaactttt	1	0	0	-2.7118	-1.82742
gcgcccgctgatcctcctcgaggatcactatcgaacaccgtgcgtgttgacgattttacctctggcggtgaaaacggttgcatgtactagaattcattaaagaggagaaaggtaccatgagtaaaggagaagaactttt	1	0	0	-3.16949	-1.92457
gcgcccgctgatcctcctcgaggataaatatctaacaccgtgcctgctgactattttacctctggcggtgatactggttgcatgtacaagaattcattaaagaggagaaaggtaccatgagtaaaggagaagaactttt	1	0	0	-2.89343	-1.80846
gcgcccgctgatcctcctcgaggataaagatctaactccgtgcgtgttgactattttacctcgggcggggattagtgttgcatgtactagaattcattaaagaggagaaaggtaccatgagtaaaggagaagaactttt	1	0	0	-3.01074	-1.79201
gcgcccgctgatcctcctcgaggattaatatctaacaccgtgggtgttgacggttttacctctggcggtgtcaatggttgcatgtactagaattcattaaagaggagaaaggtaccatgagtaaaggagaagaactttt	1	0	0	-2.8436	-1.80535
gcgcccgctgatcctcctcgaggacaaatatcttacacggtgcgtgttgactatgttacctctggtggtgatgggtgttgcatgtaccagaattcattaaagaggagaaaggtaccatgagtaaaggagaagaactttt	1	0	0	-3.9371	-2.65595
gcgcccgctgatcctcctcgaggataaacatctaacaccgtgcgtgttgagtgttttagctctggcggtgatattggttacatgtactagaattcattaaagaggagaaaggtaccatgagtaaaggagaagaactttt	1	0	0	-2.52366	-1.55672
gcgcccgctgatcctcctcgaggataaatatctaaccccgtgcgtgttgactattttacctcaggcgctgataaagattgcatgtacaagaattcattaaagaggagaaaggtaccatgagtaaaggagaagaactttt	1	0	0	-2.64694	-1.65032
gcgcccgctgatcctcctcgaggataaatatctaacactatccgtgttgactattttccctctggcggtgattagggttgcatgtactagaattcattaaagaggagaaaggtaccatgagtaaaggagaagaactttt	1	0	0	-3.2905	-1.89724
gcgcccgctgatcctcctcgaggataaatatctaacaccgtacgtgttggctattttacctctaacggtgagtatggttgcatgtactagaattcattaaagaggagaaaggtaccatgagtaaaggagaagaactttt	1	0	0	-2.16587	-1.50041
agcgcccgctgatcctcctcgaggataaatgtataacaccgtgcgcgttgacgattttacctccggcggtaaaagcgttgcatgtactagaattcattaaagaggagaaaggtaccatgagtaaaggagaagaactttt	1	0	0	-3.7643	-1.62457
gcgcccgctgatcctcctcgaggataaatatctaacaccgtgcgtttcgactattttacctctggcggtgataatggttgcatgttctagaattcattaaagaggagaaaggtaccatgagtaaaggagaagaactttt	1	0	0	-2.46285	-1.49805
cgcccgctgatcctcctcgaggatctataactaacaaccgtgcgtgttcactattttacctctggcggtgataatgcttgcatgtaccagaattcattaaagaggagaaaggtaccatgagtaaaggagaagaactttt	1	0	0	-1.97958	-1.36998
gcgcccgctgatcctcctcgaggataaatatctaccaccgtgcgtgttgactagtttacctctggcggtgatgttggttgcaagtactagaattcattaaagaggagaaaggtaccatgagtaaaggagaagaactttt	1	0	0	-2.53558	-1.57707
gcgcccgctgatcctcctcgaggatagacatcacacaccgtgcgtgtggactattttacctctggcggtaatagtggttgcatgtgctagaattcattaaagaggagaaaggtaccatgagtaaaggagaagaactttt	1	0	0	-2.11201	-1.31444
gcgcccgctgatcctcctcgaggataaatatctaaaaccgtgcgtgttaacgattttacctctggcggtgataatggttgcatgtactagaattcattaaagaggagaaaggtaccatgagtaaaggagaagaactttt	1	0	0	-2.55577	-1.66528
gcgcccgctgatcctcctcgaggattaatatctaacaccgtgcgcgttgactattttacctcgggcggtgctaatggttgcatgtactagaattcattaaagaggagaaaggtaccatgagtaaaggagaagaactttt	1	0	0	-2.7118	-1.78452
gcgcccgctgatcctcctcgaggataaatatctatccccgtgcgtgttgactattttacctctggccgtgataagggttgcacgtactagaattcattaaagaggagaaaggtaccatgagtaaaggagaagaactttt	1	0	0	-2.97236	-1.61386
gcgcccgctgatcctcctcgaggatcaatatctaacaccgtgcgtgttgactattttacctctggcggggataaccgttgcatgtactagaattcattaaagaggagaaaggtaccatgagtaaaggagaagaactttt	1	0	0	-2.30632	-1.47623
gcgcccgctgatcctcctcgaggataaatatctaacatcgtgcgtgttggctattttacctctggcggtgatactggtcgcatgtactagaattcattaaagaggagaaaggtaccatgagtaaaggagaagaactttt	1	0	0	-2.16265	-1.4407
gcgcccgctgatcctcctcgaggataaatgtcttaaaccgtgcgtgttgactattttacctctggcggtgctaatggttgcacggacgagaattcattaaagaggagaaaggtaccatgagtaaaggagaagaactttt	1	0	0	-2.99278	-1.8636
gcgcccgctgatcctcctcgaggataaatatctagcaccgtgcgtccagactatgttacctctggcggtgataatggttgcatgtactagaattcattaaagaggagaaaggtaccatgagtaaaggagaagaactttt	1	0	0	-3.47124	-2.08859
aagcgcccgctgatcctcctcgaggataaatatctaacactgtgcgtgctgactattttacctctggcggtgagaatggttgtgcactagaattcattaaagaggagaaaggtaccatgagtaaaggagaagaactttt	1	0	0	-2.38913	-1.17718
gcgcccgctgatcctcctcgaggataaacatctaacaccgtgcgtgttgaggagcttacgtctggcggtgataatggttgcaagtacaagaattcattaaagaggagaaaggtaccatgagtaaaggagaagaactttt	1	0	0	-1.75839	-1.04871
gcgcccgctgatcctcctcgaggatcaatatgtaacaccgtgcgtgttaactattttacctgtggcggtgataatggttgcatgtactagaattcattaaagaggagaaaggtaccatgagtaaaggagaagaactttt	1	0	0	-2.21649	-1.55788
gcgcccgctgatcctcctcgaggataattatctaacaccgtgcgtgttccctattttacctctggcgcagaccatggtcgcatgtactagaattcattaaagaggagaaaggtaccatgagtaaaggagaagaactttt	1	0	0	-3.11113	-2.11788
gcgcccgctgatcctcctcgaggataaatatcgttcaccgtgcgtgctcgctattttacctctggctgtgatacctgttgcatgaactagaattcattaaagaggagaaaggtaccatgagtaaaggagaagaactttt	1	0	0	-4.00595	-2.27378
gcgcccgctgatcctcctcgaggatggatatctaaaaccgtgcgtgataactattttacctctggcggtgataatggttgcatgtactagaattcattaaagaggagaaaggtaccatgagtaaaggagaagaactttt	1	0	0	-2.55577	-1.78749
gcgcccgctgatcctcctcgagggtaaatatctaacaccgtgcgagttgactattttacctatggcgttggtaatggttgcatttactagaattcattaaagaggagaaaggtaccatgagtaaaggagaagaactttt	1	0	0	-2.13003	-1.64989
gcgcccgctgatcctcctcgaggataatactctaacaccgtgcatgtggactattttacgtatgggggtgatagtggttgcatttactagaattcattaaagaggagaaaggtaccatgagtaaaggagaagaactttt	1	0	0	-1.86038	-1.17694
gcgcccgctgatcctcctcgaggatatagatctaacaccgtgcgtgttgactatttgacctctggctgtggtaagggttgcatgtactagaattcattaaagaggagaaaggtaccatgagtaaaggagaagaactttt	1	0	0	-2.19587	-1.40154
gcgcccgctgatcctcctcgagtatgaatatctaacaccgtgcgtgtcgactattttacctctggcggggacaatgcttgcatgtactagaattcattaaagaggagaaaggtaccatgagtaaaggagaagaactttt	1	0	0	-2.38804	-1.36156
gcgcccgctgatcctcctcgaggataaatatctaacaccgttcgtgttgactattttacctctggcggtggtaatggatgcatgtactagaattcattaaagaggagaaaggtaccatgagtaaaggagaagaactttt	1	0	0	-3.42053	-1.90389
gcgcccgctgatcctcctcgaggatagatatctaacgccgtgcgtgttgactattttacctctggcggtgctaatggttgcatgtacaagaattcattaaagaggagaaaggtaccatgagtaaaggagaagaactttt	1	0	0	-2.55577	-1.6404
gcgcccgctgatcctcctcgaggatacatagctaacagcgtgcgtgttaactatcttacctctggcggtgataatcgttgcatgtgctcgaattcattaaagaggagaaaggtaccatgagtaaaggagaagaactttt	1	0	0	-2.17386	-1.87389
gcgcccgctgatcctcctcgaggataaatatctaacaccgtgcgtcctgactattttacctctggcgctgataatggttggatgtacgagaattcattaaagaggagaaaggtaccatgagtaaaggagaagaactttt	1	0	0	-2.59946	-1.68159
gcgcccgctgatcctcctcgaggattaatatctaacatcggacgtgttgactattttacctctggcggtgctaatggttgcatgtaccagaattcattaaagaggagaaaggtaccatgagtaaaggagaagaactttt	1	0	0	-2.55577	-1.66289
gcgcccgctgatcctcctcgaggataaatatcgaacaccgtgcgtgctgactactttccctctggcggtgataattgttgcatgtactagaattcattaaagaggagaaaggtaccatgagtaaaggagaagaactttt	1	0	0	-2.52995	-1.55378
gcgcccgctgatcctcctcgaggataaatatctcacaccgcgcgtgtttgctactttacctctgtcggtgattatggtggcctggactagaattcattaaagaggagaaaggtaccatgagtaaaggagaagaactttt	1	0	0	-2.91453	-1.64975
gcgcccgctgatcctcctcgagggtaaatatctaacaccgtgcgtgttgactattttacctatgacggtgctaatggttgcatgtactagaattcattaaagaggagaaaggtaccatgagtaaaggagaagaactttt	1	0	0	-2.26022	-1.56174
gcgcccgctgatcctcctcgaggataaatatctaacacggtgcgtgttgactattttaactctggcggtgattaaggctacatgtactagaattcattaaagaggagaaaggtaccatgagtaaaggagaagaactttt	1	0	0	-2.77158	-1.94773
gcgcccgctgatcctcctcgagtataaatatctaacaccgtgcgtgtagactattttacctctggcggtgttaatggttggatgtactagaattcattaaagaggagaaaggtaccatgagtaaaggagaagaactttt	1	0	0	-2.59946	-1.19105
gcgcccgctgatcctcctcgaggataaatatcttacaccgtgcgtgttaacgattttacctgtggcggtgataatggttgcatgtactagaattcattaaagaggagaaaggtaccatgagtaaaggagaagaactttt	1	0	0	-2.56243	-1.69181
gcgcccgctgatcctcctcgaggataaatatctaacaccgtgcgtgttcactatattacctctggcggaaataatggttgcatgtactagaattcattaaagaggagaaaggtaccatgagtaaaggagaagaactttt	1	0	0	-2.26571	-1.51245
gcgcccgctgatcctcctcgaggatatatatctaaaaccgtgcgtgttgactattttacctctggcggtgataagggttgcttgtactagaattcattaaagaggagaaaggtaccatgagtaaaggagaagaactttt	1	0	0	-2.63912	-1.4879
gcgcccgctgatcctcctcgaggataaatatctaacgacgtgcgtggcgactattttacctctgaccgtgataatggttgctagcattagaattcattaaagaggagaaaggtaccatgagtaaaggagaagaactttt	1	0	0	-3.69427	-2.56711
gcgcccgctgatcctcctcgaggttatatatcaaacaccgtgcgtgttgactattttacctgtggcggtgatgccggttgcatgtactagaattcattaaagaggagaaaggtaccatgagtaaaggagaagaactttt	1	0	0	-3.42934	-2.10695
gcgcccgctgatcctcctcgaggataaatatcttacaccgtgcgtggtgtctattttacctctggcggtgataatggatgcatgtactagaattcattaaagaggagaaaggtaccatgagtaaaggagaagaactttt	1	0	0	-2.75903	-1.87638
aaaagcgcccgctgatcctcctcgaggataaagatctgacactgtgcgtgtaatttttcatttggcgatgataatgcttgcatgtcctagaattcattaaagaggagaaaggtaccatgagtaaaggagaagaactttt	1	0	0	-2.66831	-1.67111
gcgcccgctgatcctcctcgaggataaatatctatcaccgtgcgtgtttactattttacctctggcggtgagaatggttgcgtgtacccgaattcattaaagaggagaaaggtaccatgagtaaaggagaagaactttt	1	0	0	-1.8614	-1.09818
gcgcccgctgatcctcctcgaggataaatttcgaacaccgtgcgtgttgactgttttacctctggcggtgataaaggttgcatgtgctagaattcattaaagaggagaaaggtaccatgagtaaaggagaagaactttt	1	0	0	-2.21768	-1.42854
gcgcccgctgatcctcctcgaggataaatatctaacaccgtgcgtgtttactattttacctctggccgagatagtggttgcctgtgctagaattcattaaagaggagaaaggtaccatgagtaaaggagaagaactttt	1	0	0	-2.55443	-1.33045
gcgcccgctgatcctcctcgaggataaatatctaacaacttgcgtgttgtgtattttacctctggcggagatcatgggtgcatgtactcgaattcattaaagaggagaaaggtaccatgagtaaaggagaagaactttt	1	0	0	-3.11684	-2.10835
gcgcccgctgatcctcctcgaggctaaatatctaaccccgtgcgtgttgactatcttacctctggcggtgctaatggttgcctgtactagaattcattaaagaggagaaaggtaccatgagtaaaggagaagaactttt	1	0	0	-2.84135	-1.81837
gcgcccgctgatcctcctcgagaataaatatcttacaccgtgcgtgttgactattttacctctgccgttggaaatggttgcatgtactagaattcattaaagaggagaaaggtaccatgagtaaaggagaagaactttt	1	0	0	-2.55577	-1.8148
gcgcccgctgatcctcctcgaggataaataactaacaccatgcgtggttactattttacctctggcggtcataatggttgcatgtactagaattcattaaagaggagaaaggtaccatgagtaaaggagaagaactttt	1	0	0	-2.27865	-1.42766
gcgcccgctgatcctcctcgaggataaatatctaacaccgtgtgtgttgactattttacctctggcggtgatagccgttgcatgtactagaattcattaaagaggagaaaggtaccatgagtaaaggagaagaactttt	1	0	0	-3.42053	-2.01762
gcgcccgctgatcctcctcgaggatacatatctaacgccgtgcgcgttggctattttacctctggcggtgataatggttgcatgtaccagaattcattaaagaggagaaaggtaccatgagtaaaggagaagaactttt	1	0	0	-2.04859	-1.32025
gcgcccgctgatcctcctcgagggtgtatatctaacacggtgcgtgttgactatgttaccactggcggtgctaatggttgcatgtactcgaattcattaaagaggagaaaggtaccatgagtaaaggagaagaactttt	1	0	0	-3.14903	-2.04176
gcgcccgctgatcctcctcgaggataaacatccaacaccgtgcgtgttgaccattttacttctggcgtagataacggttgcatgcactagaattcattaaagaggagaaaggtaccatgagtaaaggagaagaactttt	1	0	0	-2.97734	-1.85624
gcgcccgctgatcctcctcgaggataaatatccaacaccgtgcgtgatgactattttacctctggcggtaatactggttgcctgtactagaattcattaaagaggagaaaggtaccatgagtaaaggagaagaactttt	1	0	0	-2.57902	-1.56658
gcgcccgctgatcctcctcgagggtatgcatctaacaccgtgcgtgttgactattttacctctggcggtgaaaaaggttgcatgtactagaattcattaaagaggagaaaggtaccatgagtaaaggagaagaactttt	1	0	0	-2.5972	-1.62288
gcgcccgctgatcctcctcgaggattaatatctaacaccgagcgtgctgagtattttacctctgccggtgataatggttgcatgtactagaattcattaaagaggagaaaggtaccatgagtaaaggagaagaactttt	1	0	0	-2.55577	-1.78768
gcgcccgctgatcctcctcgaggatcaatatctaacaccgtgcgtgttgagtattttagctctggctgtgatattggtggcatgtactagaattcattaaagaggagaaaggtaccatgagtaaaggagaagaactttt	1	0	0	-1.91159	-0.989802
gcgcccgctgatcctcctcgaggatatatatctaacaccgtgcgtgttgactattttacctctggcggtgctaataattgcatgtactagaattcattaaagaggagaaaggtaccatgagtaaaggagaagaactttt	1	0	0	-2.89712	-1.58411
gcgcccgctgatcctcctcgagtttaactatctaactgggtgcgtgttgactattttacctctggcagtgataacggttgcatgtactagaattcattaaagaggagaaaggtaccatgagtaaaggagaagaactttt	1	0	0	-2.56486	-1.48709
gcgcccgctgatcctcctcgaggataaatatctaacaccgtgcgtgttaactgttttacctcggccgatgataatggttgcatgtactagaattcattaaagaggagaaaggtaccatgagtaaaggagaagaactttt	1	0	0	-2.55002	-1.80144
gcgcccgctgatcctcctcgaggatcaatatctaacaccgtgcgtgttgcctatttgacctatggcggtgataaaggttgcatgtactagaattcattaaagaggagaaaggtaccatgagtaaaggagaagaactttt	1	0	0	-2.11897	-1.36063
gcgcccgctgatcctcctcgaggataaatatttaacaccgtgcgcggtgactagtttacctctggcggtgataataattgcatgtactagaattcattaaagaggagaaaggtaccatgagtaaaggagaagaactttt	1	0	0	-2.27164	-1.30737
gcgcccgctgatcctcctcgagtatacatatctaacaccgtccgtgttgactattttacctctggccgtgataagggttgcattaactagaattcattaaagaggagaaaggtaccatgagtaaaggagaagaactttt	1	0	0	-2.94381	-1.59564
gcgcccgctgatcctcctcgaggataaatatcgaacaccgtgcgtgttgactatcttaccactggcggtggtaagggttgcatgtactagaattcattaaagaggagaaaggtaccatgagtaaaggagaagaactttt	1	0	0	-3.99929	-2.28
aagcgcccgctgatcctcctcgaggtaattatctaacaccgtgcgtatttactatttacctctggcggtgataacggttgcatgtactagaattcattaaagaggagaaaggtaccatgagtaaaggagaagaactttt	1	0	0	-3.07621	-1.82515
gcgcccgctgatcctcctcgaggataaacatctaactccgtgcatgttgactattttacctctggcggtgttacttgttgcatgtactagaattcattaaagaggagaaaggtaccatgagtaaaggagaagaactttt	1	0	0	-2.49603	-1.4362
gcgcccgctgatcctcctcgaggataaatatctaacagcgtgcgtgttaactatataacctctcgcggtgataatggtcgcatttactagaattcattaaagaggagaaaggtaccatgagtaaaggagaagaactttt	1	0	0	-2.2564	-1.83458
gcgcccgctgatcctcctcgaggataaatatcttacaccgagcgtgttgactattttacctccggcggtgataagggttgcatgtactagaattcattaaagaggagaaaggtaccatgagtaaaggagaagaactttt	1	0	0	-2.63912	-1.4895
gcgcccgctgatcctcctcgaggataaacatctatcacagtgcgtgctgacgatcttacctctggcggtgttaatggttgcatgtaccagaattcattaaagaggagaaaggtaccatgagtaaaggagaagaactttt	1	0	0	-4.6548	-3.23044
gcgcccgctgatcctcctcgaggctaaatacctaacaccgtacgcgtagactattttacctctggcgctgatgatggttgcatgtactagaattcattaaagaggagaaaggtaccatgagtaaaggagaagaactttt	1	0	0	-2.65119	-1.57199
gcgcccgctgatcctcctcgaggataaatatctatcaccgtgcgtgtggactattttacctttggcggtgataagggtcgtatgtactagaattcattaaagaggagaaaggtaccatgagtaaaggagaagaactttt	1	0	0	-2.99357	-1.84704
gcgcccgctgatcctcctcgaggataagtatctaataacgtgagtgctgactattttacatctggcggtgattataggtgcatgtactagaattcattaaagaggagaaaggtaccatgagtaaaggagaagaactttt	1	0	0	-3.0198	-1.91155
gcgcccgctgatcctcctcgaggattaaaatctaacaccgtgcgtgttgtctattttccctctggcggtgaacatggttgcatgtactagaattcattaaagaggagaaaggtaccatgagtaaaggagaagaactttt	1	0	0	-2.55562	-1.72212
agcgcccgctgatcctcctcgaggaatatatcaaacaccgggcgcgctgactattttacctttggcggtgataatggttgcgagcactagaattcattaaagaggagaaaggtaccatgagtaaaggagaagaactttt	1	0	0	-2.77863	-1.83664
gcgcccgctgatcctcctcgaggatagatatccaacaccgtgagtgttgactgttttgcctctggcggtgataagggttacatgtactagaattcattaaagaggagaaaggtaccatgagtaaaggagaagaactttt	1	0	0	-2.73527	-1.6025
gcgcccgctgatcctcctcgaggataaatatctaacaccgtgcgtgatgactattttacctgtggcggtgataatggttgcaggtactagaattcattaaagaggagaaaggtaccatgagtaaaggagaagaactttt	1	0	0	-2.05286	-1.25684
gcgcccgctgatcctcctcgaggatgcataactaacaccgtgtgtgttgactattttacctgtggcggtgataagggttgcatgtacttgaattcattaaagaggagaaaggtaccatgagtaaaggagaagaactttt	1	0	0	-2.63912	-1.31304
gcgcccgctgatcctcctcgaggatacatatctaacaccgtgcgtggtggcttttatacctctggcggcgataatggttgcttgtacttgaattcattaaagaggagaaaggtaccatgagtaaaggagaagaactttt	1	0	0	-3.33677	-1.59925
gcgcccgctgatcctcctcgaggataaataactaacaccgtgcgaggtgactattttacctctggcggtgatagtcgttgcatgtactagaattcattaaagaggagaaaggtaccatgagtaaaggagaagaactttt	1	0	0	-2.69731	-1.84394
gcgcccgctgatcctcctcgagggtaaatatccaacaccgtgcgtgttgactatgttacctctggcggtgataaaggttgcatgtactagaattcattaaagaggagaaaggtaccatgagtaaaggagaagaactttt	1	0	0	-2.27738	-1.39084
gcgcccgctgatcctcctcgaggataaatatctaacaccatgcgtgttgactattttacctgtggcgatgataagggtcgcatgtactagaattcattaaagaggagaaaggtaccatgagtaaaggagaagaactttt	1	0	0	-2.50554	-1.45922
gcgcccgctgatcctcctcgaggaaaaatatctaacaccgtgcgggctgactattttacctctggctgtgatcatggttgcaaataccagaattcattaaagaggagaaaggtaccatgagtaaaggagaagaactttt	1	0	0	-2.94959	-2.03844
gcgcccgctgatcctcctcgaggctaagtacctaacaccgtgcgtgttgactattttacttctggcggtgctaatggttgcatgtgctagaattcattaaagaggagaaaggtaccatgagtaaaggagaagaactttt	1	0	0	-2.12659	-1.40817
gcgcccgctgatcctcctcgaggatagctatctaacaccgtgcgcgttgactattttacctctggcggtcatgaaggttccatgtactcgaattcattaaagaggagaaaggtaccatgagtaaaggagaagaactttt	1	0	0	-2.99189	-1.91351
gcgcccgctgatcctcctcgaggataaatatctaacaccgtccgtgatcacttttttacctcttgcgctgataatggttgcatgtactagaattcattaaagaggagaaaggtaccatgagtaaaggagaagaactttt	1	0	0	-2.61307	-1.60915
gcgcccgctgatcctcctcgagggtaaatatctaacaccgtgcgtgtggactattttacctcttgctgtgaggatggttgcgtatactagaattcattaaagaggagaaaggtaccatgagtaaaggagaagaactttt	1	0	0	-2.23985	-1.15779
gcgcccgctgatcctcctcgaggataaatatctaacaccgtgcgttttgagtattttacctatgacggtgataatggttgcctgtactagaattcattaaagaggagaaaggtaccatgagtaaaggagaagaactttt	1	0	0	-1.77133	-1.15181
gcgcccgctgatcctcctcgaggataaaaatctgacaccgtgcctgttgactagtttacctctgacggtgataacggtttcatgtactagaattcattaaagaggagaaaggtaccatgagtaaaggagaagaactttt	1	0	0	-2.08221	-1.18443
gcgcccgctgatcctcctcgaggataattatctagcaccctgcgtgttgacttctttacctctggagctcttaatggttgcgtgtaccagaattcattaaagaggagaaaggtaccatgagtaaaggagaagaactttt	1	0	0	-2.08391	-1.06618
gcgcccgctgatcctcctcgaggattaatatctaacaccgtgcgtgttgactctttaacgtctggcggtgataacggttacatggactagaattcattaaagaggagaaaggtaccatgagtaaaggagaagaactttt	1	0	0	-2.5032	-1.57493
gcgcccgctgatcctcctcgaggataaatatctagaaccgtgcgtggtggttgttttacctctggcggtgatcaaggtttcatgtactagaattcattaaagaggagaaaggtaccatgagtaaaggagaagaactttt	1	0	0	-2.77861	-1.8569
gcgcccgctgatcctcctcgaggataaatatctaaaaccgtgcgtggtggctattttacctctggcgctgataatggttgcatgtactagaattcattaaagaggagaaaggtaccatgagtaaaggagaagaactttt	1	0	0	-2.55577	-1.69887
gcgcccgctgatcctcctcgaggataaatgtctaacaccgtgcgtgttgcctattttacctctggcggcgataacggctgcatgtaccagaattcattaaagaggagaaaggtaccatgagtaaaggagaagaactttt	1	0	0	-3.11029	-2.02021
gcgcccgctgatcctcctcgaggattaatatctaacaccgtgcgcgttaactattttacctatggcggagacaataggtgcatgtactagaattcattaaagaggagaaaggtaccatgagtaaaggagaagaactttt	1	0	0	-3.21148	-2.06008
gcgcccgctgatcctcctcgagaatcaatatctaacaccgtgcgagtagtctatatcacctctgacggtgataatgggtgcatctactagaattcattaaagaggagaaaggtaccatgagtaaaggagaagaactttt	1	0	0	-2.02589	-1.52294
gcccgctgatcctcctcgaggataaatatctcacaccgtgcgtgttgaatattttacctctggcggtgagataatgtttgcatgtactagaattcattaaagaggagaaaggtaccatgagtaaaggagaagaactttt	1	0	0	-4.03975	-0.948458
gcgcccgctgatcctcctcgaggataatcatctaacaccatgcgtgttggcgtttttacctctggcggtgacaatggttgcatgtactagaattcattaaagaggagaaaggtaccatgagtaaaggagaagaactttt	1	0	0	-2.6746	-1.58433
gcgcccgctgatcctcctcgaggataaatatctcacaccgtgcgtgttgactattttgcctctgacggtgctaatcgtcggatgtactagaattcattaaagaggagaaaggtaccatgagtaaaggagaagaactttt	1	0	0	-3.00581	-1.99126
gcgcccgctgatcctcctcgaggataactatctaacaccgtccgtggtgactattgtacctctggcggtgataatacttgcatgtactagaattcattaaagaggagaaaggtaccatgagtaaaggagaagaactttt	1	0	0	-1.85358	-0.983353
gcgcccgctgatcctcctcgaggataaatatttaacaccgtgcgtgtcgattagtttacctctggcggtgataatagttgcatgtactagaattcattaaagaggagaaaggtaccatgagtaaaggagaagaactttt	1	0	0	-2.36534	-1.39714
gcgcccgctgatcctcctcgaggataaatatctaacaccgtgcgtgttgtctattttacctctggcggtgatgatggttgcatgtactagaattcattaaagaggagaaaggtaccatgagtaaaggagaagaactttt	1	0	0	-2.12408	-1.27433
gcgcccgctgatcctcctcgaggataactatccaacaccgtgcgtggtgactgttttaccactgccggtgataatggttgcatgtactagaattcattaaagaggagaaaggtaccatgagtaaaggagaagaactttt	1	0	0	-1.77778	-1.23769
agcgcccgctgatcctcctcgaggataaatatataacatcgtgcgcgttgactattttacctctggtggtgatatggatgcatgtactagaattcattaaagaggagaaaggtaccatgagtaaaggagaagaactttt	1	0	0	-2.5453	-1.19708
gcgcccgctgatcctcctcgaggataaatatcaaataccgtgcgtgtcgccaattttacctctgtcggtgataatggttgcatgtactagaattcattaaagaggagaaaggtaccatgagtaaaggagaagaactttt	1	0	0	-2.08561	-1.04757
agcgcccgctgatcctcctcgaggataaatatctaacagcgtgcgtgtcgactattttacctctggcggtgatatggttgcatggactagaattcattaaagaggagaaaggtaccatgagtaaaggagaagaactttt	1	0	0	-3.16326	-1.36904
gcgcccgctgatcctcctcgaggacaaatatctaacaccgcgcgtggggtctattttacctctggcggtgataatggttgcatgtactagaattcattaaagaggagaaaggtaccatgagtaaaggagaagaactttt	1	0	0	-2.55577	-1.76492
gcgcccgctgatcctcctcgagggcaaatatctaacaccgggcgtgttggctattttacctccggcggtgataatggttgcatgccctagaattcattaaagaggagaaaggtaccatgagtaaaggagaagaactttt	1	0	0	-1.7378	-1.12947
gcgcccgctgatcctcctcgaggatagatatctaacaccgtgcgtgtgaactatttgacctctggccgtgataagggttgcatgtacttgaattcattaaagaggagaaaggtaccatgagtaaaggagaagaactttt	1	0	0	-2.19587	-1.27867
gcgcccgctgatcctcctcgaggataaatatctaacatcgtgcgcgttgactattatacctctggcggtggtaatggttgtatgtactagaattcattaaagaggagaaaggtaccatgagtaaaggagaagaactttt	1	0	0	-2.21898	-1.59209
gcgcccgctgatcctcctcgaggttaaatatctaacaccgtgcgtgttgactattttacctctggcggtgataagggttgtatgtactagaattcattaaagaggagaaaggtaccatgagtaaaggagaagaactttt	1	0	0	-2.63912	-1.44489
gcgcccgctgatcctcctcgaggatagatatgtaacaccgtacgagttgactattttacctctggcggtggtaatggttgcatgtactagaattcattaaagaggagaaaggtaccatgagtaaaggagaagaactttt	1	0	0	-2.55577	-1.63761
aagcgcccgctgatcctcctcggatacgtatctaacatcatgcgcgttgactattttacctctgacggtgataacggttgcatgtaccagaattcattaaagaggagaaaggtaccatgagtaaaggagaagaactttt	1	0	0	-2.56483	-1.66646
gcgcccgctgatcctcctcgaggataaatacctatcaccgtgcgtgttcagtattgtacctctggcggtgataatggtcgcatgtactagaattcattaaagaggagaaaggtaccatgagtaaaggagaagaactttt	1	0	0	-3.22348	-2.01769
gcgcccgctgatcctcctcgaggataaatatctaacaccgtgcgtggttactattttacctctggcggtgacaatggttgcatgtactagaattcattaaagaggagaaaggtaccatgagtaaaggagaagaactttt	1	0	0	-2.55577	-1.75851
gcgcccgctgatcctcctcgaggctagatatctaacaccgtgcgtgttgactattttacctctggcgggaataagagttgcatgtcctagaattcattaaagaggagaaaggtaccatgagtaaaggagaagaactttt	1	0	0	-2.49383	-1.3611
gcgcccgctgatcctcctcgagggtaaatatctaagaccgtgcgtgttgactattgtacctctggcggagatagcggttgcatgtgctagaattcattaaagaggagaaaggtaccatgagtaaaggagaagaactttt	1	0	0	-3.34201	-1.75424
gcgcccgctgatcctcctcgaggataaatatctaacaccgtgcgtgctaactattttacctcgggcggtgataatgcttgcatgtactagaattcattaaagaggagaaaggtaccatgagtaaaggagaagaactttt	1	0	0	-2.83217	-2.08309
gcgcccgctgatcctcctcgagtataaatatctaacaccgtgcgtggcgactattttaactctgggggtgataatggtcgcatgtactagaattcattaaagaggagaaaggtaccatgagtaaaggagaagaactttt	1	0	0	-3.14874	-2.00458
gcgcccgctgatcctcctcgaggacaaatatcttacaccgtgagtgtgaactattttacctctggcggggataatggttgcaaatactggaattcattaaagaggagaaaggtaccatgagtaaaggagaagaactttt	1	0	0	-2.88613	-2.19106
gcgcccgctgatcctcctcgaggataaatatctaccaccgtgcgtgttgactattttatctctggcggtggtaatggttgcatgtaccagaattcattaaagaggagaaaggtaccatgagtaaaggagaagaactttt	1	0	0	-3.34685	-1.99019
gcgcccgctgatcctcctcgagaataaatatataccaccgtgcgagtagactattgtacctctggcggtgataacggttgcaggtactagaattcattaaagaggagaaaggtaccatgagtaaaggagaagaactttt	1	0	0	-2.01383	-1.47911
gcgcccgctgatcctcctcgaggataaatatctaaccccgtgcgagttgactagtttacctctggcggtgataacggttgcatgtactagaattcattaaagaggagaaaggtaccatgagtaaaggagaagaactttt	1	0	0	-2.39564	-1.44589
agcgcccgctgatcctcctcgagataaatatctagtgccgtgcgtgttgactattttatctctggcggtggaaatggttgcatgtactagaattcattaaagaggagaaaggtaccatgagtaaaggagaagaactttt	1	0	0	-3.34685	-1.96027
gcgcccgctgatcctcctcgaggataactatctaaaacagtgcgtgtcgactattttacctcgggcggtgttaatggttgcttgtagtagaattcattaaagaggagaaaggtaccatgagtaaaggagaagaactttt	1	0	0	-2.97774	-1.97684
gcgcccgctgatcctcctcgaggatcaatatctaacacggtgcgtgttgactattttcactctggcgcagataagggtggcatgtactagaattcattaaagaggagaaaggtaccatgagtaaaggagaagaactttt	1	0	0	-3.10618	-1.8582
agcgcccgctgatcctcctcgaggattgatatctaacaccgtgcatgttggcgatttcacctctggcctgataatgcttgcatgtactagaattcattaaagaggagaaaggtaccatgagtaaaggagaagaactttt	1	0	0	-3.52215	-0.339834
agcgcccgctgatcctcctcgaggataaatacctaacaccgtgcgtgtagactattttacctctggtagtgctcatggttgcatgtactaaattcattaaagaggagaaaggtaccatgagtaaaggagaagaactttt	1	0	0	-2.52604	-1.83252
gcgcccgctgatcctcctcgaggttaaatatataacaccgtgcctgtgggctattttacctctggcggtgataatggttccctgtactagaattcattaaagaggagaaaggtaccatgagtaaaggagaagaactttt	1	0	0	-1.87351	-1.1879
gcgcccgctgatcctcctcgaggataaatatctagcacggtgcgtcgtgactgttttacctctggcggtgaaaatggttgcatgtactagaattcattaaagaggagaaaggtaccatgagtaaaggagaagaactttt	1	0	0	-2.4897	-1.52275
gcgcccgctgatcctcctcgaggataaatatcgaacgccgtgcgtgttgactattttatctctggcggtgataagggttgcatgcactcgaattcattaaagaggagaaaggtaccatgagtaaaggagaagaactttt	1	0	0	-2.63912	-1.55295
gcgcccgctgatcctcctcgaggataaatgattagcaccgtgcctgtcgcctattttacctatggcggtgataacagttgcatgtactcgaattcattaaagaggagaaaggtaccatgagtaaaggagaagaactttt	1	0	0	-3.4756	-2.21944
gcgcccgctgatcctcctcgaggattaatatctaacaccgtgcgtgatgcatattttacctctggcggtgataatggttgcatgtactagaattcattaaagaggagaaaggtaccatgagtaaaggagaagaactttt	1	0	0	-2.55577	-1.78405
gcgcccgctgatcctcctcgaggattaatatgtaacaccgtgcgtgttggctatattacctcttgcgttgataatggttgcatgtacttgaattcattaaagaggagaaaggtaccatgagtaaaggagaagaactttt	1	0	0	-1.96995	-1.2681
gcgcccgctgatcctcctcgaggattactatttaacaccgtgcgtgttgataatattacctctggcggtgtttatgattgcctgtactagaattcattaaagaggagaaaggtaccatgagtaaaggagaagaactttt	1	0	0	-2.67839	-1.91965
gcgcccgctgatcctcctcgaggataaatatcgaacaccctgcgtgttgactattttacctctggcggtgataccgcttgcatatactagaattcattaaagaggagaaaggtaccatgagtaaaggagaagaactttt	1	0	0	-2.77499	-1.68834
gcgcccgctgatcctcctcgaggataaatatctaacaccatgcgtgttgtctattttacctccggcggtgacaatcgttgcatgtactagaattcattaaagaggagaaaggtaccatgagtaaaggagaagaactttt	1	0	0	-1.90167	-1.24871
gcgcccgctgatcctcctcgaggctaaatatctaacaccgtgcctgttggctcttttacctctggcgttgatagtggttgcatgtactagaattcattaaagaggagaaaggtaccatgagtaaaggagaagaactttt	1	0	0	-3.07215	-1.83045
gcgcccgctgatcctcctcgaggatgaatatctgacaccgtgcgtgtgtactattttacctcttgccgtgttaatggttgcatgtactagaattcattaaagaggagaaaggtaccatgagtaaaggagaagaactttt	1	0	0	-2.41263	-0.783052
gcgcccgctgatcctcctcgaggataaaattctaacaccgtgcgtcgtgagtattttatctctggcggtgctaatggttgcatgtactagaattcattaaagaggagaaaggtaccatgagtaaaggagaagaactttt	1	0	0	-3.34685	-2.15187
agcgcccgctgatcctcctcgagataaaaatctaacaccgtgcgtgttaaccatttagcctctggcggtgataatggttgcatgtactagaattcattaaagaggagaaaggtaccatgagtaaaggagaagaactttt	1	0	0	-2.64606	-1.93043
gcgcccgctgatcctcctcgaggataaatacctaacaccgtgcgtgttgactaattggcctccggcggtgataacggttgcatggactagaattcattaaagaggagaaaggtaccatgagtaaaggagaagaactttt	1	0	0	-2.24682	-1.47302
gcgcccgctgatcctcctcgaggataaatatctaacaccgttcgtgttgactattttacctctggcggtgataagggttgcatgtactcgaattcattaaagaggagaaaggtaccatgagtaaaggagaagaactttt	1	0	0	-2.63912	-1.50636
gcgcccgctgatcctcctcgaggataaatacctaacaccgtgcgtgtcgactattttacctctggcggtgatattggttgcatgtactagaattcattaaagaggagaaaggtaccatgagtaaaggagaagaactttt	1	0	0	-3.0282	-1.80713
gcgcccgctgatcctcctcgaggataaatatctaacaccgttcgtgttgactatttaacctctggcggtggtaaaggttgcatgaacttgaattcattaaagaggagaaaggtaccatgagtaaaggagaagaactttt	1	0	0	-4.42645	-1.61844
gcgcccgctgatcctcctcgaggataaatagctaacaccgtgcgtgttgaatattttacctctggcggtgataagggttgcatgtactcgaattcattaaagaggagaaaggtaccatgagtaaaggagaagaactttt	1	0	0	-2.71751	-1.74286
gcgcccgctgatcctcctcgaggataaatatctaacagagagcgtgttgactattttacctctggcggtgataacggttgcatgtattagaattcattaaagaggagaaaggtaccatgagtaaaggagaagaactttt	1	0	0	-2.34635	-1.41729
gcgcccgctgatcctcctcgagggtaaatttccaacaccgtgcgtgttgacgcttttacctctagaggtggtagtggttgcatgtactagaattcattaaagaggagaaaggtaccatgagtaaaggagaagaactttt	1	0	0	-3.24217	-1.81564
gcgcccgctgatcctcctcgagcacagatatctaacaccgtgcgagttaactattttacctctagccgggataatggttgcatgtactagaattcattaaagaggagaaaggtaccatgagtaaaggagaagaactttt	1	0	0	-2.20038	-1.51733
agcgcccgctgatcctcctcgaggataatttctaacaccgtgtttgttggatagtttacctttggaggtgatcatggttgcttgtactagaattcattaaagaggagaaaggtaccatgagtaaaggagaagaactttt	1	0	0	-2.88887	-1.64664
gcgcccgctgatcctcctcgaggataaatatctaggaccgtgcgtgttgcctattatacctctggcggtgatattggttgcatgtactagaattcattaaagaggagaaaggtaccatgagtaaaggagaagaactttt	1	0	0	-2.18601	-1.16047
[truncated: 12,292 more rows]

## Sheet: 36 N (Fig S11c)
Promoter	TX/TXref	est_bin	log10(TX/Txref)	log10(Pon) Standard	log10(Pon) Extended
[truncated: 11,523 more rows]

[truncated: 3 more sheets: La Fleur et al. (Fig S12a), Urtecho et al. (Fig S12b), Hossain et al. (Fig S12c)]
