# Supplementary material for: Automated model-predictive design of synthetic promoters to control transcriptional profiles in bacteria
Source: Nat Commun. 2022 Sep 2;13:5159. doi: 10.1038/s41467-022-32829-5 (PMC9440211; doi:10.1038/s41467-022-32829-5)
Supplement: Supplementary file 8 — Supplementary Data 4 [file 41467_2022_32829_MOESM8_ESM.xlsx]

## Sheet: slope only (F tests)
Urtecho data				Hossain data				La Fleur data
Datasets	F-statistic	P value		Datasets	F-statistic	P value		Datasets	F-statistic	P value
La Fleur (linear)	0.33	1.46e-16		La Fleur (linear)	0.06	8.39e-95		La Fleur (linear)	0.04	1.27e-114
Lagator (standard)				Lagator (standard)				Lagator (standard)
La Fleur (linear)	0.32	5.15e-17		La Fleur (linear)	0.06	6.68e-94		La Fleur (linear)	0.04	3.56e-119
Lagator (extended)				Lagator (extended)				Lagator (extended)
La Fleur (quadratic)	0.15	4.68e-47		La Fleur (quadratic)	0.18	1.75e-38		La Fleur (quadratic)	0.22	7.75e-30
Lagator (standard)				Lagator (standard)				Lagator (standard)
La Fleur (quadratic)	0.15	7.53e-48		La Fleur (quadratic)	0.18	7.69e-38		La Fleur (quadratic)	0.21	1.35e-32
Lagator (extended)				Lagator (extended)				Lagator (extended)
La Fleur (linear)	2.19	0.99		La Fleur (linear)	0.33	2.54e-24		La Fleur (linear)	0.2	3.65e-48
La Fleur (quadratic)				La Fleur (quadratic)				La Fleur (quadratic)
Pr data				Pl data				36N data
Datasets	F-statistic	P value		Datasets	F-statistic	P value		Datasets	F-statistic	P value
La Fleur (linear)	0.05	8.68e-109		La Fleur (linear)	0.09	1.11e-69		La Fleur (linear)	0.25	2.67e-25
Lagator (standard)				Lagator (standard)				Lagator (standard)
La Fleur (linear)	0.04	2.97e-116		La Fleur (linear)	0.08	1.71e-75		La Fleur (linear)	0.19	4.01e-35
Lagator (extended)				Lagator (extended)				Lagator (extended)
La Fleur (quadratic)	0.14	2.35e-51		La Fleur (quadratic)	0.12	2.74e-59		La Fleur (quadratic)	1.95	0.99
Lagator (standard)				Lagator (standard)				Lagator (standard)
La Fleur (quadratic)	0.12	2.54e-57		La Fleur (quadratic)	0.11	5.87e-65		La Fleur (quadratic)	1.5	0.99
Lagator (extended)				Lagator (extended)				Lagator (extended)
La Fleur (linear)	0.35	2.03e-22		La Fleur (linear)	0.79	0.01		La Fleur (linear)	0.13	1.78e-72
La Fleur (quadratic)				La Fleur (quadratic)				La Fleur (quadratic)
Note: all hypothesis are that the TOP model has less variance than the BOTTOM model
Note: values are bolded if alpha = 0.05 is achieved in testing

## Sheet: slope and intercept (F tests)
Urtecho data				Hossain data				La Fleur data
Datasets	F-statistic	P value		Datasets	F-statistic	P value		Datasets	F-statistic	P value
La Fleur (linear)	0.76	0.03		La Fleur (linear)	0.94	0.33		La Fleur (linear)	0.49	2.05e-07
Lagator (standard)				Lagator (standard)				Lagator (standard)
La Fleur (linear)	0.73	0.013		La Fleur (linear)	0.89	0.19		La Fleur (linear)	0.53	2.19e-06
Lagator (extended)				Lagator (extended)				Lagator (extended)
La Fleur (quadratic)	0.59	7.33e-05		La Fleur (quadratic)	0.93	0.3		La Fleur (quadratic)	0.58	4.04e-05
Lagator (standard)				Lagator (standard)				Lagator (standard)
La Fleur (quadratic)	0.57	1.93e-05		La Fleur (quadratic)	0.88	0.18		La Fleur (quadratic)	0.62	0.00026
Lagator (extended)				Lagator (extended)				Lagator (extended)
La Fleur (linear)	1.29	0.99		La Fleur (linear)	1	0.53		La Fleur (linear)	0.85	0.067
La Fleur (quadratic)				La Fleur (quadratic)				La Fleur (quadratic)
Pr data				Pl data				36N data
Datasets	F-statistic	P value		Datasets	F-statistic	P value		Datasets	F-statistic	P value
La Fleur (linear)	1.47	0.99		La Fleur (linear)	1.61	0.99		La Fleur (linear)	1.21	0.89
Lagator (standard)				Lagator (standard)				Lagator (standard)
La Fleur (linear)	1.99	0.99		La Fleur (linear)	2	0.99		La Fleur (linear)	1.45	0.99
Lagator (extended)				Lagator (extended)				Lagator (extended)
La Fleur (quadratic)	1.42	0.99		La Fleur (quadratic)	1.54	0.99		La Fleur (quadratic)	1.27	0.94
Lagator (standard)				Lagator (standard)				Lagator (standard)
La Fleur (quadratic)	1.94	0.99		La Fleur (quadratic)	1.92	0.99		La Fleur (quadratic)	1.52	0.99
Lagator (extended)				Lagator (extended)				Lagator (extended)
La Fleur (linear)	1.03	0.6		La Fleur (linear)	1.04	0.65		La Fleur (linear)	0.95	0.33
La Fleur (quadratic)				La Fleur (quadratic)				La Fleur (quadratic)
Note: all hypothesis are that the TOP model has less variance than the BOTTOM model
Note: values are bolded if alpha = 0.05 is achieved in testing

## Sheet: mono, di, tri model comparison
			Training Set			Test Set			Urtecho	Hossain
Model	Paramaters	Positive controls	MAE	MSE	R^2	MAE	MSE	R^2	R^2	R^2
Tri nt	343	8 of 8	0.27	0.13	0.8	0.28	0.13	0.8	0.6	0.45
Di nt	183	8 of 8	0.29	0.14	0.79	0.28	0.14	0.79	Not tested	Not tested
Mono nt	135	8 of 8	0.29	0.15	0.78	0.29	0.14	0.78	0.54	0.44

## Sheet: Binned Residuals (Fig S4)
Dataset	mean bin MAE	bin count	mean bin value
La Fleur et al	0.271519	334	-4.02067
La Fleur et al	0.318077	254	-3.77497
La Fleur et al	0.349245	675	-3.89782
La Fleur et al	0.392987	141	-3.65212
La Fleur et al	0.275922	467	-2.79216
La Fleur et al	0.314152	268	-3.03786
La Fleur et al	0.245786	472	-2.66931
La Fleur et al	0.305091	363	-2.91501
La Fleur et al	0.34013	170	-3.16072
La Fleur et al	0.234345	379	-2.54646
La Fleur et al	0.213666	340	-2.42361
La Fleur et al	0.33573	98	-3.40642
La Fleur et al	0.372582	135	-3.28357
La Fleur et al	0.238048	453	-2.30076
La Fleur et al	0.340368	61	-3.52927
La Fleur et al	0.313316	274	-2.17791
La Fleur et al	0.273423	27	-4.14352
La Fleur et al	0.283951	72	-1.9322
La Fleur et al	0.44408	1	-1.80935
La Fleur et al	0.29894	209	-2.05505
Urtecho et al	0.61906	1217	-1.70618
Urtecho et al	0.793534	1838	-1.98582
Urtecho et al	1.1668	534	-2.35867
Urtecho et al	0.855048	928	-2.17224
Urtecho et al	1.7461	361	-2.54509
Urtecho et al	0.964644	513	-2.26545
Urtecho et al	0.572555	861	-1.61297
Urtecho et al	0.80242	1175	-2.07903
Urtecho et al	1.85798	241	-2.6383
Urtecho et al	1.78996	78	-3.01115
Urtecho et al	1.41567	516	-2.45188
Urtecho et al	0.645778	919	-1.79939
Urtecho et al	0.703681	975	-1.89261
Urtecho et al	2.22176	174	-2.82472
Urtecho et al	1.28686	33	-3.29078
Urtecho et al	1.83502	122	-2.91794
Urtecho et al	0.569293	92	-1.51976
Urtecho et al	2.22657	238	-2.73151
Urtecho et al	1.44384	44	-3.19757
Urtecho et al	1.41432	39	-3.10436
Hossain et al	0.936847	303	-8.04487
Hossain et al	0.951045	163	-8.32566
Hossain et al	1.02502	326	-7.48329
Hossain et al	1.21471	249	-7.2025
Hossain et al	0.97681	391	-7.76408
Hossain et al	1.27347	9	-8.88724
Hossain et al	0.994609	53	-8.60645
Hossain et al	1.22961	164	-6.92171
Hossain et al	1.26957	180	-6.64092
Hossain et al	1.32539	255	-6.36013
Hossain et al	1.18311	299	-6.07934
Hossain et al	1.16213	354	-5.79855
Hossain et al	1.16316	368	-5.51776
Hossain et al	1.01882	339	-5.23697
Hossain et al	0.955964	197	-4.67539
Hossain et al	1.03622	279	-4.95618
Hossain et al	0.883237	186	-4.3946
Hossain et al	0.864578	190	-4.1138
Hossain et al	1.102	44	-3.83301
Hossain et al	0.133047	1	-3.55222
Lagator Pl	0.944547	293	-4.53326
Lagator Pl	1.09897	424	-4.30917
Lagator Pl	0.774588	278	-4.75735
Lagator Pl	1.2656	298	-4.08508
Lagator Pl	0.703725	514	-4.98143
Lagator Pl	0.545562	359	-5.20552
Lagator Pl	1.54395	138	-3.63691
Lagator Pl	0.334505	150	-5.42961
Lagator Pl	1.50968	199	-3.861
Lagator Pl	1.40346	59	-3.41282
Lagator Pl	0.19197	27	-5.87778
Lagator Pl	0.174256	76	-5.65369
Lagator Pl	0.383727	24	-6.10187
Lagator Pl	1.35317	1	-6.99822
Lagator Pl	0.587302	20	-6.32595
Lagator Pl	0.750556	6	-6.55004
Lagator Pl	1.29534	25	-3.18874
Lagator Pl	1.01984	10	-2.96465
Lagator Pl	0.906243	1	-2.74056
Lagator Pl	1.23577	1	-6.77413
Lagator Pr	0.320188	2162	-5.92868
Lagator Pr	0.449994	1200	-5.71798
Lagator Pr	0.559955	1646	-5.29659
Lagator Pr	0.644958	1454	-5.08589
Lagator Pr	0.897524	520	-4.6645
Lagator Pr	0.535549	1371	-5.50728
Lagator Pr	0.748748	1374	-4.87519
Lagator Pr	0.187592	1501	-6.13938
Lagator Pr	1.17575	188	-4.4538
Lagator Pr	0.175711	399	-6.35007
Lagator Pr	0.319495	168	-6.56077
Lagator Pr	1.37905	51	-4.2431
Lagator Pr	1.22394	27	-4.0324
Lagator Pr	0.634529	28	-6.77147
Lagator Pr	1.18011	37	-7.40356
Lagator Pr	0.850879	19	-6.98216
Lagator Pr	1.35939	8	-7.61426
Lagator Pr	0.932653	39	-7.19286
Lagator Pr	1.57306	1	-3.61101
Lagator Pr	1.39144	1	-3.82171
Lagator 36N	0.474882	1748	-4.02201
Lagator 36N	0.600018	92	-5.97581
Lagator 36N	0.586471	1222	-3.53356
Lagator 36N	0.648372	429	-5.24314
Lagator 36N	0.859276	9	-6.70849
Lagator 36N	0.654258	262	-5.48736
Lagator 36N	0.673404	186	-5.73159
Lagator 36N	0.578615	43	-6.22004
Lagator 36N	0.633715	953	-4.75468
Lagator 36N	0.674751	631	-4.99891
Lagator 36N	1.06672	85	-2.80088
Lagator 36N	0.497143	1619	-3.77778
Lagator 36N	0.943877	5	-6.95271
Lagator 36N	0.589223	1399	-4.51046
Lagator 36N	0.857027	22	-6.46426
Lagator 36N	0.531528	1722	-4.26623
Lagator 36N	0.712082	699	-3.28933
Lagator 36N	0.884265	344	-3.04511
Lagator 36N	1.22905	14	-2.55666
Lagator 36N	2.10017	1	-2.31243

## Sheet: tri vs. mono model  (Fig S8)
(-10) hexamer free energy model comparison						(-35) hexamer free energy model comparison						Note: Only non-zero tri-nt model parameters were considered
	mono_0	mono_3	tri_0	tri_3			mono_0	mono_3	tri_0	tri_3
AAA	-0.432089	-0.313724	0.0960266	-0.136899		AAC	0.31731	-0.135622	0.123162	0.0366604
AAC	-0.364798	-0.233224	0.0220875	-0.0249946		AAG	-0.0988189	-0.211591	0.193138	0.0193148
AAG	-0.299325	-0.180015	0.116348	0.063		ACA	0.292475	-0.619935	0.214317	-0.562892
AAT	-0.569279	-0.99106	-0.331246	-0.817223		ACG	-0.0321299	-0.349886	0.114774	-0.119627
ACT	0.23026	-0.82679	0.150922	-0.750039		AGG	-0.0354602	0.042754	0.106037	0.0786493
AGT	0.180942	-0.680168	0.185306	-0.575685		ATA	-0.223733	-0.394515	0.228122	-0.0575475
ATT	0.138991	-0.728206	-0.02359	-0.558141		ATC	-0.132209	-0.0484963	-0.0338953	-0.185864
CAA	-0.469772	0.0494358	-0.189948	0.352777		ATG	-0.548337	-0.124465	-0.386003	0.0413793
CAC	-0.40248	0.129936	-0.0342706	0.209078		ATT	-0.238567	-0.251232	0.00104557	-0.135625
CAG	-0.337008	0.183145	0.0643363	0.268903		CAA	0.265545	-0.29493	0.179137	-0.188399
CAT	-0.606961	-0.6279	-0.295145	-0.570581		CAC	0.357069	0.0510884	0.136806	-0.0305146
CCA	0.329767	0.213705	0.162675	0.380146		CAG	-0.0590598	-0.0248807	0.0513479	-0.0408744
CCC	0.397058	0.294205	0.192985	0.263402		CAT	0.25071	-0.151648	0.137268	-0.0639331
CCT	0.192577	-0.46363	0.392186	-0.262081		CCA	0.332234	-0.433225	0.179926	-0.202537
CGT	0.143259	-0.317008	0.397377	-0.208359		CCC	0.423758	-0.0872063	0.265367	0.0374965
CTA	0.238498	0.312289	-0.0937492	0.0665268		CCG	0.00762915	-0.163175	0.0322687	0.000545523
CTT	0.101309	-0.365046	0.304407	-0.199454		CCT	0.317399	-0.289942	0.142221	-0.258373
GAA	-0.410019	0.0715154	0.0977515	0.137209		CGA	0.328904	-0.0405854	0.155677	0.0451509
GAC	-0.342728	0.152015	0.0238698	0.199438		CGC	0.420428	0.305433	0.290502	0.123588
GAG	-0.277256	0.205225	0.150067	0.325281		CGG	0.00429892	0.229464	0.0391297	0.0248981
GAT	-0.547209	-0.60582	-0.257764	-0.495645		CGT	0.314069	0.102698	-0.000286905	-0.00715382
GCA	0.389519	0.235785	0.142146	0.231902		CTA	-0.183974	-0.207805	-0.192616	-0.126066
GCT	0.252329	-0.441551	0.20204	-0.292265		CTC	-0.0924495	0.138214	0.0620962	0.136421
GGT	0.203012	-0.294928	-0.00796902	-0.226133		CTG	-0.508578	0.0622449	-0.235695	0.028395
GTA	0.298251	0.334369	-0.168534	0.13318		CTT	-0.198808	-0.0645219	-0.112595	-0.0673572
GTT	0.161061	-0.342966	0.208422	-0.221635		GAA	0.27802	-0.0736487	0.23368	-0.107552
TAA	-1.00901	-0.0821159	-0.692028	0.0714778		GAC	0.369544	0.27237	0.0696328	0.258784
TAC	-0.941723	-0.00161612	-0.684121	0.187694		GAG	-0.046585	0.196401	0.182032	0.0323799
TAG	-0.87625	0.0515937	-0.563293	0.0115223		GCA	0.344709	-0.211943	0.38434	-0.0414313
TAT	-1.1462	-0.759451	-0.870078	-0.811018		GCC	0.436233	0.134075	0.239728	0.197808
TCA	-0.209476	0.0821535	0.225469	0.292483		GCG	0.0201039	0.0581064	-0.00212748	-0.00423495
TCC	-0.142185	0.162653	0.0421557	0.287969		GCT	0.329874	-0.0686604	0.0987023	-0.0132694
TCG	-0.0767122	0.215863	0.250384	0.215987		GGC	0.432902	0.526715	0.150562	0.346473
TCT	-0.346666	-0.595182	0.0791197	-0.32441		GGG	0.0167737	0.450746	0.229716	0.195579
TGA	-0.258793	0.228776	0.0772953	0.10274		GGT	0.326544	0.323979	0.0704394	0.42695
TGC	-0.191502	0.309276	0.0308259	0.399046		GTA	-0.171499	0.0134769	-0.159094	-0.167101
TGT	-0.395983	-0.448559	0.077994	-0.27292		GTC	-0.0799747	0.359496	-0.0847642	0.258118
TTA	-0.300744	0.180738	-0.155624	0.0778094		GTG	-0.496103	0.283527	-0.203527	0.113125
TTC	-0.233453	0.261238	0.271778	0.195181		GTT	-0.186334	0.15676	-0.0797928	0.0824708
TTG	-0.16798	0.314447	0.0458492	0.283517		TAA	-0.201964	-0.112308	-0.0885797	-0.166816
TTT	-0.437934	-0.496598	0.273226	-0.248095		TAC	-0.11044	0.233711	0.061734	0.149567
						TAG	-0.526569	0.157742	-0.372074	-0.00203642
						TAT	-0.216799	0.0309753	-0.144278	-0.0596077
						TCA	-0.135275	-0.250602	0.0885304	-0.0554825
						TCC	-0.0437511	0.0954166	0.0261873	0.272586
						TCG	-0.45988	0.0194475	-0.119572	0.130056
						TCT	-0.15011	-0.107319	-0.163175	-0.0824064
						TGA	-0.138605	0.142037	-0.114084	0.0688874
						TGT	-0.15344	0.28532	-0.0630554	-0.117982
						TTA	-0.651483	-0.025182	-0.111878	0.0461971
						TTC	-0.559959	0.320837	-0.247963	0.176377
						TTT	-0.666317	0.118101	-0.433844	-0.100808
