# Supplementary material for: Automated model-predictive design of synthetic promoters to control transcriptional profiles in bacteria
Source: Nat Commun. 2022 Sep 2;13:5159. doi: 10.1038/s41467-022-32829-5 (PMC9440211; doi:10.1038/s41467-022-32829-5)
Supplement: Supplementary file 9 — Supplementary Data 5 [file 41467_2022_32829_MOESM9_ESM.xlsx]

## Sheet: Slope Only (FigS13 & Table S4)
	LaFleur Data	Urtecho Data	Hossain Data	Pl Data	Pr Data	36N Data		Note:	table values are best-fit slopes
LaFleur Linear	0.98616	0.752601	1.98352	1.63038	1.92425	1.92976
LaFleur Quadratic	0.940406	1	1.71188	1.56022	2.08962	3.59962
Lagator Standard	-0.270962	-0.18954	-0.622312	-0.608923	-1.2745	-0.394488
Lagator Extended	-0.413358	-0.283806	-0.858764	-0.868345	-2.19651	-0.565448

## Sheet: Intercept Only (Table S5)
	LaFleur Data	Urtecho Data	Hossain Data	Pl Data	Pr Data	36N Data		Note:	table values are best-fit intercepts
LaFleur Linear	0.0722448	0.786739	-3.04803	-1.69245	-2.60174	-2.01791
LaFleur Quadratic	-0.326414	-2.0639e-12	-3.11797	-1.78944	-2.98544	-3.28632
Lagator Standard	7.99237	7.77004	9.42288	8.02186	8.15635	13.7732
Lagator Extended	5.8512	5.69483	8.59422	6.55191	6.88847	10.6217

## Sheet: Slope and Intercept (Table S6)
	LaFleur Data	Urtecho Data	Hossain Data	Pl Data	Pr Data	36N Data		Note:	table values are best-fit (slope, intercept)
LaFleur Linear	(1.2492, 0.74768)	(2.31345, 4.32018)	(1.94878, -0.11214)	(2.69136, 2.99433)	(2.0838, 0.4542)	(0.95563, -2.11167)
LaFleur Quadratic	(0.47888, -1.53111)	(1.0, 0.0)	(0.73003, -3.93449)	(0.93178, -1.97187)	(0.75891, -3.57272)	(0.52608, -3.6867)
Lagator Standard	(0.17947, 3.50931)	(0.30763, 3.70822)	(0.31817, 7.18615)	(0.43352, 6.00655)	(0.41062, 6.54442)	(0.18356, 5.90108)
Lagator Extended	(0.27755, 3.45088)	(0.44043, 3.57329)	(0.41356, 7.15637)	(0.67079, 5.86464)	(0.76818, 6.54837)	(0.26145, 5.82813)
